# Supplementary material for: Glucocorticoid Resistant Pediatric Acute Lymphoblastic Leukemia Samples Display Altered Splicing Profile and Vulnerability to Spliceosome Modulation
Source: Cancers (Basel). 2020 Mar 19;12(3):723. doi: 10.3390/cancers12030723 (PMC7140081; doi:10.3390/cancers12030723)
Supplement: Supplementary file 1 [file cancers-12-00723-s001.zip]

Archive with 6 entries (6 files):
- Supplemental Data_S1_Patient cohort.xlsx
- Supplemental Data_S2_rMATS_total_cohort.xlsx
- Supplemental Data_S3_rMATS T-ALL vs BCP-ALL.xlsx
- Supplemental Data_S4_rMATS BCP-ALL only.xlsx
- Supplemental Data_S5_rMATS T-ALL only.xlsx
- Supplemental Data_S6_maser functional domain analysis.xlsx
