# Supplementary material for: Glucocorticoid Resistant Pediatric Acute Lymphoblastic Leukemia Samples Display Altered Splicing Profile and Vulnerability to Spliceosome Modulation
Source: Cancers (Basel). 2020 Mar 19;12(3):723. doi: 10.3390/cancers12030723 (PMC7140081; doi:10.3390/cancers12030723)
Supplement: Supplementary file 1 [file cancers-12-00723-s001.zip › Supplemental Data_S1_Patient cohort.xlsx]

## Sheet: Data_ALL_merged
Anonym ID	GC sensitive/resistant	Readcounts	Material	Init therapy/Treatment protocol	LC50 Pred (µg/mL)	LC50 Dex (µg/mL)	Sex	WBC/nL day 0	Disease Stage at Arrival	Date Death	IPT	Age at diagnosis (months)	Diploidy (hyper>51-67 chromosomes)	DNA index	Karyotype	ETV6-RUNX1 translocation	IKZF1	BTG1	EBF1	PAX5	CDKN2A	CDKN2B	ETV6	RB1	PAR1 locus (SHOX,CRLF2,CSF2RA,IL3RA,P2RY8)	JAK2	other alterations	NR3C1 mutations (IGV) - coding exons	NR3C1 mutations (IGV) - noncoding exos
ALL1	resistant	16574293	BM	9HR	#N/A	6.1	f	27.6	initial	#N/A	T	117.304	diploid	DI=1.00	45,XX,der(9)t(9;14)(p13;q1?2),del(12)(p12/13),-14,idic(17)(p11) [36]	no	WT	WT	#N/A	#N/A	#N/A	#N/A	#N/A	#N/A	#N/A	#N/A	#N/A	no	no (low coverage)
ALL2	resistant	20397060	BM	CoALL92	260	6.1	m	7.8	initial	1995-09-11	pre-B	135.222	#N/A	#N/A	#N/A	#N/A	WT	WT	WT	del ex1-10	hdel ex2,2a	hdel ex2	WT	WT	WT	del	#N/A	no	no (low coverage)
ALL3	resistant	32708720	PB	8HRG	260	6.1	m	49.3	relapse	1995-08-23	common	67.3315	diploid	DI=1.00	46,XY,t(9;22)(q34;q11) [20]	no	del2-7	del2	WT	del1-10	del	del	WT	WT	WT	#N/A	BCR-ABL	no	mut in ex1
ALL4	resistant	26232433	BM	8SR2	260	6.1	m	3.4	relapse	1996-05-27	pre-B	178.915	#N/A	#N/A	#N/A	#N/A	WT	WT	WT	WT	del	del	del2-3	WT	#N/A	#N/A	#N/A	no	mut in ex1
ALL5	resistant	25026103	PB	CoALL92	260	6.1	f	139	initial	1998-05-12	#N/A	24.6247	#N/A	#N/A	#N/A	#N/A	del ex4-7	WT	WT	del ex10	hdel ex2,2a	hdel ex2	WT	WT	WT	del	#N/A	no	mut in ex1
ALL6	resistant	23069239	BM	#N/A	260	6.1	m	#N/A	initial	#N/A	#N/A	86.1699	#N/A	#N/A	#N/A	#N/A	#N/A	#N/A	#N/A	#N/A	#N/A	#N/A	#N/A	#N/A	#N/A	#N/A	#N/A	no	mut in ex1
ALL7	resistant	23522411	PB	9HR	260	6.1	f	15.9	initial	#N/A	T	85.0521	diploid	DI=1.00	#N/A	no	#N/A	#N/A	#N/A	#N/A	#N/A	#N/A	#N/A	#N/A	#N/A	#N/A	#N/A	no	mut in ex1
ALL8	resistant	17369079	BM	9NHR	260	6.1	m	24.3	initial	#N/A	common	26.2356	hyperdiploid	DI>1.00; <1.16	54,XY,+X,+14,+14,+?17,+18,+21,+21,+mar [13]	no	WT	WT	WT	WT	WT	WT	WT	WT	gain IL3	#N/A	#N/A	yes (ex2)	no (low coverage)
ALL9	resistant	16424495	PB	9HR	260	6.1	m	372	initial	#N/A	common	14.5973	diploid	DI=1.00	43-46,XY,del(6)(q15q21),t(8;9)(q12;q22),del(9)(p11p23) [cp23]	no	WT	WT	WT	del7-10	hdel	hdel	WT	WT	WT	#N/A	#N/A	no	no (low coverage)
ALL10	resistant	22286375	BM	8MR1	90.83	0.0773	f	13.8	initial	#N/A	common	24.2301	hyperdiploid	DI>=1.16; <=1.35	56,XX,+del(1)(p32),+4,+6,inv(9)(p11q13)c+10,+add(12)(p12),+14,+18,+21,+21,+22 [5]44-57,XX,+4,+6,+8,inv(9)(p11q13)c,+10,+14,+17,+18,+21,+21,+22 [cp5]	no	WT	gain areaA,B,2,1	WT	WT	del ex2,2a	del ex2	WT	WT	WT	WT	#N/A	no	mut in ex1
ALL11	resistant	19531770	BM	9NHR	71.4286	#N/A	f	7.5	initial	#N/A	common	70.7507	hyperdiploid	DI>1.00; <1.16	51-52,XX,+X,+4,+14,add(17)(p13),+18,+21,+21 [cp23]	no	WT	WT	WT	WT	WT	WT	WT	WT	gain SHOX,CRLF2,CSF2RA,IL3RA,P2RY8	WT	#N/A	yes (ex9)	mut in ex1
ALL12	resistant	18684378	BM	9NHR	46.5116	#N/A	f	5.9	initial	#N/A	common	43.9562	hyperdiploid	DI>=1.16; <=1.35	56,XX,+X,+4,+8,+9,+10,+11,+14,+18,+21,+21 [15]	no	del4-7	del2	del5-16	WT	gain	gain	del1-2	del19-26	gain	#N/A	#N/A	no	mut in ex1
ALL13	resistant	18855722	BM	9NHR	31.25	1.875	f	15.6	initial	#N/A	common	69.5342	hyperdiploid	DI>=1.16; <=1.35	59-62,XX,+X [4],add(1)(q2),+4,+5,+del(6)(q1?5q2?4),+8,+10,+12,+14,+14 [3],+16 [11],+18 [12],+21,+21[11],+22,+22 [3],+mar1 [13],+mar2 [cp15]50,inc [4]	no	WT	WT	gain16	WT	WT	WT	gain8	WT	WT	#N/A	#N/A	yes (ex9)	mut in ex1
ALL14	resistant	25473939	PB	8HRG	1.94	0.2146	m	370.8	initial	1995-09-25	T	130.652	diploid	DI=1.00	46,XY,del(6)(q13q23) [20]47,XY,idem,+mar [2]48,XY,+Y,idem,+mar [1]	no	WT	WT	WT	WT	WT	WT	WT	WT	WT	WT	#N/A	no	mut in ex1
ALL15	resistant	26997794	BM	9NHR	1.75	#N/A	f	2.4	initial	#N/A	common	179.408	hyperdiploid	DI>=1.16; <=1.35	53-56,XX,add(1)(q?),+4,+6,del(6)(q2?2),+10,+12+14,+17,+18,+21,+21,+2mar [cp17]	no	WT	WT	del10	WT	WT	WT	del2	WT	gain	#N/A	#N/A	no	mut in ex1
ALL16	resistant	22016625	BM	#N/A	0.43	0.0642	m	#N/A	initial	#N/A	#N/A	42.4438	diploid	DI=1.00	47,XY,+21 [9]	no	WT	WT	WT	WT	WT	WT	WT	WT	WT	WT	#N/A	no	mut in ex1
ALL17	resistant	15881395	BM	9HR	0.37	#N/A	f	231	initial	#N/A	T	191.573	diploid	DI=1.00	46,X,del(X)(p21),del(5)(q31?)i(9)(q10),add(10)(p1?),del(12)(p11.1),add(20)(q13)[16]/46,XX[14]	no	WT	WT	#N/A	#N/A	#N/A	#N/A	#N/A	#N/A	#N/A	#N/A	#N/A	no	mut in ex1
ALL18	resistant	24273835	PB	8MR1	0.3501	0.058	m	72.3	initial	#N/A	pre-B	186.937	diploid	DI=1.00	46,XY,t(1;19)(q23;p13) [2]46,XY,idem,idic(9)(p12) [4]46,XY,idem,idic(9)(p12),add(17)(p11) [5]46,XY,idem,idic(9)(p12),del(13)(q1q3) [2]46,XY,idem,idic(9)(p12),del(6)(q13q23) [1]	no	WT	WT	WT	del ex1-10	hdel ex2,2a	hdel ex2	WT	WT	WT	del	#N/A	no	mut in ex1
ALL19	resistant	28559282	PB	CoALL92	0.1569	0.0558	m	58.9	initial	#N/A	common	13.8082	#N/A	#N/A	#N/A	#N/A	#N/A	#N/A	#N/A	#N/A	#N/A	#N/A	#N/A	#N/A	#N/A	#N/A	#N/A	no	no (low coverage)
ALL20	resistant	24194916	BM	8SR3	#N/A	0.0527	m	4.3	initial	#N/A	common	185.129	diploid	DI=1.00	47,XY,t(1;3)(q32;q26),t(2;12)(q23;q13),t(7;8)(q31;q12),del(13)(q14q32),+21c [17]	no	WT	WT	WT	WT	WT	WT	WT	WT	WT	WT	#N/A	no	mut in ex1
ALL21	resistant	20091728	PB	9NHR	0.13	0.0107	m	3.1	initial	#N/A	common	85.1836	diploid	DI=1.00	46,XY,?t(12;21)(p13;q22) [29]46,XY,?12 [2]	ETV6-RUNX1	WT	del2	WT	gain1-2	WT	del	del1-8, clonal	WT	WT	WT	#N/A	no	mut in ex1
ALL22	resistant	18954291	BM	9NHR	0.25	0.0099	m	25.2	initial	#N/A	pre-B	93.4027	diploid	DI=1.00	46,XY,der(19)t(1;19)(q23;p13) [14]	no	WT	WT	WT	WT	WT	WT	WT	WT	WT	WT	TCF3-PBX1	no	mut in ex1
ALL23	resistant	29587974	PB	9HR	0.1221	0.0097	m	50.1	initial	#N/A	common	159.715	diploid	DI=1.00	46,XY,t(14;18)(q32;q21),inc [2]46,XY,?der(18)t(14;18)(q32;q21),inc [2]	no	WT	del2	del1-16	WT	WT	WT	WT	hdel19-26	WT	WT	#N/A	yes (ex9)	mut in ex1
ALL24	sensitive	17284676	BM	#N/A	#N/A	0.0089	m	#N/A	initial	#N/A	#N/A	87.3534	diploid	DI=1.00	46,XY,R(3)(p?2q?2),der(6)del(6)(p21p2?4)?del(6)(qq),?11,der(21)trp(21)(q11q22),ins(21;?)(q22;?)ins(21;?)(q22;?)add(21)(q22) [14]46,idem,del(1)(q32q4?3) [13]	no	WT	WT	WT	WT	del ex2,2a	WT	WT	WT	WT	WT	#N/A	no	mut in ex1
ALL25	sensitive	26241484	BM	CoALL92	#N/A	0.0088	f	3	initial	2000-09-17	common	43.0356	#N/A	#N/A	#N/A	#N/A	WT	WT	WT	WT	WT	WT	del ex1A,1B	WT	WT	WT	#N/A	yes (ex2)	mut in ex1
ALL26	sensitive	28623179	PB	8HRG	#N/A	0.0077	m	167.2	initial	#N/A	T	73.3151	diploid	DI=1.00	47,XY,+?6 [4]; 48,XY,+?6,+mar [2]	no	WT	WT	WT	WT	hdel	hdel	WT	WT	#N/A	#N/A	#N/A	no	mut in ex1
ALL27	sensitive	23933530	BM	CoALL92	#N/A	0.0069	f	60.2	initial	#N/A	pre-B	54.937	#N/A	#N/A	#N/A	#N/A	WT	WT	WT	WT	WT	WT	del ex1A-8	WT	WT	WT	#N/A	no	mut in ex1
ALL28	sensitive	23917868	BM	CoALL92	0.0183	0.0069	f	19.5	initial	#N/A	pre-B	167.868	#N/A	#N/A	#N/A	#N/A	#N/A	#N/A	#N/A	#N/A	#N/A	#N/A	#N/A	#N/A	#N/A	#N/A	#N/A	no	mut in ex1
ALL29	sensitive	17051382	PB	IFG	0.0473	#N/A	f	140	initial	1999-12-07	pro-B	0.0328767	#N/A	#N/A	#N/A	#N/A	#N/A	#N/A	#N/A	#N/A	#N/A	#N/A	#N/A	#N/A	#N/A	#N/A	#N/A	no	no (low coverage)
ALL30	sensitive	16312797	PB	9NEL	0.0466	0.0062	m	34.7	initial	#N/A	T	55.0685	diploid	DI=1.00	45,XY,del(6)(q1?5q2?4),del(9)(p13)inv(9)(p11q12)c,der(13;14)(q10;q10)c [13]45,XY,del(6)(q?16q2?2),del(9)(p13)inv(9)(p11q12)c,der(13;14)(q10;q10)c [10]45,XY,del(9)(p13)inv(9)(p11q12)c,der(13;14)(q10;q10)c [3]46,XY,inv(9)c,der(13;14)c [39]	no	WT	WT	WT	WT	WT	del ex1-10	hdel ex2,2a	hdel ex2	WT	del	#N/A	no	mut in ex1
ALL31	sensitive	33282604	BM	#N/A	0.0292	0.006	m	#N/A	initial	#N/A	common	15.8795	hyperdiploid	DI>=1.16; <=1.35	56,XY,+X,+Y,+4,+6,+?10,+14,+17,+?18,+21,+21 [29]	no	WT	WT	WT	WT	WT	WT	WT	WT	high gain SHOX,CRLF2,CSF2RA,IL3RA,P2RY8	#N/A	#N/A	no	mut in ex1
ALL32	sensitive	17561170	BM	9HR	0.05	0.0054	m	68	initial	#N/A	common	22.9479	diploid	DI=1.00	46,XY,add(6)(q?2),del(7)(p1?2p2?2),del(12)(p1?1p1?3) [14]46,idem,9?p [14]46,idem,1?p,9?p [5]46,XY,9?p [1]	no	del2-3	WT	WT	del1-10	hdel	hdel	WT	WT	WT	WT	#N/A	no	mut in ex1
ALL33	sensitive	20442548	PB	9	0.0277	0.0046	f	#N/A	initial	#N/A	pre-B	25.2164	diploid	DI=1.00	46,XX,?del(12)(p12p13) [12]	ETV6-RUNX1	WT	WT	WT	del1-6	WT	WT	WT	WT	WT	WT	#N/A	no	no (low coverage)
ALL34	sensitive	14458397	PB	CoALL92	0.0274	0.0046	f	61.4	initial	2000-01-06	common	94.8493	#N/A	#N/A	#N/A	#N/A	del ex2-7	WT	WT	WT	WT	WT	WT	WT	del CSF2RA,IL3RA,P2RY8	WT	#N/A	no	mut in ex1
ALL35	sensitive	31261664	BM	9NHR	0.03	0.002	m	4.5	initial	#N/A	common	60.2301	diploid	DI=1.00	46,XY,del(6)(q2?1q2?4~2?5) [6]	no	WT	WT	WT	WT	WT	WT	WT	WT	WT	WT	#N/A	no	mut in ex1
ALL36	sensitive	17731442	BM	9NHR	0.0299	0.0014	f	6.3	initial	#N/A	common	74.9589	diploid	DI=1.00	#N/A	#N/A	WT	#N/A	#N/A	WT	WT	WT	WT	#N/A	#N/A	WT	#N/A	no	mut in ex1
ALL37	sensitive	26441921	BM	CoALL92	0.0116	0.0013	m	7	initial	#N/A	#N/A	74.4329	#N/A	#N/A	#N/A	#N/A	WT	WT	WT	del ex2-6	WT	WT	del ex1A-8	WT	WT	WT	#N/A	no	mut in ex1
ALL38	sensitive	15530764	PB	9HR	0.0075	0.0011	f	54	initial	#N/A	pre-B	28.1753	diploid	DI=1.00	#N/A	ETV6-RUNX1	WT	WT	WT	del1-6	WT	WT	del1-8	del6-26	WT	WT	#N/A	yes (ex2)	mut in ex1
