# Supplementary material for: Glucocorticoid Resistant Pediatric Acute Lymphoblastic Leukemia Samples Display Altered Splicing Profile and Vulnerability to Spliceosome Modulation
Source: Cancers (Basel). 2020 Mar 19;12(3):723. doi: 10.3390/cancers12030723 (PMC7140081; doi:10.3390/cancers12030723)
Supplement: Supplementary file 1 [file cancers-12-00723-s001.zip › Supplemental Data_S2_rMATS_total_cohort.xlsx]

## Sheet: summary
################### folder names and associated input files #############
SAMPLE_1\REP_1	ALL24.bam	GC-Sensitive
SAMPLE_1\REP_2	ALL25.bam	GC-Sensitive
SAMPLE_1\REP_3	ALL26.bam	GC-Sensitive
SAMPLE_1\REP_4	ALL27.bam	GC-Sensitive
SAMPLE_1\REP_5	ALL28.bam	GC-Sensitive
SAMPLE_1\REP_6	ALL29.bam	GC-Sensitive
SAMPLE_1\REP_7	ALL30.bam	GC-Sensitive
SAMPLE_1\REP_8	ALL31.bam	GC-Sensitive
SAMPLE_1\REP_9	ALL32.bam	GC-Sensitive
SAMPLE_1\REP_10	ALL33.bam	GC-Sensitive
SAMPLE_1\REP_11	ALL34.bam	GC-Sensitive
SAMPLE_1\REP_12	ALL35.bam	GC-Sensitive
SAMPLE_1\REP_13	ALL36.bam	GC-Sensitive
SAMPLE_1\REP_14	ALL37.bam	GC-Sensitive
SAMPLE_1\REP_15	ALL38.bam	GC-Sensitive
SAMPLE_2\REP_1	ALL1.bam	GC-Resistant
SAMPLE_2\REP_2	ALL2.bam	GC-Resistant
SAMPLE_2\REP_3	ALL3.bam	GC-Resistant
SAMPLE_2\REP_4	ALL4.bam	GC-Resistant
SAMPLE_2\REP_5	ALL5.bam	GC-Resistant
SAMPLE_2\REP_6	ALL6.bam	GC-Resistant
SAMPLE_2\REP_7	ALL7.bam	GC-Resistant
SAMPLE_2\REP_8	ALL8.bam	GC-Resistant
SAMPLE_2\REP_9	ALL9.bam	GC-Resistant
SAMPLE_2\REP_10	ALL10.bam	GC-Resistant
SAMPLE_2\REP_11	ALL11.bam	GC-Resistant
SAMPLE_2\REP_12	ALL12.bam	GC-Resistant
SAMPLE_2\REP_13	ALL13.bam	GC-Resistant
SAMPLE_2\REP_14	ALL14.bam	GC-Resistant
SAMPLE_2\REP_15	ALL15.bam	GC-Resistant
SAMPLE_2\REP_16	ALL16.bam	GC-Resistant
SAMPLE_2\REP_17	ALL17.bam	GC-Resistant
SAMPLE_2\REP_18	ALL18.bam	GC-Resistant
SAMPLE_2\REP_19	ALL19.bam	GC-Resistant
SAMPLE_2\REP_20	ALL20.bam	GC-Resistant
SAMPLE_2\REP_21	ALL21.bam	GC-Resistant
SAMPLE_2\REP_22	ALL22.bam	GC-Resistant
SAMPLE_2\REP_23	ALL23.bam	GC-Resistant
#########################################################################
############################# MATS Report #############################				(positive:negative)
======================================================================
EventType	NumEvents.JC.only	SigEvents.JC.only	NumEvents.JC+readsOnTarget	SigEvents.JC+readsOnTarget
======================================================================
MXE	59986	357 (202:155)	60099	276 (169:107)
SE	157527	573 (162:411)	158624	646 (181:465)
A5SS	5088	32 (19:13)	5097	50 (30:20)
A3SS	7405	61 (41:20)	7412	71 (50:21)
RI	4501	155 (133:22)	4531	225 (197:28)
======================================================================
################# Report Legend ################
EventType: Type of AS event
	SE: Skipped exon
	MXE: Mutually exclusive exon
	A5SS: Alternative 5' splice site
	A3SS: Alternative 3' splice site
	RI: Retained intron
NumEvents.JC.only: total number of events detected using Junction Counts only
SigEvents.JC.only: number of significant events detected using Junction Counts only
	The numbers in the parentheses (n1:n2) indicate the number of significant events that have higher inclusion level for SAMPLE_1 (n1) or for SAMPLE_2 (n2)
NumEvents.JC+readsOnTarget: total number of events detected using both Junction Counts and reads on target
SigEvents.JC+readsOnTarget: number of significant events detected using both Junction Counts and reads on target
	The numbers in the parentheses (n1:n2) indicate the number of significant events that have higher inclusion level for SAMPLE_1 (n1) or for SAMPLE_2 (n2)
################################################

## Sheet: ES
ID	GeneID	geneSymbol	chr	strand	exonStart_0base	exonEnd	upstreamES	upstreamEE	downstreamES	downstreamEE	ID	IC_SAMPLE_1_ALL24	IC_SAMPLE_1_ALL25	IC_SAMPLE_1_ALL26	IC_SAMPLE_1_ALL27	IC_SAMPLE_1_ALL28	IC_SAMPLE_1_ALL29	IC_SAMPLE_1_ALL30	IC_SAMPLE_1_ALL31	IC_SAMPLE_1_ALL32	IC_SAMPLE_1_ALL33	IC_SAMPLE_1_ALL34	IC_SAMPLE_1_ALL35	IC_SAMPLE_1_ALL36	IC_SAMPLE_1_ALL37	IC_SAMPLE_1_ALL38	SC_SAMPLE_1_ALL24	SC_SAMPLE_1_ALL25	SC_SAMPLE_1_ALL26	SC_SAMPLE_1_ALL27	SC_SAMPLE_1_ALL28	SC_SAMPLE_1_ALL29	SC_SAMPLE_1_ALL30	SC_SAMPLE_1_ALL31	SC_SAMPLE_1_ALL32	SC_SAMPLE_1_ALL33	SC_SAMPLE_1_ALL34	SC_SAMPLE_1_ALL35	SC_SAMPLE_1_ALL36	SC_SAMPLE_1_ALL37	SC_SAMPLE_1_ALL38	IC_SAMPLE_2_ALL1	IC_SAMPLE_2_ALL2	IC_SAMPLE_2_ALL3	IC_SAMPLE_2_ALL4	IC_SAMPLE_2_ALL5	IC_SAMPLE_2_ALL6	IC_SAMPLE_2_ALL7	IC_SAMPLE_2_ALL8
107422	ENSG00000110700.2	RPS13	chr11	-	17097000	17097170	17096643	17096744	17098714	17098793	107422	4133	8821	10228	5852	15149	3817	6745	8914	4297	5498	3578	11211	7891	10551	6760	28	96	29	32	160	27	40	92	40	9	39	105	72	47	74	8160	11522	7490	4932	6312	11132	3777	6334
75825	ENSG00000122026.6	RPL21	chr13	+	27828356	27828418	27827901	27827980	27829378	27829491	75825	1507	2645	3495	1935	4748	1442	2874	2921	1349	2317	1165	4455	2237	3068	2543	42	211	73	56	155	30	109	206	41	76	87	255	80	85	97	2091	5043	2770	2288	2217	3096	1695	2593
170917	ENSG00000137818.7	RPLP1	chr15	+	69745985	69746060	69745122	69745359	69747508	69747626	170917	5093	11465	17274	8359	20835	6054	8829	13420	4059	3232	4949	21106	11557	11069	7008	177	557	315	443	878	172	144	742	95	116	272	817	390	432	417	10587	14547	11666	7278	10776	19660	12189	8317
91273	ENSG00000092199.13	HNRNPC	chr14	-	21730759	21730927	21702111	21702388	21731469	21731495	91273	44	121	27	100	59	16	147	324	7	209	21	249	10	20	31	198	403	855	408	209	154	304	631	46	346	134	384	445	227	203	29	49	49	121	41	28	113	47
68097	ENSG00000090554.8	FLT3LG	chr19	+	49982165	49982304	49979679	49979823	49989271	49989408	68097	19	6	23	11	6	18	6	2	11	17	15	2	9	12	37	0	1	0	1	0	2	0	0	0	1	0	0	1	0	0	3	15	41	20	18	7	105	9
27353	ENSG00000135486.13	HNRNPA1	chr12	+	54675169	54675286	54674531	54674606	54675578	54675725	27353	2524	4817	6090	4170	4570	1909	3669	6501	1700	3035	2638	8213	2404	4027	4212	31	81	60	48	89	40	67	126	25	15	41	166	55	40	80	2348	5342	3454	4247	4189	4147	2219	2646
68086	ENSG00000090554.8	FLT3LG	chr19	+	49983554	49983733	49979679	49979823	49989271	49989488	68086	10	3	24	11	3	7	3	4	16	3	11	6	3	7	28	0	1	0	1	0	2	0	0	0	1	0	0	1	0	0	9	6	30	10	10	3	91	2
68199	ENSG00000133112.12	TPT1	chr13	-	45913631	45913737	45912794	45912911	45914128	45914319	68199	19514	30303	26339	31696	39474	14273	14668	44571	18809	25011	21485	33647	19805	40489	12871	138	386	85	94	688	97	80	251	110	73	143	838	332	173	110	19799	22026	34423	24757	16848	22586	21000	33856
9929	ENSG00000213741.4	RPS29	chr14	-	50052667	50052767	50050296	50050393	50053002	50053094	9929	3619	8758	10743	4830	15250	3261	7100	11762	3944	5659	3342	9898	9146	10139	7437	63	152	96	77	169	58	45	259	54	53	76	147	72	68	191	6824	9803	5847	3817	5626	13131	5056	12797
138649	ENSG00000100335.8	MIEF1	chr22	+	39907292	39907443	39900207	39900539	39907853	39908031	138649	12	6	18	24	13	2	37	14	7	10	15	5	5	18	8	0	2	6	3	2	0	7	2	3	0	2	0	0	3	1	10	20	17	16	12	8	23	5
61718	ENSG00000102317.13	RBM3	chrX	+	48434202	48434471	48433948	48434055	48434701	48434807	61718	50	79	148	172	53	99	46	257	63	129	34	125	40	99	78	899	975	983	772	614	629	577	3114	252	635	418	1063	410	754	1133	26	18	84	108	71	68	107	72
139550	ENSG00000114942.9	EEF1B2	chr2	+	207025610	207025856	207025311	207025434	207026069	207026196	139550	21	89	118	134	116	23	109	169	25	133	49	160	19	69	65	638	1973	2579	1024	2851	579	1675	1576	541	933	641	2416	1445	1583	1004	22	35	31	74	47	63	137	21
45044	ENSG00000100902.6	PSMA6	chr14	+	35762158	35762483	35761648	35761758	35777199	35777294	45044	114	73	229	53	211	19	111	116	144	39	57	142	132	174	20	103	69	323	51	121	59	119	231	69	185	43	92	161	156	54	38	22	73	54	90	88	6	221
11829	ENSG00000115761.11	NOL10	chr2	-	10794606	10794673	10784445	10784498	10797867	10798017	11829	17	18	18	17	28	8	27	60	9	18	9	21	8	15	21	2	1	1	2	7	0	2	6	0	1	0	14	2	0	0	16	28	16	18	16	18	17	13
53542	ENSG00000073921.13	PICALM	chr11	-	85737333	85737409	85725912	85726006	85742510	85742653	53542	35	25	13	30	14	8	41	68	1	38	13	22	4	14	6	2	3	1	2	0	0	2	9	1	5	3	4	1	1	4	7	3	34	32	22	16	18	6
61707	ENSG00000102317.13	RBM3	chrX	+	48434309	48434471	48433948	48434055	48434701	48434807	61707	35	48	76	97	32	64	24	160	38	91	19	66	29	55	56	899	975	983	772	614	629	577	3114	252	635	418	1063	410	754	1133	14	9	42	61	47	36	69	48
59255	ENSG00000170889.9	RPS9	chr19	+	54710420	54710592	54710143	54710330	54711265	54711515	59255	145	488	325	308	800	168	397	389	172	217	232	924	456	346	206	1020	2894	2755	2348	3305	1294	2089	2308	1287	1734	1469	4157	2821	2659	1897	169	278	230	433	266	301	134	203
153687	ENSG00000163931.11	TKT	chr3	-	53271812	53271937	53268998	53269190	53274266	53274364	153687	9	21	44	15	10	10	28	5	112	26	18	13	35	48	11	26	310	458	235	146	77	289	57	119	251	152	151	318	377	135	15	3	12	10	15	18	7	8
117754	ENSG00000180776.11	ZDHHC20	chr13	-	21974511	21974632	21965860	21965993	21987790	21987911	117754	19	25	16	15	11	3	32	84	1	21	9	59	1	16	10	1	3	3	0	5	2	3	4	0	2	3	5	0	4	1	5	4	20	41	23	14	36	5
162063	ENSG00000058272.11	PPP1R12A	chr12	-	80199945	80200077	80199371	80199548	80201005	80201110	162063	42	37	22	37	10	6	24	50	18	30	21	56	7	20	10	0	1	1	4	0	0	8	4	0	3	0	12	0	1	1	17	5	21	46	18	14	22	5
151006	ENSG00000169016.12	E2F6	chr2	-	11597304	11597359	11593707	11593924	11605897	11606272	151006	21	50	8	61	32	5	13	32	8	31	30	12	4	46	35	1	1	1	7	1	0	4	7	0	9	3	3	0	3	3	5	13	18	15	14	10	11	9
140694	ENSG00000162604.8	TM2D1	chr1	-	62189384	62189444	62175000	62175109	62190573	62190816	140694	12	8	24	11	14	5	6	10	3	4	2	9	31	20	3	1	1	1	6	2	1	1	3	1	5	0	2	4	3	0	8	10	16	8	6	8	14	3
28601	ENSG00000116489.8	CAPZA1	chr1	+	113196219	113196283	113192039	113192091	113197086	113197293	28601	100	122	54	83	38	26	198	650	19	248	62	150	7	47	105	2	5	2	0	6	3	22	3	0	11	2	17	0	3	4	27	99	72	110	95	33	399	62
45059	ENSG00000100902.6	PSMA6	chr14	+	35782086	35782265	35779945	35780101	35783566	35783661	45059	585	300	1259	304	591	239	493	908	497	556	250	423	754	634	215	53	26	78	9	96	16	39	86	69	13	33	29	35	54	17	433	536	897	522	645	960	240	1242
77641	ENSG00000184967.2	NOC4L	chr12	+	132632177	132632327	132630103	132630210	132635525	132635586	77641	9	7	15	4	3	3	6	7	15	4	2	4	1	4	1	2	1	0	5	0	0	0	0	0	0	0	0	0	0	0	1	7	6	3	4	6	15	7
68209	ENSG00000133112.12	TPT1	chr13	-	45914846	45914920	45914128	45914319	45915176	45915221	68209	11029	17385	16432	17850	23849	6684	8579	29295	9275	14658	11244	22529	10917	23197	8136	87	478	170	248	705	244	152	570	100	204	154	812	199	393	219	9783	12178	23179	16008	10329	12613	12713	18732
129111	ENSG00000142168.10	SOD1	chr21	+	33036102	33036199	33031934	33032154	33038761	33038831	129111	509	203	705	368	315	169	540	1500	93	245	219	226	353	336	173	25	12	11	15	19	1	26	83	9	9	20	17	7	16	16	222	248	314	1067	306	792	310	602
168653	ENSG00000166855.5	CLPX	chr15	-	65449181	65449270	65448029	65448194	65450083	65450248	168653	72	49	76	48	39	9	71	94	45	47	31	38	38	65	46	1	2	1	5	3	0	8	6	0	10	0	3	1	1	0	62	45	30	61	47	50	88	45
76782	ENSG00000013441.11	CLK1	chr2	-	201722440	201722607	201721613	201721708	201724402	201724469	76782	270	1986	775	613	1882	408	607	1195	497	1039	554	6437	712	1022	326	2	40	3	10	42	4	3	5	0	3	9	51	9	10	1	405	177	778	1146	859	702	712	188
29588	ENSG00000100316.11	RPL3	chr22	-	39709638	39709734	39709195	39709315	39710111	39710213	29588	3414	8918	11571	5687	11713	4249	8220	6511	4851	5023	3872	13958	10563	7799	5419	101	444	277	280	580	304	251	611	205	246	197	626	273	306	617	6624	14868	8266	5049	5754	10466	5218	8296
9808	ENSG00000159459.7	UBR1	chr15	-	43314899	43314999	43313472	43313573	43317026	43317181	9808	38	50	35	54	36	20	33	55	37	18	31	44	31	32	19	1	3	2	10	5	2	2	10	4	1	3	4	2	6	6	52	18	71	59	19	35	58	59
6634	ENSG00000100354.16	TNRC6B	chr22	+	40704515	40704653	40697153	40697337	40708508	40708655	6634	4	8	20	23	13	4	9	8	8	14	9	15	3	10	5	1	3	3	2	5	0	1	1	1	3	2	8	4	0	1	2	7	37	13	9	13	15	2
108528	ENSG00000141279.11	NPEPPS	chr17	+	45663513	45663610	45662865	45663066	45663730	45663764	108528	16	30	34	24	15	3	25	61	4	42	6	50	10	7	17	1	2	1	4	1	0	2	2	0	5	3	10	0	2	2	24	16	16	16	18	11	48	10
152250	ENSG00000122406.8	RPL5	chr1	+	93298945	93299015	93297620	93297674	93299101	93299217	152250	1120	3876	4672	2398	4750	1385	2719	3633	1420	2088	1529	5627	2771	3831	2401	10	27	29	21	48	10	39	116	4	61	32	116	15	23	43	1991	3452	3545	2134	2305	3550	2005	1831
50392	ENSG00000123124.9	WWP1	chr8	+	87410800	87410867	87393733	87393858	87414247	87414432	50392	11	8	9	8	9	1	7	19	1	10	1	18	3	11	6	3	3	4	2	1	0	1	6	0	1	0	2	2	3	2	4	3	7	5	7	3	11	4
161849	ENSG00000186469.4	GNG2	chr14	+	52406498	52406809	52344334	52344375	52417367	52417483	161849	6	11	2	6	2	2	50	48	0	52	18	7	0	4	20	63	37	89	38	19	22	93	263	18	123	68	43	6	24	131	0	3	8	24	7	7	65	11
165804	ENSG00000078668.9	VDAC3	chr8	+	42252601	42252651	42251727	42251796	42256229	42256382	165804	14	17	98	10	8	11	62	70	15	32	22	20	27	25	20	2	6	1	1	0	0	4	6	1	0	1	6	0	4	4	28	24	28	26	22	74	93	25
129659	ENSG00000229117.4	RPL41	chr12	+	56510972	56510995	56510558	56510583	56511265	56511610	129659	696	2580	3031	1672	3160	796	3335	2011	980	2560	949	3119	2158	2910	1419	8	91	18	30	127	30	38	64	13	59	28	78	29	48	58	989	2791	2293	1304	1462	3631	1244	1936
15932	ENSG00000052749.9	RRP12	chr10	-	99141471	99141583	99141142	99141240	99144922	99145014	15932	25	78	22	96	24	17	58	53	5	44	55	75	8	50	66	0	9	2	5	2	1	1	2	0	1	4	15	0	4	4	18	61	401	231	48	30	57	26
168662	ENSG00000166855.5	CLPX	chr15	-	65449115	65449270	65448029	65448194	65450083	65450248	168662	40	27	40	29	20	5	36	68	20	20	15	30	22	37	21	1	2	1	5	3	0	8	6	0	10	0	3	1	1	0	33	17	18	32	21	30	43	25
6635	ENSG00000100354.16	TNRC6B	chr22	+	40706820	40706997	40697153	40697337	40708508	40708655	6635	6	7	15	20	8	2	4	2	1	20	2	2	5	6	7	1	3	3	2	5	0	1	1	1	3	2	8	4	0	1	1	7	21	14	4	20	21	2
126994	ENSG00000149100.8	EIF3M	chr11	+	32616459	32616559	32615411	32615495	32617511	32617593	126994	97	225	378	137	259	145	277	241	113	181	111	287	179	224	148	5	5	8	4	7	3	8	14	4	3	3	10	5	11	11	266	406	210	170	248	494	160	167
140480	ENSG00000138398.11	PPIG	chr2	+	170460151	170460204	170440849	170441000	170460535	170460612	140480	29	60	37	33	19	9	63	75	15	16	39	54	6	54	28	2	7	1	3	1	1	6	2	3	0	5	2	1	0	2	7	36	26	51	35	23	21	31
97803	ENSG00000104320.9	NBN	chr8	-	90993602	90993751	90992961	90993121	90994949	90995083	97803	23	12	9	18	12	9	35	69	3	31	10	21	1	14	7	0	1	1	0	1	0	1	4	0	1	2	1	0	1	1	11	8	20	27	18	23	22	10
104245	ENSG00000196696.8	PDXDC2P	chr16	-	70010713	70011906	70010199	70010635	70011979	70012015	104245	96	114	96	74	89	81	19	109	81	24	48	51	33	58	30	1	4	1	4	1	9	5	7	4	2	0	3	2	1	0	61	90	80	102	93	1	31	44
129061	ENSG00000163466.11	ARPC2	chr2	+	219099074	219099120	219093460	219093573	219103386	219103573	129061	204	242	580	332	187	134	451	558	87	321	89	264	244	186	162	22	23	9	11	22	7	21	31	10	15	29	36	3	26	29	107	151	478	261	297	624	736	193
68208	ENSG00000133112.12	TPT1	chr13	-	45914846	45914955	45914128	45914319	45915176	45915293	68208	4694	7133	6631	7220	10091	3091	3187	10908	4257	5486	4629	8832	4503	9481	3378	87	478	170	248	705	244	152	570	100	204	154	812	199	393	219	4366	4756	9093	6461	4300	5153	5195	8094
94009	ENSG00000100225.13	FBXO7	chr22	+	32887072	32887168	32883731	32883815	32889091	32889268	94009	265	282	346	211	300	246	269	302	172	229	254	356	160	428	220	0	12	1	1	1	0	4	17	0	7	5	3	0	2	2	224	240	206	322	262	225	255	208
100917	ENSG00000100014.15	SPECC1L	chr22	+	24807555	24807672	24765185	24765288	24808615	24808675	100917	10	16	52	16	9	4	18	24	12	16	7	16	25	22	10	0	5	4	4	3	0	3	6	0	8	1	1	0	2	2	15	3	39	9	8	30	23	13
18714	ENSG00000134759.9	ELP2	chr18	+	33718757	33718835	33718232	33718389	33722788	33722929	18714	15	25	28	10	20	5	24	44	3	22	12	25	11	13	13	2	0	0	1	4	0	2	4	0	7	1	8	1	0	0	8	5	11	21	16	18	16	11
61798	ENSG00000140367.7	UBE2Q2	chr15	+	76170301	76170362	76161291	76161351	76171438	76171529	61798	12	3	12	5	3	4	5	17	2	6	4	9	1	5	3	2	3	1	3	4	0	3	2	1	2	1	2	0	0	1	3	4	12	6	4	8	6	3
53546	ENSG00000073921.13	PICALM	chr11	-	85733409	85733512	85725912	85726006	85742510	85742653	53546	34	35	17	40	20	4	42	96	6	55	14	37	8	31	17	2	3	1	2	0	0	2	9	1	5	3	4	1	1	4	9	15	45	39	26	26	24	19
138480	ENSG00000080824.14	HSP90AA1	chr14	-	102548447	102548781	102547074	102548158	102549370	102549639	138480	1825	4742	4353	3473	2980	1488	14711	25496	1174	29547	2012	9792	2302	2825	2469	5	28	34	5	21	9	25	77	17	14	22	14	10	26	10	2825	3183	3269	6707	3130	3602	6994	3904
169541	ENSG00000117620.8	SLC35A3	chr1	+	100464816	100464971	100459092	100459297	100472589	100472712	169541	8	17	27	22	14	3	26	40	1	9	4	49	6	8	7	3	5	2	1	0	0	2	10	0	2	0	1	0	5	2	5	1	23	23	11	13	20	2
8185	ENSG00000178927.12	C17orf62	chr17	-	80407306	80407832	80407049	80407168	80408575	80408613	8185	43	27	65	12	57	29	20	21	28	63	15	34	34	52	9	1	0	2	1	1	0	0	0	0	1	0	2	2	2	0	8	9	140	48	24	42	32	12
100015	ENSG00000203875.6	SNHG5	chr6	-	86387512	86387593	86387046	86387210	86387671	86387750	100015	1357	2674	2702	706	1347	420	374	3032	833	1012	686	2044	988	401	1072	51	157	101	65	218	48	48	240	43	73	79	179	81	66	80	1674	1885	891	1928	1855	1418	557	1458
124572	ENSG00000114904.8	NEK4	chr3	-	52799902	52800010	52797485	52797640	52800193	52800391	124572	25	8	11	21	16	14	12	24	18	19	15	11	8	19	9	2	2	2	2	1	0	0	7	3	0	4	4	0	1	0	6	9	30	24	33	16	11	4
76798	ENSG00000013441.11	CLK1	chr2	-	201722695	201722812	201721613	201721708	201724402	201724469	76798	250	1814	619	563	1773	590	693	1269	603	1180	596	6659	612	801	370	2	40	3	10	42	4	3	5	0	3	9	51	9	10	1	338	177	585	1031	775	654	1014	203
173354	ENSG00000139436.16	GIT2	chr12	-	110371826	110371890	110367606	110370995	110376184	110376373	173354	31	17	46	17	32	17	20	35	20	22	10	40	32	25	8	1	1	2	1	4	2	6	10	0	0	3	2	0	1	1	18	14	57	28	41	52	16	5
93031	ENSG00000077782.15	FGFR1	chr8	-	38283639	38283763	38280830	38282217	38285438	38285611	93031	124	199	392	333	52	3	106	81	17	88	35	15	6	90	78	4	22	7	14	4	0	1	4	0	1	2	0	0	7	16	123	253	97	75	8	81	145	37
99659	ENSG00000181163.9	NPM1	chr5	+	170827156	170827214	170819917	170819982	170832305	170832407	99659	95	529	514	391	542	135	195	456	136	200	209	540	255	422	235	1	14	2	8	9	6	11	17	1	22	6	17	1	9	14	100	208	377	449	470	569	207	105
141990	ENSG00000105793.11	GTPBP10	chr7	+	89984399	89984544	89982129	89982323	90001468	90001542	141990	1	1	4	1	3	1	1	2	3	5	1	8	2	2	2	2	0	0	0	1	0	0	3	0	0	0	0	1	1	2	1	5	6	3	6	0	6	0
55212	ENSG00000094975.9	SUCO	chr1	+	172571835	172571927	172560123	172560211	172577886	172577942	55212	16	42	22	20	82	18	25	53	24	23	18	66	4	33	11	0	0	1	2	6	0	7	4	0	2	1	6	0	2	2	21	10	19	20	32	32	28	15
21055	ENSG00000141503.11	MINK1	chr17	+	4795696	4795807	4795443	4795529	4795950	4796063	21055	23	22	48	48	23	27	14	12	36	14	26	12	17	40	51	0	1	5	1	0	2	2	0	1	0	0	0	0	1	1	16	10	55	23	48	22	33	8
150313	ENSG00000119185.8	ITGB1BP1	chr2	-	9554306	9554385	9552397	9552534	9558754	9558861	150313	54	41	89	74	43	43	59	59	36	73	33	46	38	62	31	4	6	5	5	4	0	2	8	1	7	2	3	1	3	1	28	34	85	63	36	44	30	40
51852	ENSG00000107140.11	TESK1	chr9	+	35606833	35606980	35606233	35606282	35607578	35607669	51852	38	48	40	103	26	49	21	29	12	41	26	10	22	18	38	0	8	1	3	2	3	1	1	1	2	5	0	0	2	3	6	54	24	35	13	34	52	32
52998	ENSG00000058799.9	YIPF1	chr1	-	54332430	54332597	54325728	54325826	54337044	54337161	52998	7	9	35	17	12	11	31	15	19	34	15	14	26	32	6	1	1	5	0	4	1	2	0	1	0	5	2	3	2	0	27	9	9	7	15	18	13	4
154201	ENSG00000111596.7	CNOT2	chr12	+	70736037	70736087	70735886	70735948	70737907	70738008	154201	203	573	165	252	184	128	110	301	165	239	140	976	57	270	128	1	10	0	0	12	1	5	3	3	8	5	33	6	5	2	189	96	321	606	202	114	195	139
145387	ENSG00000071794.11	HLTF	chr3	-	148759276	148759467	148757817	148757943	148759952	148760077	145387	11	4	27	7	9	4	30	20	4	4	5	19	1	13	3	0	1	8	3	4	0	7	3	3	0	0	1	0	1	3	7	4	7	12	9	8	13	0
170167	ENSG00000100911.9	PSME2	chr14	-	24613183	24613238	24612793	24612880	24613400	24613468	170167	118	103	576	225	162	206	261	162	206	291	137	160	458	199	82	5	21	4	33	14	13	18	29	23	8	13	14	16	9	30	122	205	290	325	266	639	120	376
171071	ENSG00000089157.11	RPLP0	chr12	-	120636356	120636542	120635124	120635265	120636656	120636803	171071	5389	14241	17426	8722	22823	6141	16638	14355	4970	7610	6933	22144	15526	11747	8550	89	330	320	49	443	6	142	3	62	69	40	187	266	178	87	9162	18278	12430	7039	10425	23280	8641	9915
124906	ENSG00000266053.2	RP11-143J12.2	chr18	-	9132220	9132407	9121274	9121454	9133388	9133420	124906	9	16	4	6	2	4	6	27	6	3	8	13	4	15	6	1	0	1	2	1	0	1	1	1	1	2	0	0	2	0	9	7	5	14	6	2	6	14
45046	ENSG00000100902.6	PSMA6	chr14	+	35782068	35782265	35779945	35780101	35783566	35783661	45046	375	194	811	201	380	150	324	562	339	340	164	253	515	406	139	53	26	78	9	96	16	39	86	69	13	33	29	35	54	17	285	362	568	340	426	639	156	852
100486	ENSG00000143093.10	STRIP1	chr1	+	110592081	110592182	110590393	110590491	110592964	110593031	100486	40	47	39	66	40	28	37	27	62	41	42	56	33	53	40	0	1	0	3	4	0	4	10	0	5	3	4	1	3	2	49	18	33	56	27	35	34	36
135267	ENSG00000066027.7	PPP2R5A	chr1	+	212521730	212521839	212520688	212520748	212529967	212530018	135267	14	37	15	4	32	5	17	50	5	16	10	75	4	21	6	0	3	1	1	9	1	0	2	1	0	4	15	0	4	1	8	8	16	41	25	8	21	7
164458	ENSG00000151651.11	ADAM8	chr10	-	135082251	135082366	135081432	135081622	135082948	135083033	164458	49	9	24	27	18	15	13	120	12	7	16	5	2	3	35	1	0	0	0	2	2	0	2	0	0	2	0	0	0	3	7	48	37	7	12	26	190	55
28832	ENSG00000126777.13	KTN1	chr14	+	56113690	56113725	56108409	56108478	56114742	56114833	28832	35	59	37	81	34	4	23	177	11	29	16	111	16	24	16	0	2	1	6	0	0	4	24	0	2	1	4	1	3	4	20	19	70	116	41	38	40	32
171093	ENSG00000089157.11	RPLP0	chr12	-	120636356	120636573	120635124	120635265	120636656	120636803	171093	3270	8517	10621	5230	13798	3776	9786	8572	3082	4584	4117	13153	9265	7130	5048	89	330	320	49	443	6	142	3	62	69	40	187	266	178	87	5716	11107	7470	4289	6287	13716	5107	6071
161332	ENSG00000089280.14	FUS	chr16	+	31201595	31201719	31201360	31201462	31202062	31202163	161332	699	1068	1036	1430	975	707	497	665	912	443	417	572	405	822	528	5	39	10	6	75	21	6	1	23	3	6	9	5	15	6	480	886	1031	1755	586	424	937	295
50262	ENSG00000152558.10	TMEM123	chr11	-	102318966	102319106	102272829	102272937	102319542	102319599	50262	2	8	3	8	11	2	5	10	9	7	15	19	3	13	4	133	215	145	98	120	40	131	384	27	109	121	195	57	125	111	3	0	5	3	7	1	2	0
71431	ENSG00000138668.14	HNRNPD	chr4	-	83276047	83276154	83274986	83275307	83276456	83276554	71431	36	68	61	64	51	39	111	150	27	112	58	121	32	45	20	400	491	446	249	299	335	181	291	143	145	289	121	204	325	253	24	37	35	43	52	31	67	28
136618	ENSG00000162511.7	LAPTM5	chr1	-	31215302	31215396	31214486	31214563	31230505	31230667	136618	2328	1820	875	1736	2179	972	750	5382	698	2408	824	929	214	2644	1489	263	359	17	107	688	198	80	544	96	80	128	180	22	311	302	168	2393	4286	2692	2544	435	921	1300
8425	ENSG00000166233.8	ARIH1	chr15	+	72862504	72862648	72859446	72859518	72873071	72873120	8425	35	76	14	40	18	7	35	68	8	65	25	59	3	28	34	0	1	0	2	4	1	1	2	0	2	3	5	0	6	4	18	36	49	86	35	17	73	13
92251	ENSG00000111845.4	PAK1IP1	chr6	+	10703637	10703690	10702797	10702872	10704739	10704885	92251	10	41	31	61	25	5	10	66	10	15	24	22	24	30	27	0	4	2	3	5	0	2	7	0	4	1	4	0	2	0	18	44	19	10	5	35	9	28
56416	ENSG00000158290.12	CUL4B	chrX	-	119678335	119678498	119677968	119678058	119680401	119680471	56416	9	13	35	12	13	6	9	31	8	10	14	24	3	15	8	1	2	6	0	1	0	3	3	1	0	1	4	1	3	1	8	5	15	8	10	16	18	6
40601	ENSG00000033030.9	ZCCHC8	chr12	-	122975008	122975114	122973932	122974010	122977261	122977336	40601	13	36	42	52	41	5	47	80	12	35	27	64	10	33	13	0	3	1	1	0	0	9	3	0	9	2	5	0	0	0	16	5	31	61	26	19	18	7
129084	ENSG00000163466.11	ARPC2	chr2	+	219104113	219104207	219103386	219103573	219110142	219110269	129084	567	436	1024	625	374	360	737	938	288	514	238	407	407	419	438	34	50	24	17	43	27	18	18	31	12	29	58	1	26	26	486	465	814	452	600	1079	1092	614
158613	ENSG00000006634.3	DBF4	chr7	+	87516643	87516713	87514293	87514473	87517297	87517374	158613	7	18	8	18	27	3	15	32	9	11	7	23	2	18	12	1	1	0	1	15	0	0	1	1	0	2	8	0	2	0	6	9	33	21	29	9	9	4
4490	ENSG00000070367.11	EXOC5	chr14	-	57710882	57711077	57706245	57706377	57713428	57713545	4490	20	7	18	24	4	4	20	113	3	21	6	12	4	8	17	1	0	3	0	2	1	2	14	1	1	1	1	1	1	2	8	4	31	26	7	22	40	19
29137	ENSG00000135439.7	AGAP2	chr12	-	58128374	58128462	58128101	58128187	58129151	58129210	29137	8	7	91	7	11	3	14	3	2	8	1	1	6	15	4	0	0	3	0	1	1	0	1	0	1	0	0	0	1	0	4	5	26	14	5	30	48	2
110913	ENSG00000131697.13	NPHP4	chr1	-	5939405	5939692	5937152	5937358	5940173	5940299	110913	1	15	3	5	2	0	0	0	0	4	0	22	0	1	0	1	80	30	9	5	12	4	1	2	3	1	15	7	5	2	1	0	0	1	0	0	3	0
136265	ENSG00000151092.12	NGLY1	chr3	-	25778824	25778946	25777494	25777640	25792588	25792754	136265	4	23	32	10	14	11	19	25	7	14	5	16	46	11	5	3	1	1	3	1	0	2	3	1	2	4	1	1	2	2	20	7	19	12	19	26	50	12
154093	ENSG00000111667.9	USP5	chr12	+	6969314	6969402	6968633	6968705	6969529	6969655	154093	29	31	131	47	46	20	74	37	26	58	19	28	60	53	16	2	7	14	9	8	1	7	3	5	0	2	3	1	8	1	52	15	44	71	48	81	16	27
33454	ENSG00000160117.10	ANKLE1	chr19	+	17396489	17396628	17396239	17396399	17397188	17397663	33454	9	0	8	4	7	11	10	5	5	1	2	3	12	7	2	1	3	1	3	1	3	1	3	0	0	1	0	1	1	3	6	1	4	10	3	10	4	18
145380	ENSG00000071794.11	HLTF	chr3	-	148759276	148759455	148757817	148757943	148759952	148760077	145380	17	6	35	12	14	7	40	32	6	5	7	23	3	21	6	0	1	8	3	4	0	7	3	3	0	0	1	0	1	3	10	6	8	18	11	13	28	1
18668	ENSG00000134759.9	ELP2	chr18	+	33722243	33722310	33718232	33718389	33722788	33722910	18668	21	20	27	18	6	3	23	53	9	9	7	22	11	8	16	2	0	0	1	4	0	2	4	0	7	1	8	1	0	0	8	6	11	16	10	25	25	12
107589	ENSG00000130816.10	DNMT1	chr19	-	10262425	10262523	10262073	10262221	10264968	10265155	107589	64	150	209	200	85	49	101	43	32	75	58	77	63	87	37	1	15	7	5	8	7	5	0	0	0	5	2	2	2	2	35	27	78	142	112	84	61	36
168409	ENSG00000266714.2	MYO15B	chr17	+	73586706	73586770	73586421	73586466	73587252	73587327	168409	9	5	3	2	7	4	2	4	8	7	5	1	1	1	5	1	4	2	0	5	0	0	1	0	5	0	2	0	5	2	2	1	11	35	10	3	5	6
31956	ENSG00000115935.12	WIPF1	chr2	-	175439931	175440108	175436403	175437174	175450250	175450339	31956	36	201	25	58	29	6	44	24	18	79	59	141	53	59	46	0	4	4	0	3	0	0	0	3	0	3	2	15	10	1	17	58	109	84	82	15	66	32
3057	ENSG00000087191.8	PSMC5	chr17	+	61908168	61908295	61907630	61907861	61908395	61908586	3057	237	175	391	321	318	166	174	601	191	194	199	191	301	201	221	3	23	5	5	23	7	6	20	13	12	11	13	3	6	11	325	283	240	486	212	303	138	521
171087	ENSG00000089157.11	RPLP0	chr12	-	120636356	120636434	120635124	120635265	120636656	120636803	171087	1599	4142	5182	2526	6846	1845	4725	4190	1504	2087	2031	6603	4659	3508	2385	89	330	320	49	443	6	142	3	62	69	40	187	266	178	87	2956	5511	3630	2018	3021	6613	2478	2865
116268	ENSG00000131373.10	HACL1	chr3	-	15626754	15626849	15624383	15624496	15631046	15631119	116268	3	7	8	9	8	5	2	4	5	4	4	15	2	3	3	0	2	2	2	3	0	4	2	0	6	1	2	0	1	0	4	1	17	3	5	5	3	3
167154	ENSG00000166598.8	HSP90B1	chr12	+	104331472	104331584	104327733	104328065	104332117	104332237	167154	218	679	437	1144	240	130	392	816	102	791	546	620	226	645	548	1	4	2	7	5	1	8	26	1	32	6	26	0	4	7	136	249	768	1480	227	646	2312	161
78770	ENSG00000056586.11	RC3H2	chr9	-	125613601	125613715	125613359	125613508	125616230	125616365	78770	15	9	14	22	15	2	18	74	10	19	6	18	7	15	9	1	0	2	3	0	1	5	17	0	7	0	0	0	2	0	13	7	40	17	10	18	22	7
153006	ENSG00000010256.6	UQCRC1	chr3	-	48643202	48643289	48642083	48642213	48646594	48646735	153006	30	52	239	78	67	31	106	53	27	53	49	18	132	77	27	5	8	10	8	13	8	6	5	14	3	15	5	10	9	10	31	78	119	91	103	161	40	46
151448	ENSG00000133706.13	LARS	chr5	-	145522434	145522647	145519766	145519824	145522974	145523113	151448	5	20	115	19	27	8	13	11	11	47	11	58	60	25	7	0	2	1	0	1	0	0	0	0	0	1	5	5	0	0	9	6	69	21	26	58	21	1
164460	ENSG00000151651.11	ADAM8	chr10	-	135082251	135082366	135081432	135081622	135083400	135083478	164460	25	6	12	16	13	8	7	70	5	6	14	4	1	3	27	3	1	1	2	1	2	0	2	0	0	1	0	0	0	2	4	31	14	5	10	13	100	40
39678	ENSG00000144357.12	UBR3	chr2	+	170936323	170936533	170929937	170930117	170937054	170937194	39678	15	23	27	25	29	25	17	55	32	15	13	42	11	30	15	3	3	4	1	1	0	4	0	5	0	0	2	2	5	0	27	47	49	32	37	30	54	20
31283	ENSG00000137200.8	CMTR1	chr6	+	37429324	37429421	37427341	37427460	37438796	37438853	31283	17	21	35	27	16	6	19	27	14	20	17	32	18	31	16	0	1	4	1	1	2	0	1	0	0	3	0	0	1	0	36	8	20	28	14	31	31	12
82500	ENSG00000197122.7	SRC	chr20	+	36030004	36030081	36028517	36028697	36030837	36030991	82500	19	11	13	27	12	21	31	58	4	16	5	9	1	15	15	1	3	0	7	2	3	3	5	0	1	2	7	0	1	3	13	34	9	29	16	5	16	48
40823	ENSG00000162231.9	NXF1	chr11	-	62568565	62568673	62566010	62567958	62568800	62568889	40823	235	854	394	1181	1402	173	430	690	224	730	419	858	231	494	352	1	8	0	14	10	1	9	6	3	54	2	21	0	1	3	157	258	630	882	514	272	476	171
164230	ENSG00000116604.13	MEF2D	chr1	-	156446285	156446306	156444899	156445029	156446803	156446994	164230	18	12	11	12	22	10	3	9	10	19	7	7	1	12	13	82	204	98	181	545	91	114	63	118	205	100	226	95	198	85	11	16	15	16	40	10	17	6
80478	ENSG00000204084.8	INPP5B	chr1	-	38335596	38335686	38334172	38334286	38338601	38338700	80478	1	1	5	1	0	1	2	3	5	2	4	10	2	1	3	5	4	11	7	5	2	10	14	1	9	3	8	3	3	3	1	1	1	0	0	2	3	3
61890	ENSG00000119682.12	AREL1	chr14	-	75134167	75134297	75134021	75134080	75136351	75136477	61890	99	46	38	52	48	27	44	139	56	68	56	27	17	65	56	0	4	0	3	2	0	7	18	1	5	2	3	0	1	0	72	41	71	42	85	33	74	44
140597	ENSG00000108953.12	YWHAE	chr17	-	1265195	1265302	1264385	1264592	1268152	1268352	140597	321	707	479	653	419	186	648	1669	150	967	338	885	226	389	212	6	59	11	37	60	6	24	36	10	37	30	93	11	33	21	47	515	411	518	363	484	812	340
21366	ENSG00000160094.10	ZNF362	chr1	+	33736087	33736213	33722173	33722255	33741700	33741764	21366	5	2	5	1	8	2	4	1	1	3	4	4	2	19	7	0	3	6	2	3	1	0	1	1	0	1	2	3	7	4	3	1	7	6	5	4	2	3
64247	ENSG00000115053.11	NCL	chr2	-	232320720	232320847	232320152	232320335	232321341	232321475	64247	1107	1126	1216	1974	790	983	921	2771	580	1671	726	1429	868	1329	1526	13	98	18	86	55	50	16	21	66	32	71	82	75	87	23	458	2885	1394	901	1409	928	1183	1384
100025	ENSG00000203875.6	SNHG5	chr6	-	86387141	86387210	86375569	86375865	86387853	86387906	100025	6	10	12	12	17	7	7	44	2	34	8	32	8	13	9	1	2	0	3	0	1	1	24	0	2	1	13	0	1	1	10	5	9	9	3	10	4	8
13551	ENSG00000166226.8	CCT2	chr12	+	69991417	69991546	69990935	69991055	69991747	69991851	13551	253	740	529	527	485	275	410	862	156	592	296	992	280	485	469	8	38	16	7	58	10	21	10	3	1	9	60	28	13	9	273	464	360	527	481	474	479	307
66872	ENSG00000134882.11	UBAC2	chr13	+	99896085	99896205	99890680	99890808	99966350	99966474	66872	6	13	31	11	23	12	18	20	10	27	21	7	13	12	7	0	0	3	0	0	0	0	4	0	3	1	0	0	2	0	16	20	22	13	25	51	20	9
27355	ENSG00000135486.13	HNRNPA1	chr12	+	54676583	54676658	54676356	54676449	54677595	54677751	27355	2278	5803	5611	4065	4356	1895	3280	6812	1841	2393	2199	8945	2219	4163	2956	9	90	136	32	57	44	95	105	45	24	53	102	47	53	49	2001	5932	3580	4032	4618	3676	1947	2747
115655	ENSG00000173660.7	UQCRH	chr1	+	46775568	46775716	46774772	46774799	46775826	46775988	115655	91	92	150	99	155	40	135	181	60	56	67	121	80	116	90	67	442	519	214	489	163	489	422	119	250	179	365	409	432	197	83	105	62	92	110	104	31	70
167604	ENSG00000189043.5	NDUFA4	chr7	-	10978434	10978523	10977716	10977774	10979642	10979883	167604	353	574	1236	399	737	303	782	693	210	393	278	339	689	539	353	10	36	32	14	93	16	33	42	19	11	22	23	22	44	29	423	1099	441	417	729	1229	687	444
172476	ENSG00000113648.12	H2AFY	chr5	-	134688635	134688735	134681657	134681747	134696186	134696297	172476	436	296	1166	304	751	782	519	355	130	273	240	375	485	388	163	10	12	45	17	59	32	39	23	0	30	21	50	7	24	22	220	353	781	1296	615	987	264	343
15684	ENSG00000068793.13	CYFIP1	chr15	+	22999338	22999577	22998423	22998518	23000095	23000243	15684	18	41	21	83	40	13	11	68	130	67	38	37	30	80	10	0	3	0	2	1	1	0	1	2	1	1	0	0	1	0	10	478	84	50	35	46	21	47
132885	ENSG00000165283.11	STOML2	chr9	-	35101422	35101557	35101131	35101276	35101706	35101808	132885	55	102	366	90	68	54	122	115	53	117	47	159	245	115	83	8	3	12	2	5	3	2	5	1	1	8	8	3	9	8	34	41	57	107	62	275	76	70
49180	ENSG00000137776.12	SLTM	chr15	-	59204761	59204809	59193458	59193486	59209133	59209198	49180	23	38	31	29	22	12	25	39	14	16	7	50	8	27	14	0	0	2	6	1	1	10	8	0	6	0	6	0	2	1	12	11	40	34	29	14	28	9
8380	ENSG00000143815.10	LBR	chr1	-	225599038	225599142	225597992	225598118	225600155	225600347	8380	92	59	142	69	121	25	111	122	28	137	47	110	23	75	34	8	9	6	5	10	3	1	5	7	1	6	18	4	9	1	40	22	49	57	61	59	197	26
70616	ENSG00000138600.5	SPPL2A	chr15	-	51017417	51017520	51014337	51014398	51018517	51018574	70616	46	12	45	41	9	14	42	142	11	28	12	10	3	22	24	2	3	1	4	0	0	0	13	1	2	3	2	0	4	3	27	24	29	34	21	14	66	31
134522	ENSG00000115282.15	TTC31	chr2	+	74717782	74717866	74717370	74717600	74718254	74718311	134522	13	7	40	8	15	9	8	6	5	20	5	13	23	12	7	0	3	0	1	0	0	1	2	2	0	0	2	0	1	2	4	5	27	23	8	24	8	5
156531	ENSG00000170632.9	ARMC10	chr7	+	102732923	102733100	102727076	102727211	102737723	102737795	156531	3	12	36	17	10	5	11	8	4	15	3	28	22	9	5	0	1	7	0	0	0	1	2	0	0	0	0	2	1	0	4	7	24	12	9	41	10	9
121573	ENSG00000132716.14	DCAF8	chr1	-	160231074	160231148	160213749	160213824	160232065	160232266	121573	12	17	24	14	13	12	23	19	15	28	6	27	4	11	9	0	0	0	1	1	2	0	4	1	1	2	1	0	2	0	15	6	37	18	20	22	19	6
49161	ENSG00000137776.12	SLTM	chr15	-	59205697	59205895	59193458	59193486	59209133	59209198	49161	101	144	125	149	106	59	127	229	66	89	65	249	20	69	71	0	0	2	6	1	1	10	8	0	6	0	6	0	2	1	46	63	173	141	108	66	150	31
141488	ENSG00000136152.10	COG3	chr13	+	46093094	46093229	46090277	46090398	46099110	46099186	141488	12	17	20	27	19	3	15	47	7	27	4	36	7	21	10	0	1	0	3	1	0	2	6	0	1	0	4	0	0	0	16	10	8	10	18	13	21	9
104209	ENSG00000140474.8	ULK3	chr15	-	75130097	75130139	75129709	75129776	75130492	75130533	104209	77	8	71	34	31	32	9	16	29	5	19	11	11	67	11	9	1	2	2	1	3	0	3	8	0	2	0	0	2	0	31	3	21	74	7	33	13	16
144964	ENSG00000077380.11	DYNC1I2	chr2	+	172582703	172582803	172582428	172582591	172583300	172583426	144964	15	16	69	21	9	10	21	70	6	35	12	16	10	12	12	2	4	2	3	1	1	1	5	1	6	3	6	4	5	4	5	14	31	34	16	28	15	29
171592	ENSG00000215769.4	hsa-mir-6080	chr17	-	62776098	62776323	62760568	62760666	62776460	62777157	171592	107	51	50	56	58	33	25	73	32	19	55	21	10	35	25	2	1	4	4	0	6	0	6	4	0	0	4	0	0	1	52	17	113	87	26	15	37	85
143947	ENSG00000155256.13	ZFYVE27	chr10	+	99504485	99504672	99498233	99498431	99509230	99509343	143947	42	20	23	34	17	10	32	67	4	22	11	26	16	16	26	0	4	2	1	2	0	1	1	1	0	0	2	0	1	0	16	18	41	29	21	15	28	11
139402	ENSG00000135597.14	REPS1	chr6	-	139238691	139238783	139236994	139237113	139241351	139241453	139402	16	31	30	17	11	12	17	20	12	37	12	11	26	18	9	0	4	2	1	2	1	4	3	0	7	2	7	0	0	1	8	33	27	19	12	17	24	16
110889	ENSG00000123983.9	ACSL3	chr2	+	223791734	223791907	223789173	223789313	223795338	223795530	110889	17	15	11	26	9	8	42	53	3	52	10	26	3	16	10	2	2	1	1	2	1	4	2	0	5	5	5	0	0	4	6	29	14	10	14	31	60	13
161747	ENSG00000104814.8	MAP4K1	chr19	-	39105029	39105085	39104682	39104725	39106834	39106899	161747	12	6	18	4	7	7	12	3	6	6	6	4	9	9	1	2	0	3	1	3	3	3	0	1	2	2	1	0	1	1	6	3	11	24	8	11	7	1
27765	ENSG00000125166.8	GOT2	chr16	-	58750566	58750717	58743320	58743471	58752099	58752204	27765	22	8	59	15	19	6	50	26	11	8	15	15	13	13	11	1	3	2	4	7	0	3	2	2	0	4	1	0	1	0	9	28	25	27	17	29	27	4
76842	ENSG00000095319.10	NUP188	chr9	+	131760816	131760902	131760429	131760507	131761902	131762084	76842	30	8	52	26	24	12	24	14	20	15	13	5	17	21	14	0	3	1	4	2	0	0	0	0	0	1	0	1	0	2	22	19	24	19	22	14	14	22
35291	ENSG00000214021.11	TTLL3	chr3	+	9857757	9857886	9854931	9855029	9862229	9862425	35291	6	11	20	8	16	11	10	6	14	11	5	15	8	8	3	0	0	6	4	1	0	2	3	0	1	0	5	1	1	1	12	2	30	32	19	15	10	7
107970	ENSG00000141141.10	DDX52	chr17	-	35980917	35980993	35979812	35979884	35981171	35981322	107970	24	57	25	40	43	14	28	137	23	25	21	73	12	26	26	1	5	1	0	2	0	1	16	0	4	1	12	0	4	0	30	46	23	29	17	29	34	40
88732	ENSG00000147274.10	RBMX	chrX	-	135960073	135960123	135958758	135958814	135961175	135961282	88732	59	125	168	119	93	30	83	246	30	86	52	160	76	104	58	4	7	13	10	4	2	5	25	2	4	1	26	3	7	8	49	55	116	133	97	90	96	53
65736	ENSG00000186866.12	POFUT2	chr21	-	46703297	46703442	46698017	46698084	46705592	46705843	65736	55	14	13	26	10	7	18	28	9	36	12	14	5	13	16	3	5	2	3	1	2	3	2	0	0	0	0	0	3	3	10	17	19	16	6	11	48	20
63710	ENSG00000123636.13	BAZ2B	chr2	-	160193452	160193588	160189050	160189197	160194077	160194283	63710	14	23	13	6	13	15	12	23	17	11	6	44	14	23	3	0	1	0	1	1	4	2	4	3	3	1	3	0	0	3	7	13	33	10	4	22	9	4
152596	ENSG00000071462.7	WBSCR22	chr7	+	73098096	73098231	73097936	73098003	73100965	73101061	152596	8	13	12	24	10	16	16	19	1	14	9	18	11	11	14	2	3	3	6	5	0	3	5	2	3	0	4	0	2	5	5	15	9	13	12	22	14	1
106590	ENSG00000169241.13	SLC50A1	chr1	+	155109303	155109427	155108774	155108872	155110454	155110574	106590	4	9	4	4	13	4	9	14	7	11	13	3	4	7	6	1	0	1	1	0	0	0	7	0	2	1	0	1	1	0	2	7	6	7	10	14	9	4
52265	ENSG00000111300.5	NAA25	chr12	-	112492191	112492372	112491361	112491461	112498073	112498163	52265	14	23	17	15	13	9	40	87	13	19	13	67	6	11	2	1	2	2	2	4	1	2	3	1	0	1	5	0	1	2	8	5	32	19	27	22	34	8
153121	ENSG00000162368.9	CMPK1	chr1	+	47840580	47840657	47838626	47838779	47840868	47840965	153121	145	134	358	184	149	71	146	235	101	199	96	151	110	289	120	8	5	8	10	3	1	8	18	1	10	7	14	5	11	9	78	69	232	268	157	264	145	95
147798	ENSG00000176974.13	SHMT1	chr17	-	18238872	18238989	18236479	18236602	18243356	18243569	147798	5	3	39	7	12	1	16	2	9	9	6	3	7	6	3	0	1	1	1	1	1	1	1	1	1	1	0	2	1	0	8	1	9	8	9	10	6	4
60625	ENSG00000108671.5	PSMD11	chr17	+	30806868	30806904	30806268	30806394	30807163	30807215	60625	103	86	86	69	47	33	100	322	34	60	39	73	22	47	63	0	27	2	10	12	5	7	25	1	18	6	14	0	9	6	151	102	49	85	53	64	102	143
99228	ENSG00000106105.9	GARS	chr7	+	30671063	30671157	30668175	30668285	30671862	30671923	99228	169	134	188	222	145	66	191	409	97	126	81	144	81	126	106	15	19	15	8	19	6	7	27	20	9	12	13	4	11	11	209	346	90	87	127	118	246	205
17386	ENSG00000215301.5	DDX3X	chrX	+	41202989	41203075	41202468	41202604	41203282	41203381	17386	180	963	262	703	574	165	476	2016	127	1292	340	1450	129	385	409	4	61	7	25	49	11	11	42	4	54	33	90	9	12	16	150	105	901	486	499	287	1484	99
1513	ENSG00000110321.11	EIF4G2	chr11	-	10828801	10828866	10828366	10828432	10830251	10830470	1513	64	152	127	123	151	34	95	218	43	140	55	262	44	108	52	0	7	6	23	5	0	4	0	0	4	6	4	2	5	3	46	38	165	146	128	79	165	12
88573	ENSG00000099783.7	HNRNPM	chr19	+	8536209	8536311	8533657	8533718	8539050	8539128	88573	330	606	333	403	784	223	331	326	259	251	287	574	214	424	221	2	13	1	9	36	1	1	4	1	5	7	12	0	10	4	187	356	306	451	333	222	205	318
110831	ENSG00000149273.10	RPS3	chr11	+	75113347	75113490	75112683	75112777	75115063	75115251	110831	1841	5989	6903	2961	8206	1758	5384	3921	1884	3502	1994	9593	6508	5881	2889	24	130	117	65	151	41	187	129	42	84	81	281	96	68	76	2153	6513	5411	2493	3881	6199	2710	3703
168358	ENSG00000266714.2	MYO15B	chr17	+	73588057	73588161	73587681	73587793	73588318	73588382	168358	85	102	109	113	80	96	32	13	52	111	70	55	17	60	38	0	0	0	0	0	0	0	4	6	6	0	0	0	1	0	57	4	227	166	34	78	47	37
110853	ENSG00000149273.10	RPS3	chr11	+	75113395	75113490	75112683	75112777	75115063	75115251	110853	2970	9572	11177	4786	13571	2871	8265	6256	3103	5578	3144	14934	10602	9666	4896	24	130	117	65	151	41	187	129	42	84	81	281	96	68	76	3576	9925	8822	4030	6229	10175	4377	5844
167442	ENSG00000178971.9	CTC1	chr17	-	8132459	8132524	8132044	8132210	8132619	8132764	167442	4	4	47	5	6	8	1	1	11	11	4	3	17	10	3	1	0	5	1	1	3	0	1	3	3	0	0	8	1	0	2	3	24	2	6	7	4	10
149601	ENSG00000184787.14	UBE2G2	chr21	-	46199058	46199131	46197213	46197332	46207834	46207880	149601	7	2	4	4	1	3	0	18	0	1	3	2	2	3	0	105	27	116	22	27	25	55	104	6	22	27	47	29	27	26	0	2	0	0	1	0	1	1
123927	ENSG00000100109.12	TFIP11	chr22	-	26906029	26906247	26902268	26902425	26908064	26908141	123927	57	90	29	83	104	27	61	45	64	75	83	48	23	119	53	0	1	1	1	2	0	0	0	5	1	0	0	0	5	1	36	68	92	74	69	51	106	24
55199	ENSG00000094975.9	SUCO	chr1	+	172569203	172569308	172560123	172560211	172577886	172577942	55199	37	88	52	31	105	20	40	74	28	30	20	110	6	58	23	0	0	1	2	6	0	7	4	0	2	1	6	0	2	2	30	15	52	46	52	45	32	21
56449	ENSG00000154930.10	ACSS1	chr20	-	24993447	24993575	24993236	24993300	24994171	24994298	56449	62	35	95	58	44	36	45	17	52	67	36	17	72	82	23	15	3	7	3	13	7	2	4	22	3	8	3	9	10	4	11	12	126	70	72	105	93	28
67048	ENSG00000173226.12	IQCB1	chr3	-	121515964	121516074	121508919	121509062	121518042	121518221	67048	20	22	37	19	17	7	21	65	14	24	14	14	7	25	14	0	0	3	1	3	1	8	6	1	1	3	4	2	0	0	12	17	19	24	16	16	16	26
45400	ENSG00000019582.10	CD74	chr5	-	149786443	149786523	149785821	149785884	149786714	149786887	45400	5987	1832	68	6870	2116	1967	1133	2280	1832	6069	1420	2472	5685	5676	3009	19	52	0	80	42	14	10	22	27	79	14	49	39	33	29	19	5578	15196	6939	4000	1284	1019	4441
93015	ENSG00000126226.17	PCID2	chr13	-	113835443	113835544	113834471	113834545	113838659	113838801	93015	32	24	68	31	19	16	27	27	25	43	16	32	49	24	12	0	6	1	2	7	0	1	3	1	1	2	7	5	2	3	35	23	26	29	17	64	40	16
36937	ENSG00000120438.7	TCP1	chr6	-	160206931	160207029	160204972	160205099	160208774	160209306	36937	243	254	307	160	215	146	274	583	117	499	141	300	138	197	129	2	5	2	6	12	2	10	36	1	39	1	9	3	1	0	339	114	163	242	183	160	225	116
40456	ENSG00000091409.10	ITGA6	chr2	+	173335701	173335833	173333852	173334108	173338782	173338840	40456	40	851	15	205	22	10	4	73	4	34	13	1244	35	99	40	2	33	0	6	4	0	0	1	0	0	0	14	0	4	0	11	2	425	152	3	26	26	13
152593	ENSG00000071462.7	WBSCR22	chr7	+	73098096	73098253	73097898	73098003	73100965	73101061	152593	8	17	16	23	10	16	13	27	2	14	8	19	9	13	16	2	3	3	6	5	0	3	5	2	3	0	4	0	2	5	5	15	12	14	17	23	16	2
14412	ENSG00000107290.9	SETX	chr9	-	135218076	135218186	135211682	135211902	135221647	135221858	14412	25	16	14	38	10	12	31	64	5	37	14	29	4	11	15	1	2	0	0	2	1	3	7	2	1	6	0	1	1	3	10	7	80	53	30	9	57	4
91929	ENSG00000186517.9	ARHGAP30	chr1	-	161029403	161029506	161026177	161026322	161039317	161039660	91929	33	10	136	24	26	9	38	18	8	29	4	9	33	20	11	1	0	4	2	2	0	1	0	0	0	0	0	2	1	3	6	14	61	20	21	101	54	8
7353	ENSG00000196262.9	PPIA	chr7	+	44838346	44838413	44836279	44836392	44838845	44838876	7353	68	37	82	41	39	30	60	105	18	37	20	18	53	37	34	288	553	1328	802	524	588	972	950	168	821	265	434	959	546	499	16	59	24	40	42	50	32	45
35285	ENSG00000214021.11	TTLL3	chr3	+	9859328	9859443	9854931	9855029	9862229	9862425	35285	10	9	28	6	12	10	8	7	15	20	6	9	4	11	5	0	0	6	4	1	0	2	3	0	1	0	5	1	1	1	10	2	29	29	18	16	11	6
14485	ENSG00000101220.13	C20orf27	chr20	-	3735043	3735166	3734154	3734805	3736115	3736254	14485	22	10	48	7	41	32	36	7	5	5	10	17	62	32	6	0	0	3	1	2	0	0	0	0	0	1	1	2	3	0	4	15	76	42	35	75	14	44
133286	ENSG00000091972.14	CD200	chr3	+	112059748	112059830	112051914	112052071	112063808	112064135	133286	30	7	28	16	6	4	6	15	17	16	8	8	3	24	3	2	0	3	2	0	0	0	3	1	1	0	0	0	1	2	9	2	22	9	5	10	11	10
162045	ENSG00000058272.11	PPP1R12A	chr12	-	80199945	80200113	80199371	80199548	80201005	80201110	162045	70	77	44	78	25	13	52	116	28	69	40	120	7	41	24	0	1	1	4	0	0	8	4	0	3	0	12	0	1	1	34	9	52	87	44	31	55	13
88729	ENSG00000147274.10	RBMX	chrX	-	135960073	135960245	135958661	135958814	135961175	135961282	88729	263	723	929	678	530	175	657	1540	175	743	295	1021	428	608	350	4	7	13	10	4	2	5	25	2	4	1	26	3	7	8	223	349	566	726	545	552	567	289
5987	ENSG00000162961.9	DPY30	chr2	-	32117060	32117203	32092877	32093561	32142994	32143106	5987	34	26	42	44	32	21	24	27	17	28	14	23	27	27	11	1	2	1	2	0	1	1	15	0	3	2	1	1	1	3	14	17	40	26	26	43	29	23
105603	ENSG00000137171.10	KLC4	chr6	+	43041639	43041703	43040960	43041076	43042359	43042825	105603	13	12	32	14	17	10	17	7	28	17	11	5	27	29	11	1	7	2	1	3	3	0	1	3	2	4	0	0	3	3	40	8	21	33	10	32	19	14
76026	ENSG00000165637.9	VDAC2	chr10	+	76977645	76977749	76971987	76972056	76978820	76978973	76026	20	57	26	55	85	26	18	54	26	19	38	59	18	51	27	1	2	2	4	11	5	1	3	0	3	1	9	0	2	0	17	20	41	40	44	18	23	26
88613	ENSG00000099783.7	HNRNPM	chr19	+	8538547	8538592	8533699	8533718	8539050	8539128	88613	188	186	178	217	78	98	84	137	101	80	63	161	78	143	68	2	13	1	9	36	1	1	4	1	5	7	12	0	10	4	82	164	135	211	89	96	98	112
104218	ENSG00000140474.8	ULK3	chr15	-	75130091	75130139	75129709	75129776	75130492	75130533	104218	84	10	22	34	8	14	17	4	46	40	7	14	41	22	37	9	1	2	2	1	3	0	3	8	0	2	0	0	2	0	6	23	34	16	28	6	76	22
139595	ENSG00000129103.13	SUMF2	chr7	+	56141806	56141911	56140689	56140804	56142278	56142429	139595	7	10	40	8	11	10	24	7	5	14	8	19	16	9	7	0	0	5	0	0	0	1	0	1	2	1	2	2	0	1	13	5	11	12	14	33	8	9
58502	ENSG00000186635.10	ARAP1	chr11	-	72415196	72415379	72413949	72414124	72416849	72416935	58502	33	28	88	28	31	8	27	22	23	8	15	19	59	36	25	2	2	4	1	0	0	1	0	0	1	1	0	4	0	0	31	34	74	51	44	49	81	8
150683	ENSG00000164074.10	C4orf29	chr4	+	128942291	128942393	128941234	128941324	128949629	128950008	150683	3	5	45	24	4	12	12	13	6	13	6	20	9	13	2	0	1	5	3	3	0	2	3	0	1	0	1	1	5	1	17	3	22	11	12	23	17	4
116280	ENSG00000131373.10	HACL1	chr3	-	15628031	15628109	15624383	15624496	15631046	15631119	116280	4	25	9	9	9	4	10	12	6	9	2	17	4	14	8	0	2	2	2	3	0	4	2	0	6	1	2	0	1	0	6	7	17	15	11	5	6	5
173171	ENSG00000171316.7	CHD7	chr8	+	61773462	61773684	61769003	61769447	61774754	61774895	173171	129	272	1	61	166	79	15	96	256	158	77	251	118	192	124	0	4	0	1	4	0	0	2	22	0	1	1	9	8	1	2	31	213	87	214	3	10	61
7311	ENSG00000115232.9	ITGA4	chr2	+	182339885	182340015	182339686	182339793	182340546	182340945	7311	48	57	173	25	65	38	91	50	63	37	49	175	140	51	18	0	4	17	0	1	0	12	1	10	0	9	5	9	4	1	32	19	231	74	57	202	65	18
60983	ENSG00000123358.15	NR4A1	chr12	+	52449813	52449943	52448110	52448988	52450277	52450429	60983	386	2058	245	1710	1085	1439	493	496	346	3760	343	599	16	1012	897	0	7	0	9	6	5	7	3	1	114	1	11	0	17	4	39	3039	3989	2842	1311	769	3171	530
48739	ENSG00000164548.6	TRA2A	chr7	-	23561739	23562051	23561325	23561459	23571407	23571599	48739	211	889	262	486	851	146	342	759	239	495	257	2044	97	473	196	12	42	22	12	18	14	24	47	28	66	42	39	21	54	22	195	147	468	654	607	221	244	72
121577	ENSG00000132716.14	DCAF8	chr1	-	160231074	160231115	160213749	160213824	160232065	160232226	121577	5	9	11	9	7	9	8	8	7	17	3	11	1	5	6	0	0	0	1	1	2	0	4	1	1	2	1	0	2	0	7	4	13	5	9	9	6	2
69412	ENSG00000164941.9	INTS8	chr8	+	95886779	95886830	95885601	95885705	95888301	95888375	69412	9	3	43	17	11	2	16	31	2	7	4	8	22	10	6	1	2	6	1	3	0	2	2	4	0	3	3	1	1	1	20	16	15	19	13	29	18	28
127472	ENSG00000131051.16	RBM39	chr20	-	34317383	34317449	34317233	34317287	34319862	34320728	127472	1009	2103	1015	1235	2673	817	1077	2377	1237	1328	1178	4339	703	2204	903	0	7	3	16	0	4	51	130	0	95	0	95	6	6	0	915	491	2001	2007	2109	1595	1134	445
152589	ENSG00000071462.7	WBSCR22	chr7	+	73098096	73098330	73097955	73098003	73100965	73101061	152589	9	18	18	32	11	21	16	27	2	21	8	22	13	16	18	2	3	3	6	5	0	3	5	2	3	0	4	0	2	5	5	17	14	16	24	27	21	3
110497	ENSG00000075826.12	SEC31B	chr10	-	102261410	102261467	102259866	102259916	102262010	102262241	110497	0	0	8	0	0	0	0	0	1	0	2	0	0	0	1	10	12	57	7	8	7	10	4	7	7	10	3	3	14	2	7	1	1	2	1	3	2	1
74226	ENSG00000160957.8	RECQL4	chr8	-	145737293	145737450	145737063	145737172	145737526	145737707	74226	20	21	78	39	52	14	22	2	33	5	10	2	56	27	9	3	2	1	1	1	0	0	0	2	0	0	0	1	1	1	19	10	10	46	41	23	13	17
105493	ENSG00000138785.10	INTS12	chr4	-	106624804	106624966	106621006	106621171	106629794	106629838	105493	4	7	8	8	2	1	2	5	2	1	0	3	2	0	4	3	4	2	2	6	1	4	3	0	2	2	1	0	1	4	7	6	1	2	2	7	4	2
102550	ENSG00000159377.6	PSMB4	chr1	+	151373239	151373321	151372917	151373064	151373714	151374106	102550	282	222	580	344	331	208	379	633	165	454	200	306	311	251	217	13	44	20	18	77	32	20	25	30	21	41	33	18	17	50	249	585	383	354	271	465	374	476
95850	ENSG00000157881.9	PANK4	chr1	-	2449602	2449703	2447000	2447156	2450581	2450763	95850	6	19	9	22	10	8	8	11	4	9	10	0	4	8	6	0	7	0	3	1	3	0	1	1	1	1	3	0	1	5	5	1	10	10	10	6	14	5
76823	ENSG00000095319.10	NUP188	chr9	+	131761450	131761596	131760429	131760507	131761902	131762084	76823	39	23	68	32	24	17	22	40	36	32	15	15	30	31	12	0	3	1	4	2	0	0	0	0	0	1	0	1	0	2	15	20	23	32	23	39	27	57
51252	ENSG00000134748.12	PRPF38A	chr1	+	52880292	52880319	52879550	52879663	52880433	52880531	51252	44	56	55	64	55	25	54	109	27	40	41	80	27	45	26	0	1	0	1	7	0	5	7	0	7	0	6	0	1	1	50	59	68	66	43	76	75	66
100042	ENSG00000112096.12	SOD2	chr6	-	160105885	160106065	160103641	160103670	160109157	160109274	100042	775	6753	428	3160	1474	341	1319	5796	597	3099	1130	8529	848	2124	1158	2	66	1	15	15	6	6	36	3	15	9	58	2	12	9	122	445	5918	6894	2914	769	2022	1520
92801	ENSG00000026297.11	RNASET2	chr6	-	167368982	167369115	167365975	167366036	167369584	167370099	92801	5	5	7	9	2	6	0	10	22	6	23	5	3	29	5	19	14	50	48	57	33	11	17	48	20	45	39	62	143	27	2	2	18	12	4	4	2	0
138214	ENSG00000105339.6	DENND3	chr8	+	142170730	142170886	142165947	142166069	142173431	142173528	138214	52	20	10	20	70	42	14	53	22	78	54	9	1	29	8	0	1	2	1	2	0	1	1	0	2	0	0	0	3	0	2	13	592	335	57	22	108	23
149280	ENSG00000076242.10	MLH1	chr3	+	37055922	37056035	37053501	37053590	37058996	37059090	149280	3	9	26	12	7	6	18	6	3	16	5	14	8	3	1	1	0	1	2	1	1	2	0	0	2	0	0	0	0	1	3	1	16	3	7	24	2	2
31595	ENSG00000110046.8	ATG2A	chr11	-	64663933	64664088	64662761	64662914	64664219	64664341	31595	20	51	50	90	44	42	41	33	74	8	72	22	33	35	61	2	4	0	5	5	6	0	2	4	1	1	4	3	0	3	66	57	37	43	47	46	76	23
46836	ENSG00000065978.13	YBX1	chr1	+	43161869	43161959	43159160	43159194	43162312	43162615	46836	1108	1470	2149	2139	1337	762	1982	1873	489	1562	840	1849	990	1115	1065	24	56	28	37	48	10	70	62	18	51	58	68	24	24	58	597	2084	1359	1697	1263	1106	1396	1220
92814	ENSG00000119326.10	CTNNAL1	chr9	-	111718069	111718107	111714723	111714774	111727657	111727808	92814	12	74	20	67	27	11	38	64	7	38	19	32	4	31	11	0	1	0	6	1	1	6	5	0	4	2	4	0	1	0	7	27	14	25	22	14	22	32
137733	ENSG00000122203.10	KIAA1191	chr5	-	175782573	175782752	175775252	175775359	175788604	175788800	137733	28	44	34	55	38	14	44	66	7	70	16	17	7	32	36	0	1	1	2	0	0	2	8	0	6	0	12	0	0	0	18	11	38	46	25	21	43	17
51862	ENSG00000107140.11	TESK1	chr9	+	35607323	35607406	35606233	35606282	35607578	35607669	51862	24	30	24	51	12	29	8	16	4	17	5	6	7	12	15	0	8	1	3	2	3	1	1	1	2	5	0	0	2	3	3	26	13	25	9	6	34	20
19286	ENSG00000068724.11	TTC7A	chr2	+	47233779	47233863	47233060	47233198	47238469	47238574	19286	162	114	131	179	201	83	72	64	87	260	84	129	117	205	139	3	13	7	11	32	12	6	2	14	4	5	6	3	9	14	86	151	244	273	252	151	215	39
93535	ENSG00000172757.8	CFL1	chr11	-	65623124	65623201	65622307	65622919	65623405	65623713	93535	1074	1581	3330	2144	1400	1326	1859	1674	743	2498	869	1673	2217	1928	1311	11	58	20	21	54	12	15	34	18	19	38	38	43	49	30	840	1799	2777	2631	2365	2185	2627	1536
89539	ENSG00000156374.10	PCGF6	chr10	-	105104780	105104889	105093681	105093709	105106994	105107076	89539	14	17	11	14	13	9	15	63	2	5	7	4	7	19	15	2	0	2	1	4	1	4	5	0	0	0	0	1	2	3	8	19	9	12	13	10	11	19
83222	ENSG00000130755.8	GMFG	chr19	-	39825900	39825950	39823716	39823766	39826074	39826194	83222	416	334	904	197	342	209	347	333	266	391	270	287	757	773	146	10	17	36	25	60	19	19	19	22	19	19	29	47	41	10	383	269	682	549	491	998	177	835
101609	ENSG00000026508.12	CD44	chr11	+	35232792	35232996	35211381	35211612	35236398	35236461	101609	72	192	18	39	36	49	56	283	3	37	18	50	18	1	62	229	281	89	83	92	254	215	895	27	188	81	298	45	24	352	4	108	62	69	110	21	184	28
111163	ENSG00000166411.9	IDH3A	chr15	+	78452433	78452548	78449889	78449973	78453922	78454110	111163	25	11	56	36	18	9	48	54	19	25	15	15	12	16	25	3	5	5	4	4	1	2	14	1	2	1	1	2	5	2	51	23	29	20	21	47	75	25
11978	ENSG00000037897.12	METTL1	chr12	-	58163554	58163739	58163347	58163461	58164876	58165040	11978	9	10	29	58	22	11	15	32	3	14	13	25	29	29	46	1	0	2	1	3	0	1	3	0	0	0	3	4	1	1	7	105	22	25	7	37	6	22
76847	ENSG00000095319.10	NUP188	chr9	+	131731678	131731793	131730784	131730996	131733036	131733237	76847	12	14	48	19	11	7	28	27	5	32	10	16	7	12	10	5	3	3	2	2	0	5	1	0	0	1	2	0	1	1	2	4	30	38	15	16	17	6
13046	ENSG00000055044.6	NOP58	chr2	+	203142672	203142725	203139835	203139912	203147073	203147195	13046	55	172	103	128	107	46	138	178	45	142	61	313	67	115	63	3	11	7	7	6	2	6	5	3	7	4	13	2	2	7	33	112	122	98	113	138	129	42
129920	ENSG00000232956.4	SNHG15	chr7	-	45025619	45025696	45023420	45023645	45026123	45026273	129920	24	65	268	84	63	31	90	133	25	54	56	74	36	44	95	0	3	2	15	2	2	1	0	0	1	1	3	11	1	2	61	83	58	78	56	89	84	71
129600	ENSG00000083093.5	PALB2	chr16	-	23625324	23625412	23619184	23619333	23632682	23632799	129600	11	5	4	8	3	1	4	6	1	1	4	1	3	10	2	3	1	3	4	3	0	2	1	3	0	0	1	0	0	1	2	6	1	1	2	5	4	5
144479	ENSG00000171497.4	PPID	chr4	-	159636448	159636555	159634270	159634412	159636713	159636820	144479	13	5	51	14	8	12	31	24	7	23	14	9	12	21	9	2	2	6	4	0	0	2	1	2	1	1	1	0	1	2	25	14	22	1	22	19	17	14
48726	ENSG00000164548.6	TRA2A	chr7	-	23561750	23562051	23561325	23561459	23571407	23571595	48726	197	818	242	432	779	137	298	724	225	404	239	1929	93	448	168	12	42	22	12	18	14	24	47	28	66	42	39	21	54	22	190	133	435	603	587	199	208	65
76481	ENSG00000163374.15	YY1AP1	chr1	-	155638417	155638568	155631097	155631214	155640110	155640255	76481	67	117	97	128	139	70	112	164	50	108	78	91	39	104	97	0	2	3	8	6	1	6	6	1	11	4	5	1	3	0	82	92	62	91	126	99	144	79
168677	ENSG00000180104.11	EXOC3	chr5	+	457003	457121	453511	454166	462074	462185	168677	18	16	32	11	12	16	20	8	25	22	11	17	14	15	11	1	1	1	1	0	1	1	1	1	3	2	2	0	1	3	26	12	34	36	23	24	52	15
129589	ENSG00000131584.14	ACAP3	chr1	-	1235537	1235582	1235352	1235448	1237367	1237426	129589	7	4	16	3	10	5	8	1	5	6	9	5	2	6	3	2	1	1	2	1	3	0	0	1	0	1	0	1	4	3	13	2	13	11	11	11	16	7
11443	ENSG00000185813.6	PCYT2	chr17	-	79866751	79867197	79866443	79866510	79867389	79867478	11443	20	8	56	8	13	20	19	2	14	22	8	4	18	12	5	3	3	3	0	2	1	1	2	0	0	0	2	2	1	2	10	3	20	29	16	33	8	13
163897	ENSG00000144524.13	COPS7B	chr2	+	232656442	232656518	232653264	232653442	232660815	232661018	163897	9	18	22	18	16	6	8	8	8	8	15	18	13	5	8	0	2	0	1	2	1	0	2	0	3	1	9	0	1	4	7	6	7	11	13	12	17	8
168681	ENSG00000180104.11	EXOC3	chr5	+	459473	459574	458014	458140	462074	462185	168681	6	21	54	21	15	15	31	6	12	27	8	15	19	11	7	1	2	1	0	0	0	2	0	3	1	2	1	2	1	0	5	16	34	33	14	28	60	2
150727	ENSG00000075856.7	SART3	chr12	-	108925997	108926110	108924980	108925057	108930289	108930348	150727	48	39	32	47	9	19	38	54	20	39	23	20	4	27	25	2	7	3	2	7	2	0	4	0	2	0	3	0	4	4	39	18	17	41	19	31	40	21
61205	ENSG00000078618.15	NRD1	chr1	-	52260729	52260880	52260494	52260526	52263920	52264083	61205	2	6	6	8	6	2	2	5	1	0	2	21	3	0	1	3	23	83	38	33	26	22	6	43	29	10	41	57	36	3	3	0	1	1	4	7	2	0
123448	ENSG00000105669.8	COPE	chr19	-	19014076	19014232	19011189	19011258	19015579	19015661	123448	448	389	516	321	300	292	189	394	251	94	267	342	423	380	366	30	42	13	24	33	23	11	22	7	5	10	46	18	20	22	380	439	337	349	304	417	368	207
81704	ENSG00000163719.14	MTMR14	chr3	+	9711115	9711176	9703950	9704059	9712731	9712854	81704	21	37	19	18	23	13	28	17	20	38	19	16	2	38	25	0	3	3	3	5	0	2	0	0	6	1	1	0	3	6	17	21	22	41	69	9	28	26
21739	ENSG00000115289.8	PCGF1	chr2	-	74733078	74733184	74732465	74732546	74733858	74734011	21739	5	4	8	3	8	11	4	3	2	2	8	4	3	7	12	2	7	3	0	3	3	0	0	0	3	1	4	1	0	0	7	9	3	0	12	6	1	3
47445	ENSG00000159593.10	NAE1	chr16	-	66860570	66860683	66860425	66860486	66864749	66864879	47445	14	10	34	9	14	5	25	51	11	4	12	12	16	17	11	4	3	2	0	4	0	3	7	0	1	0	1	0	0	2	13	12	13	14	12	14	14	5
9370	ENSG00000114446.4	IFT57	chr3	-	107884277	107884340	107882509	107882576	107886639	107886711	9370	7	7	8	7	1	7	19	11	4	13	5	11	3	12	12	1	1	1	0	1	1	2	2	1	1	1	0	0	1	0	17	18	26	22	14	32	15	10
52996	ENSG00000058799.9	YIPF1	chr1	-	54332430	54332597	54331872	54332055	54337044	54337161	52996	11	12	58	28	20	15	43	28	35	55	29	30	37	65	12	1	2	1	1	2	0	1	0	9	1	1	1	1	3	0	39	17	18	9	20	31	20	6
108066	ENSG00000021776.6	AQR	chr15	-	35219235	35219339	35212532	35212635	35222458	35222572	108066	26	23	26	37	12	4	23	63	5	29	10	36	6	16	13	4	4	0	0	1	0	2	9	1	0	4	0	0	1	2	6	14	23	18	8	19	40	3
152585	ENSG00000071462.7	WBSCR22	chr7	+	73107658	73107744	73106925	73106976	73111934	73112024	152585	120	111	83	125	88	41	78	149	37	52	59	94	34	84	103	2	21	2	22	21	3	1	1	0	12	8	36	2	6	11	93	256	63	65	115	103	73	121
137747	ENSG00000122203.10	KIAA1191	chr5	-	175779624	175779751	175775252	175775359	175788604	175788971	137747	2	14	18	18	11	10	15	19	3	25	7	8	3	10	13	0	1	1	2	0	0	2	8	0	6	0	12	0	0	0	7	5	8	20	16	10	19	4
94694	ENSG00000173744.13	AGFG1	chr2	+	228401616	228401709	228401340	228401420	228416674	228416833	94694	167	122	76	90	33	99	85	608	96	179	111	146	29	118	66	3	7	1	1	5	3	2	37	3	0	11	3	1	1	0	56	47	142	51	98	43	123	137
129683	ENSG00000120948.11	TARDBP	chr1	+	11084120	11084392	11083254	11083386	11085166	11085265	129683	31	41	30	41	26	10	16	91	38	10	22	47	20	51	11	7	4	3	1	1	3	1	3	10	1	3	5	1	4	0	31	5	61	21	23	16	6	26
54961	ENSG00000126705.9	AHDC1	chr1	-	27884815	27885041	27879584	27879801	27885216	27885394	54961	39	33	16	73	81	18	23	28	11	80	10	26	14	39	29	0	4	1	2	11	0	0	0	0	2	2	1	0	4	1	7	6	49	78	45	12	101	19
3674	ENSG00000072310.12	SREBF1	chr17	-	17716681	17716793	17715386	17716165	17716882	17717083	3674	31	16	62	44	10	15	2	26	17	4	12	11	10	35	21	2	0	3	6	1	4	0	0	3	0	2	2	1	5	7	7	7	19	37	4	21	99	13
52525	ENSG00000114054.9	PCCB	chr3	+	136045996	136046097	136045644	136045752	136046475	136046574	52525	44	33	85	26	15	30	81	45	12	23	27	39	75	42	18	3	5	2	0	3	0	8	3	0	1	0	1	0	3	2	51	41	36	28	32	57	42	24
66414	ENSG00000130731.11	C16orf13	chr16	-	684888	685063	684718	684797	685611	685774	66414	16	28	101	26	67	33	50	3	46	36	16	28	86	51	20	2	0	5	0	5	1	2	0	3	0	0	0	3	0	0	33	33	57	50	42	91	16	34
73269	ENSG00000106123.7	EPHB6	chr7	+	142563714	142564071	142563229	142563385	142564235	142564360	73269	52	16	363	40	13	14	108	5	14	17	72	10	88	50	8	3	0	4	0	1	0	0	0	0	0	1	0	1	1	3	73	19	60	14	11	153	29	12
129917	ENSG00000232956.4	SNHG15	chr7	-	45025480	45025696	45023420	45023645	45026123	45026268	129917	35	71	547	137	96	48	131	201	35	70	65	107	58	77	119	0	3	2	15	2	2	1	0	0	1	1	3	11	1	2	85	71	92	98	76	176	154	91
24020	ENSG00000258210.1	RP11-478C19.2	chr12	-	110826316	110826428	110825267	110825697	110832905	110833025	24020	27	10	61	16	13	11	41	32	16	20	15	42	23	17	13	1	1	4	3	3	0	8	5	1	2	0	3	2	1	0	20	4	37	28	12	32	21	3
105720	ENSG00000088832.10	FKBP1A	chr20	-	1351665	1351791	1350227	1350716	1352719	1352798	105720	10	15	6	19	6	1	1	7	13	7	6	8	8	12	2	101	79	206	160	22	61	80	84	98	129	74	45	220	118	76	2	3	16	3	8	5	5	1
31490	ENSG00000013374.11	NUB1	chr7	+	151065820	151065973	151064946	151065054	151071182	151071329	31490	8	6	42	15	8	14	32	11	21	55	10	36	49	20	6	2	3	1	0	1	1	2	1	0	0	0	1	2	1	1	9	14	29	27	27	52	32	9
7337	ENSG00000196262.9	PPIA	chr7	+	44838346	44838503	44836279	44836392	44838845	44838876	7337	120	57	148	110	73	67	98	156	51	58	46	27	91	86	66	288	553	1328	802	524	588	972	950	168	821	265	434	959	546	499	71	51	73	103	106	105	44	85
76153	ENSG00000109534.12	GAR1	chr4	+	110737308	110737534	110736790	110736960	110739091	110739246	76153	18	26	21	47	10	10	31	53	7	13	8	12	6	36	33	1	4	1	0	0	0	0	6	0	0	0	0	1	1	2	13	28	16	29	9	18	38	10
109382	ENSG00000131507.9	NDFIP1	chr5	+	141515294	141515382	141511776	141511907	141520127	141520194	109382	79	14	115	20	9	6	145	46	22	81	34	55	9	37	102	2	0	3	2	0	0	8	2	2	5	5	1	1	3	9	78	32	22	71	10	73	239	46
80760	ENSG00000132604.6	TERF2	chr16	-	69406171	69406258	69402278	69402385	69418482	69418613	80760	33	17	9	34	13	13	10	30	7	48	23	13	10	41	36	2	1	1	2	0	0	1	6	0	4	2	3	0	1	5	5	17	54	25	12	16	14	8
24103	ENSG00000127804.8	METTL16	chr17	-	2371054	2371170	2367501	2367644	2376817	2376958	24103	44	25	34	24	18	2	45	107	11	38	7	17	14	38	21	1	0	3	0	0	1	3	7	2	2	3	2	0	1	4	7	17	23	38	33	17	17	15
55121	ENSG00000265500.1	SENP3-EIF4A1	chr17	+	7478436	7478576	7477863	7477996	7479841	7480010	55121	866	2504	1365	3024	2024	659	2057	5898	449	2920	910	3781	874	1111	1292	1	59	11	9	21	26	1	12	1	3	6	29	3	28	10	210	1218	1839	2696	1386	1874	2570	1115
42346	ENSG00000167658.11	EEF2	chr19	-	3979805	3980064	3979326	3979434	3980511	3980707	42346	1833	5990	8252	6519	8073	1395	4756	1963	2042	4228	3226	6138	5640	5875	4449	2	37	9	22	111	5	6	1	14	8	10	31	22	19	13	2895	4177	7537	5266	4926	6480	5775	3071
49127	ENSG00000115484.10	CCT4	chr2	-	62099592	62099723	62099216	62099451	62100136	62100247	49127	174	214	315	255	273	121	376	502	120	452	177	226	147	225	184	0	9	4	0	9	2	7	3	4	3	6	4	7	7	4	176	462	200	175	197	247	195	216
14884	ENSG00000178449.4	COX14	chr12	+	50512275	50512335	50505986	50506084	50513818	50514240	14884	2	0	1	1	1	3	0	1	1	0	0	0	1	0	1	12	13	30	11	9	7	19	15	13	13	4	10	15	11	5	2	2	0	0	6	3	1	2
152533	ENSG00000127837.5	AAMP	chr2	-	219130553	219130669	219130093	219130184	219131165	219131310	152533	23	17	26	24	21	8	17	16	22	13	15	12	18	15	26	0	2	1	2	2	1	2	0	1	2	3	0	0	2	3	30	15	17	18	15	8	18	16
162277	ENSG00000166181.8	API5	chr11	+	43348056	43348161	43344979	43345186	43349338	43349428	162277	104	69	95	88	30	18	98	260	21	69	42	52	25	88	52	6	5	3	3	7	2	5	13	0	8	4	4	0	6	5	31	40	86	84	52	40	64	24
57174	ENSG00000247774.2	PCED1B-AS1	chr12	-	47603063	47603265	47599683	47599852	47604422	47604544	57174	9	5	22	6	8	21	18	2	15	40	13	2	17	7	19	0	0	1	1	0	1	0	0	1	0	0	0	1	0	0	14	35	16	15	27	12	53	2
27366	ENSG00000135486.13	HNRNPA1	chr12	+	54676862	54677018	54676356	54676449	54677595	54677751	27366	24	124	345	147	123	79	82	142	90	87	84	296	197	151	70	9	90	136	32	57	44	95	105	45	24	53	102	47	53	49	85	106	200	121	212	156	30	44
100255	ENSG00000084676.11	NCOA1	chr2	+	24990947	24991004	24985555	24985645	24991092	24991412	100255	4	1	10	5	0	4	2	12	3	7	3	7	1	10	8	3	1	2	1	1	2	3	1	1	3	0	3	1	2	1	4	10	15	9	6	10	12	0
27335	ENSG00000177954.7	RPS27	chr1	+	153963389	153963510	153963238	153963278	153963590	153963699	27335	70	217	133	132	291	71	44	165	93	67	143	344	191	208	221	385	910	1143	620	1831	376	892	1247	348	894	329	1254	743	1001	991	117	95	120	178	146	124	72	38
73506	ENSG00000017483.10	SLC38A5	chrX	-	48319371	48319472	48319034	48319150	48320392	48320530	73506	4	24	13	15	4	5	6	10	1	5	3	11	18	9	3	0	10	0	7	0	1	0	0	1	0	1	6	2	1	3	1	14	12	15	14	15	4	15
114453	ENSG00000164164.11	OTUD4	chr4	-	146077087	146077148	146076720	146076838	146080654	146080787	114453	6	24	10	35	9	2	20	56	10	27	12	22	1	11	13	0	4	6	1	1	0	4	3	2	1	4	0	0	2	0	4	7	16	11	17	5	75	9
46858	ENSG00000066557.5	LRRC40	chr1	-	70646768	70646892	70644533	70644676	70650467	70650597	46858	22	46	34	18	45	7	59	117	17	20	31	74	7	26	13	3	4	2	1	5	0	3	11	0	5	4	5	2	1	5	24	8	41	22	33	29	32	16
148892	ENSG00000161526.10	SAP30BP	chr17	+	73699390	73699451	73698559	73698651	73699887	73699939	148892	187	320	124	172	169	130	94	483	99	125	126	228	70	149	164	10	38	4	21	32	9	9	32	7	22	8	36	1	11	17	232	182	151	230	138	94	141	391
15957	ENSG00000052749.9	RRP12	chr10	-	99145651	99145750	99141471	99141583	99148008	99148136	15957	4	39	10	40	9	9	16	23	2	26	10	35	2	16	31	0	3	0	1	0	0	0	1	0	0	1	7	0	1	2	3	23	131	90	18	9	18	7
139883	ENSG00000123607.10	TTC21B	chr2	-	166786681	166786874	166786159	166786257	166788267	166788366	139883	7	13	24	25	8	5	9	43	8	16	3	36	2	14	3	2	3	2	0	1	0	2	9	1	0	1	4	0	0	0	6	5	12	10	9	17	29	3
38049	ENSG00000132510.6	KDM6B	chr17	+	7748867	7749009	7748232	7748338	7749189	7749288	38049	14	47	38	152	31	11	21	86	9	28	39	12	8	34	40	0	1	0	2	4	1	0	1	0	6	2	0	0	0	1	1	11	90	70	47	58	169	10
90129	ENSG00000083312.13	TNPO1	chr5	+	72192882	72192978	72192284	72192383	72195832	72195908	90129	48	62	25	61	55	13	49	183	19	84	31	82	15	56	23	2	6	0	1	2	1	15	22	0	4	3	8	0	0	4	18	36	66	59	55	27	9	13
118839	ENSG00000134987.7	WDR36	chr5	+	110459805	110459887	110459502	110459622	110461305	110461493	118839	21	21	39	36	19	20	22	81	15	18	11	27	12	20	22	6	12	9	6	19	3	4	15	5	1	5	16	4	10	7	27	56	26	17	21	29	23	19
77623	ENSG00000184967.2	NOC4L	chr12	+	132631825	132631933	132630103	132630210	132635525	132635586	77623	9	11	12	7	4	6	6	10	27	3	5	7	12	6	2	2	1	0	5	0	0	0	0	0	0	0	0	0	0	0	3	14	10	9	1	13	17	6
173079	ENSG00000064666.10	CNN2	chr19	+	1036128	1036245	1032557	1032695	1036414	1036561	173079	96	5	345	124	37	13	46	17	29	121	92	6	9	24	71	1	0	1	3	0	3	4	0	0	3	1	0	0	2	2	34	23	72	314	28	108	193	50
61914	ENSG00000023191.12	RNH1	chr11	-	504823	504996	502061	502181	506608	506800	61914	12	10	21	22	4	7	9	8	6	11	7	7	13	13	14	0	0	4	0	0	2	0	1	1	0	1	0	3	0	0	3	2	23	27	6	11	18	6
135058	ENSG00000187778.9	MCRS1	chr12	-	49959859	49960624	49959311	49959450	49961830	49961911	135058	207	48	188	82	78	52	107	147	79	69	81	71	74	124	109	0	2	0	2	1	4	1	3	0	0	1	1	0	0	2	296	87	114	122	136	122	84	94
156595	ENSG00000215021.4	PHB2	chr12	-	7077573	7077758	7077054	7077184	7078660	7078740	156595	267	552	1010	401	601	223	575	349	279	365	266	688	697	592	199	18	14	6	17	22	8	7	13	21	5	7	13	13	15	18	326	470	589	346	454	696	276	370
43837	ENSG00000047346.8	FAM214A	chr15	-	52892323	52892432	52885613	52885933	52893282	52893362	43837	54	74	43	85	44	7	29	38	37	88	42	91	65	128	46	0	2	0	3	1	0	5	1	0	13	1	6	3	1	1	38	48	101	87	98	29	83	15
24338	ENSG00000094880.6	CDC23	chr5	-	137548679	137548752	137542235	137542373	137548840	137548993	24338	21	23	26	18	17	1	46	54	13	22	18	17	12	27	9	5	2	2	2	3	1	2	4	0	0	1	1	2	1	1	3	13	17	12	3	13	17	13
79865	ENSG00000112561.13	TFEB	chr6	-	41654831	41654907	41653827	41653975	41655490	41655547	79865	91	41	1	91	31	38	8	129	50	50	39	19	52	102	85	0	1	0	2	1	1	2	10	0	14	0	4	0	0	3	6	157	42	49	89	8	6	69
137753	ENSG00000122203.10	KIAA1191	chr5	-	175777615	175777740	175775252	175775359	175786483	175786570	137753	43	55	62	121	56	24	74	96	16	106	27	39	10	43	43	1	1	1	2	1	0	4	9	0	11	0	5	0	0	2	35	24	52	81	46	32	70	32
127750	ENSG00000149532.11	CPSF7	chr11	-	61187393	61187566	61183936	61183991	61188861	61189080	127750	62	31	50	66	28	17	68	34	16	53	24	19	28	28	35	1	3	1	1	0	0	6	4	0	12	0	1	0	0	0	19	12	53	61	50	24	68	13
6061	ENSG00000062725.5	APPBP2	chr17	-	58538023	58538148	58533656	58533742	58539354	58539422	6061	17	17	14	24	7	6	18	68	8	17	14	15	5	7	11	1	2	0	3	1	0	3	9	0	2	1	0	1	1	0	4	10	15	28	11	6	17	2
146424	ENSG00000149182.10	ARFGAP2	chr11	-	47195309	47195466	47194976	47195033	47196565	47196649	146424	85	23	47	34	33	19	27	33	33	29	44	15	21	62	33	2	6	0	2	1	2	0	1	0	3	2	2	0	4	5	35	16	52	45	32	48	44	22
89937	ENSG00000108094.10	CUL2	chr10	-	35343361	35343467	35338610	35338693	35349801	35349896	89937	45	87	28	41	41	13	41	193	9	55	17	122	5	30	33	0	4	0	2	3	0	2	4	0	1	2	9	0	1	2	11	14	49	44	35	27	63	12
26951	ENSG00000149761.4	NUDT22	chr11	+	63995039	63995138	63994106	63994604	63996718	63996816	26951	53	12	72	16	25	25	16	1	23	10	9	12	49	14	3	0	0	6	3	1	2	0	0	3	0	0	0	1	1	0	24	11	35	30	14	41	8	15
116067	ENSG00000163939.14	PBRM1	chr3	-	52678719	52678805	52677263	52677359	52682359	52682458	116067	23	34	41	49	20	10	34	62	13	20	15	40	9	50	18	0	0	3	1	1	0	2	1	2	1	2	1	2	1	5	25	9	32	35	26	27	27	21
48713	ENSG00000164548.6	TRA2A	chr7	-	23561972	23562051	23561325	23561459	23571407	23571642	48713	58	159	48	115	225	59	71	156	67	145	71	399	25	107	72	12	42	22	12	18	14	24	47	28	66	42	39	21	54	22	43	37	127	102	136	60	74	20
68897	ENSG00000022840.11	RNF10	chr12	+	120992520	120992611	120990301	120990501	120995084	120995269	68897	217	441	243	335	375	179	343	236	108	358	248	305	67	193	222	1	13	5	8	20	4	9	8	2	18	7	19	0	11	3	174	141	209	375	247	161	315	141
34173	ENSG00000095787.17	WAC	chr10	+	28823162	28823275	28822926	28822963	28824490	28824686	34173	17	10	2	5	12	8	10	22	3	0	6	22	2	17	20	56	45	41	67	43	14	54	161	8	58	28	61	9	25	35	10	2	9	6	7	4	3	2
109218	ENSG00000168675.14	LDLRAD4	chr18	+	13621115	13621270	13612617	13612773	13645125	13645658	109218	23	93	60	28	15	61	125	46	44	36	26	129	18	41	11	0	1	1	1	0	2	0	0	1	0	0	2	0	1	1	40	808	130	126	41	63	139	6
101550	ENSG00000113583.6	C5orf15	chr5	-	133303086	133303150	133295468	133295711	133304136	133304316	101550	8	1	1	0	3	1	3	2	1	0	3	2	2	1	3	13	2	3	15	1	4	14	39	3	19	5	3	4	3	4	0	0	6	2	0	0	0	0
150214	ENSG00000135596.13	MICAL1	chr6	-	109766973	109767065	109766618	109766732	109767338	109767615	150214	525	179	314	194	366	298	48	204	757	157	222	88	139	244	117	14	14	2	1	5	6	0	18	10	1	6	0	1	4	10	176	90	322	759	149	83	133	356
118803	ENSG00000141367.7	CLTC	chr17	+	57762416	57762587	57761235	57761346	57762947	57763169	118803	215	1314	123	117	94	86	131	387	71	159	115	1145	103	133	96	3	45	4	2	6	0	2	3	8	1	1	19	7	6	2	301	190	160	131	275	115	181	218
135469	ENSG00000136261.10	BZW2	chr7	+	16725529	16725665	16722404	16722470	16729421	16729531	135469	39	109	118	100	79	47	70	92	15	88	47	93	104	43	39	2	9	7	10	11	1	3	11	3	8	4	8	0	2	5	46	122	78	49	80	237	126	38
83597	ENSG00000118308.10	LRMP	chr12	+	25257294	25257396	25256942	25256992	25259876	25259984	83597	314	252	160	80	258	517	190	300	114	226	98	144	64	177	116	2	7	4	1	11	18	15	14	3	13	6	11	1	7	9	256	752	559	412	1019	135	95	371
68916	ENSG00000022840.11	RNF10	chr12	+	121012270	121012340	121003230	121003332	121013433	121013491	68916	9	7	3	5	9	6	2	6	3	3	6	4	4	10	6	0	1	1	3	6	0	0	3	5	2	0	3	0	2	3	5	3	6	5	3	6	6	5
12964	ENSG00000164031.12	DNAJB14	chr4	-	100826753	100826863	100824882	100825055	100827194	100827310	12964	24	32	20	23	16	11	34	152	8	35	17	46	3	23	11	1	4	2	1	3	0	2	5	1	1	2	3	0	2	0	22	16	27	31	14	12	49	8
73301	ENSG00000090020.6	SLC9A1	chr1	-	27427693	27427766	27425305	27427135	27428215	27428317	73301	6	27	17	85	41	6	32	24	3	18	13	9	6	5	14	0	3	0	12	5	2	0	1	0	2	1	3	0	1	2	6	13	21	39	9	21	60	6
97384	ENSG00000185753.8	CXorf38	chrX	-	40498260	40499572	40496258	40496408	40506258	40506393	97384	11	14	31	35	14	7	8	49	8	29	17	17	15	13	11	1	1	3	4	0	1	2	2	1	0	2	3	0	2	1	20	7	11	9	19	18	17	7
66423	ENSG00000130731.11	C16orf13	chr16	-	684888	684956	684718	684797	685611	685774	66423	10	16	56	19	37	20	33	1	27	18	6	18	44	28	8	2	0	5	0	5	1	2	0	3	0	0	0	3	0	0	18	25	31	27	23	66	11	26
52991	ENSG00000058799.9	YIPF1	chr1	-	54331872	54332055	54325728	54325826	54337044	54337161	52991	24	19	42	16	24	11	31	18	68	45	27	28	40	70	12	1	1	5	0	4	1	2	0	1	0	5	2	3	2	0	47	11	16	8	17	20	22	15
105724	ENSG00000088832.10	FKBP1A	chr20	-	1356134	1356247	1352755	1352884	1373477	1373525	105724	167	198	440	436	83	98	153	216	126	199	133	136	305	386	110	3	8	7	4	1	0	5	5	8	2	10	2	6	11	1	44	138	479	143	181	299	188	212
116411	ENSG00000130826.11	DKC1	chrX	+	153996576	153996707	153995530	153995657	153997441	153997585	116411	247	101	76	116	65	42	94	556	28	71	46	146	46	54	80	2	0	4	4	2	2	9	2	5	7	1	5	0	4	8	30	181	75	111	73	55	154	206
55696	ENSG00000152234.11	ATP5A1	chr18	-	43673145	43673331	43671647	43671817	43675018	43675097	55696	20	4	52	9	41	10	17	17	12	1	25	5	12	25	8	93	166	310	127	184	101	217	251	96	134	114	167	118	175	107	28	6	14	11	13	12	7	0
62020	ENSG00000138231.8	DBR1	chr3	-	137882619	137882700	137882190	137882336	137885922	137886147	62020	12	33	54	15	33	10	53	49	18	37	21	48	22	34	15	0	3	0	1	1	0	12	1	0	5	2	5	0	1	1	48	40	25	14	52	22	31	14
125137	ENSG00000196911.5	KPNA5	chr6	+	117046913	117047039	117043288	117043452	117047657	117047785	125137	7	13	14	9	13	2	12	53	6	19	5	32	2	10	6	0	1	2	5	1	1	1	4	0	0	0	6	0	3	2	17	12	9	6	5	10	26	3
141305	ENSG00000149091.11	DGKZ	chr11	+	46395706	46395785	46394510	46394651	46395948	46396004	141305	47	19	154	56	57	44	56	18	43	65	36	22	59	49	30	1	3	3	6	2	5	0	3	0	1	1	1	0	2	4	76	32	80	57	49	102	72	26
98925	ENSG00000157193.10	LRP8	chr1	-	53728117	53728236	53727739	53727879	53729840	53730068	98925	4	5	24	30	8	4	15	4	14	10	21	13	6	18	7	3	3	1	4	2	0	2	2	0	3	0	2	0	1	0	6	2	3	9	11	25	16	4
129141	ENSG00000011243.13	AKAP8L	chr19	-	15511105	15511169	15510112	15510221	15511604	15511675	129141	110	127	212	185	66	78	142	156	68	150	96	89	105	146	93	0	13	0	10	7	5	8	3	2	26	9	10	2	6	5	78	108	206	334	121	71	282	115
153965	ENSG00000111843.9	TMEM14C	chr6	+	10724788	10724866	10723147	10723474	10725193	10725270	153965	3	20	60	18	15	10	39	10	10	22	14	13	28	35	3	3	3	2	1	2	1	1	2	3	1	5	0	3	0	1	9	17	33	36	13	82	8	16
106283	ENSG00000090565.11	RAB11FIP3	chr16	+	532524	532736	521294	521389	538850	539000	106283	25	35	81	45	27	19	42	7	12	23	20	27	33	43	39	2	3	3	2	1	1	0	2	1	0	0	0	1	1	2	28	12	51	94	20	39	45	18
18828	ENSG00000116752.5	BCAS2	chr1	-	115119308	115119379	115118210	115118372	115123919	115124012	18828	60	149	154	98	195	40	116	192	65	140	97	166	137	178	96	2	10	8	5	17	3	2	12	3	4	11	17	4	8	2	64	159	196	105	123	163	134	72
50628	ENSG00000175224.12	ATG13	chr11	+	46689322	46689437	46686932	46687069	46690048	46690126	50628	156	85	127	59	106	110	129	128	109	77	110	71	42	147	86	3	5	4	3	6	3	7	13	2	8	3	9	0	4	4	162	80	77	129	104	120	88	100
118621	ENSG00000099875.10	MKNK2	chr19	-	2046184	2046282	2043501	2043581	2046365	2046666	118621	1061	2303	96	1677	604	777	243	457	242	1185	388	571	143	306	659	13	35	0	51	20	7	14	19	1	63	3	59	1	3	21	53	961	1179	2684	1313	99	395	349
89470	ENSG00000034063.9	UHRF1	chr19	+	4944354	4944462	4944143	4944267	4947116	4947223	89470	76	59	87	107	105	131	139	64	36	193	41	16	44	133	150	1	3	9	1	9	9	7	1	2	2	3	0	0	12	10	23	42	86	127	92	32	3	56
150706	ENSG00000075856.7	SART3	chr12	-	108929134	108929244	108924980	108925057	108930289	108930348	150706	20	18	22	18	11	5	37	36	4	34	5	21	1	13	21	2	7	3	2	7	2	0	4	0	2	0	3	0	4	4	16	15	12	22	7	12	36	14
167315	ENSG00000173889.11	PHC3	chr3	-	169866873	169867032	169854383	169854453	169889160	169889238	167315	19	7	14	9	9	4	22	24	8	13	9	22	2	7	6	1	0	2	1	2	0	4	6	1	3	2	0	0	0	2	2	5	31	18	6	11	22	2
170411	ENSG00000062485.14	CS	chr12	-	56685414	56685577	56680378	56680429	56693943	56694175	170411	20	24	14	19	22	9	6	41	4	7	14	10	6	15	12	35	67	92	82	71	37	54	157	15	54	27	62	22	42	38	2	3	6	13	9	9	3	4
8993	ENSG00000025156.8	HSF2	chr6	+	122743294	122743443	122741279	122741367	122743862	122744102	8993	55	124	110	123	113	52	111	424	94	91	100	216	27	194	63	7	11	3	2	0	1	7	2	3	0	3	8	1	6	3	163	74	55	54	98	117	75	93
172051	ENSG00000073584.14	SMARCE1	chr17	-	38786459	38786538	38785735	38785820	38786965	38787176	172051	12	1	9	6	6	7	6	14	5	4	7	3	2	13	6	1	2	2	1	1	1	0	3	0	0	3	0	0	1	0	9	19	16	4	12	0	5	11
57820	ENSG00000149923.9	PPP4C	chr16	+	30094975	30095102	30094714	30094888	30095986	30096100	57820	411	291	295	357	243	259	281	371	315	391	232	215	159	326	298	7	37	7	10	30	17	2	1	10	11	13	12	5	10	10	347	521	274	520	248	228	335	549
70345	ENSG00000036054.8	TBC1D23	chr3	+	100020910	100021081	100018082	100018175	100023689	100023732	70345	46	58	20	39	25	17	54	222	11	69	32	110	10	28	20	6	5	2	0	5	1	1	14	1	2	4	4	2	2	2	28	20	34	68	26	27	56	30
85738	ENSG00000104824.12	HNRNPL	chr19	-	39332252	39332322	39331127	39331199	39334481	39334554	85738	87	104	71	109	78	56	46	52	79	89	63	68	27	82	75	198	187	246	198	185	110	233	150	136	195	192	120	116	267	178	32	51	48	140	72	20	55	42
14060	ENSG00000123146.15	CD97	chr19	+	14508700	14508747	14508291	14508616	14508873	14508951	14060	141	241	34	218	144	175	115	156	112	675	256	88	16	247	410	0	15	0	0	0	0	0	3	0	0	0	2	2	14	0	37	168	1212	597	354	98	510	212
123032	ENSG00000178719.12	GRINA	chr8	+	145066045	145066246	145065859	145065972	145066412	145066541	123032	292	113	167	234	61	57	228	96	173	352	125	58	217	403	338	20	7	4	15	2	1	32	8	21	11	9	2	10	29	18	40	190	228	468	226	217	200	147
67793	ENSG00000070756.9	PABPC1	chr8	-	101717153	101717257	101716524	101716618	101717816	101717901	67793	1026	1615	1560	1879	1511	1361	1253	680	937	1255	839	957	1002	1079	1355	33	42	12	28	48	33	9	16	20	6	15	19	12	13	26	835	1423	1975	3470	1545	1587	2748	1495
57092	ENSG00000166557.8	TMED3	chr15	+	79606882	79606997	79606098	79606347	79614319	79615179	57092	5	1	10	1	3	0	7	3	4	4	2	1	2	2	1	19	12	55	26	20	10	58	8	14	19	20	17	46	32	13	2	1	0	0	1	2	4	2
146427	ENSG00000149182.10	ARFGAP2	chr11	-	47195309	47195433	47194976	47195033	47196565	47196649	146427	82	21	44	33	31	20	28	35	32	29	44	15	24	58	31	2	6	0	2	1	2	0	1	0	3	2	2	0	4	5	34	16	46	44	32	44	44	21
48413	ENSG00000011451.13	WIZ	chr19	-	15538920	15539319	15537792	15538344	15540396	15540900	48413	62	46	65	77	32	22	6	26	26	21	18	21	17	41	55	1	1	1	5	1	0	1	2	1	2	0	0	1	1	0	14	17	71	35	28	51	66	9
37381	ENSG00000100097.7	LGALS1	chr22	+	38074489	38074661	38072992	38073072	38075609	38075647	37381	51	129	314	69	185	3445	503	268	36	119	126	26	12	41	129	2	9	1	12	6	25	5	7	0	8	3	4	0	0	7	22	56	158	38	187	276	1916	154
63604	ENSG00000105993.10	DNAJB6	chr7	+	157162053	157162169	157160066	157160177	157174939	157174966	63604	3	15	3	6	8	4	9	14	4	15	0	38	4	6	0	32	95	41	46	100	30	54	112	22	75	50	280	9	73	26	8	0	22	3	3	6	5	2
8451	ENSG00000134602.11	MST4	chrX	+	131206295	131206389	131205096	131205245	131206840	131206903	8451	81	81	138	128	58	37	129	411	58	163	51	126	48	81	66	4	7	3	3	5	1	6	26	1	8	6	7	1	8	1	73	44	74	75	68	108	207	126
150161	ENSG00000135596.13	MICAL1	chr6	-	109769077	109769166	109768559	109768643	109769405	109769596	150161	115	31	106	27	92	44	8	16	184	52	60	18	55	58	11	10	2	8	2	8	6	0	1	11	0	6	0	1	3	2	13	9	103	298	45	19	10	86
161551	ENSG00000198911.7	SREBF2	chr22	+	42271340	42271455	42266892	42267039	42276719	42276996	161551	1	8	39	8	5	4	30	1	1	18	7	5	8	4	13	1	1	2	0	1	0	1	0	0	1	0	0	0	0	1	11	3	18	5	17	17	28	3
109574	ENSG00000198521.7	ZNF43	chr19	-	22033739	22033964	22001896	22002023	22034706	22034830	109574	1	11	13	15	6	1	13	30	5	6	5	23	3	10	3	1	3	0	2	2	0	0	3	0	2	1	9	0	2	1	3	7	4	1	10	6	2	1
131946	ENSG00000068745.10	IP6K2	chr3	-	48726970	48727146	48725435	48726206	48730386	48730612	131946	120	501	370	290	672	159	366	349	341	344	254	354	300	552	191	1	8	3	14	8	0	3	3	3	6	2	9	1	12	10	375	415	230	229	303	341	259	233
19526	ENSG00000165097.9	KDM1B	chr6	+	18201716	18201888	18200669	18200807	18207628	18207760	19526	2	9	22	14	5	5	4	10	4	38	3	15	15	16	2	1	0	0	0	1	0	3	1	1	0	2	0	0	0	1	2	5	23	11	20	19	11	3
110454	ENSG00000135317.8	SNX14	chr6	-	86275049	86275137	86267693	86267778	86281854	86281933	110454	3	6	10	2	7	4	11	29	5	2	1	11	3	8	1	0	0	3	2	1	0	1	0	1	2	1	1	1	1	0	4	3	16	12	5	7	4	2
8703	ENSG00000110514.14	MADD	chr11	+	47295377	47295527	47291698	47291797	47296113	47296710	8703	27	17	20	27	28	5	31	29	4	29	14	18	10	8	11	0	0	3	1	3	0	2	2	1	1	2	2	0	2	3	13	2	28	50	15	16	54	3
56445	ENSG00000154930.10	ACSS1	chr20	-	25000645	25000783	24994596	24994709	25002024	25002172	56445	61	23	51	43	31	32	37	8	75	75	34	31	52	73	8	3	0	0	2	1	3	2	2	8	0	3	0	2	2	0	12	8	86	49	62	71	42	3
169321	ENSG00000136527.13	TRA2B	chr3	-	185649364	185649640	185643251	185643414	185655612	185655817	169321	313	1131	1304	772	1642	176	638	936	346	865	639	2210	827	866	365	5	38	24	13	16	10	4	26	8	18	6	36	10	14	22	288	113	823	652	1039	458	349	99
111648	ENSG00000100814.13	CCNB1IP1	chr14	-	20785952	20786133	20784385	20784719	20793697	20793812	111648	14	17	6	17	18	8	11	63	6	6	35	23	22	26	26	23	86	66	57	93	29	62	92	23	33	55	69	21	76	60	17	4	8	11	4	11	7	22
144944	ENSG00000149782.7	PLCB3	chr11	+	64030969	64031069	64030118	64030280	64031162	64031267	144944	3	8	16	11	13	2	6	7	16	8	4	3	7	6	1	1	4	0	2	1	2	1	3	1	0	0	2	1	1	6	3	5	19	6	5	5	15	11
84089	ENSG00000166788.5	SAAL1	chr11	-	18105081	18105256	18102957	18103050	18108412	18108507	84089	31	35	58	30	29	15	33	40	26	11	16	23	20	48	32	0	0	5	1	2	0	3	1	0	0	1	1	2	2	1	50	31	16	18	28	18	12	40
75046	ENSG00000159579.9	RSPRY1	chr16	+	57250018	57250085	57247799	57247858	57250815	57250947	75046	32	32	20	58	11	11	21	76	7	25	10	26	12	15	24	0	0	0	1	0	1	4	9	0	4	0	10	0	0	0	10	17	13	48	12	26	57	13
100092	ENSG00000147316.8	MCPH1	chr8	+	6293568	6293683	6289019	6289107	6296473	6296617	100092	11	16	16	18	20	1	21	20	17	10	26	24	6	30	10	2	0	4	1	4	0	1	5	2	0	1	1	0	1	2	12	8	29	15	24	26	12	5
58049	ENSG00000187514.10	PTMA	chr2	+	232577152	232577226	232576596	232576693	232577513	232578216	58049	4059	12379	10263	8825	7063	4942	3801	11609	3022	8708	3831	13651	6207	6819	5022	106	339	117	100	188	126	47	188	83	144	100	271	96	154	122	1151	6993	10832	7111	11447	5301	4657	6533
64400	ENSG00000011260.9	UTP18	chr17	+	49374325	49374364	49371263	49371406	49375142	49375239	64400	68	95	116	85	135	70	70	168	88	50	50	72	72	72	75	0	2	5	0	19	0	2	2	0	0	1	2	2	3	2	123	115	51	62	108	78	75	106
136255	ENSG00000151092.12	NGLY1	chr3	-	25781067	25781290	25777494	25777640	25792588	25792754	136255	27	77	77	38	89	34	57	81	41	41	20	98	60	51	22	3	1	1	3	1	0	2	3	1	2	4	1	1	2	2	40	23	54	38	70	74	109	34
158619	ENSG00000006634.3	DBF4	chr7	+	87516158	87516209	87514293	87514473	87517297	87517374	158619	4	11	3	9	8	2	22	14	1	11	3	8	1	7	3	1	1	0	1	15	0	0	1	1	0	2	8	0	2	0	2	8	11	9	6	4	16	1
160517	ENSG00000077549.13	CAPZB	chr1	-	19683915	19684057	19683128	19683245	19705033	19705147	160517	242	106	508	173	72	152	224	186	91	320	103	103	183	118	132	3	5	8	3	2	3	6	2	1	1	16	2	0	5	7	58	246	439	286	199	357	370	137
33784	ENSG00000198265.7	HELZ	chr17	-	65119085	65119276	65116520	65116728	65120078	65120130	33784	22	33	26	29	21	12	71	126	3	38	14	60	7	15	5	2	2	1	0	2	1	4	14	0	0	1	1	0	0	1	22	13	32	36	15	16	97	15
44676	ENSG00000001084.6	GCLC	chr6	-	53380906	53381015	53379236	53379295	53385575	53385758	44676	10	8	6	6	11	6	28	10	1	6	1	24	2	17	4	0	0	2	1	1	0	2	0	0	1	1	3	1	1	0	4	2	16	10	3	10	28	1
137621	ENSG00000253729.3	PRKDC	chr8	-	48848291	48848460	48847568	48847618	48848912	48849077	137621	10	12	43	12	9	7	27	17	10	17	18	31	4	16	6	3	3	2	0	2	0	2	4	1	1	1	1	1	1	0	7	2	27	46	16	12	21	8
5965	ENSG00000169567.7	HINT1	chr5	-	130498054	130498170	130495296	130495304	130498264	130498369	5965	54	33	57	44	44	12	37	51	27	38	68	26	15	47	36	287	581	1030	350	612	309	796	648	284	441	321	378	542	678	408	66	19	57	40	52	57	31	20
125589	ENSG00000082898.12	XPO1	chr2	-	61729383	61729445	61729130	61729175	61749745	61749818	125589	52	39	90	43	69	21	68	64	62	94	69	65	17	97	27	0	2	0	1	9	0	5	4	0	2	3	1	1	1	3	39	3	162	50	44	39	54	13
164508	ENSG00000167483.13	FAM129C	chr19	+	17657494	17657606	17654332	17654440	17662594	17662769	164508	73	89	7	49	211	190	3	17	117	23	79	214	361	21	7	0	1	1	1	5	3	0	0	1	0	0	3	6	2	0	1	50	65	71	141	6	2	33
53518	ENSG00000073921.13	PICALM	chr11	-	85685750	85685855	85669856	85670103	85692171	85692271	53518	111	87	56	111	50	81	77	172	65	115	53	74	27	78	64	1	0	2	1	3	1	5	11	0	15	0	5	2	0	0	51	51	74	67	85	68	70	67
130860	ENSG00000108312.10	UBTF	chr17	-	42288159	42288315	42287685	42287841	42288406	42288520	130860	97	28	208	86	41	33	31	61	64	45	55	44	68	77	54	1	7	4	12	4	2	4	6	14	5	4	6	2	9	4	77	18	101	94	63	86	190	30
144937	ENSG00000160226.11	C21orf2	chr21	-	45756706	45756803	45755640	45755687	45757531	45757550	144937	38	0	1	0	1	5	1	4	5	2	4	0	2	2	3	35	3	5	6	2	7	5	12	1	0	2	3	5	5	5	0	3	1	1	2	0	3	4
165686	ENSG00000100266.13	PACSIN2	chr22	-	43305432	43305571	43289462	43289619	43308026	43308163	165686	6	8	3	5	3	2	5	4	1	6	12	4	0	2	2	67	86	17	67	30	17	21	95	24	116	66	43	13	46	46	2	1	3	2	3	0	2	2
48789	ENSG00000134758.9	RNF138	chr18	+	29672662	29672849	29671864	29672198	29691716	29691882	48789	167	476	164	307	354	117	172	507	121	186	273	718	144	482	263	0	2	0	2	2	4	1	1	0	1	0	0	0	2	5	119	67	375	353	265	271	272	51
130212	ENSG00000141759.10	TXNL4A	chr18	-	77746601	77746750	77737597	77737701	77748239	77748502	130212	21	40	30	39	19	23	24	40	28	30	20	30	28	36	20	28	26	82	32	23	27	25	30	9	23	16	21	48	42	28	19	26	26	20	19	33	16	18
35592	ENSG00000100519.7	PSMC6	chr14	+	53178127	53178242	53177818	53177886	53184798	53184860	35592	60	116	75	109	93	42	88	336	48	190	63	172	15	92	72	1	11	5	4	22	0	7	10	3	3	12	3	1	7	7	48	64	91	112	60	71	136	110
153585	ENSG00000197808.7	ZNF461	chr19	-	37134695	37134764	37128890	37130945	37147349	37147445	153585	4	21	11	18	22	9	13	23	18	6	11	20	4	10	14	0	0	0	1	1	1	5	5	0	5	0	5	1	0	3	7	18	15	5	17	14	0	4
121735	ENSG00000109756.4	RAPGEF2	chr4	+	160252781	160252985	160251485	160251650	160253077	160253186	121735	38	150	26	89	39	19	23	67	33	127	48	83	6	119	54	0	3	1	0	6	3	2	0	2	3	2	9	0	7	4	18	31	144	122	43	4	7	6
58036	ENSG00000187514.10	PTMA	chr2	+	232576599	232576693	232576057	232576129	232577152	232577226	58036	4730	13489	11318	10524	6879	5399	4405	13740	3032	10769	4325	16417	6430	7722	5801	220	1199	317	340	1130	533	159	521	283	329	349	1004	539	514	435	1336	8668	12085	7696	12081	5893	5981	6880
67808	ENSG00000070756.9	PABPC1	chr8	-	101717153	101717284	101716341	101716618	101717816	101717901	67808	2003	3337	3224	3990	3066	2710	2663	1485	1863	2685	1688	2101	1937	2237	2718	33	42	12	28	48	33	9	16	20	6	15	19	12	13	26	1662	2899	4104	7450	3206	3165	5764	2882
145842	ENSG00000177200.11	CHD9	chr16	+	53341592	53341817	53340148	53340309	53342597	53342766	145842	27	55	21	39	31	12	37	100	21	42	17	133	13	51	15	2	1	7	3	1	1	4	0	1	3	0	2	2	1	0	25	9	137	41	46	18	33	12
146159	ENSG00000149657.15	LSM14B	chr20	+	60701281	60701495	60699672	60699836	60704840	60705008	146159	43	63	58	29	64	22	13	26	19	20	23	29	23	48	56	2	1	0	0	0	2	2	2	0	1	1	3	0	3	1	29	29	56	124	55	51	129	13
160489	ENSG00000154582.12	TCEB1	chr8	-	74876721	74876860	74871999	74872053	74882813	74882869	160489	16	17	46	25	58	21	44	40	7	43	9	31	19	24	22	0	0	1	0	7	0	2	3	2	0	0	3	0	4	1	18	33	20	17	53	27	26	11
34892	ENSG00000123505.10	AMD1	chr6	+	111210059	111210186	111195987	111196418	111213363	111213406	34892	17	97	97	79	147	31	69	214	33	189	73	236	56	101	46	0	7	3	2	1	1	2	7	0	3	3	16	1	1	1	16	17	117	58	85	88	87	15
56304	ENSG00000166946.9	CCNDBP1	chr15	+	43478017	43478431	43477315	43477805	43481396	43481478	56304	59	57	80	65	64	87	59	60	128	66	77	76	65	148	60	0	8	1	0	2	0	4	2	0	1	0	0	0	1	0	33	33	102	125	89	73	62	26
102933	ENSG00000138041.11	SMEK2	chr2	-	55800754	55800913	55795329	55795499	55804450	55804492	102933	13	11	34	46	11	5	61	126	18	38	6	50	6	7	6	1	0	1	3	1	0	5	22	0	2	1	2	0	2	0	7	5	41	36	7	16	41	7
124425	ENSG00000164308.12	ERAP2	chr5	+	96222358	96222493	96219495	96219634	96224888	96225009	124425	12	21	48	31	20	4	39	11	5	65	17	97	3	18	6	0	3	2	2	2	0	4	2	1	3	2	3	0	0	2	14	3	34	7	36	76	6	2
67972	ENSG00000198771.6	RCSD1	chr1	+	167666335	167667079	167663335	167663539	167673900	167674023	67972	433	611	1069	982	592	631	178	171	503	1500	256	1724	2814	676	316	1	10	20	9	9	10	7	2	19	11	6	9	38	5	2	102	1103	2048	425	965	1051	181	119
83223	ENSG00000130755.8	GMFG	chr19	-	39825900	39825950	39823716	39823766	39826613	39826657	83223	205	133	367	84	140	89	151	145	117	159	125	110	318	326	70	8	5	18	8	8	3	10	9	10	5	9	6	5	7	8	172	133	257	218	197	411	83	361
48967	ENSG00000136758.14	YME1L1	chr10	-	27404988	27405062	27403449	27403536	27405147	27405274	48967	176	163	227	183	182	129	256	573	144	180	115	295	75	179	167	3	8	2	3	11	3	5	11	2	6	1	7	0	7	7	225	110	134	185	186	182	290	226
160849	ENSG00000227671.3	MIR3916	chr1	-	247365317	247365397	247363368	247363495	247373992	247374158	160849	2	7	26	15	11	2	6	13	9	19	6	18	4	10	3	0	2	2	2	0	1	2	12	0	3	0	13	0	2	0	4	5	21	13	12	7	11	2
11106	ENSG00000197724.6	PHF2	chr9	+	96420426	96420518	96418770	96418877	96422473	96422842	11106	15	8	46	8	4	7	31	10	5	27	3	10	5	29	8	2	1	1	2	0	0	0	1	1	3	1	2	0	2	1	7	4	38	35	9	8	31	3
70263	ENSG00000122224.13	LY9	chr1	+	160793970	160794039	160793254	160793586	160797537	160798051	70263	1	108	10	27	15	8	11	6	7	56	15	12	12	21	18	0	2	0	0	5	0	1	1	1	1	1	2	0	3	0	1	353	3	48	43	13	7	4
70492	ENSG00000162402.8	USP24	chr1	-	55590141	55590301	55589119	55589275	55590992	55591221	70492	23	29	24	17	10	10	61	109	5	40	11	38	3	15	21	4	0	0	0	1	0	1	19	0	4	1	2	0	0	1	9	2	52	45	19	13	63	0
76452	ENSG00000163374.15	YY1AP1	chr1	-	155638417	155638508	155631097	155631214	155640110	155640255	76452	94	159	99	102	181	72	93	135	95	99	106	82	36	119	112	0	2	3	8	6	1	6	6	1	11	4	5	1	3	0	122	113	83	134	130	87	114	73
118418	ENSG00000155393.8	HEATR3	chr16	+	50106515	50106625	50104088	50104201	50109481	50109622	118418	7	1	24	5	7	2	2	9	6	3	1	8	6	10	1	0	0	4	1	5	4	3	6	0	2	3	1	2	0	0	1	2	8	4	1	10	5	3
160749	ENSG00000081237.14	PTPRC	chr1	+	198718544	198718678	198717237	198717328	198719620	198719755	160749	72	125	518	86	25	186	303	87	114	242	177	131	44	76	223	1	9	18	3	0	14	4	1	4	7	9	3	1	6	12	309	140	304	103	198	207	1029	11
57427	ENSG00000233806.3	AC131097.3	chr2	+	242876224	242876361	242824710	242824786	242901009	242901084	57427	5	26	20	41	26	27	4	8	23	2	13	13	19	38	13	0	3	4	1	0	0	0	0	3	1	5	1	0	4	2	1	6	31	1	10	31	2	1
37840	ENSG00000143222.7	UFC1	chr1	+	161127043	161127107	161126739	161126807	161127406	161127483	37840	75	203	408	211	222	131	278	198	108	286	143	344	306	236	143	6	47	15	21	49	15	12	31	15	23	31	40	27	36	32	136	300	320	152	264	456	129	114
115405	ENSG00000009307.11	CSDE1	chr1	-	115272878	115273043	115269603	115269711	115273128	115273269	115405	753	968	872	615	770	312	859	1551	274	1015	530	1388	273	735	540	8	16	11	3	23	2	12	20	9	3	6	15	4	13	8	504	537	638	684	750	885	935	422
55689	ENSG00000152234.11	ATP5A1	chr18	-	43673145	43673328	43671647	43671817	43675018	43675097	55689	18	4	45	9	39	10	15	18	11	1	24	5	12	24	9	93	166	310	127	184	101	217	251	96	134	114	167	118	175	107	22	6	17	12	13	12	7	0
12135	ENSG00000126522.12	ASL	chr7	+	65546789	65546984	65541025	65541080	65547354	65547438	12135	15	23	9	28	16	24	10	14	25	31	19	17	22	37	8	1	2	1	6	0	4	2	0	1	0	1	3	1	2	2	6	15	30	53	31	11	12	24
85528	ENSG00000124209.3	RAB22A	chr20	+	56928328	56928400	56918773	56918855	56928487	56928594	85528	79	120	23	89	70	29	68	150	28	113	64	135	11	90	106	0	0	0	3	0	0	6	14	0	8	0	7	0	0	0	51	60	102	128	95	52	115	54
154162	ENSG00000111596.7	CNOT2	chr12	+	70713077	70713144	70704674	70704797	70729217	70729343	154162	52	182	46	107	81	27	63	137	25	103	66	495	6	68	48	1	4	0	9	1	0	10	8	0	13	1	45	0	2	1	38	23	103	295	67	45	106	36
16944	ENSG00000013306.11	SLC25A39	chr17	-	42397989	42398099	42397722	42397804	42398425	42398599	16944	98	71	156	88	111	402	79	32	61	89	65	50	170	292	35	6	14	10	23	5	7	5	7	27	4	14	11	8	17	13	74	71	175	260	115	125	140	230
150067	ENSG00000135596.13	MICAL1	chr6	-	109768275	109768432	109767898	109767975	109769934	109770082	150067	452	110	282	141	268	266	45	145	570	202	169	62	86	200	88	13	6	1	4	1	7	0	10	2	1	10	1	0	4	5	110	62	308	674	182	82	131	351
40691	ENSG00000100387.8	RBX1	chr22	+	41349558	41349637	41347362	41347480	41360050	41360121	40691	128	39	152	95	38	45	67	217	24	52	33	24	43	59	70	15	6	5	9	6	6	6	40	5	3	5	2	1	10	10	84	103	51	107	47	71	110	102
126821	ENSG00000159363.13	ATP13A2	chr1	-	17320123	17320330	17318980	17319076	17322470	17322659	126821	180	81	58	22	166	24	14	52	25	4	36	21	32	9	12	1	0	0	0	2	3	0	0	1	0	0	0	0	0	0	25	20	131	109	165	13	16	32
23620	ENSG00000159322.13	ADPGK	chr15	-	73047896	73047995	73044975	73045236	73052747	73052868	23620	10	13	19	9	15	13	24	27	19	26	8	30	11	8	10	2	1	7	0	0	0	0	1	1	2	2	3	0	0	4	7	16	22	13	16	32	43	17
9033	ENSG00000213593.5	TMX2	chr11	+	57505384	57505498	57505079	57505140	57506445	57506511	9033	37	20	28	41	28	3	18	34	11	18	13	16	27	27	12	1	2	1	3	3	1	3	1	1	2	1	2	0	2	0	9	20	26	22	15	27	22	11
45043	ENSG00000100902.6	PSMA6	chr14	+	35782086	35782127	35780038	35780101	35783566	35783661	45043	105	50	237	53	111	45	90	180	90	107	42	95	123	106	35	53	26	78	9	96	16	39	86	69	13	33	29	35	54	17	63	87	173	88	113	160	35	176
99621	ENSG00000171159.4	C9orf16	chr9	+	130924282	130925231	130922592	130922765	130925721	130926169	99621	46	90	147	69	81	50	52	86	62	24	51	49	80	53	72	29	26	143	21	58	43	52	25	23	12	23	38	61	50	41	85	84	84	62	46	77	94	44
24847	ENSG00000137814.5	HAUS2	chr15	+	42852979	42853068	42850395	42850488	42853467	42853600	24847	5	11	17	12	13	3	13	11	4	8	8	12	8	11	5	1	3	1	4	2	0	0	6	1	0	0	2	0	1	1	4	3	10	15	6	6	4	7
5826	ENSG00000185187.8	SIGIRR	chr11	-	406842	406993	406348	406538	407061	407164	5826	50	35	292	31	32	96	8	18	37	9	21	20	79	72	31	1	1	2	1	1	0	2	0	0	0	0	2	0	3	4	135	13	47	53	53	151	122	12
38842	ENSG00000125835.13	SNRPB	chr20	-	2444392	2444545	2443734	2443873	2446353	2446465	38842	993	1434	1451	1423	988	481	855	1523	445	875	725	826	1005	1461	1126	12	51	16	9	29	8	10	14	8	10	13	30	22	18	19	367	1514	870	953	1273	1256	762	1042
54377	ENSG00000166471.6	TMEM41B	chr11	-	9308001	9308140	9302217	9305140	9309248	9309353	54377	40	43	51	18	39	25	32	75	44	21	24	42	16	31	20	1	2	1	1	7	1	1	5	1	1	1	1	0	1	1	109	23	28	47	31	39	39	28
150194	ENSG00000135596.13	MICAL1	chr6	-	109768883	109768925	109768559	109768643	109769405	109769596	150194	60	13	49	19	38	37	11	20	77	27	28	12	18	18	9	10	2	8	2	8	6	0	1	11	0	6	0	1	3	2	18	4	60	137	19	14	8	45
79832	ENSG00000166454.5	ATMIN	chr16	+	81074960	81075086	81069451	81069811	81075885	81076055	79832	17	29	11	22	17	2	22	64	4	30	10	28	6	24	21	1	0	3	0	0	0	2	2	0	0	3	2	1	6	4	5	18	28	18	8	21	48	9
52843	ENSG00000175216.10	CKAP5	chr11	-	46798988	46799102	46797804	46797933	46799688	46799863	52843	21	16	40	15	15	5	41	80	10	32	15	25	9	17	11	1	1	3	1	1	1	0	5	0	0	1	5	1	3	1	18	13	17	23	17	14	27	5
56749	ENSG00000068976.9	PYGM	chr11	-	64514695	64514830	64514392	64514459	64518796	64518938	56749	16	1	24	17	40	8	11	18	14	12	5	7	3	15	8	1	2	3	3	10	3	0	1	2	0	0	0	0	0	2	21	6	11	6	20	8	26	4
138182	ENSG00000105339.6	DENND3	chr8	+	142200382	142200516	142199084	142199245	142202429	142202548	138182	125	81	25	49	145	135	27	158	81	104	99	12	7	86	34	0	1	0	0	3	0	0	6	0	3	0	0	0	0	0	4	77	831	596	132	54	125	159
118121	ENSG00000198846.5	TOX	chr8	-	59872501	59872567	59851860	59852103	60031444	60031767	118121	10	5	140	7	6	4	24	6	4	57	19	35	19	13	6	0	1	3	0	1	0	0	0	0	2	0	2	0	0	1	30	4	63	22	4	79	152	1
143923	ENSG00000155256.13	ZFYVE27	chr10	+	99502850	99502921	99498300	99498431	99509230	99509343	143923	22	4	7	14	7	2	8	25	1	2	5	2	5	4	5	0	4	2	1	2	0	1	1	1	0	0	2	0	1	0	6	5	11	8	6	4	11	5
117807	ENSG00000103363.10	TCEB2	chr16	-	2825451	2825557	2821994	2822103	2826993	2827128	117807	440	484	1286	454	635	507	649	649	283	379	351	487	1008	663	330	16	21	20	16	22	15	30	37	29	11	18	25	20	27	34	535	1283	664	930	802	1211	568	652
151663	ENSG00000138071.9	ACTR2	chr2	+	65473318	65473441	65466985	65467096	65473657	65473873	151663	14	6	6	6	6	1	5	6	0	2	4	6	1	7	2	73	26	76	103	19	17	86	224	6	88	25	35	29	49	58	2	4	9	3	10	2	4	1
39492	ENSG00000125450.6	NUP85	chr17	+	73214279	73214401	73209170	73209214	73221197	73221332	39492	20	13	37	32	22	10	33	63	20	13	9	18	11	11	18	3	1	0	0	1	0	1	10	1	0	1	1	0	1	1	28	13	22	24	17	16	17	32
169293	ENSG00000136527.13	TRA2B	chr3	-	185644388	185644522	185643251	185643414	185655612	185655775	169293	352	1007	1239	672	1475	289	761	1037	566	1510	551	1789	994	894	541	5	38	24	13	16	10	4	26	8	18	6	36	10	14	22	266	282	815	598	960	518	675	191
28556	ENSG00000154832.10	CXXC1	chr18	-	47813792	47813878	47813109	47813228	47813956	47814049	28556	3	5	6	10	3	1	2	2	3	1	2	2	0	2	3	6	11	20	22	10	5	22	5	9	12	5	5	10	9	15	3	0	0	3	1	1	0	0
130517	ENSG00000067836.8	ROGDI	chr16	-	4847938	4847988	4847714	4847841	4848071	4848185	130517	27	21	15	11	21	25	4	7	35	15	21	27	59	14	7	13	0	3	0	3	2	0	3	2	0	1	1	1	3	2	2	8	40	89	35	11	3	12
12299	ENSG00000135905.14	DOCK10	chr2	-	225639621	225639832	225637957	225638064	225642854	225643001	12299	28	83	26	58	8	49	21	94	40	44	7	123	29	50	29	0	0	4	3	0	1	2	1	10	0	4	2	0	1	0	13	31	69	37	25	35	60	17
133634	ENSG00000048828.12	FAM120A	chr9	+	96277948	96278049	96261071	96261168	96289436	96289524	133634	8	4	26	12	13	1	22	12	9	22	5	11	17	7	2	0	1	3	1	1	1	1	2	0	2	0	2	0	1	1	2	6	24	13	13	22	8	3
42009	ENSG00000152601.13	MBNL1	chr3	+	152175918	152175982	152174055	152174150	152177059	152177134	42009	0	6	25	10	7	5	15	8	9	6	10	9	5	6	1	27	97	95	76	59	66	88	142	13	123	31	85	13	45	62	5	1	18	1	10	15	6	1
76364	ENSG00000150712.6	MTMR12	chr5	-	32233878	32234040	32227111	32230453	32235067	32235235	76364	70	34	31	54	28	64	33	104	39	98	34	35	12	51	88	1	6	2	1	1	5	0	4	0	2	2	2	1	2	7	41	50	94	91	61	27	111	19
100758	ENSG00000119403.9	PHF19	chr9	-	123624195	123624283	123623366	123623452	123624865	123625027	100758	8	7	24	15	5	4	13	11	1	5	5	7	6	6	9	0	1	3	3	2	1	2	3	0	2	0	0	1	0	1	4	3	21	16	15	9	6	10
140780	ENSG00000099331.9	MYO9B	chr19	+	17321141	17321189	17320394	17320518	17321523	17321657	140780	4	7	10	7	1	2	11	1	5	1	7	14	52	3	2	111	42	80	74	68	88	44	61	54	38	47	19	45	75	50	9	17	1	1	1	9	1	6
148768	ENSG00000174953.9	DHX36	chr3	-	153998551	153998651	153998367	153998458	154000976	154001060	148768	41	63	68	61	34	16	42	122	15	50	18	60	19	37	32	1	0	2	2	1	0	3	10	0	4	1	3	1	0	1	34	32	69	71	43	36	133	21
117309	ENSG00000234741.3	GAS5	chr1	-	173833621	173833644	173833394	173833442	173834608	173834685	117309	28	106	133	49	114	38	72	71	30	72	33	134	201	82	46	4	9	5	4	15	1	2	11	1	4	4	7	10	3	4	36	122	63	39	43	110	46	50
124238	ENSG00000112659.9	CUL9	chr6	+	43154983	43155177	43153692	43154193	43155450	43155856	124238	14	27	28	17	13	6	17	1	15	25	10	9	7	30	7	3	3	1	2	1	0	0	1	1	1	1	0	2	4	2	15	3	31	20	14	18	19	3
22182	ENSG00000111325.12	OGFOD2	chr12	+	123462527	123462746	123461417	123461517	123462906	123463116	22182	8	2	12	6	5	4	5	2	4	5	1	6	7	3	4	0	0	2	1	0	0	2	0	1	0	1	1	0	2	1	7	1	6	4	2	9	5	7
52150	ENSG00000239282.3	GATSL3	chr22	-	30682251	30682365	30682004	30682087	30682813	30682937	52150	13	29	9	41	3	3	3	5	5	4	11	5	14	27	21	2	10	1	3	1	0	0	0	0	3	1	1	0	3	1	4	0	4	64	2	5	5	9
144428	ENSG00000198001.9	IRAK4	chr12	+	44166714	44166789	44165982	44166165	44167767	44167832	144428	5	9	28	6	11	7	8	5	9	5	1	18	3	8	2	1	0	2	0	0	3	1	4	0	1	2	1	1	4	0	10	2	17	7	18	14	14	1
55155	ENSG00000265500.1	SENP3-EIF4A1	chr17	+	7474200	7474251	7473998	7474082	7474690	7474797	55155	58	55	124	65	38	20	40	51	25	49	39	34	141	46	55	8	6	2	4	1	2	0	5	1	2	5	3	5	4	3	15	81	54	67	51	96	39	71
49463	ENSG00000116793.11	PHTF1	chr1	-	114255900	114256060	114254561	114254735	114267380	114267515	49463	36	32	7	90	15	23	34	45	21	50	40	26	8	14	6	1	1	1	3	0	0	2	3	0	3	3	2	0	0	0	10	18	41	54	14	25	73	43
131386	ENSG00000140848.12	CPNE2	chr16	+	57171060	57171194	57161760	57161815	57179996	57180233	131386	35	27	16	103	17	29	15	27	139	173	58	53	60	216	44	2	4	0	9	1	5	0	5	9	15	11	7	0	13	10	1	13	242	81	74	22	3	23
48733	ENSG00000164548.6	TRA2A	chr7	-	23570799	23570889	23561325	23561459	23571407	23571621	48733	60	102	22	35	32	26	36	92	44	36	74	99	21	53	32	12	42	22	12	18	14	24	47	28	66	42	39	21	54	22	37	49	36	77	52	11	7	60
172191	ENSG00000127022.10	CANX	chr5	+	179135978	179136060	179135239	179135381	179136873	179137066	172191	106	73	314	190	79	48	209	210	20	168	74	178	134	108	59	19	14	14	20	12	6	15	27	4	12	26	15	3	12	16	33	75	193	130	98	201	199	32
20670	ENSG00000170142.7	UBE2E1	chr3	+	23852950	23853001	23848579	23848912	23929057	23929190	20670	63	99	137	114	72	41	115	428	36	159	80	186	70	97	63	0	3	1	2	2	2	2	7	0	1	1	1	0	3	3	58	103	107	62	73	216	221	137
126789	ENSG00000159363.13	ATP13A2	chr1	-	17330826	17330906	17328790	17328868	17331186	17331316	126789	47	14	22	18	54	12	11	15	5	1	16	3	18	6	1	5	6	1	0	12	0	0	1	1	0	2	0	0	0	0	5	11	59	53	57	5	8	4
80810	ENSG00000136051.9	KIAA1033	chr12	+	105536230	105536336	105534944	105535024	105538064	105538233	80810	19	19	10	17	3	4	10	60	4	25	15	41	5	25	7	1	3	0	1	2	2	2	3	1	1	1	3	0	2	0	14	2	38	34	11	6	16	9
138481	ENSG00000080824.14	HSP90AA1	chr14	-	102548447	102548781	102547074	102548158	102549882	102550030	138481	1588	4097	3900	3012	2623	1331	12621	21964	1086	25092	1772	8354	2079	2442	2159	16	32	70	5	14	16	66	41	36	8	39	10	54	27	8	2608	2825	2832	5757	2691	3188	5933	3520
12094	ENSG00000064687.8	ABCA7	chr19	+	1054568	1054693	1054191	1054340	1054778	1054877	12094	13	2	90	13	16	19	5	1	16	2	12	2	8	10	5	1	1	9	1	2	0	0	0	3	0	3	0	0	1	1	26	1	33	11	31	11	15	1
170914	ENSG00000137818.7	RPLP1	chr15	+	69745985	69747626	69745157	69745359	69747766	69747885	170914	7555	16384	24124	13033	28593	9489	14229	19565	6702	6107	7821	29817	17072	16060	10159	7	32	2	7	100	4	3	8	1	6	3	26	1	10	7	16596	24979	16378	10795	15892	27629	17033	14094
106113	ENSG00000116698.16	SMG7	chr1	+	183511210	183511499	183510118	183510238	183513487	183513632	106113	101	100	183	98	134	51	149	98	59	170	62	115	28	88	67	3	6	4	2	2	1	5	2	4	2	12	4	1	7	1	85	28	118	95	106	97	121	35
55228	ENSG00000188612.7	SUMO2	chr17	-	73177151	73177283	73170846	73170918	73178908	73179051	55228	487	659	956	509	490	257	632	1948	216	697	335	552	407	747	458	23	33	36	23	24	17	28	150	21	9	24	20	22	39	31	563	545	579	755	616	932	676	693
115066	ENSG00000145868.12	FBXO38	chr5	+	147806775	147807510	147805084	147805264	147812986	147813087	115066	146	61	150	56	72	67	84	160	116	58	38	116	72	141	59	1	0	10	1	2	4	3	0	3	1	0	5	2	0	0	145	51	180	72	86	72	115	57
81580	ENSG00000135624.11	CCT7	chr2	+	73470100	73470257	73461463	73461512	73474889	73475054	81580	22	11	73	21	15	16	76	37	5	38	18	19	26	10	22	3	0	2	1	3	0	3	7	0	2	0	0	2	0	3	5	39	27	17	25	52	24	20
33370	ENSG00000244038.5	DDOST	chr1	-	20980119	20980267	20979343	20979464	20980715	20980864	33370	130	175	438	169	219	141	291	143	112	230	123	170	248	291	159	6	11	13	6	8	7	5	5	17	4	8	5	11	7	10	86	385	431	221	233	563	488	186
119041	ENSG00000125676.15	THOC2	chrX	-	122747489	122747559	122745290	122745367	122747902	122748040	119041	32	39	49	31	7	13	15	167	22	25	24	63	12	28	12	2	4	1	0	1	2	3	28	1	3	3	4	2	2	3	37	27	42	37	25	27	30	57
14018	ENSG00000225648.1	SBDSP1	chr7	+	72304343	72304508	72302181	72302378	72307155	72307280	14018	83	124	190	142	203	76	99	211	133	115	65	219	104	146	96	0	4	2	7	7	1	2	6	3	8	1	4	1	4	7	88	62	55	97	156	84	95	61
32256	ENSG00000125089.12	SH3TC1	chr4	+	8228706	8230371	8226901	8226943	8233702	8233883	32256	915	638	208	607	1320	402	64	782	1726	690	479	225	318	2776	606	0	1	0	0	5	4	1	3	35	2	3	1	0	14	8	590	123	1938	1731	946	311	525	107
57178	ENSG00000247774.2	PCED1B-AS1	chr12	-	47603063	47603241	47600161	47600371	47609947	47610032	57178	6	6	23	9	9	24	28	5	13	40	9	5	17	11	23	0	2	2	0	0	0	5	2	1	0	0	1	1	1	0	17	30	15	14	33	13	59	2
76051	ENSG00000152520.9	PAN3	chr13	+	28855451	28855516	28854548	28854678	28862120	28862259	76051	351	167	74	109	74	230	44	277	93	131	86	232	22	104	129	5	2	0	5	1	1	7	21	0	26	3	14	0	0	0	69	39	107	173	198	57	135	95
162070	ENSG00000058272.11	PPP1R12A	chr12	-	80184246	80184263	80182427	80182563	80187642	80187708	162070	19	42	16	31	13	12	22	63	6	39	20	40	8	29	14	0	3	1	1	2	1	2	4	0	0	5	5	1	2	0	22	5	19	33	21	13	31	12
154347	ENSG00000068305.13	MEF2A	chr15	+	100138634	100138716	100105904	100106309	100173182	100173378	154347	18	47	16	19	40	21	9	90	11	15	26	65	19	34	14	0	2	0	0	1	2	0	5	1	0	1	2	3	2	0	5	3	38	23	26	10	39	6
154884	ENSG00000140632.12	GLYR1	chr16	-	4871380	4871454	4867598	4867698	4872875	4872932	154884	13	16	33	58	9	15	26	48	9	33	7	14	19	7	6	3	8	3	6	4	3	1	7	0	3	0	5	0	1	2	9	14	40	42	10	13	39	5
96699	ENSG00000106624.4	AEBP1	chr7	+	44148497	44148575	44147605	44147683	44148705	44148761	96699	71	44	243	142	82	90	58	42	59	73	19	47	81	15	12	1	0	2	4	3	1	2	0	1	4	0	4	2	0	0	28	155	38	32	232	49	79	29
156282	ENSG00000204628.7	GNB2L1	chr5	-	180665098	180665239	180663936	180664042	180666486	180666582	156282	354	848	1457	663	1259	596	704	741	592	586	481	1169	1148	884	670	2	24	6	8	19	4	4	13	1	2	6	13	5	13	18	756	1470	906	586	849	1221	417	752
115067	ENSG00000145868.12	FBXO38	chr5	+	147806775	147807285	147805084	147805264	147812986	147813087	115067	106	42	129	38	51	58	64	113	108	50	26	98	60	100	42	1	0	10	1	2	4	3	0	3	1	0	5	2	0	0	117	38	131	48	63	56	89	41
31951	ENSG00000115935.12	WIPF1	chr2	-	175446037	175446167	175435896	175437174	175450250	175450339	31951	131	635	134	242	88	19	116	76	55	247	136	408	200	198	153	0	4	4	0	3	0	0	0	3	0	3	2	15	10	1	60	155	355	298	228	88	314	88
129069	ENSG00000163466.11	ARPC2	chr2	+	219099571	219099767	219099074	219099120	219103386	219103446	129069	112	63	35	47	57	32	26	96	26	21	30	53	8	45	44	125	148	413	249	128	89	329	358	56	203	61	167	169	132	105	64	20	69	88	77	43	36	33
8547	ENSG00000178741.7	COX5A	chr15	-	75219106	75219228	75215988	75216111	75221456	75221573	8547	175	239	470	250	275	208	327	264	139	178	173	228	263	268	180	6	8	7	8	15	4	13	15	4	6	5	13	13	8	7	249	627	247	218	299	424	325	326
2855	ENSG00000185033.10	SEMA4B	chr15	+	90768513	90768629	90768199	90768410	90768892	90769059	2855	7	15	19	36	5	2	2	4	9	11	12	7	7	10	17	0	4	0	1	1	1	0	0	0	0	1	0	0	0	2	8	3	9	19	5	4	7	6
70503	ENSG00000104886.5	PLEKHJ1	chr19	-	2234148	2234239	2233996	2234060	2235760	2235827	70503	68	23	142	91	57	18	51	49	17	57	23	26	122	31	38	1	1	5	7	2	0	0	2	1	2	3	1	0	2	2	35	45	55	67	22	101	36	32
52700	ENSG00000104325.2	DECR1	chr8	+	91029529	91029554	91013690	91013789	91031136	91031194	52700	2	15	27	1	8	6	16	2	4	5	4	22	10	5	1	0	1	8	0	0	0	1	0	0	2	0	2	5	0	1	11	5	19	19	18	18	12	7
111766	ENSG00000064313.7	TAF2	chr8	-	120814033	120814265	120809901	120810086	120816117	120816259	111766	16	21	31	33	15	9	36	113	10	31	10	64	8	21	9	2	2	2	2	3	0	3	15	1	0	1	3	0	3	1	13	8	39	34	29	31	64	9
57173	ENSG00000247774.2	PCED1B-AS1	chr12	-	47603063	47603265	47599683	47599852	47609947	47610047	57173	7	4	21	6	8	21	16	2	15	38	13	2	16	7	18	0	2	1	0	0	0	3	1	0	1	4	0	2	0	0	12	35	15	15	27	12	53	2
6953	ENSG00000115415.14	STAT1	chr2	-	191844497	191844592	191843581	191843727	191845345	191845395	6953	14	9	81	18	17	7	70	61	10	20	17	57	47	27	8	1	1	3	0	3	0	2	4	0	0	6	5	4	2	0	35	8	24	28	28	165	203	9
96974	ENSG00000161265.10	U2AF1L4	chr19	-	36235391	36235441	36235223	36235322	36235526	36235593	96974	3	0	0	0	7	0	1	0	11	0	1	2	0	4	4	5	8	15	14	10	6	12	14	3	14	11	11	8	8	8	1	2	0	0	0	0	0	0
84833	ENSG00000145860.7	RNF145	chr5	-	158608967	158609059	158596686	158596827	158621723	158621832	84833	108	84	37	91	34	22	55	168	50	62	44	54	24	115	68	5	5	4	8	6	1	1	4	2	4	2	2	0	4	13	69	68	47	54	56	43	107	138
150087	ENSG00000135596.13	MICAL1	chr6	-	109769405	109769596	109767898	109767975	109769934	109770082	150087	335	120	270	87	273	176	52	105	506	154	176	65	93	190	55	13	6	1	4	1	7	0	10	2	1	10	1	0	4	5	69	34	334	598	135	78	56	301
78416	ENSG00000111237.14	VPS29	chr12	-	110936624	110936664	110933816	110934008	110937261	110937351	78416	2	3	7	4	19	6	8	3	3	2	4	12	8	11	4	0	0	6	0	2	0	2	0	0	1	0	0	2	0	0	1	7	8	7	9	4	1	8
133498	ENSG00000029725.12	RABEP1	chr17	+	5284683	5284800	5283658	5283757	5286416	5288057	133498	35	34	21	45	3	13	27	135	14	33	9	19	12	18	23	1	2	3	5	0	0	1	5	0	1	2	1	5	2	6	6	40	48	33	26	21	54	32
91812	ENSG00000123338.8	NCKAP1L	chr12	+	54912379	54912516	54911589	54911722	54912697	54912756	91812	3	14	39	21	11	14	16	11	12	37	11	28	14	12	5	1	3	0	0	2	0	0	1	3	2	1	3	0	0	1	6	3	40	26	21	35	36	5
106100	ENSG00000116698.16	SMG7	chr1	+	183511210	183511637	183510118	183510238	183513487	183513632	106100	108	132	245	121	161	65	185	147	76	208	86	163	35	121	79	3	6	4	2	2	1	5	2	4	2	12	4	1	7	1	119	36	145	126	149	121	157	42
115907	ENSG00000070501.7	POLB	chr8	+	42226788	42226853	42220129	42220216	42227366	42227506	115907	18	65	37	33	59	15	59	87	32	60	44	69	17	33	33	0	4	0	1	8	0	1	2	0	1	2	4	1	2	2	25	50	21	37	28	31	65	35
139400	ENSG00000135597.14	REPS1	chr6	-	139238691	139238764	139236994	139237113	139241351	139241453	139400	32	66	52	39	31	26	28	40	31	57	29	32	48	37	22	0	4	2	1	2	1	4	3	0	7	2	7	0	0	1	23	62	53	33	22	31	53	28
57197	ENSG00000247774.2	PCED1B-AS1	chr12	-	47604422	47604544	47599680	47599852	47609947	47610047	57197	4	6	13	7	1	13	17	3	8	20	4	3	19	7	11	0	2	1	0	0	0	3	1	0	1	4	0	2	0	0	14	17	16	11	39	7	39	4
72219	ENSG00000010322.11	NISCH	chr3	+	52505829	52505993	52504874	52504923	52506318	52506414	72219	35	50	139	64	56	23	80	55	46	59	26	29	41	78	34	0	6	2	1	6	1	0	0	0	3	2	7	0	2	1	41	12	103	61	52	65	71	12
139396	ENSG00000135597.14	REPS1	chr6	-	139238691	139238761	139236994	139237113	139241351	139241453	139396	19	36	33	21	13	14	18	24	14	42	15	19	33	22	11	0	4	2	1	2	1	4	3	0	7	2	7	0	0	1	12	40	33	24	16	26	31	15
113502	ENSG00000186591.7	UBE2H	chr7	-	129498741	129498781	129479064	129479175	129519407	129519482	113502	8	15	11	9	4	6	21	15	5	25	15	33	3	16	10	0	0	0	2	0	0	3	4	0	8	2	4	0	0	3	4	8	24	7	7	4	20	13
57114	ENSG00000122566.16	HNRNPA2B1	chr7	-	26236934	26237081	26236426	26236637	26237241	26240404	57114	1030	1361	2764	2785	827	661	1405	3084	683	1721	683	1547	1447	1130	420	13	23	11	16	26	3	3	32	10	10	15	37	14	12	10	367	955	1827	1760	1046	1319	1603	978
39581	ENSG00000116679.11	IVNS1ABP	chr1	-	185275616	185275757	185274667	185274775	185276145	185276271	39581	115	197	59	139	109	23	188	640	72	247	56	245	13	84	89	3	7	3	7	3	1	10	9	0	28	1	1	0	8	31	50	32	261	368	70	88	259	169
31021	ENSG00000139645.9	ANKRD52	chr12	-	56641806	56642008	56641470	56641558	56642278	56642350	31021	45	41	64	50	28	14	39	35	30	17	23	24	20	44	29	4	3	0	2	3	2	2	4	1	2	0	1	1	1	0	21	6	58	66	36	23	38	10
171978	ENSG00000166484.15	MAPK7	chr17	+	19286125	19286259	19281841	19285779	19286390	19286857	171978	113	73	41	45	25	108	22	20	16	32	39	9	15	68	73	0	3	0	0	0	4	0	0	0	1	0	1	0	2	0	38	29	82	75	32	9	38	117
156837	ENSG00000126581.8	BECN1	chr17	-	40963672	40963815	40962733	40962946	40964248	40964374	156837	19	15	47	23	6	24	24	43	6	39	6	11	39	15	7	0	0	2	0	0	0	1	3	0	1	0	1	1	3	1	17	13	34	15	15	30	21	24
47598	ENSG00000130734.5	ATG4D	chr19	+	10657514	10657758	10655795	10655806	10657864	10657929	47598	242	126	76	78	85	152	32	100	145	21	96	79	51	96	81	0	0	1	0	1	2	1	1	0	1	0	0	2	2	0	159	66	70	97	89	62	140	80
35346	ENSG00000165997.4	ARL5B	chr10	+	18961550	18961634	18957458	18957606	18962912	18963064	35346	18	100	50	46	49	16	89	160	13	81	19	244	11	40	12	0	2	0	0	1	0	5	18	0	4	0	29	0	1	0	21	13	58	44	17	86	92	15
137735	ENSG00000122203.10	KIAA1191	chr5	-	175782573	175782752	175775252	175775359	175786483	175786570	137735	46	69	59	97	63	24	76	96	13	94	21	30	17	56	53	1	1	1	2	1	0	4	9	0	11	0	5	0	0	2	33	22	72	94	37	43	72	31
70217	ENSG00000106263.13	EIF3B	chr7	+	2406159	2406226	2405951	2406083	2409106	2409317	70217	78	80	84	118	58	54	73	106	30	54	33	46	44	39	63	0	12	0	3	20	4	7	0	0	3	1	12	0	0	1	37	121	92	101	80	53	113	53
106577	ENSG00000162408.10	NOL9	chr1	-	6601889	6601987	6593339	6593501	6604885	6604982	106577	33	7	33	19	8	10	13	22	15	14	14	16	6	40	13	1	2	3	4	0	1	1	5	2	2	7	4	1	0	1	16	17	27	17	13	18	22	8
117385	ENSG00000234741.3	GAS5	chr1	-	173834366	173834420	173833394	173833442	173834608	173834685	117385	83	337	309	188	422	58	157	329	75	136	112	474	601	148	156	4	9	5	4	15	1	2	11	1	4	4	7	10	3	4	108	278	211	224	131	311	84	158
128860	ENSG00000177058.7	SLC38A9	chr5	-	55000149	55000262	54993673	54993820	55007279	55007327	128860	10	6	8	3	13	5	6	13	5	6	4	16	1	10	5	0	0	5	2	0	1	1	3	1	4	1	10	0	0	1	10	3	12	8	5	3	4	13
130221	ENSG00000141759.10	TXNL4A	chr18	-	77737597	77737701	77732874	77733856	77748239	77748593	130221	88	112	268	120	83	84	116	124	44	99	48	93	160	132	89	7	14	20	6	7	10	6	15	4	12	8	10	11	30	34	59	86	172	102	74	300	122	79
163904	ENSG00000144524.13	COPS7B	chr2	+	232658972	232659061	232653264	232653442	232660815	232661018	163904	29	52	35	44	47	9	32	45	13	41	27	64	37	23	25	0	2	0	1	2	1	0	2	0	3	1	9	0	1	4	20	27	25	8	28	26	31	20
81609	ENSG00000135624.11	CCT7	chr2	+	73471124	73471177	73470131	73470257	73471671	73471843	81609	70	70	349	136	77	44	224	157	12	129	47	94	179	84	77	3	3	9	8	3	3	10	11	0	13	11	3	4	2	13	38	140	142	143	111	298	79	75
156325	ENSG00000204628.7	GNB2L1	chr5	-	180666066	180666177	180665098	180665239	180666486	180666582	156325	2049	5300	9554	4183	7506	3287	5511	4107	3064	4584	3199	8645	7829	5995	3478	27	43	19	40	64	30	59	120	36	20	50	47	23	41	74	4156	8531	6349	3919	4853	8107	3000	4731
66970	ENSG00000180376.12	CCDC66	chr3	+	56599161	56599232	56597711	56598153	56600621	56600734	66970	3	2	0	0	3	2	6	3	1	1	3	7	2	5	3	2	1	15	1	0	0	7	9	1	4	0	1	1	0	2	3	0	0	2	2	3	2	1
92850	ENSG00000105402.3	NAPA	chr19	-	48006679	48006759	48003889	48004006	48018099	48018289	92850	73	96	144	70	47	69	97	73	16	60	39	62	110	42	75	2	11	1	5	9	5	2	11	2	4	4	3	1	0	4	35	66	115	109	81	187	184	32
119045	ENSG00000125676.15	THOC2	chrX	-	122747249	122747407	122745290	122745367	122747902	122748040	119045	48	85	75	48	19	34	42	278	54	39	36	88	23	44	40	2	4	1	0	1	2	3	28	1	3	3	4	2	2	3	76	52	77	57	65	40	57	96
8484	ENSG00000111231.4	GPN3	chr12	-	110895314	110895439	110893619	110893735	110897499	110897667	8484	13	20	28	35	18	8	18	27	3	50	15	17	16	17	18	1	2	1	5	2	0	3	2	1	2	2	0	0	3	1	4	17	14	31	11	39	23	22
55560	ENSG00000107949.12	BCCIP	chr10	+	127515159	127515234	127512114	127512291	127516126	127516207	55560	65	117	101	123	115	25	71	278	22	71	43	133	31	69	44	0	0	0	2	9	1	2	7	1	0	5	2	0	2	4	19	104	67	60	80	116	60	56
136002	ENSG00000104408.5	EIF3E	chr8	-	109228640	109228742	109226835	109226945	109240495	109240620	136002	167	635	696	316	595	235	364	491	254	317	228	643	416	627	226	2	9	7	6	9	0	5	8	7	2	8	11	5	2	9	444	461	462	401	587	766	372	333
30456	ENSG00000156802.8	ATAD2	chr8	-	124360422	124360513	124359331	124359646	124361524	124361684	30456	16	44	39	28	58	9	88	53	8	43	16	70	10	40	9	0	1	5	1	1	0	4	0	0	1	4	5	0	5	2	20	12	21	78	62	16	33	15
109780	ENSG00000119689.10	DLST	chr14	+	75349293	75349327	75348624	75348719	75352288	75352337	109780	20	28	45	17	35	13	26	52	23	40	32	30	15	39	22	3	3	0	5	2	2	1	5	1	7	1	3	1	0	2	20	14	61	39	47	39	21	38
47570	ENSG00000130734.5	ATG4D	chr19	+	10657514	10657747	10655632	10655806	10657864	10657929	47570	253	124	76	77	84	149	31	101	147	21	99	77	50	92	87	0	0	1	0	1	2	1	1	0	1	0	0	2	2	0	158	70	67	100	86	60	138	80
14549	ENSG00000184922.9	FMNL1	chr17	+	43322998	43323100	43322345	43322475	43323244	43323340	14549	196	20	157	103	46	64	75	120	46	103	48	24	68	43	103	2	5	3	4	2	8	3	2	2	0	0	1	1	0	11	151	115	131	44	91	113	151	444
131286	ENSG00000075568.12	TMEM131	chr2	-	98421838	98421914	98421550	98421668	98422013	98422166	131286	7	7	14	9	12	6	14	15	8	38	4	19	4	14	10	0	4	1	0	5	0	2	1	1	1	0	3	1	4	0	3	12	28	24	20	14	22	2
139411	ENSG00000135597.14	REPS1	chr6	-	139233811	139234087	139232412	139232508	139235833	139235898	139411	93	185	94	97	95	92	63	99	158	133	92	165	74	119	72	6	3	1	1	1	1	0	4	3	1	1	6	2	2	0	153	145	148	93	96	100	103	78
7263	ENSG00000031823.10	RANBP3	chr19	-	5924837	5925748	5920902	5921332	5927978	5928098	7263	77	75	48	85	66	66	44	70	69	62	49	47	24	82	61	0	1	1	4	1	3	1	2	0	1	2	0	0	4	1	88	52	58	107	82	42	67	27
53220	ENSG00000137409.14	MTCH1	chr6	-	36945409	36945467	36944974	36945026	36945853	36945931	53220	182	229	185	307	148	96	205	454	128	231	140	107	92	169	205	3	16	1	6	3	6	5	8	4	7	8	3	2	1	2	232	107	227	291	194	97	197	236
70846	ENSG00000172530.15	BANP	chr16	+	88037900	88038017	88017665	88017865	88039695	88039871	70846	13	42	24	20	19	8	23	23	8	16	9	17	10	10	12	0	1	4	1	1	0	2	1	2	3	0	1	2	2	0	2	60	24	106	17	8	89	8
117353	ENSG00000234741.3	GAS5	chr1	-	173833621	173833842	173833394	173833442	173834608	173834685	117353	66	286	375	207	251	80	143	471	62	144	85	499	341	211	96	4	9	5	4	15	1	2	11	1	4	4	7	10	3	4	81	196	204	258	129	259	106	131
7031	ENSG00000140545.10	MFGE8	chr15	-	89442886	89443042	89442528	89442763	89444781	89445191	7031	12	19	221	42	13	30	46	1	22	4	16	26	83	20	6	0	0	5	7	1	3	1	0	0	0	0	1	3	1	0	30	19	44	28	20	75	56	34
128245	ENSG00000151148.9	UBE3B	chr12	+	109967694	109967877	109964162	109964221	109971270	109971363	128245	3	3	18	8	13	10	8	7	11	10	3	8	8	6	3	1	0	4	0	2	2	0	1	4	1	1	2	0	3	0	3	4	28	8	6	10	8	3
92450	ENSG00000164091.7	WDR82	chr3	-	52304727	52304825	52300967	52301034	52312216	52312659	92450	107	153	195	163	152	48	274	180	46	204	97	99	35	164	140	5	4	4	8	7	1	3	2	1	3	1	4	1	6	5	76	62	189	202	142	125	289	45
130974	ENSG00000130592.9	LSP1	chr11	+	1901316	1901454	1874199	1874427	1904648	1904790	130974	25	4	245	8	45	38	66	51	39	15	16	17	24	6	33	0	1	3	0	0	0	3	2	1	0	0	0	0	0	1	5	49	375	75	182	247	168	93
145861	ENSG00000177200.11	CHD9	chr16	+	53341592	53341865	53340148	53340309	53342597	53342766	145861	50	89	36	56	47	17	44	156	34	60	30	209	17	68	20	2	1	7	3	1	1	4	0	1	3	0	2	2	1	0	37	11	200	67	77	31	53	17
46834	ENSG00000136891.9	TEX10	chr9	-	103072580	103072661	103065913	103066124	103082546	103082680	46834	13	30	19	31	17	12	19	36	9	30	6	25	18	18	16	0	0	1	1	0	1	6	2	0	5	0	5	0	1	5	13	38	12	22	8	25	41	6
18654	ENSG00000134759.9	ELP2	chr18	+	33726212	33726344	33722788	33722929	33734812	33734962	18654	40	68	38	49	36	20	38	119	20	39	36	89	17	43	32	2	7	5	2	3	2	2	5	2	3	3	6	0	0	5	39	28	48	63	49	45	50	26
151017	ENSG00000198730.3	CTR9	chr11	+	10793091	10793163	10792033	10792179	10794066	10794202	151017	33	110	21	44	45	13	32	73	6	65	26	99	3	16	33	2	16	6	4	9	2	8	4	2	4	6	16	1	1	2	29	36	38	55	19	33	126	20
23290	ENSG00000007168.8	PAFAH1B1	chr17	+	2569309	2569384	2541392	2541614	2570285	2570492	23290	36	101	44	81	20	16	84	273	9	70	44	133	4	47	45	0	0	0	0	0	0	7	10	0	5	2	8	0	0	2	9	41	71	136	101	36	83	22
56614	ENSG00000147162.9	OGT	chrX	+	70776801	70776955	70776529	70776630	70777342	70777522	56614	45	202	188	174	135	101	105	390	119	68	70	431	96	91	22	1	8	1	3	10	0	3	6	2	0	1	15	3	4	0	117	24	317	147	75	197	153	127
33749	ENSG00000185721.7	DRG1	chr22	+	31799014	31799190	31796605	31796729	31806997	31807067	33749	67	89	197	146	74	27	145	273	44	123	72	81	110	122	78	11	12	21	13	21	3	20	26	10	5	14	13	7	10	12	45	143	81	120	80	150	136	72
58042	ENSG00000187514.10	PTMA	chr2	+	232577161	232577226	232576599	232576693	232577513	232577999	58042	1804	5518	4628	3855	3474	2423	2024	5035	1412	4386	1781	6001	2906	3192	2407	106	339	117	100	188	126	47	188	83	144	100	271	96	154	122	505	3477	4829	3312	5343	2246	1904	3737
77090	ENSG00000138760.4	SCARB2	chr4	-	77100669	77100858	77097589	77097681	77102106	77102254	77090	63	43	6	65	34	13	21	126	23	70	22	87	21	77	36	2	1	1	0	2	0	1	2	1	0	7	7	0	3	1	3	12	73	64	23	26	47	14
8299	ENSG00000117868.11	ESYT2	chr7	-	158581035	158581108	158580694	158580784	158586340	158586417	8299	60	70	113	94	74	29	73	75	28	131	36	46	7	63	31	5	14	1	3	13	2	3	7	6	5	9	3	4	6	2	26	85	135	170	51	66	275	46
164509	ENSG00000167483.13	FAM129C	chr19	+	17657494	17657606	17654125	17654242	17660252	17660336	164509	86	112	11	87	279	309	6	17	172	38	119	273	498	29	5	9	10	1	3	9	21	0	4	10	1	11	15	11	0	0	3	87	88	110	212	7	3	39
121823	ENSG00000108406.5	DHX40	chr17	+	57647878	57648024	57643987	57644155	57650476	57650596	121823	44	79	54	53	47	16	46	142	16	61	37	118	14	54	35	2	2	1	4	5	0	2	5	2	4	1	12	1	2	0	65	19	61	64	64	28	57	19
35277	ENSG00000214021.11	TTLL3	chr3	+	9859328	9860604	9854931	9855029	9862229	9862425	35277	167	134	318	95	147	283	78	116	199	108	69	84	44	114	49	0	0	6	4	1	0	2	3	0	1	0	5	1	1	1	160	23	431	322	182	156	179	88
18010	ENSG00000101190.8	TCFL5	chr20	-	61490715	61490878	61485367	61485509	61491476	61491660	18010	22	15	55	120	28	1	21	37	18	168	12	6	9	169	6	3	1	2	3	3	0	2	2	2	4	1	0	0	13	4	8	0	34	21	1	12	5	4
111645	ENSG00000100814.13	CCNB1IP1	chr14	-	20785953	20786133	20784385	20784719	20793697	20793812	111645	11	11	5	14	13	8	8	45	5	5	18	11	19	16	14	23	86	66	57	93	29	62	92	23	33	55	69	21	76	60	14	2	6	6	4	8	5	16
49122	ENSG00000115484.10	CCT4	chr2	-	62103229	62103369	62100331	62100428	62104054	62104187	49122	180	263	351	283	290	122	400	526	119	371	187	263	163	257	188	0	3	1	3	2	0	3	5	0	17	4	7	0	3	2	173	344	232	237	202	255	210	117
148860	ENSG00000161526.10	SAP30BP	chr17	+	73699887	73699939	73699390	73699451	73700835	73700894	148860	196	371	146	170	191	159	96	528	128	156	130	274	93	190	163	3	17	0	7	10	1	11	14	2	5	3	17	4	7	7	274	192	177	230	159	116	147	413
126908	ENSG00000137166.10	FOXP4	chr6	+	41558958	41559060	41558008	41558085	41562607	41562729	126908	68	37	25	43	21	16	27	44	13	23	29	7	17	13	47	3	3	1	2	1	4	0	0	1	0	4	0	0	0	1	3	30	34	32	91	20	135	37
159043	ENSG00000126214.16	KLC1	chr14	+	104153417	104153548	104145645	104145882	104166991	104167064	159043	11	20	21	29	7	11	13	45	29	36	7	10	13	16	7	4	3	5	8	1	2	7	12	5	2	1	1	4	4	5	10	3	34	10	7	16	26	27
90511	ENSG00000171634.12	BPTF	chr17	+	65940265	65940488	65936554	65936772	65943841	65943924	90511	74	81	139	107	44	51	93	123	49	64	25	80	32	68	37	2	5	5	3	1	2	4	9	3	0	4	2	1	2	2	64	47	107	102	56	73	142	31
152180	ENSG00000163938.12	GNL3	chr3	+	52725557	52725645	52724960	52725087	52726887	52727062	152180	125	144	103	322	95	82	111	326	47	145	70	203	84	83	194	1	3	0	5	2	2	3	8	1	13	2	8	1	0	2	56	347	124	130	112	113	234	94
158638	ENSG00000219665.4	CTD-2006C1.2	chr19	+	12112588	12112637	12098485	12098638	12146368	12146587	158638	14	16	34	11	30	12	18	26	6	12	17	19	9	15	6	0	1	5	3	1	2	0	2	1	2	0	0	2	1	2	23	29	18	10	13	46	9	12
18713	ENSG00000134759.9	ELP2	chr18	+	33718757	33718835	33718232	33718389	33721099	33721164	18713	29	50	64	19	32	6	34	75	6	34	18	46	15	23	20	0	3	0	3	1	0	2	9	0	3	2	11	4	0	2	17	11	24	38	28	32	43	13
60705	ENSG00000093009.5	CDC45	chr22	+	19502271	19502410	19496052	19496214	19504049	19504168	60705	15	17	56	41	39	12	40	7	18	6	14	8	52	33	4	1	4	2	2	4	0	1	1	0	0	0	0	1	2	0	10	23	13	32	19	17	7	17
157019	ENSG00000114867.15	EIF4G1	chr3	+	184033550	184033644	184032395	184032462	184035504	184035561	157019	1	3	3	3	1	0	0	4	0	1	0	0	0	5	0	8	4	11	13	12	5	9	5	6	9	8	4	1	11	7	1	0	1	2	0	1	2	1
150069	ENSG00000135596.13	MICAL1	chr6	-	109768275	109768432	109767898	109767975	109773448	109773604	150069	431	106	279	136	266	259	41	141	568	196	166	61	86	195	85	3	22	2	8	6	24	1	8	4	7	6	0	1	5	8	101	58	302	666	173	82	117	348
135340	ENSG00000197037.6	ZSCAN25	chr7	+	99221679	99221803	99220171	99220263	99226813	99227091	135340	11	8	41	13	24	7	35	9	9	11	6	13	6	27	13	1	1	9	0	6	1	1	1	1	0	3	0	1	4	2	17	16	20	13	10	26	30	4
124533	ENSG00000196923.9	PDLIM7	chr5	-	176916771	176916833	176916393	176916628	176917870	176917907	124533	25	33	32	172	20	6	9	20	29	16	42	8	18	45	27	1	3	2	19	0	0	1	0	0	2	1	0	1	0	6	5	10	26	28	14	2	24	11
161208	ENSG00000141552.13	ANAPC11	chr17	+	79857117	79857418	79852342	79852462	79857795	79858130	161208	3	5	15	5	3	8	10	10	7	6	5	1	1	7	8	42	46	156	39	75	47	105	131	13	39	31	17	35	63	28	11	1	5	4	2	9	4	15
108938	ENSG00000196305.13	IARS	chr9	-	95048817	95048900	95048003	95048121	95050072	95050192	108938	27	23	63	43	8	8	40	63	13	29	13	89	7	27	11	2	1	0	2	2	0	4	13	1	1	1	2	0	1	3	11	11	47	34	13	32	44	3
162913	ENSG00000111669.10	TPI1	chr12	+	6978262	6978347	6976694	6976845	6978421	6978554	162913	35	119	402	328	43	67	314	208	32	279	60	90	115	192	58	0	8	0	2	1	2	0	4	0	12	0	11	0	3	4	38	125	185	147	156	289	267	213
72182	ENSG00000137055.10	PLAA	chr9	-	26920224	26920382	26919307	26919527	26923175	26923345	72182	53	116	55	77	146	29	48	132	44	76	66	145	20	108	52	1	2	3	1	4	0	3	5	4	0	3	5	0	0	0	23	34	63	141	39	110	58	37
116900	ENSG00000144895.7	EIF2A	chr3	+	150289744	150290316	150285962	150286079	150293435	150293549	116900	288	705	965	568	794	324	666	915	289	541	356	1152	490	671	521	1	3	8	4	11	5	5	7	5	2	8	4	11	4	3	330	307	672	248	800	1175	427	257
14869	ENSG00000100124.8	ANKRD54	chr22	-	38229690	38229762	38228964	38229213	38229923	38230735	14869	14	21	30	35	29	13	26	13	13	16	26	13	9	31	30	1	1	3	1	9	2	4	0	0	0	1	1	1	0	2	41	19	21	44	19	16	10	20
46169	ENSG00000120860.6	CCDC53	chr12	-	102413054	102413149	102406720	102406970	102419751	102419816	46169	2	2	7	2	7	1	3	1	6	0	4	6	5	1	0	2	9	62	4	14	6	10	7	5	9	4	6	21	4	1	5	2	1	0	4	2	1	3
46811	ENSG00000136891.9	TEX10	chr9	-	103070781	103070963	103065913	103066124	103082546	103082680	46811	21	47	30	36	21	16	36	73	13	47	14	50	16	21	18	0	0	1	1	0	1	6	2	0	5	0	5	0	1	5	8	67	12	20	14	34	76	16
97720	ENSG00000087470.13	DNM1L	chr12	+	32891197	32891230	32890038	32890095	32892997	32893174	97720	21	71	18	27	13	12	13	83	5	21	15	30	10	17	26	4	19	1	20	5	3	11	48	1	23	7	43	3	3	10	9	12	37	29	19	15	13	15
25534	ENSG00000163902.7	RPN1	chr3	-	128348793	128348986	128345575	128345675	128350790	128351000	25534	190	198	250	412	151	103	403	422	90	516	199	291	132	179	190	3	15	3	9	12	5	15	4	3	8	3	24	2	11	10	85	338	295	356	126	328	631	236
90541	ENSG00000171634.12	BPTF	chr17	+	65941524	65942012	65936554	65936772	65943841	65943924	90541	207	202	348	284	108	105	207	319	167	128	63	230	95	178	126	2	5	5	3	1	2	4	9	3	0	4	2	1	2	2	216	125	219	248	157	167	262	120
31504	ENSG00000013374.11	NUB1	chr7	+	151071182	151071329	151064946	151065054	151072933	151073029	31504	3	6	15	2	5	1	12	3	3	7	2	5	11	3	2	1	1	1	0	2	1	1	0	2	2	1	0	1	2	0	8	3	8	8	10	14	8	1
109797	ENSG00000119689.10	DLST	chr14	+	75356580	75356655	75355977	75356052	75357758	75357896	109797	49	75	67	51	56	28	58	113	52	55	74	51	20	62	37	0	3	0	7	0	1	9	5	0	10	4	5	1	0	1	45	20	77	68	88	41	33	86
106107	ENSG00000116698.16	SMG7	chr1	+	183516237	183516387	183515100	183515472	183518898	183519058	106107	15	18	40	15	32	14	23	8	28	8	21	13	12	24	13	1	0	2	2	2	0	2	1	1	1	1	1	1	0	1	28	10	22	17	17	13	6	10
74314	ENSG00000132780.12	NASP	chr1	+	46079767	46079853	46078840	46078920	46079964	46080038	74314	184	573	459	937	577	156	469	621	177	541	276	476	255	551	267	0	2	1	2	2	0	15	19	0	32	2	11	0	1	0	91	172	572	602	379	240	285	248
128499	ENSG00000254634.3	RP11-231C14.3	chr16	-	29458122	29458347	29455718	29455820	29465336	29465435	128499	5	38	33	13	19	24	14	7	3	9	4	50	5	13	4	0	7	1	1	2	1	0	0	0	0	3	2	1	2	1	2	55	20	7	14	20	14	3
30685	ENSG00000077097.9	TOP2B	chr3	-	25673936	25674074	25672291	25672430	25674183	25674285	30685	70	90	105	75	70	22	59	304	134	136	47	266	53	177	26	9	23	1	6	10	8	2	22	11	8	21	12	2	13	7	17	53	118	185	185	42	128	15
112610	ENSG00000100060.13	MFNG	chr22	-	37865979	37866067	37865105	37865350	37868480	37868762	112610	42	33	94	6	20	5	27	3	16	15	12	18	102	21	9	0	0	2	2	1	0	0	0	0	0	1	0	2	1	0	50	50	44	13	18	33	48	24
7867	ENSG00000134248.9	LAMTOR5	chr1	-	110949654	110949750	110948939	110949001	110950207	110950290	7867	132	122	68	73	129	86	55	145	129	42	101	79	65	124	76	29	60	85	59	41	25	45	145	28	67	30	47	35	47	60	85	95	43	86	54	52	20	112
3160	ENSG00000169221.9	TBC1D10B	chr16	-	30376425	30376533	30371047	30371162	30380548	30381585	3160	2	9	4	10	5	3	5	2	1	3	4	3	2	4	8	0	3	0	3	1	0	0	1	0	0	0	0	0	1	3	2	4	4	15	1	3	11	4
137750	ENSG00000122203.10	KIAA1191	chr5	-	175786464	175786570	175782573	175782752	175786813	175786921	137750	20	27	26	60	17	10	28	46	6	37	17	21	3	15	17	0	1	4	4	3	1	2	1	0	3	1	3	0	1	2	15	11	14	38	12	13	46	3
80191	ENSG00000234420.3	ZNF37BP	chr10	-	43020987	43021108	43019059	43019186	43046004	43048256	80191	1	0	1	0	0	0	1	3	4	1	0	7	0	0	0	4	1	14	3	2	2	6	4	5	6	1	3	2	8	5	3	1	10	3	0	0	0	1
56795	ENSG00000168374.6	ARF4	chr3	-	57569624	57569734	57563042	57563114	57570110	57570191	56795	84	190	104	157	196	42	174	332	38	363	71	262	49	133	98	2	11	3	5	26	1	1	5	2	12	3	14	3	7	4	65	174	172	152	95	184	376	79
137510	ENSG00000158552.8	ZFAND2B	chr2	+	220072369	220072501	220071939	220072143	220072608	220072760	137510	24	26	109	40	49	41	36	25	20	40	30	34	56	36	17	1	1	4	3	4	1	0	0	0	2	1	1	3	1	0	43	29	51	48	47	90	39	21
41435	ENSG00000197312.7	DDI2	chr1	+	15983111	15983174	15978200	15978390	15986331	15987552	41435	10	17	3	7	2	6	13	15	1	15	17	7	2	10	7	2	3	1	0	2	0	0	1	0	0	3	1	0	2	1	1	9	51	27	6	2	45	3
74520	ENSG00000136169.12	SETDB2	chr13	+	50064957	50065046	50062425	50062766	50065867	50066306	74520	10	7	22	15	18	8	10	13	19	40	14	24	32	16	6	1	1	0	1	0	1	2	1	6	4	2	3	1	2	0	7	7	21	10	15	28	12	16
106798	ENSG00000076513.12	ANKRD13A	chr12	+	110456149	110456293	110450929	110451054	110456943	110457133	106798	16	14	35	61	18	8	31	55	6	51	14	31	23	30	12	0	2	0	2	1	0	1	4	1	1	1	3	0	1	1	3	1	45	57	22	23	44	8
123554	ENSG00000146707.10	POMZP3	chr7	-	76240770	76240908	76239344	76239532	76247499	76247617	123554	24	48	3	8	28	3	43	43	37	24	38	16	24	30	48	1	4	3	10	5	0	1	1	1	0	1	0	0	0	0	9	40	10	29	17	6	5	39
158170	ENSG00000117091.5	CD48	chr1	-	160654676	160654979	160650991	160651258	160681471	160681641	158170	27	88	278	58	259	83	624	78	74	305	91	98	145	175	228	0	1	4	0	0	0	3	0	0	2	1	0	1	0	1	283	802	192	72	357	745	285	18
26987	ENSG00000226174.2	TEX22	chr14	+	105915695	105915746	105905008	105905076	105916394	105916443	26987	6	11	24	5	13	6	7	4	9	7	4	7	11	11	4	3	2	0	1	0	1	0	1	0	0	0	0	0	0	4	4	1	24	19	11	16	4	9
82663	ENSG00000121680.11	PEX16	chr11	-	45937253	45937387	45936154	45936235	45937777	45937854	82663	95	37	49	36	44	32	34	43	39	39	27	16	40	38	28	3	3	0	2	0	2	0	3	1	1	0	1	2	0	4	34	60	63	39	32	36	27	38
130380	ENSG00000161638.6	ITGA5	chr12	-	54805617	54805748	54803015	54803136	54812764	54813244	130380	30	14	11	36	28	4	19	29	27	31	8	8	19	16	11	0	0	0	2	6	0	0	1	2	3	1	0	1	2	0	4	2	34	32	27	8	60	6
40950	ENSG00000120686.7	UFM1	chr13	+	38932229	38932269	38928375	38928433	38933437	38933470	40950	60	134	65	140	52	17	57	178	21	82	57	84	19	88	52	0	1	1	7	1	0	2	15	0	5	0	5	0	0	0	46	89	81	77	54	67	71	21
12021	ENSG00000143641.8	GALNT2	chr1	+	230390963	230391090	230386202	230386306	230398318	230398411	12021	24	17	65	16	135	20	50	87	95	33	17	121	103	19	25	4	4	12	0	29	2	2	7	11	2	7	10	11	1	6	77	195	93	52	62	45	88	7
172157	ENSG00000215908.5	CROCCP2	chr1	-	16946339	16946533	16944750	16945598	16952269	16952500	172157	45	16	58	26	32	19	18	20	31	6	19	22	57	45	16	0	0	3	1	2	2	1	1	1	2	0	1	3	0	1	34	5	29	12	12	28	9	10
69005	ENSG00000198718.8	FAM179B	chr14	+	45478115	45478348	45475210	45475470	45481177	45481278	69005	8	14	6	40	3	4	27	99	11	25	8	13	4	16	8	0	0	3	1	2	0	1	2	0	2	0	1	1	2	0	5	8	29	7	12	8	23	20
151009	ENSG00000198730.3	CTR9	chr11	+	10787948	10788037	10786094	10786278	10789352	10789538	151009	48	150	42	66	57	9	63	95	8	80	26	150	9	33	31	0	5	1	2	3	0	0	4	0	5	3	10	0	1	6	29	37	46	93	25	33	159	12
168382	ENSG00000266714.2	MYO15B	chr17	+	73586987	73587097	73584138	73586466	73587252	73587327	168382	12	15	14	15	12	6	7	2	15	18	11	19	2	6	8	1	4	2	0	5	0	0	1	0	5	0	2	0	5	2	4	1	29	33	11	15	7	9
161962	ENSG00000174744.9	BRMS1	chr11	-	66105713	66106256	66104839	66105360	66108244	66108341	161962	40	40	74	45	33	48	46	44	37	24	36	38	27	37	46	0	2	1	3	2	3	1	0	1	5	0	2	0	0	3	75	97	54	22	37	39	44	45
54448	ENSG00000116459.6	ATP5F1	chr1	+	111996832	111996978	111992303	111992495	111999251	111999370	54448	75	121	340	133	131	75	198	237	72	209	95	100	114	157	90	10	9	15	5	1	8	19	23	11	3	8	5	1	28	3	89	184	215	148	145	262	137	127
25901	ENSG00000055130.11	CUL1	chr7	+	148456395	148456446	148454074	148454242	148456639	148456730	25901	53	74	3	93	60	13	34	111	24	66	21	145	29	29	41	1	4	0	3	6	0	2	4	0	0	0	12	0	0	2	5	14	57	89	29	33	31	10
113879	ENSG00000148248.9	SURF4	chr9	-	136231715	136231902	136230430	136230635	136232860	136232904	113879	210	170	254	328	205	63	262	187	75	267	139	130	50	186	177	1	4	7	7	5	5	5	3	2	2	4	0	3	8	8	180	217	231	176	154	334	726	83
134859	ENSG00000165304.3	MELK	chr9	+	36657237	36657360	36651742	36651874	36665346	36665578	134859	7	12	49	17	19	4	22	22	3	6	3	9	4	13	3	1	0	2	1	0	0	3	1	0	1	0	0	1	1	0	5	4	1	23	10	8	3	10
147298	ENSG00000129534.9	MIS18BP1	chr14	-	45675285	45675373	45673601	45673656	45679582	45679731	147298	44	100	43	36	70	19	21	47	45	48	32	131	37	71	22	0	1	0	1	1	2	0	1	3	8	5	10	0	5	1	10	22	31	39	43	42	10	42
89669	ENSG00000150093.14	ITGB1	chr10	-	33221433	33221528	33218749	33218972	33224419	33224486	89669	11	24	6	25	11	4	26	62	5	30	25	33	5	15	9	5	7	3	2	7	0	5	16	0	4	5	8	0	5	4	5	2	49	37	18	27	101	1
137920	ENSG00000139505.10	MTMR6	chr13	-	25828522	25828572	25827901	25828102	25831333	25831459	137920	30	95	20	56	44	27	44	144	27	100	41	86	4	45	53	0	3	0	0	1	0	8	16	0	28	7	16	0	4	1	20	37	97	122	76	32	113	30
35250	ENSG00000214021.11	TTLL3	chr3	+	9860238	9860604	9854990	9855029	9862229	9862425	35250	48	44	110	36	53	104	27	37	85	30	28	18	23	39	20	0	0	6	4	1	0	2	3	0	1	0	5	1	1	1	75	6	129	111	57	63	65	34
56438	ENSG00000154930.10	ACSS1	chr20	-	24995773	24995866	24994596	24994709	25002024	25002172	56438	18	14	44	26	20	18	8	4	27	31	11	9	31	28	9	3	0	0	2	1	3	2	2	8	0	3	0	2	2	0	2	3	42	16	24	51	45	9
29030	ENSG00000144401.10	METTL21A	chr2	-	208486529	208486641	208477566	208478167	208488952	208489290	29030	15	7	49	22	6	7	30	27	7	24	9	14	19	26	7	0	1	2	1	0	1	1	3	2	0	2	0	2	3	1	4	25	22	9	12	22	75	14
33966	ENSG00000015479.13	MATR3	chr5	+	138651385	138651427	138650363	138650425	138651764	138651877	33966	237	635	235	372	314	190	314	726	200	317	241	826	76	316	228	13	37	12	18	34	2	34	39	10	18	29	45	3	20	15	124	193	436	421	356	243	341	86
74324	ENSG00000132780.12	NASP	chr1	+	46072153	46072263	46056894	46056942	46078840	46078920	74324	81	277	199	449	315	61	266	295	70	242	139	182	107	204	141	1	3	0	3	0	0	6	11	0	13	6	5	0	1	0	39	80	303	325	167	98	156	83
40355	ENSG00000124126.9	PREX1	chr20	-	47256303	47256432	47254248	47254290	47258705	47258796	40355	224	179	56	203	267	79	55	111	168	177	140	48	71	210	144	0	9	3	0	10	0	0	3	6	1	6	0	2	6	3	2	30	546	404	164	54	284	114
47446	ENSG00000159593.10	NAE1	chr16	-	66850867	66850931	66850483	66850575	66851327	66851390	47446	86	42	161	44	75	12	103	208	36	44	57	54	52	72	16	1	2	3	0	0	0	2	13	3	4	1	2	0	2	0	67	100	61	48	93	107	50	70
90501	ENSG00000171634.12	BPTF	chr17	+	65941524	65942441	65936554	65936772	65943841	65943924	90501	365	383	511	466	179	222	281	524	266	198	113	391	165	314	225	2	5	5	3	1	2	4	9	3	0	4	2	1	2	2	351	219	346	404	302	245	421	197
3792	ENSG00000069248.9	NUP133	chr1	-	229635430	229635565	229633882	229634053	229636502	229636610	3792	25	55	34	49	22	11	43	85	21	50	23	54	7	30	20	5	1	0	1	1	0	1	5	1	0	0	7	1	4	1	25	35	49	35	23	19	49	13
129895	ENSG00000197451.6	HNRNPAB	chr5	+	177632842	177633011	177631815	177632047	177633732	177633891	129895	175	239	462	580	267	127	271	542	51	441	98	359	249	223	166	1	2	6	5	4	1	2	8	2	0	0	3	6	5	7	52	356	245	311	160	291	511	252
70199	ENSG00000106263.13	EIF3B	chr7	+	2411411	2411484	2409106	2409317	2412307	2412430	70199	257	241	178	323	221	173	202	276	62	132	99	177	118	94	221	8	22	3	14	31	7	6	13	4	12	7	28	1	5	14	130	357	191	249	187	145	279	233
86029	ENSG00000115758.8	ODC1	chr2	-	10584599	10584773	10583827	10583962	10585056	10585175	86029	92	210	246	631	158	322	331	388	78	639	196	426	124	238	302	3	4	1	5	6	4	2	1	4	1	6	3	6	3	1	52	954	273	515	468	224	231	23
102737	ENSG00000176853.11	FAM91A1	chr8	+	124817506	124817579	124812011	124812125	124818319	124818469	102737	109	121	43	94	77	43	66	222	37	104	49	180	10	87	38	1	1	1	4	8	0	3	6	1	2	1	3	0	1	1	38	46	122	145	81	34	97	33
138284	ENSG00000107566.9	ERLIN1	chr10	-	101937889	101937951	101935701	101935827	101938957	101939004	138284	8	4	13	10	3	1	17	13	2	7	2	3	1	2	3	0	2	1	2	1	0	1	2	0	0	2	2	0	1	1	4	10	4	3	8	7	5	0
153770	ENSG00000137815.10	RTF1	chr15	+	41771300	41771396	41770745	41770823	41772411	41772523	153770	106	152	133	130	128	45	134	198	64	114	77	156	33	179	101	1	14	0	7	3	2	1	6	2	5	0	7	0	3	3	84	72	86	187	137	73	155	71
129703	ENSG00000159210.5	SNF8	chr17	-	47014216	47014295	47013531	47013604	47014381	47014486	129703	14	12	5	13	6	10	3	10	11	11	11	8	6	13	17	37	40	114	35	37	39	48	45	22	43	27	37	72	41	40	27	13	8	8	10	5	1	7
42648	ENSG00000138433.11	CIR1	chr2	-	175243650	175243768	175216346	175216453	175244929	175244978	42648	99	94	80	63	73	55	206	249	84	140	130	215	26	137	78	1	12	7	2	7	0	2	3	5	2	7	8	1	8	2	127	218	137	114	111	106	68	99
25213	ENSG00000100084.10	HIRA	chr22	-	19365391	19365589	19363153	19363315	19371142	19371228	25213	63	32	143	69	63	18	123	45	15	43	24	31	35	35	44	1	0	2	1	1	2	0	1	0	2	0	0	1	1	1	93	61	66	48	58	77	103	9
150610	ENSG00000185104.15	FAF1	chr1	-	50917464	50917865	50906947	50907195	50941135	50941351	150610	3	10	21	9	23	10	5	1	9	2	5	13	10	13	5	8	15	65	11	33	18	25	4	15	12	13	20	36	33	9	13	8	13	5	25	8	2	2
24002	ENSG00000156411.5	C14orf2	chr14	-	104380297	104380321	104378624	104379031	104381402	104381526	24002	218	282	460	178	231	170	265	551	157	134	162	215	272	240	170	10	19	2	3	11	9	5	18	1	1	6	9	4	12	12	375	521	168	131	244	432	133	501
5180	ENSG00000138069.12	RAB1A	chr2	-	65318116	65318212	65316072	65316204	65325104	65325200	5180	95	381	190	283	473	101	304	395	168	371	303	475	92	420	221	0	10	0	4	12	3	13	7	2	20	7	19	1	8	0	92	217	316	164	362	222	280	159
60712	ENSG00000093009.5	CDC45	chr22	+	19481996	19482125	19481849	19481905	19483503	19483552	60712	0	3	8	4	3	0	5	0	0	1	5	0	3	7	0	9	17	40	22	26	4	23	3	4	1	8	5	19	15	2	4	0	2	3	0	1	1	0
5453	ENSG00000130348.7	QRSL1	chr6	+	107100083	107100259	107096899	107097076	107100341	107100457	5453	48	74	63	29	104	17	32	92	64	100	54	84	107	115	30	1	4	1	2	2	0	0	0	4	2	3	1	3	1	0	17	51	128	30	128	39	28	18
78100	ENSG00000203666.8	EFCAB2	chr1	+	245165422	245165534	245133657	245133745	245180543	245180628	78100	5	3	2	3	3	7	0	9	5	0	2	10	2	7	1	0	0	2	0	0	1	1	2	0	1	1	6	1	3	0	2	9	5	7	2	7	7	3
132790	ENSG00000104419.10	NDRG1	chr8	-	134260117	134260169	134258865	134258906	134260957	134261014	132790	300	1497	70	916	267	256	102	530	52	421	209	522	7	242	301	5	37	6	4	12	7	3	3	3	3	13	11	0	13	4	52	630	820	2076	823	39	287	304
47763	ENSG00000106682.10	EIF4H	chr7	+	73604576	73604636	73604151	73604248	73609070	73609208	47763	426	1005	411	438	906	331	445	511	270	256	382	496	184	689	385	4	14	22	19	17	6	24	21	5	29	12	20	12	11	7	192	590	659	611	816	336	214	283
54084	ENSG00000087206.12	UIMC1	chr5	-	176396601	176396707	176396053	176396292	176397742	176397867	54084	47	38	83	46	24	7	90	106	32	82	45	95	35	51	40	1	5	0	1	3	1	1	2	1	2	1	4	2	2	2	47	28	43	52	42	29	36	71
103424	ENSG00000140374.11	ETFA	chr15	-	76520053	76520259	76518245	76518270	76523673	76523739	103424	3	5	10	3	8	1	1	0	7	3	3	7	9	18	2	9	16	58	30	15	16	31	14	10	28	14	16	34	23	28	7	7	6	1	9	9	1	1
14515	ENSG00000011638.6	TMEM159	chr16	+	21190117	21190253	21185330	21185469	21190795	21191308	14515	9	34	3	2	0	6	3	4	1	2	4	16	2	0	0	21	143	13	16	6	25	18	40	7	14	10	50	7	12	15	2	5	3	1	2	0	1	0
172737	ENSG00000103121.4	CMC2	chr16	-	81012138	81012312	81009698	81010076	81015410	81015482	172737	14	22	19	12	15	10	13	12	10	4	7	27	11	10	9	19	26	34	40	36	13	33	36	12	31	16	26	15	19	11	18	19	2	15	11	12	4	3
54086	ENSG00000087206.12	UIMC1	chr5	-	176396597	176396707	176395555	176396292	176397742	176397867	54086	47	39	83	46	24	7	94	107	34	85	46	97	37	51	41	1	5	0	1	3	1	1	2	1	2	1	4	2	2	2	48	28	44	53	42	29	36	73
21097	ENSG00000125347.9	IRF1	chr5	-	131821358	131821408	131820053	131820189	131821942	131822065	21097	184	42	61	173	139	78	172	113	119	186	252	113	47	152	61	2	4	0	3	1	0	8	1	0	20	8	14	0	3	4	48	52	201	179	240	730	273	130
83747	ENSG00000080603.12	SRCAP	chr16	+	30731482	30731652	30727613	30727800	30740286	30740552	83747	48	72	39	79	69	28	44	19	23	47	39	26	8	44	45	1	1	1	1	4	0	0	1	0	0	0	0	0	0	0	35	10	64	103	41	16	56	9
117193	ENSG00000221838.5	AP4M1	chr7	+	99702496	99702563	99701714	99701777	99702667	99702721	117193	7	3	26	13	10	8	6	1	6	20	8	10	15	11	7	0	4	3	2	2	4	1	1	0	0	3	0	0	6	2	11	4	14	12	6	11	7	1
84826	ENSG00000145860.7	RNF145	chr5	-	158603639	158603875	158596686	158596827	158621723	158621832	84826	80	76	50	108	39	32	60	172	65	65	37	64	28	96	73	5	5	4	8	6	1	1	4	2	4	2	2	0	4	13	97	96	73	48	66	39	133	152
111755	ENSG00000151893.10	CACUL1	chr10	-	120488806	120488909	120467003	120467099	120489795	120489922	111755	35	44	25	30	18	9	26	90	27	35	17	47	18	47	17	2	0	0	2	2	0	2	3	3	1	1	7	0	1	0	29	24	27	25	27	28	35	17
56569	ENSG00000147162.9	OGT	chrX	+	70777044	70777146	70776529	70776630	70777342	70777522	56569	31	148	131	125	75	64	64	282	82	64	32	301	44	57	21	1	8	1	3	10	0	3	6	2	0	1	15	3	4	0	76	21	207	108	50	107	129	93
19208	ENSG00000133247.9	SUV420H2	chr19	+	55855345	55855365	55855047	55855211	55857580	55857717	19208	3	24	17	10	5	7	13	1	21	14	7	15	7	9	16	0	3	2	1	1	2	3	0	0	1	1	2	0	3	3	6	33	12	19	16	16	28	5
80826	ENSG00000136051.9	KIAA1033	chr12	+	105550503	105550570	105546120	105546229	105551013	105551100	80826	48	17	9	34	22	18	7	59	34	30	14	41	17	34	36	7	12	2	5	4	3	4	31	2	11	4	15	1	10	5	10	2	91	48	41	13	35	8
30289	ENSG00000124789.7	NUP153	chr6	-	17646297	17646385	17640169	17640295	17648037	17648136	30289	21	118	42	74	71	22	85	203	15	96	46	171	10	67	28	0	2	2	5	8	0	6	3	0	2	2	16	0	4	0	17	19	98	129	120	29	67	18
37382	ENSG00000100097.7	LGALS1	chr22	+	38074382	38074661	38073005	38073072	38075609	38075809	37382	26	92	214	43	137	2312	291	185	25	71	75	15	7	30	89	2	9	1	12	6	25	5	7	0	8	3	4	0	0	7	21	30	97	27	123	175	1236	92
86035	ENSG00000115758.8	ODC1	chr2	-	10584220	10584393	10583827	10583962	10585056	10585175	86035	113	242	310	759	231	440	318	388	154	585	275	450	175	372	389	3	4	1	5	6	4	2	1	4	1	6	3	6	3	1	76	1300	376	615	673	243	257	37
79839	ENSG00000145391.9	SETD7	chr4	-	140441430	140441548	140439038	140439196	140444507	140444589	79839	21	11	2	21	24	5	11	103	1	23	2	41	1	17	3	0	1	0	0	5	2	0	2	0	1	0	4	0	3	0	5	3	34	10	6	8	34	6
84713	ENSG00000156735.6	BAG4	chr8	+	38050205	38050313	38034522	38034657	38065029	38065259	84713	4	12	14	18	20	2	12	22	9	9	5	21	12	28	2	0	1	5	2	2	1	2	0	2	0	1	4	1	3	0	3	4	16	7	13	10	16	7
132189	ENSG00000108840.11	HDAC5	chr17	-	42169539	42169652	42169067	42169199	42170043	42170174	132189	32	55	58	92	55	20	31	25	28	67	49	64	62	53	52	0	5	0	4	3	0	4	0	0	4	3	6	0	0	0	14	25	84	59	47	55	45	39
49511	ENSG00000197746.9	PSAP	chr10	-	73578787	73578868	73578373	73578481	73579221	73579379	49511	325	138	1060	210	193	98	1371	593	298	269	181	117	189	252	172	7	25	5	12	8	4	14	32	7	14	9	13	0	5	21	1013	226	555	268	287	370	456	1058
91358	ENSG00000143119.8	CD53	chr1	+	111436948	111437023	111415775	111415870	111441745	111442198	91358	32	38	3	29	14	15	8	50	11	27	20	24	14	67	19	0	3	0	0	1	0	0	4	0	3	2	2	0	8	2	7	9	44	25	15	21	14	22
153011	ENSG00000153310.14	FAM49B	chr8	-	130891634	130891717	130883620	130883742	130915557	130915596	153011	86	129	196	142	168	39	117	225	27	90	80	124	53	98	101	4	5	5	5	11	0	5	11	0	4	5	11	1	11	5	79	73	87	224	182	148	162	54
124905	ENSG00000266053.2	RP11-143J12.2	chr18	-	9132220	9132396	9121262	9121454	9133388	9133508	124905	17	23	4	8	8	5	9	34	9	7	9	18	4	18	10	1	0	1	2	1	0	1	1	1	1	2	0	0	2	0	11	8	7	14	11	6	9	20
89680	ENSG00000150093.14	ITGB1	chr10	-	33221442	33221528	33218749	33218972	33224419	33224486	89680	34	73	36	92	44	7	76	191	21	83	57	91	14	48	40	5	7	3	2	7	0	5	16	0	4	5	8	0	5	4	14	5	129	111	59	59	236	9
57126	ENSG00000122566.16	HNRNPA2B1	chr7	-	26232114	26232197	26229546	26231958	26232870	26232993	57126	410	588	1573	1220	322	420	560	1247	403	516	260	543	811	518	177	8	16	1	4	14	7	2	16	4	5	4	14	8	7	6	126	541	770	769	515	626	606	786
57200	ENSG00000247774.2	PCED1B-AS1	chr12	-	47604422	47604544	47600293	47600371	47609947	47610047	57200	4	7	12	6	1	12	20	3	8	20	4	3	20	7	11	0	2	2	0	0	0	5	2	1	0	0	1	1	1	0	14	14	16	10	38	6	36	4
166894	ENSG00000169919.12	GUSB	chr7	-	65444385	65444528	65441001	65441189	65445210	65445396	166894	56	77	76	50	44	19	96	30	18	63	45	63	60	49	23	5	19	11	11	3	6	9	4	1	10	2	5	1	10	4	35	39	116	88	62	46	33	22
[truncated: 81 more columns]

## Sheet: A5SS
ID	GeneID	geneSymbol	chr	strand	longExonStart_0base	longExonEnd	shortES	shortEE	flankingES	flankingEE	ID	IC_SAMPLE_1_ALL24	IC_SAMPLE_1_ALL25	IC_SAMPLE_1_ALL26	IC_SAMPLE_1_ALL27	IC_SAMPLE_1_ALL28	IC_SAMPLE_1_ALL29	IC_SAMPLE_1_ALL30	IC_SAMPLE_1_ALL31	IC_SAMPLE_1_ALL32	IC_SAMPLE_1_ALL33	IC_SAMPLE_1_ALL34	IC_SAMPLE_1_ALL35	IC_SAMPLE_1_ALL36	IC_SAMPLE_1_ALL37	IC_SAMPLE_1_ALL38	SC_SAMPLE_1_ALL24	SC_SAMPLE_1_ALL25	SC_SAMPLE_1_ALL26	SC_SAMPLE_1_ALL27	SC_SAMPLE_1_ALL28	SC_SAMPLE_1_ALL29	SC_SAMPLE_1_ALL30	SC_SAMPLE_1_ALL31	SC_SAMPLE_1_ALL32	SC_SAMPLE_1_ALL33	SC_SAMPLE_1_ALL34	SC_SAMPLE_1_ALL35	SC_SAMPLE_1_ALL36	SC_SAMPLE_1_ALL37	SC_SAMPLE_1_ALL38	IC_SAMPLE_2_ALL1	IC_SAMPLE_2_ALL2	IC_SAMPLE_2_ALL3	IC_SAMPLE_2_ALL4	IC_SAMPLE_2_ALL5	IC_SAMPLE_2_ALL6	IC_SAMPLE_2_ALL7	IC_SAMPLE_2_ALL8
625	ENSG00000089327.10	FXYD5	chr19	+	35648323	35648520	35648323	35648404	35649246	35649303	625	71	184	16	85	104	17	13	72	33	31	43	280	32	54	61	454	408	219	334	242	101	178	303	150	189	200	422	226	233	295	9	49	128	191	81	17	76	35
4571	ENSG00000198755.6	RPL10A	chr6	+	35436723	35437062	35436723	35436804	35437157	35437306	4571	176	734	822	626	1174	324	318	936	273	205	298	981	666	490	488	1000	2818	3627	1368	4224	1058	2661	2626	1026	1307	951	4252	3395	2793	1779	220	417	396	423	520	386	317	200
705	ENSG00000085662.9	AKR1B1	chr7	-	134132212	134132813	134132731	134132813	134132049	134132133	705	94	96	65	124	103	41	47	214	190	79	41	116	78	114	66	71	80	205	67	75	27	72	69	111	39	31	57	171	60	39	58	9	63	39	91	5	40	66
2687	ENSG00000197958.8	RPL12	chr9	-	130213328	130213684	130213559	130213684	130213009	130213083	2687	57	129	165	226	218	46	135	340	39	136	87	351	77	116	156	894	2558	2971	1412	3865	1223	3424	2489	1084	1487	1138	3744	3096	2230	2355	44	145	110	193	65	93	127	61
2080	ENSG00000114054.9	PCCB	chr3	+	136045644	136046097	136045644	136045752	136046475	136046574	2080	26	21	36	16	7	14	33	31	11	9	18	19	45	24	9	3	5	2	0	3	0	8	3	0	1	0	1	0	3	2	33	28	25	14	16	43	23	9
4382	ENSG00000110958.11	PTGES3	chr12	-	57059415	57060050	57059987	57060050	57058559	57058584	4382	9	18	58	25	18	18	28	88	33	55	12	51	12	50	11	169	153	195	133	90	72	217	262	58	235	71	130	67	108	118	23	2	45	56	37	42	23	11
2386	ENSG00000102317.13	RBM3	chrX	+	48433948	48434471	48433948	48434055	48434701	48434807	2386	94	178	298	320	118	213	57	373	126	160	76	161	65	201	161	899	975	983	772	614	629	577	3114	252	635	418	1063	410	754	1133	51	36	196	251	171	147	155	131
1242	ENSG00000114388.8	NPRL2	chr3	-	50387343	50387453	50387361	50387453	50387095	50387264	1242	0	0	2	2	7	0	3	0	2	3	0	1	2	3	2	6	5	12	10	5	2	7	1	6	9	3	6	8	10	4	0	1	3	1	0	1	1	0
5455	ENSG00000137955.11	RABGGTB	chr1	+	76252384	76252550	76252384	76252482	76253181	76253289	5455	5	15	31	21	23	5	13	24	6	21	18	41	3	22	12	4	4	2	3	2	3	3	3	1	2	0	4	1	3	3	8	6	20	26	23	14	5	2
6377	ENSG00000165233.13	C9orf89	chr9	+	95872849	95874571	95872849	95873003	95875273	95875564	6377	867	368	276	247	1635	611	79	664	505	83	352	268	133	359	152	1	4	0	1	23	0	1	5	1	0	2	1	0	1	0	251	158	496	548	999	374	151	465
4562	ENSG00000143436.6	MRPL9	chr1	-	151735425	151735622	151735465	151735622	151734851	151734976	4562	2	7	12	2	7	3	2	3	8	0	8	2	3	6	3	37	21	68	20	22	13	60	61	19	18	14	24	32	18	18	4	7	2	2	4	2	2	3
5636	ENSG00000143390.13	RFX5	chr1	-	151318897	151319082	151318957	151319082	151318680	151318809	5636	0	2	4	0	3	2	1	0	1	0	0	0	1	0	0	3	5	12	7	1	1	3	2	2	8	2	3	3	7	6	4	1	8	2	1	5	3	0
4712	ENSG00000165195.9	PIGA	chrX	-	15349337	15350114	15349995	15350114	15344035	15344168	4712	22	54	215	52	59	14	94	182	22	65	34	144	26	68	42	0	1	5	0	2	0	3	3	0	1	2	4	2	3	0	76	17	103	67	52	125	94	28
4943	ENSG00000149100.8	EIF3M	chr11	+	32615411	32616559	32615411	32615495	32617511	32617593	4943	141	254	488	248	218	233	204	268	214	112	155	346	237	342	215	5	5	8	4	7	3	8	14	4	3	3	10	5	11	11	495	225	383	230	304	533	127	195
5056	ENSG00000101182.10	PSMA7	chr20	-	60714751	60714961	60714836	60714961	60714130	60714253	5056	34	52	52	46	63	28	18	77	26	34	17	56	14	50	45	124	106	310	124	106	70	158	303	37	157	70	100	100	64	91	45	29	57	81	19	29	41	40
3624	ENSG00000168002.7	POLR2G	chr11	+	62529266	62529656	62529266	62529376	62530338	62530498	3624	22	33	38	25	24	10	14	36	14	25	15	16	7	23	31	25	54	203	51	27	42	63	71	23	77	28	35	118	94	36	14	14	16	28	18	12	6	7
2852	ENSG00000211460.7	TSN	chr2	+	122514815	122515010	122514815	122514909	122516285	122516382	2852	4	10	13	10	8	1	3	10	5	3	8	12	5	11	9	69	51	76	71	84	17	34	100	49	47	39	39	51	93	48	6	1	8	0	8	6	2	3
1220	ENSG00000038274.12	MAT2B	chr5	+	162939007	162940675	162939007	162939202	162940847	162941000	1220	62	49	98	49	49	52	46	122	20	31	26	44	24	49	41	0	1	2	2	0	0	1	3	1	1	3	1	0	4	3	57	18	55	39	36	50	83	31
3866	ENSG00000203875.6	SNHG5	chr6	-	86387512	86387750	86387671	86387750	86387141	86387210	3866	810	1697	1608	461	869	289	195	1952	563	609	456	1377	621	271	636	51	157	101	65	218	48	48	240	43	73	79	179	81	66	80	1083	1278	583	1252	1126	861	317	902
2626	ENSG00000070756.9	PABPC1	chr8	-	101716507	101716618	101716524	101716618	101715143	101715587	2626	24	80	67	78	55	50	28	76	47	50	26	99	49	77	32	1698	2534	2307	3083	2096	2072	1661	1045	1395	1720	1328	1433	1377	1643	1877	28	21	211	154	91	102	62	19
4105	ENSG00000127527.9	EPS15L1	chr19	-	16551672	16551720	16551695	16551720	16548580	16548676	4105	17	17	37	18	12	7	15	20	10	18	11	19	11	5	7	5	0	1	1	2	2	1	3	0	6	3	3	0	4	2	3	7	21	16	6	18	17	4
3430	ENSG00000100242.11	SUN2	chr22	-	39136893	39137055	39137011	39137055	39136271	39136437	3430	49	96	30	206	50	104	20	20	53	30	27	28	11	50	33	326	48	109	99	57	85	36	25	61	89	41	21	125	103	78	13	27	56	139	45	34	72	24
3191	ENSG00000110717.6	NDUFS8	chr11	+	67799752	67799990	67799752	67799803	67800389	67800479	3191	11	7	32	13	14	8	12	11	10	9	8	8	14	11	19	20	22	118	17	28	30	37	13	15	16	20	16	37	33	15	20	8	10	12	10	15	7	2
4262	ENSG00000149273.10	RPS3	chr11	+	75112683	75113490	75112683	75112777	75115063	75115251	4262	1889	6163	7210	3086	8339	1808	5454	4028	1939	3551	2037	9768	6642	6025	2960	24	130	117	65	151	41	187	129	42	84	81	281	96	68	76	2208	6593	5559	2630	3995	6354	2747	3772
5496	ENSG00000143379.8	SETDB1	chr1	+	150898899	150898993	150898899	150898939	150900179	150900450	5496	5	3	8	8	3	7	6	6	4	10	7	7	3	8	3	0	0	0	0	1	1	2	3	1	2	1	0	1	3	1	2	14	9	3	3	10	2	7
5802	ENSG00000162894.7	FAIM3	chr1	-	207087103	207087439	207087206	207087439	207086273	207086387	5802	22	16	46	33	8	2	18	5	20	53	8	11	31	67	28	0	1	3	2	0	1	1	0	3	5	0	0	1	0	0	7	8	168	8	34	33	22	14
1499	ENSG00000107959.11	PITRM1	chr10	-	3199121	3199723	3199626	3199723	3197782	3197921	1499	22	39	37	62	13	22	27	90	8	39	13	33	15	24	19	2	4	0	1	1	1	1	0	0	1	2	0	0	3	1	17	12	46	33	18	39	50	13
4294	ENSG00000112031.11	MTRF1L	chr6	-	153316270	153316454	153316378	153316454	153315647	153315811	4294	13	22	14	25	19	10	18	30	9	26	7	12	3	16	6	3	0	1	2	2	0	2	3	1	1	2	2	0	1	0	16	9	10	12	20	10	11	7
5566	ENSG00000100823.7	APEX1	chr14	+	20923736	20923932	20923736	20923862	20924072	20924260	5566	25	20	82	25	25	15	23	41	20	16	24	21	26	42	54	38	100	277	62	88	44	69	137	29	83	61	118	94	83	58	27	20	10	24	23	25	11	36
895	ENSG00000164062.8	APEH	chr3	+	49713488	49713948	49713488	49713652	49714041	49714133	895	9	13	83	8	9	17	18	3	10	12	14	12	25	12	3	1	1	6	1	0	0	4	0	0	1	0	0	2	0	1	3	6	30	22	18	48	11	7
5941	ENSG00000116337.11	AMPD2	chr1	+	110172854	110173061	110172854	110173028	110173304	110173415	5941	5	10	16	13	9	10	7	4	13	2	1	14	8	10	10	56	65	43	41	39	33	46	25	33	33	23	51	72	32	70	8	5	16	6	21	12	12	1
2259	ENSG00000197045.8	GMFB	chr14	-	54948839	54948920	54948870	54948920	54948112	54948176	2259	5	5	0	4	2	1	0	17	1	0	3	4	1	7	2	25	36	19	29	19	11	24	131	11	30	18	33	4	45	14	3	4	12	8	8	2	2	1
872	ENSG00000182511.7	FES	chr15	+	91428266	91428815	91428266	91428488	91430190	91430287	872	16	11	5	20	31	18	9	6	14	10	10	11	15	11	2	0	0	0	2	3	0	0	0	1	2	1	0	0	0	0	1	7	49	26	26	17	37	3
1855	ENSG00000088247.11	KHSRP	chr19	-	6415544	6415745	6415619	6415745	6415390	6415468	1855	97	103	87	167	140	75	45	45	81	21	70	47	71	139	91	5	1	2	3	0	7	0	1	0	0	0	2	4	4	3	39	43	75	98	105	65	86	44
4158	ENSG00000168010.6	ATG16L2	chr11	+	72533522	72534842	72533522	72533588	72535104	72535167	4158	19	17	89	37	37	21	14	9	39	88	25	26	48	39	12	0	1	0	2	3	4	0	0	2	1	1	0	4	2	0	22	4	115	83	23	167	47	8
3834	ENSG00000119801.8	YPEL5	chr2	+	30371110	30371407	30371110	30371171	30379493	30379658	3834	52	574	69	434	277	98	351	557	36	898	91	1520	49	182	112	0	9	0	3	2	3	1	4	0	7	0	5	0	5	2	12	83	433	410	267	181	900	36
4875	ENSG00000007202.10	KIAA0100	chr17	-	26970181	26970677	26970627	26970677	26969886	26970005	4875	14	26	33	60	31	16	24	48	13	50	17	38	11	27	37	2	0	1	1	2	1	0	3	1	0	0	2	1	1	4	28	2	59	45	27	36	64	8
2434	ENSG00000125538.7	IL1B	chr2	-	113593759	113594356	113594284	113594356	113593142	113593194	2434	46	24	64	56	5	8	43	640	13	45	5	19	2	13	29	1	2	1	2	0	0	0	12	0	1	0	0	1	0	2	1	1	223	50	4	46	178	412
357	ENSG00000053900.6	ANAPC4	chr4	+	25407194	25407244	25407194	25407241	25408450	25408507	357	0	0	4	1	2	1	1	1	0	1	2	2	0	0	0	3	6	19	2	11	1	4	8	10	11	2	13	7	5	1	1	3	1	1	1	4	1	0
623	ENSG00000089327.10	FXYD5	chr19	+	35657153	35657331	35657153	35657228	35660468	35660782	623	21	23	6	5	6	7	1	12	6	5	9	37	12	11	10	453	404	171	298	234	177	134	276	227	162	217	406	253	210	267	1	1	40	33	6	9	16	10
5112	ENSG00000100219.12	XBP1	chr22	-	29195029	29195141	29195044	29195141	29193064	29193193	5112	10	4	5	4	3	4	1	16	5	5	4	2	2	4	1	200	211	95	135	175	48	80	522	208	257	129	241	75	236	113	0	4	9	3	2	2	3	13
6797	ENSG00000001497.12	LAS1L	chrX	-	64740581	64743587	64743439	64743587	64737866	64738345	6797	63	70	171	76	47	36	28	104	101	22	59	45	82	87	35	25	16	64	23	20	13	25	71	16	26	15	26	48	33	30	72	15	70	63	58	76	28	54
5097	ENSG00000229117.4	RPL41	chr12	+	56510558	56510714	56510558	56510583	56510972	56510995	5097	26	145	185	155	124	73	61	138	50	68	46	248	117	137	64	150	574	691	425	768	184	791	551	211	678	211	731	521	688	328	49	57	66	113	68	96	38	63
4380	ENSG00000089053.8	ANAPC5	chr12	-	121769029	121769231	121769149	121769231	121768385	121768475	4380	5	10	14	5	10	8	10	18	4	3	4	15	8	13	2	7	31	83	34	46	19	33	20	21	40	22	75	96	33	7	8	2	21	10	7	17	2	1
50	ENSG00000105819.9	PMPCB	chr7	+	102937902	102938400	102937902	102938005	102939014	102939155	50	14	25	49	64	75	33	20	47	62	18	53	81	50	66	38	23	33	38	26	32	23	22	69	19	22	20	45	21	36	36	41	7	45	63	43	49	13	7
1644	ENSG00000140464.15	PML	chr15	+	74325496	74325763	74325496	74325755	74326818	74326871	1644	1	0	4	5	1	0	2	0	0	0	2	0	1	2	1	8	12	45	14	16	9	9	8	19	21	16	5	6	19	20	3	2	3	2	1	2	4	1
2342	ENSG00000108671.5	PSMD11	chr17	+	30800818	30801099	30800818	30800963	30801781	30801842	2342	3	7	2	4	5	2	6	18	3	3	1	12	2	6	6	48	74	41	58	39	18	70	221	18	52	31	79	13	37	53	8	0	2	2	5	3	6	2
2246	ENSG00000149923.9	PPP4C	chr16	+	30094714	30095102	30094714	30094888	30095986	30096176	2246	310	285	225	263	227	258	181	265	335	264	188	159	127	300	226	7	37	7	10	30	17	2	1	10	11	13	12	5	10	10	322	337	257	386	220	169	219	458
5886	ENSG00000135596.13	MICAL1	chr6	-	109772802	109773604	109773448	109773604	109767898	109767975	5886	1034	259	397	385	271	371	112	469	802	274	335	93	78	339	190	3	22	2	8	6	24	1	8	4	7	6	0	1	5	8	224	134	598	1468	386	117	317	537
253	ENSG00000185187.8	SIGIRR	chr11	-	409859	410027	409867	410027	408072	408206	253	0	0	12	1	0	3	0	0	0	1	0	0	2	1	0	9	5	30	1	2	9	4	3	7	1	1	2	5	4	1	2	0	1	0	1	4	2	1
[truncated: 81 more columns]

## Sheet: A3SS
ID	GeneID	geneSymbol	chr	strand	longExonStart_0base	longExonEnd	shortES	shortEE	flankingES	flankingEE	ID	IC_SAMPLE_1_ALL24	IC_SAMPLE_1_ALL25	IC_SAMPLE_1_ALL26	IC_SAMPLE_1_ALL27	IC_SAMPLE_1_ALL28	IC_SAMPLE_1_ALL29	IC_SAMPLE_1_ALL30	IC_SAMPLE_1_ALL31	IC_SAMPLE_1_ALL32	IC_SAMPLE_1_ALL33	IC_SAMPLE_1_ALL34	IC_SAMPLE_1_ALL35	IC_SAMPLE_1_ALL36	IC_SAMPLE_1_ALL37	IC_SAMPLE_1_ALL38	SC_SAMPLE_1_ALL24	SC_SAMPLE_1_ALL25	SC_SAMPLE_1_ALL26	SC_SAMPLE_1_ALL27	SC_SAMPLE_1_ALL28	SC_SAMPLE_1_ALL29	SC_SAMPLE_1_ALL30	SC_SAMPLE_1_ALL31	SC_SAMPLE_1_ALL32	SC_SAMPLE_1_ALL33	SC_SAMPLE_1_ALL34	SC_SAMPLE_1_ALL35	SC_SAMPLE_1_ALL36	SC_SAMPLE_1_ALL37	SC_SAMPLE_1_ALL38	IC_SAMPLE_2_ALL1	IC_SAMPLE_2_ALL2	IC_SAMPLE_2_ALL3	IC_SAMPLE_2_ALL4	IC_SAMPLE_2_ALL5	IC_SAMPLE_2_ALL6	IC_SAMPLE_2_ALL7	IC_SAMPLE_2_ALL8
1253	ENSG00000197111.11	PCBP2	chr12	+	53853583	53854927	53854798	53854927	53853055	53853187	1253	2345	1624	829	1492	1221	951	405	1813	1779	401	1194	1141	450	1440	817	679	827	1240	865	681	524	694	474	426	888	654	698	811	856	605	2028	450	1277	1055	1647	341	327	624
1614	ENSG00000160783.15	PMF1	chr1	+	156206078	156206274	156206139	156206274	156203418	156203519	1614	140	157	249	140	135	98	124	223	78	84	108	137	113	138	141	0	2	1	0	0	2	0	1	0	3	2	1	0	16	0	137	248	94	137	107	156	121	145
1640	ENSG00000100316.11	RPL3	chr22	-	39712710	39713026	39712710	39712846	39713465	39713634	1640	84	409	494	330	866	124	334	260	103	157	216	701	267	216	188	1252	3866	4644	2390	4857	1263	2669	3193	1369	2012	1469	5925	3973	3051	2470	77	195	223	433	184	175	187	92
3269	ENSG00000170889.9	RPS9	chr19	+	54710420	54711515	54711265	54711515	54710143	54710330	3269	343	1005	606	728	957	508	395	736	567	349	318	1400	840	713	328	1020	2894	2755	2348	3305	1294	2089	2308	1287	1734	1469	4157	2821	2659	1897	256	349	712	726	499	791	225	366
8879	ENSG00000204628.7	GNB2L1	chr5	-	180663936	180664319	180663936	180664042	180664608	180664719	8879	178	358	497	442	484	305	163	316	424	180	193	445	392	380	245	1030	2147	3712	1711	3171	2136	1825	1787	2221	1514	1534	3354	3234	2582	1707	391	326	280	437	368	297	152	289
4627	ENSG00000184009.5	ACTG1	chr17	-	79478213	79478829	79478213	79478652	79478928	79479168	4627	35	173	84	73	54	259	38	35	206	46	33	170	102	124	37	577	1976	1896	1499	1182	2208	1093	722	778	1082	756	2921	868	1207	1089	49	57	359	72	97	26	131	56
9121	ENSG00000148303.12	RPL7A	chr9	+	136217094	136217582	136217451	136217582	136216766	136216907	9121	1526	3917	5560	2639	5871	1843	3334	3378	2063	2429	1953	6348	4570	4240	2653	9	31	7	6	68	9	5	8	10	3	11	21	20	6	11	2082	5110	7164	2908	3632	5386	2200	3169
1366	ENSG00000084207.11	GSTP1	chr11	+	67352508	67352712	67352608	67352712	67352155	67352243	1366	16	17	21	32	23	14	14	65	11	17	13	30	12	24	31	147	169	748	161	204	177	309	251	106	129	189	164	363	254	104	16	22	15	17	28	32	29	13
6317	ENSG00000198231.8	DDX42	chr17	+	61882403	61882535	61882430	61882535	61877827	61877977	6317	1	2	5	14	1	4	7	15	1	10	0	8	3	4	0	62	50	68	67	35	21	30	82	32	48	35	48	26	49	31	0	0	4	0	1	0	7	0
2275	ENSG00000166333.9	ILK	chr11	+	6625409	6625590	6625455	6625590	6624960	6625052	2275	6	7	7	29	6	4	9	9	4	11	6	4	3	6	10	0	0	4	1	0	0	0	1	1	3	1	0	0	1	1	4	2	17	9	4	6	12	3
3637	ENSG00000070047.7	PHRF1	chr11	+	605604	605724	605607	605724	605118	605300	3637	25	11	16	15	7	8	18	12	12	21	9	6	5	6	22	1	2	0	1	1	2	1	2	0	0	3	0	1	0	0	6	8	14	31	12	13	28	8
3467	ENSG00000160789.15	LMNA	chr1	+	156105651	156105912	156105691	156105912	156104977	156105103	3467	0	74	0	17	8	8	14	104	3	42	20	22	0	4	35	25	1530	6	286	96	113	131	642	52	437	466	223	5	133	959	0	11	57	32	75	0	9	1
4705	ENSG00000163479.9	SSR2	chr1	-	155981600	155982356	155981600	155981678	155984751	155984860	4705	24	18	40	19	20	25	14	26	46	14	10	20	10	38	8	98	138	329	117	203	123	278	236	111	202	108	165	180	181	180	23	25	21	2	22	24	6	27
9464	ENSG00000167862.5	ICT1	chr17	+	73016561	73016752	73016582	73016752	73016407	73016490	9464	0	0	4	0	0	0	4	0	2	1	0	0	1	1	1	13	4	29	6	9	8	18	14	7	5	7	9	14	6	8	5	8	0	0	2	3	5	3
3922	ENSG00000161960.10	EIF4A1	chr17	+	7481437	7481562	7481482	7481562	7481144	7481234	3922	78	279	115	202	172	175	59	285	230	146	87	289	154	227	115	481	1510	781	1567	1124	460	972	2666	325	1065	566	1718	563	679	742	39	95	134	148	144	118	67	176
7237	ENSG00000163463.7	KRTCAP2	chr1	-	155142266	155144965	155142266	155142333	155145040	155145368	7237	59	18	173	46	36	13	28	81	40	26	24	11	15	43	38	50	41	196	62	65	50	132	49	90	78	44	32	122	88	56	94	16	21	31	20	41	31	40
700	ENSG00000213930.7	GALT	chr9	+	34648330	34648891	34648758	34648891	34648111	34648168	700	7	15	117	35	28	26	14	6	26	32	9	36	53	30	12	0	1	5	1	4	1	0	0	5	1	1	3	2	2	0	18	3	40	41	15	55	28	6
7093	ENSG00000082898.12	XPO1	chr2	-	61711071	61713097	61711071	61711240	61715299	61715406	7093	127	136	288	97	199	106	141	173	416	259	176	157	164	375	113	2	1	6	4	1	2	0	1	5	0	1	0	0	2	2	145	32	287	146	179	164	107	110
7308	ENSG00000137274.8	BPHL	chr6	+	3138274	3140743	3140619	3140743	3137595	3137727	7308	1	7	32	2	7	2	8	15	10	10	6	9	22	11	4	0	1	4	0	0	0	0	1	0	0	2	0	2	0	0	7	2	6	1	2	7	7	6
5572	ENSG00000143093.10	STRIP1	chr1	+	110591733	110593031	110592964	110593031	110590393	110590491	5572	118	220	155	204	233	71	130	144	187	121	136	193	102	243	137	0	1	0	3	4	0	4	10	0	5	3	4	1	3	2	150	44	120	146	210	140	131	74
3558	ENSG00000143499.9	SMYD2	chr1	+	214504292	214507651	214507542	214507651	214503510	214503621	3558	63	124	109	142	123	67	47	215	53	50	51	69	73	45	15	1	2	0	3	0	1	0	0	0	2	0	0	0	0	3	73	30	129	210	84	297	106	21
1192	ENSG00000106133.13	NSUN5P2	chr7	-	72419430	72419641	72419430	72419519	72420384	72420500	1192	6	5	31	7	5	12	2	2	16	8	3	2	11	6	6	0	1	4	0	1	2	1	0	5	0	2	0	0	0	0	7	3	7	2	1	14	9	4
1272	ENSG00000114107.4	CEP70	chr3	-	138291700	138291774	138291700	138291756	138310695	138310798	1272	1	8	16	4	4	1	17	13	3	7	1	20	6	3	3	0	2	1	2	0	0	2	5	0	5	4	3	0	2	2	5	1	7	5	3	25	9	4
2859	ENSG00000154222.10	CC2D1B	chr1	-	52825376	52825555	52825376	52825508	52825745	52825905	2859	5	6	27	30	8	6	10	8	6	16	6	7	8	5	3	2	0	4	1	0	1	1	1	0	2	3	3	3	1	2	2	5	21	11	5	14	11	4
9536	ENSG00000063177.8	RPL18	chr19	-	49119335	49119477	49119335	49119459	49120572	49120680	9536	54	103	135	98	159	58	49	107	65	60	55	171	141	140	86	11	57	0	22	91	21	4	8	8	34	21	114	67	34	41	53	137	104	64	100	126	54	91
4025	ENSG00000106123.7	EPHB6	chr7	+	142563714	142564360	142564235	142564360	142563229	142563385	4025	58	15	333	36	12	12	77	5	13	10	73	14	69	36	11	3	0	4	0	1	0	0	0	0	0	1	0	1	1	3	72	24	46	17	15	128	26	12
3517	ENSG00000141577.9	AZI1	chr17	-	79164992	79165150	79164992	79165135	79166117	79166192	3517	0	2	0	0	3	1	0	0	2	0	2	1	2	5	0	9	10	11	16	7	6	5	1	12	8	6	5	10	14	4	2	0	4	2	0	2	0	0
7099	ENSG00000104904.8	OAZ1	chr19	+	2272709	2272819	2272733	2272819	2271780	2271953	7099	16	15	28	38	21	19	17	31	19	35	17	25	11	14	10	245	114	417	578	208	196	483	262	112	420	136	196	296	238	118	13	11	11	33	16	19	19	10
2773	ENSG00000141030.8	COPS3	chr17	-	17171198	17171359	17171198	17171291	17174071	17174121	2773	20	70	28	45	112	16	48	83	11	41	31	67	11	27	28	122	341	163	168	270	70	189	482	77	167	139	329	62	238	99	16	18	9	24	39	31	13	12
1500	ENSG00000167118.6	URM1	chr9	+	131140273	131140385	131140314	131140385	131133639	131133694	1500	1	1	6	3	0	1	2	2	1	5	3	0	1	2	0	2	1	11	4	6	3	11	6	4	3	4	1	5	6	4	1	1	2	0	3	1	0	0
2983	ENSG00000111679.12	PTPN6	chr12	+	7069825	7070108	7069968	7070108	7069506	7069598	2983	50	7	27	16	11	51	21	66	123	59	16	9	1	13	6	851	46	502	145	35	186	164	312	393	259	150	30	12	92	108	9	12	30	10	24	28	65	46
341	ENSG00000165119.14	HNRNPK	chr9	-	86582998	86584355	86582998	86584295	86585076	86585246	341	495	998	673	828	642	538	452	905	385	644	432	1336	563	795	478	92	76	185	126	59	84	75	126	81	94	67	69	91	91	57	413	662	617	678	662	688	659	412
5892	ENSG00000164463.8	CREBRF	chr5	+	172535626	172537714	172537524	172537714	172517317	172518404	5892	18	83	59	57	60	24	62	54	34	100	29	246	11	87	30	0	0	4	2	3	1	3	0	3	1	0	2	0	5	0	49	3	108	104	59	38	61	7
8282	ENSG00000196531.6	NACA	chr12	-	57108385	57108487	57108385	57108471	57119046	57119083	8282	4	10	19	4	23	6	7	13	6	4	0	17	13	6	9	0	2	0	0	5	2	2	2	1	7	3	3	0	1	4	10	7	13	11	13	12	3	7
4952	ENSG00000125740.9	FOSB	chr19	+	45973886	45974207	45974003	45974207	45971252	45971970	4952	37	1197	847	1728	810	541	1555	827	90	3017	655	1926	99	825	965	3	28	11	26	31	5	19	12	1	17	27	21	1	18	10	44	904	4839	1206	1863	563	2887	33
5453	ENSG00000133265.6	HSPBP1	chr19	-	55790766	55791073	55790766	55791070	55791402	55791476	5453	0	4	2	0	2	0	1	0	0	0	1	1	2	1	1	1	5	21	13	5	4	10	10	1	8	6	8	14	10	15	0	2	5	1	2	6	1	0
6214	ENSG00000137221.10	TJAP1	chr6	+	43466660	43466838	43466715	43466838	43465618	43465715	6214	2	1	3	2	2	4	5	1	1	4	1	2	0	1	2	9	10	17	3	5	5	9	7	6	9	4	7	7	4	8	4	1	1	0	0	1	2	0
5803	ENSG00000172183.10	ISG20	chr15	+	89193465	89195541	89195340	89195541	89182573	89182825	5803	25	116	92	212	173	48	104	97	220	621	95	91	214	302	34	24	67	72	267	96	44	39	129	129	215	123	40	106	287	63	47	9	392	101	146	47	129	40
1230	ENSG00000197343.6	ZNF655	chr7	+	99159966	99160117	99159990	99160117	99158155	99158318	1230	16	13	18	23	17	22	12	17	27	8	15	18	10	24	16	2	0	0	3	0	4	2	9	0	6	0	1	0	0	2	20	5	16	18	21	18	20	28
2706	ENSG00000040633.8	PHF23	chr17	-	7139248	7140086	7139248	7139885	7140703	7140796	2706	48	39	25	58	32	36	72	124	49	118	26	48	16	68	71	0	0	0	2	1	0	1	3	0	6	0	6	1	0	0	8	27	21	34	26	22	191	77
5574	ENSG00000178149.12	DALRD3	chr3	-	49053405	49053519	49053405	49053493	49053590	49053773	5574	2	6	17	30	4	8	5	14	4	17	2	3	9	5	5	0	1	2	4	0	2	3	0	1	1	0	1	2	0	2	4	9	10	12	15	12	13	4
9064	ENSG00000100150.12	DEPDC5	chr22	+	32232957	32233141	32232984	32233141	32229900	32229966	9064	1	3	8	3	3	2	5	4	7	2	2	4	3	3	2	2	1	1	0	4	3	2	0	4	2	1	1	0	2	0	3	2	7	9	4	2	0	1
1487	ENSG00000189306.6	RRP7A	chr22	-	42912016	42912302	42912016	42912142	42914010	42914153	1487	4	15	2	15	7	3	7	1	8	2	1	7	9	13	1	36	30	62	71	17	18	30	29	15	40	9	35	73	25	23	1	5	5	9	9	7	3	1
8435	ENSG00000159348.8	CYB5R1	chr1	-	202935014	202935237	202935014	202935121	202935655	202935728	8435	4	7	4	9	7	2	5	7	7	9	4	2	3	6	9	4	2	14	10	3	2	7	5	2	7	7	8	23	8	5	5	3	4	5	5	2	1	1
3374	ENSG00000175634.10	RPS6KB2	chr11	+	67201465	67201746	67201668	67201746	67200810	67200918	3374	36	42	66	56	40	42	40	33	38	48	38	23	53	54	43	3	5	1	2	0	2	1	0	0	2	4	0	0	2	7	27	42	53	49	43	45	33	27
6148	ENSG00000178381.7	ZFAND2A	chr7	-	1192542	1192877	1192542	1192860	1197291	1197386	6148	1	7	5	4	7	2	2	6	3	8	3	5	2	9	7	1	3	1	1	12	0	2	2	4	0	1	5	6	3	1	1	1	4	4	3	3	3	1
6817	ENSG00000105401.2	CDC37	chr19	-	10506110	10506372	10506110	10506219	10506603	10506879	6817	20	55	16	108	21	25	13	39	23	16	23	32	13	32	34	123	262	286	332	117	196	103	197	187	134	107	181	150	150	176	12	24	27	35	36	23	46	14
9155	ENSG00000189077.6	TMEM120A	chr7	-	75616302	75616603	75616302	75616541	75616677	75616746	9155	5	3	8	6	8	23	15	9	28	23	8	5	33	15	7	1	0	2	1	2	1	3	2	1	1	1	2	2	2	1	5	9	36	9	23	11	15	7
2020	ENSG00000100650.11	SRSF5	chr14	+	70236227	70237257	70237183	70237257	70235898	70235968	2020	934	3311	2620	2429	3885	1310	1046	7641	1185	2310	901	9222	2161	3439	845	404	1157	484	857	748	366	355	826	429	329	490	656	480	757	410	1021	379	3042	4427	2009	2444	1323	1012
9553	ENSG00000196998.11	WDR45	chrX	-	48934303	48934484	48934303	48934412	48935301	48935406	9553	7	7	14	10	6	9	7	7	17	6	7	8	4	7	8	0	0	3	3	0	5	0	0	1	1	0	0	1	1	1	10	4	11	18	6	15	9	13
224	ENSG00000215788.5	TNFRSF25	chr1	-	6522922	6523187	6522922	6523030	6524434	6524513	224	36	2	41	7	2	22	4	9	11	10	6	13	9	2	17	3	1	4	0	0	0	2	0	1	2	0	0	0	0	2	7	3	5	14	2	6	48	16
1249	ENSG00000111325.12	OGFOD2	chr12	+	123462906	123463116	123462988	123463116	123461417	123461517	1249	8	4	10	5	1	2	11	2	8	1	4	7	6	6	2	0	0	6	0	2	0	3	0	0	0	1	0	3	1	0	10	2	6	5	4	15	5	4
7170	ENSG00000137166.10	FOXP4	chr6	+	41555036	41555250	41555039	41555250	41554746	41554894	7170	17	8	5	17	3	5	4	7	1	2	14	2	3	1	13	10	0	1	2	2	0	0	0	0	0	1	0	0	0	4	1	9	5	9	20	4	30	3
638	ENSG00000137100.11	DCTN3	chr9	-	34614038	34614195	34614038	34614098	34614706	34614765	638	2	6	8	3	10	4	1	2	9	5	9	2	5	4	8	56	46	133	30	50	56	43	85	21	59	42	43	60	82	72	10	4	8	3	3	7	1	5
3549	ENSG00000123562.12	MORF4L2	chrX	-	102933426	102933579	102933426	102933528	102940098	102940188	3549	9	75	41	89	29	13	107	295	11	126	42	109	13	43	47	10	37	15	46	6	6	40	125	2	77	21	38	6	24	23	21	33	38	41	41	30	133	42
5091	ENSG00000092199.13	HNRNPC	chr14	-	21731469	21731741	21731469	21731495	21737456	21737584	5091	107	516	251	378	289	52	282	809	190	259	235	584	199	489	110	141	235	692	281	144	111	249	391	33	289	104	277	340	180	155	130	170	468	333	203	283	189	263
6707	ENSG00000214078.7	CPNE1	chr20	-	34214488	34214748	34214488	34214722	34215201	34215335	6707	2	3	24	16	5	3	5	2	12	5	3	5	4	7	5	0	0	0	0	0	28	0	0	0	0	0	0	0	0	0	5	1	8	3	7	8	4	1
57	ENSG00000168385.13	SEPT2	chr2	+	242275373	242275513	242275389	242275513	242274540	242274627	57	7	10	5	3	1	1	5	11	4	4	2	3	2	6	4	52	32	58	58	21	25	52	93	29	52	20	42	19	21	22	4	0	6	2	2	3	3	3
4156	ENSG00000108523.11	RNF167	chr17	+	4844167	4844288	4844217	4844288	4843781	4844021	4156	14	10	40	19	5	15	4	9	5	5	10	10	19	14	16	6	0	4	0	0	1	1	0	0	0	1	1	3	0	1	2	3	28	12	18	27	9	8
4486	ENSG00000142102.11	ATHL1	chr11	+	294266	294478	294320	294478	294098	294196	4486	264	38	1128	109	23	182	327	8	286	192	156	57	62	127	153	5	0	9	2	0	2	7	0	2	3	1	0	0	1	3	2044	252	81	156	124	48	534	41
5931	ENSG00000156482.6	RPL30	chr8	-	99054872	99055003	99054872	99054946	99057170	99057316	5931	3302	7832	8883	3972	10833	3127	5457	5838	3582	4375	2884	10741	7950	8792	5130	249	283	283	176	264	127	224	361	170	124	169	376	247	349	233	5117	8935	6423	6604	8820	10606	4608	4719
5707	ENSG00000063046.13	EIF4B	chr12	+	53415499	53415644	53415589	53415644	53413693	53413810	5707	38	26	75	32	45	12	75	35	13	23	29	41	7	26	39	92	153	279	157	202	60	245	162	71	185	103	217	109	141	154	48	6	34	31	39	30	22	7
6932	ENSG00000178719.12	GRINA	chr8	+	145066045	145066541	145066412	145066541	145065859	145065972	6932	249	96	149	234	59	61	191	71	262	298	146	56	172	385	327	20	7	4	15	2	1	32	8	21	11	9	2	10	29	18	46	160	203	395	199	180	183	155
2624	ENSG00000130734.5	ATG4D	chr19	+	10657514	10657929	10657864	10657929	10655632	10655806	2624	320	200	106	110	140	240	51	141	249	33	139	110	80	155	115	0	0	1	0	1	2	1	1	0	1	0	0	2	2	0	233	105	120	133	158	104	199	139
6880	ENSG00000089006.12	SNX5	chr20	-	17934639	17934867	17934639	17934761	17936008	17936119	6880	32	16	25	54	30	9	23	82	9	90	15	26	10	26	18	70	47	75	94	47	29	50	92	18	100	29	48	24	66	93	6	27	53	21	43	15	31	20
4435	ENSG00000102100.10	SLC35A2	chrX	-	48762022	48762759	48762022	48762169	48763668	48763820	4435	61	66	34	199	160	57	132	323	129	201	109	219	30	82	84	7	0	2	4	5	0	4	2	5	0	2	3	0	5	3	22	66	210	61	168	41	240	51
4603	ENSG00000156170.8	NDUFAF6	chr8	+	96048529	96048722	96048598	96048722	96047681	96047804	4603	12	8	24	13	6	4	18	18	9	5	9	11	4	9	12	1	1	2	1	1	1	6	3	0	2	6	0	0	2	0	12	8	8	6	10	13	10	6
2004	ENSG00000095485.12	CWF19L1	chr10	-	102020722	102020801	102020722	102020785	102021735	102021820	2004	15	16	30	10	11	2	23	61	7	11	7	10	3	12	12	7	1	8	3	1	1	8	14	2	3	3	4	1	7	3	21	10	17	9	19	18	11	8
7954	ENSG00000078747.8	ITCH	chr20	+	32981575	32981687	32981596	32981687	32957199	32957276	7954	0	4	2	5	2	0	3	9	2	6	0	4	1	3	0	25	16	8	12	11	2	23	76	2	29	8	26	1	7	11	1	0	3	2	2	1	4	1
1059	ENSG00000105677.7	TMEM147	chr19	+	36037573	36038142	36038020	36038142	36037427	36037487	1059	38	64	153	77	92	35	71	66	45	76	41	80	128	117	66	0	0	2	0	0	2	0	2	0	1	0	1	0	1	0	73	106	100	61	60	123	54	75
8320	ENSG00000105671.7	DDX49	chr19	+	19035661	19035788	19035690	19035788	19035431	19035508	8320	5	11	3	14	13	3	3	9	4	8	7	11	3	16	8	31	21	50	55	21	9	22	23	7	41	18	18	40	23	35	2	6	6	8	5	10	1	2
[truncated: 81 more columns]

## Sheet: RI
ID	GeneID	geneSymbol	chr	strand	riExonStart_0base	riExonEnd	upstreamES	upstreamEE	downstreamES	downstreamEE	ID	IC_SAMPLE_1_ALL24	IC_SAMPLE_1_ALL25	IC_SAMPLE_1_ALL26	IC_SAMPLE_1_ALL27	IC_SAMPLE_1_ALL28	IC_SAMPLE_1_ALL29	IC_SAMPLE_1_ALL30	IC_SAMPLE_1_ALL31	IC_SAMPLE_1_ALL32	IC_SAMPLE_1_ALL33	IC_SAMPLE_1_ALL34	IC_SAMPLE_1_ALL35	IC_SAMPLE_1_ALL36	IC_SAMPLE_1_ALL37	IC_SAMPLE_1_ALL38	SC_SAMPLE_1_ALL24	SC_SAMPLE_1_ALL25	SC_SAMPLE_1_ALL26	SC_SAMPLE_1_ALL27	SC_SAMPLE_1_ALL28	SC_SAMPLE_1_ALL29	SC_SAMPLE_1_ALL30	SC_SAMPLE_1_ALL31	SC_SAMPLE_1_ALL32	SC_SAMPLE_1_ALL33	SC_SAMPLE_1_ALL34	SC_SAMPLE_1_ALL35	SC_SAMPLE_1_ALL36	SC_SAMPLE_1_ALL37	SC_SAMPLE_1_ALL38	IC_SAMPLE_2_ALL1	IC_SAMPLE_2_ALL2	IC_SAMPLE_2_ALL3	IC_SAMPLE_2_ALL4	IC_SAMPLE_2_ALL5	IC_SAMPLE_2_ALL6	IC_SAMPLE_2_ALL7	IC_SAMPLE_2_ALL8
2202	ENSG00000115053.11	NCL	chr2	-	232322976	232323836	232322976	232323100	232323711	232323836	2202	42	264	276	445	96	130	25	247	95	86	82	500	99	497	93	383	544	430	942	379	268	415	1229	201	760	315	729	313	551	543	44	45	390	107	310	160	47	33
2969	ENSG00000026025.9	VIM	chr10	+	17277844	17278378	17277844	17277888	17278292	17278378	2969	146	1848	850	937	637	419	286	2366	221	533	295	4003	400	1037	392	999	3822	2645	1848	906	1874	2248	2526	607	3055	1446	3091	1087	1359	1601	151	294	1315	1587	1530	472	305	456
4849	ENSG00000117632.16	STMN1	chr1	-	26227981	26230304	26227981	26228173	26230131	26230304	4849	382	720	1799	363	234	173	185	956	698	260	170	1388	260	996	219	437	423	2333	867	151	273	826	722	343	787	335	498	500	869	282	810	25	260	701	291	437	262	285
5348	ENSG00000204628.7	GNB2L1	chr5	-	180663928	180664719	180663928	180664042	180664608	180664719	5348	341	731	1021	1006	1023	602	318	675	771	332	392	884	787	805	476	1030	2147	3712	1711	3171	2136	1825	1787	2221	1514	1534	3354	3234	2582	1707	725	525	569	978	739	606	298	512
1260	ENSG00000092841.14	MYL6	chr12	+	56553370	56553932	56553370	56553514	56553758	56553932	1260	68	245	410	103	148	84	48	134	85	92	52	216	316	142	90	581	1124	2391	1283	696	529	911	1697	434	1444	575	1214	1156	989	611	71	70	223	285	108	203	126	104
4038	ENSG00000198755.6	RPL10A	chr6	+	35436723	35437306	35436723	35436804	35437157	35437306	4038	295	1248	1356	1014	2092	537	478	1255	492	275	494	1525	1158	851	805	1000	2818	3627	1368	4224	1058	2661	2626	1026	1307	951	4252	3395	2793	1779	359	657	660	653	919	600	472	331
4749	ENSG00000140988.11	RPS2	chr16	-	2012497	2012910	2012497	2012657	2012736	2012910	4749	150	550	552	619	802	249	221	483	261	131	235	652	409	417	536	1716	4083	4674	2542	6372	1713	2959	2833	1764	1141	1804	5860	5602	3480	2918	195	398	344	690	388	382	178	218
1969	ENSG00000187514.10	PTMA	chr2	+	232576057	232576693	232576057	232576129	232576599	232576693	1969	208	1203	993	1056	548	1171	96	535	903	433	364	822	704	1261	455	2767	7517	6340	6090	3817	3200	2844	7873	1623	7004	2478	9580	3512	4518	3505	130	192	1081	622	1157	217	162	273
956	ENSG00000135486.13	HNRNPA1	chr12	+	54675169	54675725	54675169	54675286	54675578	54675725	956	86	562	936	663	493	240	135	335	430	89	216	701	697	717	273	2039	3829	4766	3251	3568	1464	2777	5017	1341	2264	2070	6443	1935	3173	3180	246	45	744	404	686	591	83	128
5223	ENSG00000071462.7	WBSCR22	chr7	+	73106925	73107744	73106925	73106976	73107658	73107744	5223	15	144	51	83	136	52	27	91	42	86	34	134	69	108	35	130	109	93	145	90	54	85	159	41	54	62	90	37	94	100	12	18	80	39	204	75	28	5
2970	ENSG00000026025.9	VIM	chr10	+	17277167	17278378	17277167	17277388	17277844	17278378	2970	150	2058	841	1081	738	523	316	2663	229	692	392	5096	513	1190	490	704	2687	1903	1336	667	1290	1518	1779	375	2089	1088	2064	768	934	1132	145	239	1633	1648	1711	501	458	416
925	ENSG00000105373.14	GLTSCR2	chr19	+	48259012	48259861	48259012	48259079	48259784	48259861	925	171	524	328	603	537	395	122	187	662	198	328	372	445	587	438	937	736	1124	779	864	1114	519	562	1024	374	668	943	1468	994	1013	401	287	308	290	708	484	110	214
5473	ENSG00000148303.12	RPL7A	chr9	+	136217094	136217582	136217094	136217174	136217451	136217582	5473	192	726	794	745	851	356	288	548	461	317	311	769	523	991	465	1510	3421	4806	2016	5189	1940	3286	3208	1988	2363	1901	5709	4591	3452	2671	300	403	1077	785	604	735	276	341
1261	ENSG00000092841.14	MYL6	chr12	+	56552141	56552495	56552141	56552188	56552467	56552495	1261	25	222	78	89	117	43	36	121	13	106	38	202	72	73	65	93	269	465	288	172	118	228	422	101	327	120	302	183	196	171	19	40	88	154	81	72	48	24
4041	ENSG00000198755.6	RPL10A	chr6	+	35436575	35436804	35436575	35436650	35436723	35436804	4041	18	101	93	78	154	40	10	74	41	10	38	124	135	81	68	637	1841	2591	1081	3125	845	1788	2150	680	1025	703	3130	1994	1870	1331	19	11	50	63	71	51	22	11
4835	ENSG00000197728.5	RPS26	chr12	+	56436208	56437277	56436208	56436386	56437146	56437277	4835	147	388	847	426	365	228	105	422	219	118	135	529	344	605	253	279	1349	600	1000	558	261	1004	1312	195	994	708	1769	1698	2832	385	132	147	315	530	438	422	141	197
976	ENSG00000102054.13	RBBP7	chrX	-	16863950	16867424	16863950	16864061	16867366	16867424	976	19	73	178	89	93	38	20	82	108	25	29	109	108	143	32	95	69	110	110	86	48	73	194	103	37	57	52	53	95	60	50	14	113	51	106	90	16	35
5792	ENSG00000100911.9	PSME2	chr14	-	24613608	24614364	24613608	24613677	24614266	24614364	5792	34	53	80	178	47	25	46	218	72	80	37	82	40	66	46	82	80	362	159	103	93	144	141	108	189	73	90	313	123	62	72	40	40	81	35	94	63	87
5026	ENSG00000134253.5	TRIM45	chr1	-	117653681	117655075	117653681	117653834	117654716	117655075	5026	3	7	16	4	22	7	6	5	27	4	16	25	26	10	1	2	1	3	2	1	0	0	0	7	0	1	3	3	4	0	5	1	12	15	2	1	1	13
5379	ENSG00000087460.19	GNAS	chr20	+	57484404	57484634	57484404	57484478	57484575	57484634	5379	29	133	87	83	80	58	21	145	143	50	46	134	31	93	53	964	1682	1432	1526	682	870	875	914	751	2147	925	1037	1163	1427	1342	49	22	98	74	119	78	30	37
4425	ENSG00000111229.11	ARPC3	chr12	-	110873914	110874488	110873914	110874009	110874361	110874488	4425	86	68	81	36	71	68	20	71	106	26	33	31	15	117	22	302	181	714	413	228	412	295	760	120	567	236	186	419	368	153	54	44	99	68	79	61	13	71
1621	ENSG00000132507.13	EIF5A	chr17	+	7214668	7214970	7214668	7214800	7214896	7214970	1621	23	70	122	122	81	96	35	89	119	61	69	64	73	108	108	431	552	909	702	497	312	672	734	358	759	576	470	580	486	739	67	69	69	40	148	164	55	112
4325	ENSG00000104904.8	OAZ1	chr19	+	2271383	2271953	2271383	2271529	2271780	2271953	4325	161	113	92	287	127	82	90	120	172	167	152	162	39	109	73	361	195	783	1124	382	302	1089	589	179	881	261	515	557	444	164	91	48	99	241	66	97	107	84
2413	ENSG00000064201.11	TSPAN32	chr11	+	2337458	2337897	2337458	2337542	2337805	2337897	2413	9	7	19	2	2	97	13	2	10	2	28	6	2	3	7	0	0	0	1	0	2	1	0	0	0	5	1	0	0	0	6	3	39	5	9	54	49	19
599	ENSG00000085662.9	AKR1B1	chr7	-	134132049	134132813	134132049	134132133	134132731	134132813	599	121	117	84	158	127	45	60	253	227	95	51	143	91	142	85	71	80	205	67	75	27	72	69	111	39	31	57	171	60	39	73	14	80	47	110	8	55	89
5044	ENSG00000113597.13	TRAPPC13	chr5	+	64956525	64960211	64956525	64956724	64960060	64960211	5044	64	74	127	26	65	38	42	180	97	10	30	106	53	107	26	1	0	3	1	0	1	3	1	0	3	2	0	1	4	1	110	38	74	52	107	44	33	68
4783	ENSG00000111640.10	GAPDH	chr12	+	6645849	6646176	6645849	6645956	6646085	6646176	4783	236	582	294	407	288	215	159	424	139	207	152	381	101	458	112	3064	3501	5463	3154	2840	1015	3732	5624	480	2275	1335	2913	2564	2633	844	89	226	359	452	345	290	281	229
1259	ENSG00000092841.14	MYL6	chr12	+	56552467	56553514	56552467	56552495	56553370	56553514	1259	205	536	1556	404	308	289	123	450	235	222	152	475	811	352	216	177	398	862	493	272	212	400	671	158	625	224	453	317	333	283	155	90	730	827	251	567	348	186
3417	ENSG00000178149.12	DALRD3	chr3	-	49053405	49053773	49053405	49053493	49053590	49053773	3417	32	14	40	134	17	43	17	76	26	71	19	13	15	24	28	0	1	2	4	0	2	3	0	1	1	0	1	2	0	2	9	32	38	35	21	16	30	18
3980	ENSG00000234741.3	GAS5	chr1	-	173833394	173834420	173833394	173833842	173834366	173834420	3980	64	408	656	418	299	97	179	854	53	181	121	955	258	253	119	321	1043	1104	560	1383	347	702	912	239	522	378	1597	2033	769	472	67	113	355	682	167	283	144	129
4847	ENSG00000214087.4	ARL16	chr17	-	79649063	79649705	79649063	79649179	79649472	79649705	4847	31	23	64	51	51	64	22	17	47	32	25	17	24	22	11	0	2	3	1	5	2	2	1	1	2	4	1	4	0	1	9	27	39	23	14	28	17	28
5827	ENSG00000130726.7	TRIM28	chr19	+	59061103	59061402	59061103	59061227	59061315	59061402	5827	28	160	121	148	230	241	79	31	165	54	110	78	94	127	135	332	453	692	673	380	578	499	232	323	429	368	295	370	379	498	117	71	69	59	145	59	64	42
1407	ENSG00000162300.7	ZFPL1	chr11	+	64851713	64852272	64851713	64851832	64852162	64852272	1407	8	13	39	18	22	16	15	11	22	9	17	12	11	23	13	2	1	1	3	1	1	0	0	1	1	1	0	0	3	0	23	9	20	11	8	18	5	11
2989	ENSG00000111144.5	LTA4H	chr12	-	96402871	96407036	96402871	96402926	96406965	96407036	2989	77	135	176	59	185	24	33	213	91	26	52	285	74	120	30	15	60	79	41	74	21	78	60	21	26	19	110	79	44	16	117	25	237	98	53	96	68	70
3301	ENSG00000121022.9	COPS5	chr8	-	67955316	67958195	67955316	67955552	67958046	67958195	3301	47	43	138	50	72	39	43	163	55	30	25	86	28	70	19	44	21	95	32	23	27	53	104	45	49	24	27	39	26	31	129	44	68	70	75	119	47	49
5344	ENSG00000204628.7	GNB2L1	chr5	-	180668491	180669345	180668491	180668639	180669173	180669345	5344	244	592	767	505	633	227	220	472	298	138	258	460	270	439	202	862	2654	4656	2024	3589	1121	2831	2261	944	2312	1320	4550	3455	2972	1717	256	226	477	596	519	356	166	319
4903	ENSG00000173818.12	ENDOV	chr17	+	78403572	78404143	78403572	78403631	78403840	78404143	4903	5	11	11	8	6	6	8	5	16	6	3	4	9	9	7	0	0	0	0	0	1	0	1	3	0	1	1	0	1	0	10	24	5	6	2	11	11	3
424	ENSG00000167642.8	SPINT2	chr19	+	38781176	38783108	38781176	38781215	38782479	38783108	424	28	46	43	20	37	74	2	10	91	24	23	12	14	40	11	90	60	155	75	63	102	25	12	77	55	55	28	83	118	59	19	33	47	20	32	25	27	17
4894	ENSG00000115286.15	NDUFS7	chr19	+	1388831	1391049	1388831	1388937	1390869	1391049	4894	57	57	34	48	29	22	11	46	54	23	35	13	12	82	30	45	28	144	57	40	13	29	41	19	22	30	24	103	69	35	19	20	35	50	33	25	23	8
4750	ENSG00000140988.11	RPS2	chr16	-	2012736	2013257	2012736	2012910	2013149	2013257	4750	66	236	348	382	256	160	104	182	150	166	99	207	183	226	201	1725	4545	5316	3062	6767	1525	4324	3691	1382	2660	1895	7206	5695	4044	3095	65	154	185	423	130	178	83	108
2091	ENSG00000102317.13	RBM3	chrX	+	48433948	48434807	48433948	48434055	48434701	48434807	2091	227	401	697	672	233	500	114	635	279	241	180	285	145	465	325	899	975	983	772	614	629	577	3114	252	635	418	1063	410	754	1133	132	111	471	573	356	323	240	352
1124	ENSG00000160179.14	ABCG1	chr21	+	43707998	43708422	43707998	43708183	43708320	43708422	1124	5	17	0	5	2	1	0	1	0	0	0	21	0	1	0	58	115	8	25	10	7	5	42	1	14	6	91	6	14	16	1	0	0	1	1	2	3	0
3848	ENSG00000185088.8	RPS27L	chr15	-	63446051	63447930	63446051	63446259	63447819	63447930	3848	15	27	46	10	10	11	25	9	7	4	16	21	9	20	9	35	33	141	15	28	30	51	45	18	25	22	39	88	47	11	13	9	38	33	11	28	7	7
3749	ENSG00000142534.2	RPS11	chr19	+	50000776	50001303	50000776	50000852	50001173	50001303	3749	503	1593	627	1161	1093	1056	315	867	947	1199	539	1544	530	1336	1094	3508	9319	8272	4677	13407	3202	5618	9430	3622	5987	3602	12928	12332	9205	6020	557	992	1277	941	1219	930	352	505
4482	ENSG00000162191.9	UBXN1	chr11	-	62443969	62444477	62443969	62444111	62444284	62444477	4482	74	143	116	132	118	153	44	81	222	82	79	79	73	203	118	174	149	187	123	138	170	91	134	191	141	131	119	138	170	161	107	94	118	73	150	102	45	72
1552	ENSG00000185246.13	PRPF39	chr14	+	45565626	45565961	45565626	45565695	45565798	45565961	1552	32	46	38	38	40	13	11	143	16	20	24	63	10	19	20	2	1	4	2	1	0	5	16	1	3	2	3	1	2	3	25	10	40	47	26	16	24	25
1539	ENSG00000105193.4	RPS16	chr19	-	39924304	39926348	39924304	39924401	39926246	39926348	1539	420	890	647	1166	820	1906	230	896	721	288	351	3424	1115	1053	520	1344	2906	4008	1973	5003	1797	2264	3277	1560	1352	1225	5424	3415	3176	2207	188	1199	1483	1313	959	416	975	603
2727	ENSG00000116478.7	HDAC1	chr1	+	32797276	32797843	32797276	32797407	32797690	32797843	2727	12	44	62	31	61	44	28	42	25	26	21	43	20	23	36	26	43	175	59	43	58	46	70	25	61	29	31	51	40	47	59	29	21	16	135	51	39	7
5788	ENSG00000100911.9	PSME2	chr14	-	24614587	24615449	24614587	24614674	24614918	24615449	5788	7	7	22	39	28	10	10	46	18	23	16	21	9	22	19	73	68	372	165	108	77	163	112	100	186	91	101	291	130	77	17	11	8	23	16	31	29	19
115	ENSG00000049656.9	CLPTM1L	chr5	-	1324877	1325931	1324877	1324928	1325865	1325931	115	72	71	81	58	152	223	27	95	67	18	27	16	14	50	59	36	25	90	35	49	63	46	39	19	31	20	17	52	35	24	47	33	82	40	120	59	40	24
5391	ENSG00000166347.14	CYB5A	chr18	-	71922975	71928179	71922975	71923010	71928149	71928179	5391	15	39	70	32	93	8	16	92	3	19	14	31	16	38	40	5	14	21	27	24	11	19	20	11	9	8	5	22	20	15	22	0	60	13	28	29	13	42
5773	ENSG00000164405.6	UQCRQ	chr5	+	132202560	132203379	132202560	132202727	132203179	132203379	5773	59	48	221	56	71	50	63	94	112	35	89	45	73	146	83	82	49	344	37	86	71	207	75	35	67	55	48	215	122	40	123	66	55	62	65	150	33	55
5083	ENSG00000117410.9	ATP6V0B	chr1	+	44442697	44443967	44442697	44442888	44443652	44443967	5083	137	284	243	299	464	394	50	322	460	158	122	311	307	549	149	348	245	201	271	272	271	199	397	454	252	210	232	257	360	284	131	106	272	327	464	253	56	185
111	ENSG00000087191.8	PSMC5	chr17	+	61905497	61906923	61905497	61905569	61906853	61906923	111	166	243	288	435	483	167	84	240	259	121	189	198	181	377	229	79	57	112	88	86	31	59	225	27	70	55	65	70	54	57	416	47	325	312	314	217	76	184
1876	ENSG00000099958.10	DERL3	chr22	-	24178920	24179341	24178920	24179149	24179250	24179341	1876	11	4	17	5	15	15	7	6	14	4	7	3	11	7	1	6	0	2	0	0	1	0	0	0	0	0	1	5	0	1	1	7	32	3	6	23	2	2
4812	ENSG00000189171.9	S100A13	chr1	-	153598795	153600074	153598795	153599009	153599958	153600074	4812	21	10	0	9	28	11	2	68	3	5	7	38	9	19	11	15	22	1	12	9	5	5	45	9	8	12	25	18	9	5	1	23	25	26	17	3	8	13
446	ENSG00000105369.5	CD79A	chr19	+	42383059	42383723	42383059	42383359	42383604	42383723	446	26	27	1	51	60	48	7	29	84	58	23	4	22	77	24	1097	246	34	1079	314	508	80	296	348	881	309	64	502	840	525	0	84	71	41	82	6	4	13
3793	ENSG00000167996.11	FTH1	chr11	-	61732458	61732987	61732458	61732584	61732840	61732987	3793	33	1154	576	380	76	427	115	239	143	144	111	676	270	332	131	2019	11226	3516	5973	1756	4163	4456	5055	1720	4458	3284	8306	2410	3308	4556	61	83	233	367	173	1084	509	156
5850	ENSG00000051523.6	CYBA	chr16	-	88712523	88713246	88712523	88712605	88713162	88713246	5850	79	65	48	69	77	173	20	50	49	57	41	15	47	71	50	195	171	257	218	364	412	199	238	88	307	131	148	576	306	120	15	36	81	69	81	61	106	33
2341	ENSG00000159496.10	RGL4	chr22	+	24040741	24041165	24040741	24040832	24041030	24041165	2341	8	3	17	3	35	9	8	5	24	1	7	3	6	13	8	1	0	5	0	3	0	1	2	0	0	0	0	0	0	0	48	11	14	14	19	44	2	4
5541	ENSG00000174744.9	BRMS1	chr11	-	66105713	66106256	66105713	66105753	66106191	66106256	5541	24	27	44	32	19	27	19	42	28	8	24	26	13	22	29	34	22	71	41	26	28	57	40	30	36	33	26	35	31	37	44	33	37	12	19	16	17	22
887	ENSG00000172531.10	PPP1CA	chr11	-	67166192	67166634	67166192	67166327	67166410	67166634	887	20	16	19	17	65	99	8	23	107	6	10	11	19	32	25	100	46	242	96	98	121	101	74	95	72	44	30	130	81	66	8	23	27	11	49	6	27	15
4468	ENSG00000010270.9	STARD3NL	chr7	+	38254628	38256906	38254628	38254706	38256788	38256906	4468	7	18	10	14	29	8	7	29	1	14	5	31	6	17	6	0	1	0	2	0	0	1	5	0	2	0	4	5	0	1	11	4	26	15	12	62	76	12
1553	ENSG00000019582.10	CD74	chr5	-	149786443	149786887	149786443	149786523	149786714	149786887	1553	17	73	0	192	45	60	22	43	35	278	37	122	103	137	32	2688	855	38	3168	947	934	500	1001	770	2810	615	1067	2560	2578	1415	0	19	517	78	76	52	9	21
2926	ENSG00000136068.10	FLNB	chr3	+	58154166	58155520	58154166	58154385	58155316	58155520	2926	17	4	9	8	7	13	2	4	20	0	1	31	33	6	5	24	13	13	8	28	29	14	13	10	8	6	45	87	7	16	3	1	13	5	18	13	5	3
1038	ENSG00000138385.11	SSB	chr2	+	170664986	170665412	170664986	170665063	170665369	170665412	1038	13	47	96	22	48	23	8	46	14	5	18	87	44	46	17	62	171	101	120	116	34	102	240	55	87	62	151	29	124	61	22	5	9	13	44	48	9	7
3450	ENSG00000172354.5	GNB2	chr7	+	100274315	100275038	100274315	100274422	100274974	100275038	3450	56	66	66	72	35	130	28	53	194	123	69	30	34	168	71	70	79	116	173	78	81	79	66	86	227	105	39	75	148	138	38	39	50	85	67	47	86	48
3631	ENSG00000156482.6	RPL30	chr8	-	99057170	99057627	99057170	99057316	99057574	99057627	3631	261	987	745	770	1031	406	454	847	332	542	364	1166	520	853	797	1071	2543	3213	1444	4060	1089	2513	2530	1070	1936	1045	4110	2479	3061	1984	328	847	599	926	1074	745	477	293
2128	ENSG00000160789.15	LMNA	chr1	+	156106711	156107023	156106711	156106819	156106903	156107023	2128	3	378	9	114	43	61	32	233	34	85	164	72	5	65	167	61	2279	11	442	107	244	352	1036	69	1351	902	397	10	233	1705	4	60	445	72	572	3	28	31
254	ENSG00000198258.6	UBL5	chr19	+	9939002	9939351	9939002	9939069	9939267	9939351	254	189	165	158	137	206	112	76	218	191	68	109	75	98	143	165	91	124	395	135	108	129	201	199	54	175	63	128	246	158	124	215	155	73	99	122	97	37	172
534	ENSG00000089327.10	FXYD5	chr19	+	35657044	35657228	35657044	35657074	35657153	35657228	534	25	52	10	26	34	18	3	31	31	11	12	84	42	29	31	454	509	215	336	251	163	147	276	240	168	224	460	267	242	295	6	12	89	73	26	25	30	36
3445	ENSG00000113013.8	HSPA9	chr5	-	137892462	137893185	137892462	137892555	137893090	137893185	3445	134	239	298	184	178	126	61	253	137	102	72	218	79	184	66	236	285	177	257	225	121	162	387	142	141	142	257	75	200	196	113	124	238	232	233	195	183	91
3117	ENSG00000092199.13	HNRNPC	chr14	-	21677294	21679725	21677294	21679465	21679564	21679725	3117	2	35	11	25	10	15	22	44	2	40	5	59	5	8	6	294	851	898	551	319	302	395	1174	129	533	235	692	445	336	411	3	13	11	22	17	18	54	7
1084	ENSG00000122545.13	SEPT7	chr7	+	35937857	35942825	35937857	35937993	35942685	35942825	1084	96	294	214	124	224	89	68	328	112	69	74	571	50	256	37	312	203	214	142	142	117	137	494	90	155	154	209	73	155	151	155	53	266	327	357	214	63	47
3976	ENSG00000234741.3	GAS5	chr1	-	173834994	173835344	173834994	173835032	173835314	173835344	3976	49	205	492	244	157	49	74	396	27	92	60	530	213	127	73	277	1005	1072	509	1534	320	787	959	241	557	388	1613	1840	782	474	42	79	217	261	114	200	62	63
2363	ENSG00000182979.13	MTA1	chr14	+	105930799	105931200	105930799	105930904	105931010	105931200	2363	2	8	13	10	26	21	2	13	8	6	6	9	15	22	17	50	46	119	57	57	47	65	38	62	55	47	57	101	48	42	11	8	11	1	12	13	7	8
3239	ENSG00000065357.15	DGKA	chr12	+	56347133	56347805	56347133	56347194	56347468	56347805	3239	15	0	11	2	7	7	2	2	15	3	3	1	3	6	3	75	9	338	32	84	51	26	13	106	46	42	24	76	57	37	33	3	3	4	3	6	6	8
4443	ENSG00000106610.10	STAG3L4	chr7	+	66773563	66774126	66773563	66773639	66773921	66774126	4443	38	85	15	85	65	49	11	55	33	16	45	62	30	56	45	3	3	1	4	0	2	1	6	0	5	4	2	0	0	1	38	32	51	68	57	48	10	21
2775	ENSG00000213614.5	HEXA	chr15	-	72646031	72647965	72646031	72646078	72647899	72647965	2775	7	25	36	14	11	7	13	9	38	10	12	23	21	36	6	44	21	52	27	24	7	40	20	19	32	33	23	55	42	11	19	1	22	10	23	53	7	2
3979	ENSG00000234741.3	GAS5	chr1	-	173835665	173835934	173835665	173835705	173835898	173835934	3979	31	133	407	110	85	46	68	298	25	111	38	511	155	112	79	249	864	1002	529	1415	333	866	948	226	584	319	1567	810	681	439	47	70	184	276	81	156	39	50
1542	ENSG00000105193.4	RPS16	chr19	-	39924161	39924401	39924161	39924209	39924304	39924401	1542	42	88	82	79	70	213	32	105	99	42	39	262	122	99	58	1671	3606	4889	2526	5898	2229	3170	4302	1993	2028	1355	7027	4397	3965	2582	30	181	113	93	109	54	98	78
2356	ENSG00000106263.13	EIF3B	chr7	+	2418323	2418877	2418323	2418401	2418768	2418877	2356	23	50	21	62	45	66	6	22	50	21	30	23	32	66	27	193	167	129	199	171	124	117	150	57	53	85	100	94	86	119	30	49	51	33	71	28	10	21
5857	ENSG00000073584.14	SMARCE1	chr17	-	38787843	38788619	38787843	38787945	38788446	38788619	5857	6	18	5	8	7	10	5	13	14	1	2	3	4	33	11	161	75	151	62	33	56	119	320	34	109	71	88	89	133	74	45	10	39	34	28	24	3	11
1277	ENSG00000100650.11	SRSF5	chr14	+	70235514	70235968	70235514	70235613	70235898	70235968	1277	173	1383	868	789	1167	385	199	1607	389	525	371	2913	748	1269	248	542	1125	609	1032	818	346	406	1588	395	486	454	1050	285	929	387	252	166	1360	1166	934	860	288	183
3540	ENSG00000105221.12	AKT2	chr19	-	40742163	40743998	40742163	40742292	40743875	40743998	3540	36	71	23	100	71	81	18	28	47	81	53	105	31	113	29	76	102	141	82	77	67	81	35	90	78	71	51	65	79	57	38	15	118	80	94	167	22	10
4122	ENSG00000131871.10	VIMP	chr15	-	101814796	101815566	101814796	101814886	101815459	101815566	4122	3	14	23	4	6	3	0	7	2	5	2	12	0	8	6	29	35	46	35	12	16	40	62	3	47	20	28	11	54	44	2	4	11	4	5	6	8	2
4481	ENSG00000162191.9	UBXN1	chr11	-	62444284	62445304	62444284	62444477	62444989	62445304	4481	156	318	224	354	242	202	66	156	322	97	137	149	122	410	190	189	169	207	172	194	194	125	173	175	202	166	163	140	169	206	211	122	245	207	281	196	67	135
3981	ENSG00000167526.9	RPL13	chr16	+	89627634	89628159	89627634	89627776	89627985	89628159	3981	178	437	692	318	878	315	260	314	377	201	324	500	449	574	618	1460	1910	3495	1682	4335	1463	1190	2524	1327	654	1173	3823	3467	3415	2697	324	595	397	362	439	389	368	194
3912	ENSG00000179222.13	MAGED1	chrX	+	51640890	51641289	51640890	51640982	51641209	51641289	3912	8	17	31	23	15	5	1	32	17	6	10	20	4	22	10	51	52	115	54	36	5	28	147	48	59	39	23	66	81	55	12	5	7	13	15	18	6	17
5791	ENSG00000100911.9	PSME2	chr14	-	24613608	24614482	24613608	24614364	24614451	24614482	5791	4	15	21	28	25	3	6	40	24	19	11	17	12	25	17	44	37	167	85	62	36	60	56	52	90	33	46	151	49	45	12	14	12	18	11	32	15	26
4958	ENSG00000187147.13	RNF220	chr1	+	45115554	45117395	45115554	45115629	45116375	45117395	4958	33	61	37	79	72	66	19	62	22	24	28	48	15	80	37	90	46	80	61	33	103	89	101	36	43	39	31	53	94	84	24	32	51	29	66	44	72	30
5123	ENSG00000159348.8	CYB5R1	chr1	-	202935014	202935728	202935014	202935121	202935655	202935728	5123	16	18	18	25	15	5	11	19	16	18	13	8	12	24	21	4	2	14	10	3	2	7	5	2	7	7	8	23	8	5	16	4	9	13	8	3	4	6
785	ENSG00000233927.4	RPS28	chr19	+	8386539	8386975	8386539	8386587	8386836	8386975	785	75	292	159	183	216	215	117	177	82	222	140	304	79	153	209	1766	3908	4373	2387	6092	2016	2667	3510	1827	1629	1838	5629	5105	4174	2630	56	264	156	192	183	118	114	99
4706	ENSG00000114770.12	ABCC5	chr3	-	183701540	183705705	183701540	183702682	183705557	183705705	4706	40	53	545	210	55	38	120	88	106	88	101	173	127	127	19	0	1	4	1	0	2	1	0	1	2	1	1	2	0	0	186	6	225	140	25	145	75	51
2889	ENSG00000140319.6	SRP14	chr15	-	40330482	40331149	40330482	40330595	40331076	40331149	2889	5	44	74	22	46	31	11	45	25	29	28	60	77	52	27	293	446	949	184	434	194	471	783	162	392	236	503	548	348	279	31	6	35	48	37	97	25	20
3857	ENSG00000089053.8	ANAPC5	chr12	-	121783641	121784808	121783641	121783834	121784698	121784808	3857	59	292	388	150	305	130	89	144	252	119	156	487	178	211	99	4	39	82	30	36	12	46	32	7	34	15	47	55	33	14	182	7	440	130	160	188	65	21
5398	ENSG00000126934.9	MAP2K2	chr19	-	4094450	4095447	4094450	4094496	4095385	4095447	5398	40	74	24	96	34	39	9	48	19	24	27	27	7	23	61	87	79	248	123	91	68	110	30	77	114	91	55	205	109	81	22	35	28	47	9	38	63	18
892	ENSG00000149136.3	SSRP1	chr11	-	57095770	57097612	57095770	57095900	57097566	57097612	892	54	32	42	68	55	24	27	41	24	14	32	10	15	69	22	60	29	121	49	41	33	86	35	30	54	32	35	91	52	57	50	25	28	23	62	16	16	24
1000	ENSG00000100299.13	ARSA	chr22	-	51065983	51066598	51065983	51066220	51066373	51066598	1000	18	23	67	16	14	28	10	1	44	15	19	24	15	32	7	0	1	6	1	1	0	0	0	2	2	0	1	3	1	0	22	3	61	13	10	14	7	6
2853	ENSG00000184009.5	ACTG1	chr17	-	79479257	79479807	79479257	79479386	79479759	79479807	2853	14	66	27	41	36	85	9	35	54	8	9	116	31	64	19	171	629	759	572	489	635	589	312	198	452	258	1083	319	431	378	13	19	120	49	35	11	198	7
4114	ENSG00000142541.12	RPL13A	chr19	+	49994035	49994356	49994035	49994121	49994296	49994356	4114	97	338	188	305	373	173	98	229	226	144	132	438	521	332	213	3232	10509	9612	5989	13137	3789	3976	8324	4589	3527	3817	14272	8492	9818	6112	119	129	252	178	316	242	83	143
3830	ENSG00000178921.9	PFAS	chr17	+	8159584	8159966	8159584	8159725	8159841	8159966	3830	2	5	5	4	2	4	3	3	0	0	3	1	2	2	1	13	9	15	8	5	9	8	9	9	7	6	1	6	9	4	0	1	0	1	4	3	0	2
693	ENSG00000113108.13	APBB3	chr5	-	139941171	139941434	139941171	139941307	139941428	139941434	693	13	20	55	17	15	35	15	8	41	18	26	18	33	9	17	0	0	2	2	5	2	1	1	4	3	1	1	4	0	0	38	5	32	35	10	46	23	18
3371	ENSG00000160201.7	U2AF1	chr21	-	44513065	44514673	44513065	44513359	44514580	44514673	3371	766	935	769	631	1105	621	193	1239	1141	257	548	793	989	944	336	1480	430	319	320	264	291	219	1162	292	260	252	327	197	245	246	809	380	788	200	943	654	293	943
2118	ENSG00000143624.9	INTS3	chr1	+	153744815	153745187	153744815	153744916	153745114	153745187	2118	11	19	20	26	14	41	6	14	42	15	10	8	12	50	7	23	20	58	76	32	32	9	23	93	108	36	48	67	92	5	2	2	41	24	6	10	5	15
888	ENSG00000177666.11	PNPLA2	chr11	+	823693	824130	823693	823855	823997	824130	888	15	34	20	59	28	45	5	19	54	11	14	32	28	51	23	52	46	63	122	56	87	30	21	81	18	45	26	46	51	55	29	4	15	26	21	18	25	6
2058	ENSG00000137841.7	PLCB2	chr15	-	40582777	40583038	40582777	40582873	40582961	40583038	2058	0	1	4	0	4	2	5	0	1	1	1	1	1	3	1	16	23	72	43	38	23	7	2	31	29	14	16	26	39	12	18	2	3	1	5	5	5	2
2052	ENSG00000059804.11	SLC2A3	chr12	-	8082279	8083238	8082279	8082467	8083075	8083238	2052	44	227	212	79	150	42	22	138	36	84	41	313	71	110	24	55	330	86	148	310	27	137	277	21	405	110	890	58	182	95	18	18	188	138	141	78	51	24
4895	ENSG00000115286.15	NDUFS7	chr19	+	1390869	1391164	1390869	1391049	1391117	1391164	4895	19	9	9	8	13	6	3	12	18	3	11	12	10	17	17	46	34	82	37	30	19	19	26	10	12	15	26	70	52	24	8	6	6	11	8	7	5	4
2300	ENSG00000092010.10	PSME1	chr14	+	24607257	24607472	24607257	24607326	24607404	24607472	2300	34	38	80	32	52	38	35	56	64	23	21	42	70	39	24	80	138	474	134	242	169	246	178	94	324	138	222	404	243	119	57	19	28	35	47	72	29	66
2886	ENSG00000165280.11	VCP	chr9	-	35061999	35062347	35061999	35062135	35062213	35062347	2886	19	113	44	82	97	39	27	55	26	53	43	88	27	95	48	92	108	151	211	69	38	85	144	52	205	82	102	48	127	130	14	8	40	108	32	26	32	22
2852	ENSG00000184009.5	ACTG1	chr17	-	79477952	79478652	79477952	79478134	79478213	79478652	2852	57	175	113	90	85	333	50	64	237	94	37	288	116	151	68	497	1515	1405	1073	945	1883	861	558	781	977	630	2222	725	981	875	82	204	348	147	177	55	232	73
1279	ENSG00000100650.11	SRSF5	chr14	+	70235898	70237257	70235898	70235968	70237183	70237257	1279	1131	3959	3099	2903	4609	1495	1095	8690	1349	2428	1058	10576	2451	4131	968	404	1157	484	857	748	366	355	826	429	329	490	656	480	757	410	1182	443	3641	5331	2367	2903	1417	1164
1877	ENSG00000099958.10	DERL3	chr22	-	24176689	24179341	24176689	24177119	24179250	24179341	1877	207	86	172	69	177	234	85	32	260	48	93	72	147	99	36	0	0	3	0	0	2	0	0	1	3	1	2	3	1	0	6	66	477	70	138	164	28	45
3469	ENSG00000159377.6	PSMB4	chr1	+	151373714	151374106	151373714	151373831	151374017	151374106	3469	124	312	350	230	475	302	140	205	292	172	160	270	211	287	267	242	229	366	228	262	247	259	392	251	226	180	232	220	241	234	272	334	190	296	312	300	124	147
5542	ENSG00000174744.9	BRMS1	chr11	-	66108244	66108517	66108244	66108341	66108437	66108517	5542	4	13	16	11	10	13	5	6	15	9	8	13	6	17	7	37	38	64	45	33	43	54	54	35	34	25	36	33	33	44	10	17	11	2	14	11	7	8
3236	ENSG00000065357.15	DGKA	chr12	+	56346124	56346716	56346124	56346215	56346517	56346716	3236	13	1	4	1	7	1	3	1	7	1	1	0	6	5	2	84	11	340	20	81	45	28	10	94	49	52	19	60	59	45	19	4	2	2	11	4	3	3
3019	ENSG00000100242.11	SUN2	chr22	-	39136271	39137055	39136271	39136437	39137011	39137055	3019	192	337	117	788	191	374	76	113	199	154	114	158	49	177	95	326	48	109	99	57	85	36	25	61	89	41	21	125	103	78	50	101	234	502	216	116	339	75
2222	ENSG00000147403.12	RPL10	chrX	+	153628143	153628967	153628143	153628282	153628804	153628967	2222	1101	1924	2248	1352	1632	1122	799	2711	671	781	629	2222	1739	1727	998	3181	5437	8276	3605	7946	1785	3974	9563	1930	3481	2239	8437	6310	5779	3704	505	946	1706	2492	1379	1217	787	1976
114	ENSG00000049656.9	CLPTM1L	chr5	-	1321749	1321934	1321749	1321794	1321878	1321934	114	4	9	4	7	23	28	3	4	0	6	3	1	2	3	7	56	42	103	43	87	101	36	33	21	35	22	21	48	38	30	5	5	5	5	16	5	3	3
3108	ENSG00000136286.10	MYO1G	chr7	-	45008121	45009474	45008121	45009082	45009303	45009474	3108	4	1	91	21	10	18	9	3	5	26	11	2	2	7	12	15	21	551	41	28	43	83	3	41	98	52	12	20	69	35	31	2	27	13	9	41	95	5
3406	ENSG00000203875.6	SNHG5	chr6	-	86387512	86387750	86387512	86387593	86387671	86387750	3406	45	206	135	79	109	37	12	286	45	55	44	248	71	57	62	686	1334	1384	348	646	181	215	1498	364	509	323	1000	491	197	546	44	52	89	225	102	69	24	72
175	ENSG00000153914.11	SREK1	chr5	+	65458241	65459750	65458241	65458420	65459619	65459750	175	31	133	77	82	92	30	24	119	21	30	43	315	2	131	31	65	139	12	69	59	37	45	159	22	59	33	200	6	31	25	60	12	145	144	193	78	22	23
4300	ENSG00000103502.9	CDIPT	chr16	-	29871901	29872580	29871901	29871983	29872426	29872580	4300	18	45	24	18	32	21	3	5	23	7	16	20	15	31	13	14	18	31	7	11	14	20	5	4	19	11	12	23	25	6	24	9	19	31	15	11	16	2
4309	ENSG00000183207.8	RUVBL2	chr19	+	49513229	49513868	49513229	49513323	49513744	49513868	4309	5	16	9	56	18	16	10	13	1	23	9	9	15	12	21	10	23	94	35	31	25	39	10	16	18	15	11	91	23	16	9	7	29	18	12	29	17	7
2570	ENSG00000103126.10	AXIN1	chr16	-	339439	343718	339439	339607	343487	343718	2570	49	52	21	45	16	62	8	21	18	25	15	16	3	29	20	31	35	31	49	22	29	13	20	13	10	16	6	24	23	38	15	38	41	141	16	19	93	15
900	ENSG00000111877.13	MCM9	chr6	-	119238725	119243251	119238725	119238926	119243169	119243251	900	0	4	20	9	0	0	8	57	0	2	1	34	2	5	3	3	5	19	14	12	3	14	18	4	9	12	14	8	10	8	6	1	6	1	7	4	16	0
3601	ENSG00000159352.11	PSMD4	chr1	+	151238479	151238915	151238479	151238588	151238783	151238915	3601	7	7	11	3	2	6	2	18	8	4	1	0	1	6	13	33	17	105	34	17	31	35	66	27	41	32	19	62	29	26	5	5	1	4	1	2	8	14
2977	ENSG00000137802.9	MAPKBP1	chr15	+	42107456	42107997	42107456	42107603	42107821	42107997	2977	1	3	0	0	6	5	0	0	3	1	0	3	1	0	1	13	9	6	5	41	14	5	7	12	3	15	9	5	1	0	1	2	28	9	13	0	4	0
3769	ENSG00000131697.13	NPHP4	chr1	-	5922870	5926518	5922870	5924093	5924397	5926518	3769	0	52	0	2	6	5	1	0	1	0	0	8	3	2	2	3	41	25	9	5	19	3	3	3	1	2	13	14	3	2	0	5	6	2	0	0	0	0
260	ENSG00000196262.9	PPIA	chr7	+	44838990	44839473	44838990	44839079	44839300	44839473	260	90	144	240	211	106	167	116	216	85	127	76	101	115	212	77	629	1143	2896	1650	1089	1010	2212	1487	452	1447	576	941	2009	1161	699	77	99	148	265	171	267	97	106
2594	ENSG00000169228.9	RAB24	chr5	-	176728925	176729497	176728925	176728988	176729128	176729497	2594	16	6	2	8	32	16	5	17	39	6	4	7	6	1	2	24	25	30	25	59	32	20	11	63	31	32	5	28	23	8	6	10	11	3	13	5	6	9
5776	ENSG00000198830.6	HMGN2	chr1	+	26799973	26800626	26799973	26800223	26800575	26800626	5776	129	138	634	220	295	123	119	82	424	148	128	116	269	516	161	323	370	1479	572	502	287	445	318	274	246	251	233	583	865	303	272	59	151	259	264	198	73	149
3229	ENSG00000065357.15	DGKA	chr12	+	56345406	56345883	56345406	56345567	56345818	56345883	3229	7	2	10	0	3	0	2	0	4	0	2	0	4	6	1	38	8	320	24	67	13	37	10	83	50	41	24	62	40	21	17	5	2	4	6	2	3	1
3972	ENSG00000234741.3	GAS5	chr1	-	173833038	173833442	173833038	173833213	173833394	173833442	3972	35	201	325	226	142	62	105	452	43	77	59	404	115	124	72	303	948	1023	479	1330	331	702	817	263	540	344	1347	1733	735	452	67	136	174	261	76	126	42	102
4341	ENSG00000060138.8	YBX3	chr12	-	10862506	10865932	10862506	10862713	10865809	10865932	4341	372	3160	166	2060	1256	1340	91	1327	2755	1451	1311	3577	1575	3941	384	50	584	33	247	309	196	41	144	316	558	317	322	266	508	119	144	140	10159	2830	2086	393	19	233
3055	ENSG00000169727.8	GPS1	chr17	+	80014504	80015346	80014504	80014642	80014715	80015346	3055	9	9	9	11	6	23	5	13	10	0	1	1	7	10	10	47	27	138	36	30	64	43	30	40	34	35	35	95	39	50	11	14	6	9	14	8	4	7
2712	ENSG00000096093.10	EFHC1	chr6	+	52317485	52319085	52317485	52317635	52318892	52319085	2712	34	67	52	22	49	51	20	38	45	39	39	254	54	56	7	0	0	3	0	0	1	3	0	2	1	1	1	3	1	0	34	8	249	108	87	76	16	11
968	ENSG00000213523.5	SRA1	chr5	-	139930645	139931769	139930645	139930754	139931566	139931769	968	15	39	69	46	43	26	17	56	60	26	36	24	33	29	12	21	10	18	27	5	16	29	41	29	45	34	13	10	7	42	25	23	46	24	23	86	27	24
5836	ENSG00000076382.12	SPAG5	chr17	-	26905235	26905546	26905235	26905310	26905390	26905546	5836	9	129	37	62	106	16	18	64	30	13	25	27	31	69	29	33	55	34	48	33	19	23	83	14	5	16	19	13	28	18	12	21	48	64	52	18	11	45
1651	ENSG00000242485.1	MRPL20	chr1	-	1341188	1342399	1341188	1341266	1342288	1342399	1651	70	59	121	168	73	68	35	70	82	34	59	37	73	106	82	83	20	46	40	14	33	27	63	19	33	19	25	46	28	27	45	67	99	85	102	99	51	15
4889	ENSG00000117616.13	C1orf63	chr1	-	25570040	25571792	25570040	25570715	25571640	25571792	4889	106	689	661	698	925	196	267	1384	229	271	198	2284	561	665	116	0	2	2	3	3	0	0	6	0	4	2	11	20	1	0	174	52	869	785	422	714	238	109
487	ENSG00000130414.7	NDUFA10	chr2	-	240951033	240954277	240951033	240951113	240954155	240954277	487	307	643	342	395	277	258	200	940	221	239	155	709	111	399	140	23	39	84	37	32	33	29	49	30	33	27	47	64	31	30	255	146	530	331	259	435	344	162
2402	ENSG00000161960.10	EIF4A1	chr17	+	7481144	7481562	7481144	7481234	7481482	7481562	2402	398	2252	828	1452	1300	1128	291	1898	1272	1163	549	2128	928	1739	761	481	1510	781	1567	1124	460	972	2666	325	1065	566	1718	563	679	742	186	530	973	1163	1041	727	415	1001
3066	ENSG00000167978.12	SRRM2	chr16	+	2807472	2807946	2807472	2807580	2807781	2807946	3066	4	15	19	19	8	15	4	6	6	4	3	9	6	5	1	125	216	155	196	110	133	129	62	133	126	111	158	22	91	61	11	3	33	25	32	18	10	0
568	ENSG00000160014.12	CALM3	chr19	+	47111738	47112238	47111738	47111845	47112102	47112238	568	37	46	159	71	152	83	81	22	137	52	62	64	65	94	62	124	81	437	185	83	87	239	80	110	258	84	99	130	210	90	75	45	72	97	162	107	76	45
577	ENSG00000052749.9	RRP12	chr10	-	99118293	99118767	99118293	99118376	99118699	99118767	577	1	10	0	21	5	5	0	16	5	6	5	15	8	24	15	36	155	31	127	52	64	50	69	47	70	77	110	38	90	128	1	7	67	14	7	6	3	2
265	ENSG00000157796.13	WDR19	chr4	+	39274599	39276578	39274599	39274681	39276427	39276578	265	52	133	135	96	71	95	59	739	93	60	76	215	81	93	51	0	0	1	0	0	1	2	10	1	0	1	3	1	0	0	87	42	152	194	71	129	51	39
4262	ENSG00000178035.7	IMPDH2	chr3	-	49061757	49062235	49061757	49061837	49061927	49062235	4262	36	27	49	20	39	30	27	54	36	29	33	20	23	23	20	15	112	154	97	146	112	120	66	61	72	71	55	199	84	51	25	24	46	35	31	24	24	15
5232	ENSG00000168488.14	ATXN2L	chr16	+	28847253	28848558	28847253	28847806	28848048	28848558	5232	295	175	366	446	269	183	183	247	405	168	179	139	161	334	218	9	5	12	25	10	5	3	5	2	6	10	4	8	22	8	585	144	155	335	265	291	291	316
5408	ENSG00000074370.13	ATP2A3	chr17	-	3827168	3828735	3827168	3828095	3828689	3828735	5408	1879	723	4439	1052	985	1608	879	499	1071	1556	734	578	2205	1126	1093	40	10	21	4	3	24	5	5	47	3	5	6	6	5	5	1614	1747	2317	1662	1424	1741	1769	1009
31	ENSG00000102879.11	CORO1A	chr16	+	30198136	30198544	30198136	30198266	30198359	30198544	31	96	117	80	56	158	308	22	35	150	12	92	34	34	85	83	357	92	758	161	323	207	162	129	71	99	151	64	124	122	108	76	42	183	236	135	41	105	60
3922	ENSG00000112787.8	FBRSL1	chr12	+	133150904	133151150	133150904	133150934	133151078	133151150	3922	6	17	4	20	4	41	2	16	3	2	4	6	0	3	7	87	62	46	41	35	147	8	26	29	20	30	19	40	25	40	2	9	3	11	7	3	21	1
4117	ENSG00000196352.9	CD55	chr1	+	207510037	207510754	207510037	207510163	207510673	207510754	4117	98	511	46	260	317	80	285	353	218	620	196	659	15	189	266	50	186	24	181	47	132	272	91	5	353	52	156	7	68	72	17	104	308	356	539	182	738	15
3092	ENSG00000143418.15	CERS2	chr1	-	150939231	150939678	150939231	150939338	150939549	150939678	3092	7	36	13	37	26	17	20	10	21	18	16	29	12	39	16	55	47	53	99	34	26	80	102	22	103	28	66	52	49	58	11	12	24	20	26	17	28	8
4867	ENSG00000143321.14	HDGF	chr1	-	156714799	156715165	156714799	156714938	156715088	156715165	4867	11	9	28	23	33	8	3	25	33	8	16	29	14	29	16	78	68	221	123	96	43	160	82	42	105	42	66	123	86	63	13	4	11	15	48	26	33	16
5172	ENSG00000131795.8	RBM8A	chr1	+	145508015	145508611	145508015	145508284	145508474	145508611	5172	19	92	90	87	73	107	23	84	82	56	34	122	96	98	51	238	458	375	472	263	224	364	794	178	451	249	474	298	405	375	55	42	81	61	87	118	28	53
3750	ENSG00000142534.2	RPS11	chr19	+	50000450	50000852	50000450	50000582	50000776	50000852	3750	754	1781	908	1352	1439	999	524	1540	971	1165	733	1852	827	1356	1469	3317	9356	8486	4595	13975	2853	5651	9419	3286	6119	3483	12598	11652	9152	5895	911	1032	1474	1409	1457	1216	407	965
4813	ENSG00000171793.9	CTPS1	chr1	+	41474330	41474562	41474330	41474386	41474465	41474562	4813	1	11	7	16	14	5	6	28	14	7	4	20	2	20	5	43	41	46	78	37	36	42	50	44	50	32	35	32	69	61	5	4	9	8	9	8	13	11
5082	ENSG00000117410.9	ATP6V0B	chr1	+	44441973	44442331	44441973	44442051	44442261	44442331	5082	45	93	66	82	141	89	24	86	157	76	39	77	120	165	74	197	204	138	178	173	113	155	247	197	176	123	131	152	214	163	53	34	73	80	157	100	33	41
673	ENSG00000115875.14	SRSF7	chr2	-	38975720	38976847	38975720	38975795	38976670	38976847	673	346	1563	2670	1628	1746	548	1323	2355	690	1518	600	3879	1064	1436	802	108	217	209	139	89	36	99	528	78	114	107	87	70	132	73	562	279	1271	1491	1265	673	963	399
5031	ENSG00000104522.11	TSTA3	chr8	-	144694787	144695465	144694787	144695135	144695365	144695465	5031	6	2	3	11	3	35	5	5	20	10	3	1	7	18	19	19	14	49	36	34	48	27	3	20	31	15	16	50	49	29	4	11	8	6	6	1	33	6
1363	ENSG00000132341.7	RAN	chr12	+	131357128	131357465	131357128	131357174	131357380	131357465	1363	38	115	112	146	71	109	24	142	89	55	42	107	68	195	97	131	226	271	267	185	81	208	447	56	242	98	232	120	287	235	27	25	121	97	108	70	43	44
2887	ENSG00000165280.11	VCP	chr9	-	35060309	35060920	35060309	35060522	35060797	35060920	2887	48	194	107	144	193	96	27	68	116	63	101	118	80	311	128	119	136	133	206	112	37	100	161	47	208	95	137	30	132	119	44	19	107	135	91	117	58	51
4752	ENSG00000140988.11	RPS2	chr16	-	2012497	2013257	2012497	2012657	2013149	2013257	4752	340	1113	1310	1263	1651	571	586	930	544	471	485	1308	1085	954	1020	1	15	2	5	10	2	2	7	1	1	2	12	5	1	6	468	1044	892	1461	808	1121	457	543
2297	ENSG00000205581.6	HMGN1	chr21	-	40717071	40720265	40717071	40717200	40720217	40720265	2297	1747	2157	2979	1772	1918	743	409	2820	891	423	796	2059	681	2683	629	109	142	339	157	98	55	115	383	48	152	133	154	216	145	100	564	284	2339	4946	1250	1341	550	803
3522	ENSG00000181789.10	COPG1	chr3	+	128971465	128971798	128971465	128971537	128971718	128971798	3522	0	5	5	3	3	3	9	4	5	3	2	8	0	4	7	15	8	29	16	5	5	28	26	13	27	3	14	10	21	7	3	2	7	1	7	2	1	1
589	ENSG00000161914.5	ZNF653	chr19	-	11597801	11598718	11597801	11597973	11598106	11598718	589	3	15	1	15	9	5	3	1	5	3	7	3	3	13	11	2	0	2	3	1	0	1	0	0	3	1	0	1	1	2	3	10	15	6	3	3	3	4
3731	ENSG00000094631.14	HDAC6	chrX	+	48664037	48664871	48664037	48664078	48664774	48664871	3731	1	5	10	9	4	6	1	12	1	2	3	1	0	5	4	11	16	48	19	15	23	20	25	19	35	17	10	12	18	7	2	2	2	12	7	3	9	4
3869	ENSG00000126456.11	IRF3	chr19	-	50166444	50166771	50166444	50166515	50166599	50166771	3869	4	6	10	24	12	4	4	5	11	13	3	8	6	13	9	18	5	134	62	50	39	29	2	73	65	28	27	80	44	13	5	1	5	6	3	6	4	1
5359	ENSG00000215021.4	PHB2	chr12	-	7076838	7077184	7076838	7076942	7077054	7077184	5359	97	99	103	129	110	55	60	121	109	43	53	60	49	110	59	54	161	283	86	157	84	191	61	87	99	72	215	241	197	47	85	94	59	62	66	64	58	121
2211	ENSG00000172500.8	FIBP	chr11	-	65652040	65652469	65652040	65652127	65652405	65652469	2211	19	29	35	24	34	40	22	20	16	30	30	16	54	27	46	20	21	103	23	40	39	52	10	29	34	22	34	91	41	13	45	37	17	24	17	26	28	34
4386	ENSG00000149100.8	EIF3M	chr11	+	32615411	32616559	32615411	32615495	32616459	32616559	4386	99	163	334	195	129	181	98	173	172	62	112	219	159	261	166	55	134	224	84	170	93	171	146	71	131	68	162	101	143	99	385	90	291	166	209	355	66	138
4638	ENSG00000172543.3	CTSW	chr11	+	65650685	65651212	65650685	65650895	65650978	65651212	4638	0	1	11	2	1	2	1	1	0	1	1	2	0	0	1	8	0	39	5	18	18	42	3	10	19	60	8	5	5	12	5	2	2	0	2	7	4	3
2400	ENSG00000161960.10	EIF4A1	chr17	+	7480886	7481562	7480886	7481024	7481144	7481562	2400	130	885	371	577	469	348	91	426	525	265	232	402	356	608	262	672	2263	1049	2195	1643	826	1360	4004	491	1881	780	2710	780	1072	1010	47	191	475	384	496	264	116	438
3682	ENSG00000130724.4	CHMP2A	chr19	-	59062932	59063334	59062932	59063143	59063272	59063334	3682	9	27	21	20	48	19	12	18	47	30	17	19	25	36	35	65	56	119	64	60	62	58	84	64	75	66	47	88	71	66	23	31	50	12	45	38	5	34
3753	ENSG00000075826.12	SEC31B	chr10	-	102265117	102265958	102265117	102265252	102265796	102265958	3753	105	102	643	145	69	79	78	78	159	87	116	75	47	111	26	1	2	10	0	1	0	4	1	0	3	0	1	2	0	0	302	56	213	222	83	293	239	62
4748	ENSG00000140988.11	RPS2	chr16	-	2012061	2012657	2012061	2012271	2012497	2012657	4748	133	454	439	465	538	219	462	361	196	273	193	739	436	332	243	2948	6739	7815	4614	10236	3536	6977	5099	3546	3141	3328	10632	8788	5931	4547	240	684	389	587	250	409	177	417
3948	ENSG00000104731.9	KLHDC4	chr16	-	87788799	87790083	87788799	87788898	87790027	87790083	3948	10	23	37	21	7	13	14	26	4	15	5	19	2	23	12	1	0	2	0	0	1	2	1	0	0	1	0	1	1	0	12	11	26	16	26	12	45	3
1679	ENSG00000182087.8	TMEM259	chr19	-	1011365	1011611	1011365	1011498	1011578	1011611	1679	21	17	7	26	19	17	9	14	17	4	9	10	4	8	23	161	144	165	187	107	99	89	86	184	89	134	63	84	93	186	10	11	12	15	17	12	14	5
5851	ENSG00000051523.6	CYBA	chr16	-	88713162	88713583	88713162	88713246	88713508	88713583	5851	26	30	32	43	25	88	17	30	34	57	23	18	15	36	19	237	204	261	252	366	366	177	237	118	307	163	136	633	314	147	5	30	47	19	43	27	40	20
383	ENSG00000071894.10	CPSF1	chr8	-	145619448	145619770	145619448	145619515	145619593	145619770	383	19	13	35	21	16	11	3	9	30	7	24	5	14	15	21	36	27	197	52	50	33	55	18	37	40	56	20	84	39	20	35	12	10	17	26	5	12	18
1033	ENSG00000197381.11	ADARB1	chr21	+	46641932	46646475	46641932	46642022	46645461	46646475	1033	12	1	150	12	9	12	26	19	13	15	7	7	3	4	12	0	0	2	0	0	0	1	0	0	1	0	1	0	0	0	43	230	73	6	30	31	102	5
3510	ENSG00000167110.12	GOLGA2	chr9	-	131024841	131025371	131024841	131024983	131025312	131025371	3510	3	9	2	15	10	7	1	4	6	5	2	7	2	11	7	6	19	25	25	12	8	14	17	5	17	12	10	7	10	20	4	0	6	5	14	6	5	1
5695	ENSG00000063177.8	RPL18	chr19	-	49119335	49120680	49119335	49119459	49120572	49120680	5695	222	718	557	954	852	526	227	423	390	453	414	1013	1199	947	704	11	57	0	22	91	21	4	8	8	34	21	114	67	34	41	211	504	656	550	766	500	243	365
3056	ENSG00000169727.8	GPS1	chr17	+	80011743	80012686	80011743	80011925	80012385	80012686	3056	19	11	5	11	11	9	8	21	9	3	7	5	8	10	17	24	9	44	16	21	14	16	9	18	15	13	13	32	13	13	17	15	12	13	8	5	9	5
3858	ENSG00000089053.8	ANAPC5	chr12	-	121756079	121756411	121756079	121756227	121756303	121756411	3858	23	66	72	14	81	52	26	67	45	27	19	101	80	37	37	27	80	152	55	69	71	78	59	97	54	44	96	135	72	40	86	17	39	32	50	40	14	18
732	ENSG00000170515.9	PA2G4	chr12	+	56500773	56501040	56500773	56500879	56500970	56501040	732	3	7	4	13	17	3	4	7	4	1	1	12	5	7	10	64	66	154	135	85	44	111	109	22	53	37	100	102	47	52	3	2	7	10	6	6	2	2
3987	ENSG00000167272.6	POP5	chr12	-	121017316	121017726	121017316	121017400	121017576	121017726	3987	1	12	18	8	22	5	5	8	9	21	3	15	18	19	1	3	1	30	2	2	3	4	1	1	4	0	2	20	5	0	3	4	8	9	10	21	16	5
4601	ENSG00000008128.18	CDK11A	chr1	-	1654026	1654270	1654026	1654073	1654146	1654270	4601	0	4	1	0	3	2	2	2	2	1	1	8	2	3	0	36	29	7	17	9	11	19	11	10	5	13	9	3	7	9	6	1	7	4	2	6	7	0
4892	ENSG00000115286.15	NDUFS7	chr19	+	1393240	1395583	1393240	1393329	1395389	1395583	4892	539	232	221	250	201	109	148	229	660	109	272	82	117	438	293	31	27	73	32	23	13	31	38	19	16	23	28	79	40	22	258	194	205	255	197	187	90	224
2	ENSG00000184014.3	DENND5A	chr11	-	9164268	9165032	9164268	9164392	9164949	9165032	2	28	26	4	21	11	13	9	65	6	18	5	30	6	22	10	51	13	9	18	19	16	17	34	15	19	19	11	16	16	12	13	7	18	23	32	64	10	45
32	ENSG00000102879.11	CORO1A	chr16	+	30196529	30198041	30196529	30196728	30197918	30198041	32	1548	832	829	541	1607	2263	293	349	886	300	876	333	212	700	623	261	69	760	178	300	116	248	105	53	138	108	46	150	103	119	768	691	1462	3032	1200	292	798	838
5710	ENSG00000106785.10	TRIM14	chr9	-	100846636	100850287	100846636	100846748	100849723	100850287	5710	51	212	591	254	236	67	166	361	80	121	83	207	299	173	112	2	1	3	0	2	1	0	0	3	0	0	0	2	1	0	143	26	380	161	154	836	327	131
5829	ENSG00000130726.7	TRIM28	chr19	+	59060106	59060277	59060106	59060143	59060228	59060277	5829	45	116	151	188	80	222	54	76	118	83	75	105	61	106	106	171	322	398	417	288	188	260	116	132	246	214	171	194	209	265	80	45	76	108	84	90	97	42
5675	ENSG00000166598.8	HSP90B1	chr12	+	104336304	104337097	104336304	104336574	104336851	104337097	5675	14	55	43	45	13	9	14	46	10	33	28	50	22	52	14	172	478	329	883	163	147	293	558	102	579	453	423	238	578	461	5	18	41	45	13	61	67	6
5420	ENSG00000010295.15	IFFO1	chr12	-	6657230	6657711	6657230	6657326	6657590	6657711	5420	3	9	9	5	3	7	3	6	13	5	1	9	10	2	3	3	7	28	14	8	4	5	1	11	11	2	10	8	10	2	4	7	22	6	6	9	17	1
223	ENSG00000143761.9	ARF1	chr1	+	228284778	228285153	228284778	228284963	228285042	228285153	223	23	56	56	30	87	32	19	35	34	26	26	76	40	76	28	235	439	306	368	428	165	342	297	176	383	202	479	206	385	272	11	18	41	48	83	40	29	14
3370	ENSG00000160201.7	U2AF1	chr21	-	44520562	44524512	44520562	44520629	44524424	44524512	3370	2387	1776	1477	1362	1675	584	330	2039	973	385	686	1676	417	1586	282	1193	373	216	258	181	123	199	1151	86	229	201	274	101	184	177	550	161	3044	938	1767	1498	294	570
5096	ENSG00000184840.7	TMED9	chr5	+	177020650	177021286	177020650	177020776	177021139	177021286	5096	34	27	28	10	12	28	7	18	33	8	14	8	17	30	17	80	54	124	88	60	53	99	128	53	93	66	46	93	105	92	14	46	26	30	37	19	6	15
2044	ENSG00000126749.10	EMG1	chr12	+	7083713	7084310	7083713	7083855	7084251	7084310	2044	14	11	10	20	10	4	5	16	5	4	7	13	3	13	4	39	11	46	27	19	11	17	36	13	20	12	14	15	18	10	3	5	11	7	10	14	6	3
5798	ENSG00000168890.9	TMEM150A	chr2	-	85828143	85828605	85828143	85828230	85828557	85828605	5798	5	9	5	19	5	6	5	24	6	10	3	11	13	5	7	0	0	1	2	0	0	1	0	0	0	0	2	6	0	1	9	3	9	3	9	13	12	6
4241	ENSG00000178719.12	GRINA	chr8	+	145065859	145066541	145065859	145065972	145066412	145066541	4241	182	71	113	179	44	53	133	50	247	207	125	36	121	307	255	20	7	4	15	2	1	32	8	21	11	9	2	10	29	18	38	113	152	283	144	127	127	124
2209	ENSG00000143549.15	TPM3	chr1	-	154143124	154145454	154143124	154143187	154145383	154145454	2209	368	1522	574	832	1167	1093	150	517	783	307	570	922	320	2183	459	0	1	0	3	0	2	0	8	0	4	0	8	0	0	0	361	142	1957	1262	1628	765	240	320
4173	ENSG00000038358.10	EDC4	chr16	+	67915570	67916012	67915570	67915748	67915856	67916012	4173	93	75	81	80	85	46	53	48	87	20	47	28	25	62	71	38	24	34	41	19	18	14	36	21	13	23	7	13	30	37	97	39	40	46	54	24	46	78
609	ENSG00000013306.11	SLC25A39	chr17	-	42397563	42397804	42397563	42397644	42397722	42397804	609	36	39	22	53	22	44	18	17	46	9	29	10	22	43	48	50	43	131	63	63	245	48	18	64	47	41	23	119	165	16	44	26	18	47	39	23	63	55
288	ENSG00000141522.7	ARHGDIA	chr17	-	79827205	79827501	79827205	79827282	79827417	79827501	288	94	200	98	186	194	447	5	134	323	12	147	140	146	368	206	436	461	256	540	283	320	53	339	179	86	254	222	157	367	419	153	15	210	144	181	127	123	27
332	ENSG00000213593.5	TMX2	chr11	+	57506135	57506511	57506135	57506242	57506445	57506511	332	9	62	46	71	91	25	29	42	44	23	29	43	30	49	15	45	43	58	56	15	9	49	66	23	30	38	20	32	27	24	23	13	44	37	33	75	10	17
4512	ENSG00000147813.11	NAPRT1	chr8	-	144658247	144658742	144658247	144658332	144658601	144658742	4512	57	78	62	39	25	52	31	51	90	28	13	19	30	69	25	18	7	28	6	5	13	10	3	4	4	2	4	22	14	4	56	49	43	113	77	34	81	54
1238	ENSG00000119723.11	COQ6	chr14	+	74424849	74425781	74424849	74424980	74425673	74425781	1238	55	47	116	57	75	31	61	73	45	40	36	63	36	76	44	0	0	8	0	0	0	2	0	2	2	0	3	2	0	0	65	32	56	73	52	53	32	66
5040	ENSG00000196531.6	NACA	chr12	-	57106223	57106692	57106223	57106336	57106569	57106692	5040	106	256	313	220	183	168	128	275	197	104	92	448	231	242	139	743	1645	1770	910	1957	1024	991	1436	1117	700	670	1941	1287	1800	1093	228	313	230	209	222	283	72	141
1213	ENSG00000100151.11	PICK1	chr22	+	38469779	38470458	38469779	38469830	38470313	38470458	1213	37	24	25	31	78	164	8	12	91	46	46	19	20	164	55	7	6	10	0	6	11	1	2	8	7	2	3	1	8	0	21	35	247	72	40	27	33	22
2259	ENSG00000188895.7	MSL1	chr17	+	38289294	38289911	38289294	38289362	38289786	38289911	2259	8	20	40	14	22	5	5	34	8	6	4	33	8	14	8	19	17	37	40	15	6	54	59	13	31	6	17	20	13	10	15	5	22	17	18	5	10	2
3628	ENSG00000173113.2	TRMT112	chr11	-	64084162	64084619	64084162	64084440	64084529	64084619	3628	16	15	34	16	60	22	37	31	9	28	13	11	13	47	35	46	51	244	81	90	52	121	75	41	114	54	41	170	114	76	22	38	28	18	30	29	23	16
5088	ENSG00000142186.12	SCYL1	chr11	+	65305740	65306175	65305740	65305795	65305912	65306175	5088	68	112	38	106	91	111	15	53	65	29	51	28	25	93	52	43	30	47	44	19	38	7	29	18	14	15	24	20	32	28	58	80	40	70	67	34	30	55
2198	ENSG00000072778.15	ACADVL	chr17	+	7127639	7127871	7127639	7127712	7127798	7127871	2198	5	12	17	27	18	10	2	17	16	7	16	11	9	12	27	189	102	312	252	129	148	92	91	380	106	130	73	136	137	88	9	15	8	11	9	4	21	12
5281	ENSG00000111667.9	USP5	chr12	+	6972993	6973359	6972993	6973137	6973213	6973359	5281	7	11	28	9	21	3	12	8	18	5	6	10	7	15	6	18	12	40	22	19	6	35	11	7	30	11	9	31	22	16	26	3	2	2	8	15	3	15
5805	ENSG00000169045.13	HNRNPH1	chr5	-	179043126	179044111	179043126	179043219	179043869	179044111	5805	542	2387	2510	1433	1947	899	339	2138	1093	420	442	3520	937	1859	472	1250	2208	1375	1648	1548	1169	561	1513	1473	748	790	2205	616	1277	736	984	173	1386	1497	2124	1103	436	566
5341	ENSG00000123143.8	PKN1	chr19	+	14580152	14580800	14580152	14580329	14580723	14580800	5341	24	14	45	34	21	46	30	10	43	31	19	5	25	28	35	1	0	7	5	1	0	0	0	0	0	0	0	0	0	0	82	48	25	18	34	40	13	44
2299	ENSG00000205581.6	HMGN1	chr21	-	40720347	40720503	40720347	40720377	40720470	40720503	2299	27	44	90	42	40	22	12	100	21	13	31	54	29	89	32	179	158	331	183	173	70	55	350	62	60	142	205	144	204	124	15	3	68	106	30	52	23	14
1325	ENSG00000006744.14	ELAC2	chr17	-	12899256	12900002	12899256	12899295	12899863	12900002	1325	59	47	52	60	41	55	18	25	57	16	31	27	36	50	32	22	24	24	29	17	30	14	25	17	24	13	14	19	14	17	37	56	42	30	69	25	18	42
5171	ENSG00000131795.8	RBM8A	chr1	+	145508015	145508284	145508015	145508075	145508206	145508284	5171	13	99	69	85	84	98	15	90	51	59	36	130	82	81	54	140	281	240	283	164	133	215	468	90	280	123	280	137	230	248	46	37	68	61	69	111	22	51
3710	ENSG00000144567.6	FAM134A	chr2	+	220045783	220046185	220045783	220045927	220046090	220046185	3710	4	5	17	14	6	13	3	2	13	11	3	4	3	10	9	30	14	44	26	10	25	43	13	14	47	20	11	37	28	37	11	2	7	14	5	5	6	5
73	ENSG00000118515.7	SGK1	chr6	-	134494411	134494704	134494411	134494495	134494599	134494704	73	8	76	7	33	5	4	8	123	0	20	13	57	0	9	9	108	709	67	250	65	57	131	1326	11	387	221	307	10	108	212	0	4	21	47	26	5	4	18
3275	ENSG00000172936.8	MYD88	chr3	+	38181878	38182339	38181878	38182059	38182247	38182339	3275	20	66	125	79	99	61	56	63	67	35	42	63	41	88	43	4	5	25	7	3	4	27	8	2	16	5	3	13	4	8	48	19	32	51	72	69	51	56
[truncated: 81 more columns]

## Sheet: Complete list_FDR<.05
ID	GeneID	geneSymbol	chr	PValue	FDR	IncLevel1_ALL24	IncLevel1_ALL25	IncLevel1_ALL26	IncLevel1_ALL27	IncLevel1_ALL28	IncLevel1_ALL29	IncLevel1_ALL30	IncLevel1_ALL31	IncLevel1_ALL32	IncLevel1_ALL33	IncLevel1_ALL34	IncLevel1_ALL35	IncLevel1_ALL36	IncLevel1_ALL37	IncLevel1_ALL38	IncLevel2_ALL1	IncLevel2_ALL2	IncLevel2_ALL3	IncLevel2_ALL4	IncLevel2_ALL5	IncLevel2_ALL6	IncLevel2_ALL7	IncLevel2_ALL8	IncLevel2_ALL9	IncLevel2_ALL10	IncLevel2_ALL11	IncLevel2_ALL12	IncLevel2_ALL13	IncLevel2_ALL14	IncLevel2_ALL15	IncLevel2_ALL16	IncLevel2_ALL17	IncLevel2_ALL18	IncLevel2_ALL19	IncLevel2_ALL20	IncLevel2_ALL21	IncLevel2_ALL22	IncLevel2_ALL23	IncLevelDifference	Type
107422	ENSG00000110700.2	RPS13	chr11	0	0	0.982	0.971	0.992	0.985	0.972	0.981	0.984	0.973	0.975	0.996	0.971	0.975	0.976	0.988	0.971	0.991	0.98	0.994	0.991	0.98	0.997	0.991	0.984	0.996	0.961	0.995	0.99	0.98	0.982	0.997	0.997	0.994	0.987	0.975	0.989	0.993	0.998	0.992	-0.009	ES
75825	ENSG00000122026.6	RPL21	chr13	0	0	0.957	0.886	0.967	0.955	0.95	0.967	0.942	0.897	0.953	0.95	0.892	0.915	0.945	0.957	0.942	0.953	0.966	0.969	0.93	0.916	0.974	0.976	0.958	0.985	0.94	0.964	0.947	0.964	0.962	0.946	0.982	0.968	0.963	0.899	0.938	0.981	0.987	0.961	-0.019	ES
170917	ENSG00000137818.7	RPLP1	chr15	1.9984e-15	1.05665e-10	0.943	0.922	0.969	0.915	0.931	0.953	0.972	0.912	0.961	0.941	0.912	0.937	0.944	0.936	0.906	0.974	0.96	0.964	0.939	0.932	0.975	0.942	0.981	0.978	0.907	0.961	0.967	0.953	0.951	0.956	0.955	0.967	0.956	0.825	0.951	0.975	0.964	0.948	-0.014	ES
91273	ENSG00000092199.13	HNRNPC	chr14	1.37668e-14	5.45935e-10	0.077	0.101	0.012	0.084	0.095	0.037	0.153	0.161	0.054	0.184	0.055	0.195	0.008	0.032	0.054	0.079	0.067	0.038	0.074	0.042	0.015	0.11	0.103	0.027	0.056	0.062	0.057	0.017	0.023	0.03	0.003	0.053	0.035	0.081	0.02	0.095	0.012	0.121	0.034	ES
68097	ENSG00000090554.8	FLT3LG	chr19	3.28626e-14	1.04256e-09	1	0.715	1	0.822	1	0.79	1	1	1	0.877	1	1	0.79	1	1	1	0.863	0.811	0.893	0.883	0.745	0.846	1	0.773	1	0.539	0.677	1	0.494	1	0.877	0.953	0.845	1	1	0.79	0.877	0.43	0.094	ES
27353	ENSG00000135486.13	HNRNPA1	chr12	5.25135e-14	1.38832e-09	0.974	0.965	0.979	0.976	0.959	0.957	0.962	0.96	0.969	0.989	0.967	0.958	0.953	0.979	0.96	0.968	0.968	0.983	0.992	0.96	0.988	0.984	0.977	0.997	0.924	0.994	0.972	0.969	0.975	0.981	0.996	0.99	0.981	0.96	0.984	0.984	0.996	0.984	-0.011	ES
68086	ENSG00000090554.8	FLT3LG	chr19	1.03806e-13	1.85696e-09	1	0.518	1	0.798	1	0.556	1	1	1	0.518	1	1	0.518	1	1	1	0.683	0.729	0.782	0.782	0.518	0.803	1	0.48	1	0.549	0.617	1	0.568	1	0.811	0.935	0.805	1	1	0.429	0.589	0.418	0.1	ES
68199	ENSG00000133112.12	TPT1	chr13	8.38218e-14	1.85696e-09	0.986	0.974	0.993	0.994	0.965	0.986	0.989	0.989	0.988	0.994	0.986	0.951	0.967	0.991	0.983	0.983	0.99	0.991	0.993	0.958	0.99	0.993	0.994	0.997	0.987	0.996	0.989	0.991	0.984	0.994	0.998	0.995	0.986	0.978	0.986	0.994	0.994	0.982	-0.006	ES
9929	ENSG00000213741.4	RPS29	chr14	1.0536e-13	1.85696e-09	0.966	0.966	0.982	0.969	0.978	0.966	0.987	0.958	0.973	0.982	0.956	0.971	0.984	0.987	0.951	0.98	0.962	0.991	0.968	0.961	0.989	0.986	0.982	0.994	0.973	0.994	0.978	0.987	0.985	0.983	0.995	0.982	0.975	0.95	0.977	0.989	0.989	0.98	-0.009	ES
138649	ENSG00000100335.8	MIEF1	chr22	4.41758e-13	7.00734e-09	1	0.544	0.544	0.761	0.721	1	0.678	0.736	0.482	1	0.749	1	1	0.705	0.761	0.799	0.799	1	1	0.827	0.614	1	1	1	0.721	1	1	0.687	0.799	0.687	1	0.893	1	0.905	0.814	1	0.666	1	-0.1	ES
61718	ENSG00000102317.13	RBM3	chrX	9.00613e-13	1.29872e-08	0.015	0.021	0.039	0.057	0.023	0.041	0.021	0.022	0.063	0.052	0.022	0.031	0.026	0.034	0.018	0.013	0.005	0.029	0.03	0.022	0.021	0.029	0.015	0.046	0.015	0.026	0.023	0.012	0.016	0.032	0.011	0.013	0.016	0.042	0.013	0.021	0.017	0.035	0.011	ES
139550	ENSG00000114942.9	EEF1B2	chr2	1.34182e-12	1.7737e-08	0.009	0.013	0.013	0.036	0.012	0.011	0.018	0.03	0.013	0.04	0.022	0.019	0.004	0.012	0.018	0.007	0.004	0.005	0.021	0.01	0.007	0.027	0.006	0.01	0.015	0.009	0.004	0.004	0.01	0.016	0.003	0.007	0.005	0.052	0.006	0.014	0.005	0.027	0.006	ES
45044	ENSG00000100902.6	PSMA6	chr14	1.68388e-12	2.05464e-08	0.207	0.199	0.143	0.196	0.291	0.07	0.18	0.106	0.329	0.047	0.238	0.266	0.162	0.208	0.08	0.126	0.039	0.09	0.105	0.15	0.087	0.019	0.173	0.039	0.287	0.042	0.239	0.177	0.065	0.106	0.024	0.059	0.066	0.161	0.144	0.077	0.038	0.168	0.074	ES
11829	ENSG00000115761.11	NOL10	chr2	2.16904e-12	2.45759e-08	0.836	0.915	0.915	0.836	0.705	1	0.89	0.857	1	0.915	1	0.473	0.705	1	1	0.905	1	1	1	0.705	1	1	0.886	1	0.823	0.893	1	1	1	1	1	1	1	0.661	1	1	0.705	0.94	-0.066	ES
53542	ENSG00000073921.13	PICALM	chr11	3.1517e-12	3.3329e-08	0.909	0.826	0.881	0.895	1	1	0.921	0.811	0.362	0.812	0.711	0.758	0.694	0.888	0.46	1	1	1	0.948	0.862	0.82	0.911	1	1	0.82	1	1	0.836	0.932	0.844	1	1	0.787	0.881	1	0.955	1	1	-0.144	ES
61707	ENSG00000102317.13	RBM3	chrX	4.41946e-12	4.38146e-08	0.015	0.018	0.029	0.046	0.02	0.037	0.016	0.019	0.054	0.052	0.017	0.023	0.026	0.027	0.019	0.01	0.003	0.02	0.024	0.021	0.016	0.026	0.014	0.026	0.013	0.02	0.02	0.009	0.011	0.026	0.009	0.01	0.013	0.031	0.011	0.022	0.013	0.032	0.01	ES
59255	ENSG00000170889.9	RPS9	chr19	5.76006e-12	5.37461e-08	0.05	0.058	0.042	0.046	0.082	0.046	0.065	0.058	0.047	0.044	0.055	0.076	0.056	0.046	0.038	0.041	0.026	0.033	0.074	0.045	0.031	0.033	0.034	0.028	0.095	0.037	0.068	0.062	0.068	0.047	0.017	0.027	0.029	0.063	0.054	0.026	0.027	0.034	0.01	ES
153687	ENSG00000163931.11	TKT	chr3	1.16477e-11	1.02645e-07	0.133	0.029	0.041	0.028	0.03	0.055	0.041	0.038	0.295	0.044	0.05	0.037	0.047	0.054	0.035	0.07	0.017	0.015	0.027	0.02	0.016	0.032	0.053	0.034	0.021	0.008	0.062	0.018	0.057	0.063	0.016	0.043	0.015	0.091	0.008	0.021	0.011	0.013	0.032	ES
117754	ENSG00000180776.11	ZDHHC20	chr13	1.37519e-11	1.14809e-07	0.896	0.79	0.707	1	0.499	0.404	0.828	0.905	1	0.826	0.576	0.842	1	0.644	0.819	1	1	1	0.861	1	1	0.844	1	1	1	1	1	0.576	1	0.693	1	1	0.885	0.731	0.896	0.935	1	0.877	-0.144	ES
162063	ENSG00000058272.11	PPP1R12A	chr12	1.62756e-11	1.29085e-07	1	0.941	0.905	0.799	1	1	0.564	0.843	1	0.812	1	0.668	1	0.896	0.812	1	1	1	0.952	1	0.858	1	1	1	0.737	1	1	1	0.932	1	1	1	0.843	0.898	0.683	0.806	1	0.809	-0.053	ES
151006	ENSG00000169016.12	E2F6	chr2	2.5709e-11	1.94193e-07	0.931	0.97	0.838	0.849	0.954	1	0.677	0.747	1	0.69	0.866	0.721	1	0.908	0.883	1	0.807	1	1	1	1	0.64	1	1	1	0.737	1	1	1	1	0.721	1	1	0.926	0.937	0.737	0.853	1	-0.06	ES
140694	ENSG00000162604.8	TM2D1	chr1	3.75779e-11	2.64736e-07	0.882	0.833	0.938	0.534	0.814	0.758	0.789	0.676	0.652	0.333	1	0.738	0.829	0.806	1	1	1	0.833	1	1	0.556	0.897	1	0.882	1	1	1	1	0.882	0.714	1	1	0.873	0.385	1	0.652	0.862	0.632	-0.105	ES
28601	ENSG00000116489.8	CAPZA1	chr1	3.83859e-11	2.64736e-07	0.968	0.937	0.943	1	0.794	0.841	0.846	0.992	1	0.932	0.95	0.843	1	0.905	0.941	0.943	0.984	0.978	0.971	0.983	1	0.98	1	1	0.945	1	0.936	1	1	0.906	1	0.83	0.957	0.956	0.973	0.978	1	0.975	-0.043	ES
45059	ENSG00000100902.6	PSMA6	chr14	4.23718e-11	2.80049e-07	0.798	0.805	0.853	0.924	0.688	0.843	0.819	0.791	0.721	0.939	0.731	0.839	0.885	0.808	0.819	0.807	0.869	0.97	0.858	0.895	0.942	0.878	0.799	0.965	0.857	0.962	0.746	0.829	0.912	0.648	0.992	0.948	0.943	0.832	0.877	0.92	0.953	0.914	-0.066	ES
77641	ENSG00000184967.2	NOC4L	chr12	5.58719e-11	3.54505e-07	0.643	0.737	1	0.242	1	1	1	1	1	1	1	1	1	1	1	1	0.583	0.706	0.375	1	0.706	0.75	0.412	0.375	1	0.783	0.167	0.762	0.444	1	1	0.412	0.706	0.545	0.5	0.762	0.8	1	0.222	ES
68209	ENSG00000133112.12	TPT1	chr13	6.11801e-11	3.73255e-07	0.986	0.954	0.982	0.976	0.951	0.94	0.97	0.967	0.982	0.976	0.977	0.941	0.969	0.971	0.955	0.978	0.956	0.984	0.973	0.926	0.971	0.971	0.99	0.99	0.984	0.991	0.985	0.987	0.972	0.978	0.988	0.964	0.957	0.942	0.979	0.98	0.975	0.966	-0.007	ES
129111	ENSG00000142168.10	SOD1	chr21	6.83481e-11	4.01543e-07	0.912	0.896	0.97	0.926	0.894	0.988	0.913	0.902	0.84	0.933	0.848	0.871	0.962	0.914	0.846	0.83	0.9	0.97	0.963	0.934	0.98	0.952	0.953	0.994	0.922	0.979	0.922	0.954	0.965	0.91	0.992	0.963	0.958	0.892	0.954	0.956	0.994	0.876	-0.036	ES
168653	ENSG00000166855.5	CLPX	chr15	1.00571e-10	5.69747e-07	0.974	0.928	0.976	0.836	0.873	1	0.824	0.892	1	0.713	1	0.87	0.953	0.972	1	1	0.96	1	1	1	1	0.823	1	0.956	0.853	1	1	1	0.979	1	1	1	1	1	1	0.824	1	0.905	-0.049	ES
76782	ENSG00000013441.11	CLK1	chr2	1.23394e-10	6.7494e-07	0.981	0.949	0.99	0.958	0.944	0.974	0.987	0.989	1	0.992	0.958	0.979	0.967	0.975	0.992	0.993	0.971	0.993	0.966	0.955	0.992	1	0.972	0.973	0.993	1	1	0.991	0.973	0.998	0.986	0.98	0.955	0.996	0.981	0.993	1	0.994	-0.009	ES
29588	ENSG00000100316.11	RPL3	chr22	1.56762e-10	8.08493e-07	0.945	0.911	0.955	0.912	0.912	0.877	0.944	0.845	0.924	0.912	0.909	0.919	0.952	0.929	0.818	0.943	0.857	0.944	0.904	0.883	0.96	0.9	0.928	0.975	0.956	0.963	0.97	0.945	0.898	0.942	0.99	0.933	0.91	0.849	0.915	0.946	0.951	0.933	-0.019	ES
9808	ENSG00000159459.7	UBR1	chr15	1.58004e-10	8.08493e-07	0.95	0.893	0.897	0.73	0.783	0.833	0.892	0.733	0.822	0.9	0.838	0.846	0.886	0.727	0.613	1	0.9	0.899	0.967	0.905	0.946	0.829	0.908	1	0.895	1	1	0.769	1	0.857	1	0.913	0.917	1	0.95	1	1	0.783	-0.109	ES
6634	ENSG00000100354.16	TNRC6B	chr22	2.10943e-10	1.04564e-06	0.627	0.528	0.737	0.829	0.522	1	0.791	0.771	0.771	0.662	0.654	0.441	0.24	1	0.678	0.296	0.746	1	1	0.791	1	1	1	1	0.329	1	0.746	1	0.863	0.822	0.894	0.457	0.889	0.704	0.771	1	1	0.898	-0.152	ES
108528	ENSG00000141279.11	NPEPPS	chr17	2.56888e-10	1.2348e-06	0.89	0.884	0.945	0.753	0.884	1	0.864	0.939	1	0.81	0.504	0.717	1	0.64	0.812	1	1	1	0.73	1	1	0.961	1	1	0.809	0.884	1	1	1	1	1	1	0.877	0.955	0.82	0.916	1	0.886	-0.107	ES
152250	ENSG00000122406.8	RPL5	chr1	2.82271e-10	1.31691e-06	0.985	0.988	0.99	0.985	0.983	0.988	0.976	0.949	0.995	0.953	0.966	0.966	0.991	0.99	0.97	0.996	0.991	0.994	0.98	0.978	0.992	0.985	0.989	0.992	0.981	0.989	0.969	0.992	0.994	0.977	0.988	0.984	0.987	0.971	0.99	0.982	0.995	0.977	-0.007	ES
50392	ENSG00000123124.9	WWP1	chr8	5.09696e-10	2.31e-06	0.687	0.615	0.574	0.705	0.843	1	0.807	0.655	1	0.857	1	0.843	0.473	0.687	0.642	1	0.642	0.807	0.75	1	1	0.568	1	1	1	1	1	0.677	0.857	0.886	0.642	1	1	0.705	0.75	0.868	0.642	0.642	-0.086	ES
161849	ENSG00000186469.4	GNG2	chr14	5.35797e-10	2.36084e-06	0.023	0.067	0.005	0.037	0.025	0.022	0.116	0.043	0	0.093	0.061	0.038	0	0.039	0.036	0	0.028	0.013	0.023	0.02	0.027	0.05	0.025	0.003	0.071	0.02	0.012	0.018	0.002	0.039	0.006	0.021	0.005	0.045	0.028	0.018	0.013	0.074	0.016	ES
165804	ENSG00000078668.9	VDAC3	chr8	5.78605e-10	2.48056e-06	0.824	0.654	0.985	0.87	1	1	0.912	0.886	0.909	1	0.936	0.69	1	0.806	0.769	0.949	1	1	0.813	1	1	0.984	1	1	0.933	1	1	0.941	0.961	1	1	1	1	0.909	0.958	0.981	1	0.862	-0.086	ES
129659	ENSG00000229117.4	RPL41	chr12	8.86282e-10	3.69962e-06	0.986	0.958	0.993	0.978	0.953	0.956	0.986	0.962	0.984	0.972	0.965	0.97	0.984	0.98	0.952	0.975	0.972	0.989	0.969	0.961	0.993	0.975	0.993	0.995	0.964	0.986	0.994	0.981	0.982	0.985	0.994	0.986	0.98	0.926	0.977	0.994	0.987	0.981	-0.008	ES
15932	ENSG00000052749.9	RRP12	chr10	1.08398e-09	4.19379e-06	1	0.803	0.838	0.901	0.85	0.889	0.965	0.926	1	0.954	0.866	0.702	1	0.855	0.886	1	1	0.974	0.924	0.883	0.934	1	1	1	0.971	0.98	1	1	0.876	0.809	1	1	0.92	0.976	0.948	1	1	0.9	-0.065	ES
168662	ENSG00000166855.5	CLPX	chr15	1.06324e-09	4.19379e-06	0.94	0.841	0.94	0.695	0.723	1	0.638	0.816	1	0.44	1	0.797	0.896	0.936	1	1	0.87	1	1	1	1	0.628	1	0.907	0.758	1	1	1	0.936	1	1	1	1	1	1	0.62	1	0.815	-0.092	ES
6635	ENSG00000100354.16	TNRC6B	chr22	1.06768e-09	4.19379e-06	0.684	0.457	0.644	0.783	0.366	1	0.591	0.419	0.265	0.706	0.265	0.083	0.311	1	0.716	0.153	0.716	1	1	0.591	1	1	1	1	0.265	1	0.265	1	0.799	0.619	0.419	0.591	0.52	0.658	0.591	1	1	0.799	-0.186	ES
126994	ENSG00000149100.8	EIF3M	chr11	1.18141e-09	4.46189e-06	0.907	0.957	0.959	0.945	0.949	0.96	0.945	0.896	0.934	0.968	0.949	0.935	0.947	0.911	0.871	0.957	0.976	0.991	1	0.939	0.984	1	0.933	1	0.897	1	0.909	0.96	0.985	0.968	0.993	0.964	0.966	0.965	0.981	0.975	1	0.978	-0.035	ES
140480	ENSG00000138398.11	PPIG	chr2	1.44522e-09	5.33133e-06	0.905	0.849	0.96	0.878	0.925	0.855	0.873	0.961	0.766	1	0.836	0.946	0.797	1	0.901	1	0.959	0.944	1	1	1	1	0.953	1	1	1	1	1	0.98	0.911	1	1	1	0.955	0.897	1	1	0.95	-0.084	ES
97803	ENSG00000104320.9	NBN	chr8	1.61416e-09	5.81919e-06	1	0.828	0.783	1	0.828	1	0.934	0.874	1	0.926	0.668	0.894	1	0.849	0.738	0.815	0.763	0.616	0.844	0.707	0.902	1	1	1	0.828	1	0.668	0.738	0.652	0.501	1	1	0.858	0.808	0.815	0.918	0.751	0.811	0.062	ES
104245	ENSG00000196696.8	PDXDC2P	chr16	1.70993e-09	6.02746e-06	0.881	0.688	0.881	0.589	0.873	0.41	0.227	0.546	0.61	0.481	1	0.568	0.561	0.818	1	1	0.874	1	0.724	1	1	0.444	0.773	1	0.317	1	0.73	1	0.858	0.812	1	1	1	1	0.706	0.64	0.436	0.637	-0.148	ES
129061	ENSG00000163466.11	ARPC2	chr2	1.84874e-09	6.36206e-06	0.864	0.878	0.978	0.954	0.853	0.929	0.936	0.925	0.856	0.936	0.678	0.834	0.982	0.831	0.793	0.786	0.945	0.962	0.873	0.868	0.986	0.96	0.917	0.99	0.953	0.951	0.896	0.947	0.981	0.844	0.994	0.924	0.971	0.873	0.916	0.975	0.983	0.957	-0.051	ES
68208	ENSG00000133112.12	TPT1	chr13	1.88507e-09	6.36206e-06	0.963	0.877	0.949	0.933	0.873	0.858	0.909	0.902	0.953	0.928	0.935	0.839	0.915	0.92	0.881	0.942	0.875	0.952	0.925	0.813	0.92	0.919	0.972	0.97	0.955	0.973	0.959	0.964	0.919	0.934	0.963	0.905	0.882	0.845	0.944	0.942	0.927	0.901	-0.017	ES
94009	ENSG00000100225.13	FBXO7	chr22	1.98604e-09	6.56319e-06	1	0.923	0.994	0.991	0.994	1	0.972	0.901	1	0.943	0.963	0.984	1	0.991	0.982	0.991	0.932	0.938	0.988	0.899	0.991	1	1	1	0.966	0.975	0.885	0.795	0.886	0.844	0.992	0.875	0.891	0.889	0.881	1	0.976	0.983	0.038	ES
100917	ENSG00000100014.15	SPECC1L	chr22	2.17589e-09	7.00169e-06	1	0.596	0.857	0.648	0.58	1	0.734	0.648	1	0.48	0.763	0.881	1	0.835	0.697	1	1	1	0.675	0.648	0.933	0.841	1	0.866	0.763	0.866	1	0.874	0.862	1	0.897	1	0.787	0.723	1	0.822	1	1	-0.113	ES
18714	ENSG00000134759.9	ELP2	chr18	2.20701e-09	7.00169e-06	0.808	1	1	0.849	0.737	1	0.871	0.861	1	0.638	0.871	0.637	0.861	1	1	1	1	1	1	0.9	1	0.818	1	1	0.88	1	1	1	1	1	1	1	1	1	0.88	1	1	0.84	-0.095	ES
61798	ENSG00000140367.7	UBE2Q2	chr15	2.60629e-09	8.10627e-06	0.788	0.383	0.882	0.509	0.318	1	0.509	0.841	0.554	0.651	0.713	0.736	1	1	0.651	1	1	1	0.651	0.713	1	0.788	0.651	1	0.713	1	1	1	0.509	1	1	0.882	0.788	1	0.832	1	1	0.318	-0.16	ES
53546	ENSG00000073921.13	PICALM	chr11	2.77169e-09	8.45494e-06	0.893	0.852	0.893	0.908	1	1	0.912	0.84	0.747	0.844	0.697	0.82	0.798	0.939	0.677	1	1	1	0.951	0.865	0.865	0.922	1	1	0.865	1	1	0.865	0.939	0.781	1	1	0.831	0.914	1	0.939	1	1	-0.09	ES
138480	ENSG00000080824.14	HSP90AA1	chr14	3.74205e-09	1.09922e-05	0.988	0.975	0.967	0.994	0.97	0.974	0.993	0.987	0.941	0.998	0.955	0.994	0.981	0.962	0.983	0.962	0.966	0.995	0.993	0.951	0.98	0.996	0.919	0.994	0.978	0.984	0.961	0.965	0.951	0.945	0.998	0.955	0.964	0.988	0.971	0.99	0.992	0.992	0.004	ES
169541	ENSG00000117620.8	SLC35A3	chr1	3.69095e-09	1.09922e-05	0.511	0.571	0.841	0.896	1	1	0.836	0.611	1	0.638	1	0.951	1	0.386	0.579	1	1	1	0.9	0.683	1	0.723	1	1	1	1	1	1	0.647	0.843	1	1	0.876	0.892	1	0.791	0.863	0.742	-0.123	ES
8185	ENSG00000178927.12	C17orf62	chr17	3.82458e-09	1.10304e-05	0.873	1	0.838	0.657	0.901	1	1	1	1	0.91	1	0.731	0.731	0.806	1	0.561	0.59	0.918	0.885	0.793	0.528	0.836	1	0.778	1	0.88	1	1	0.642	1	0.752	0.793	0.686	0.8	0.782	1	0.822	0.706	0.081	ES
100015	ENSG00000203875.6	SNHG5	chr6	3.99532e-09	1.1317e-05	0.936	0.904	0.937	0.857	0.773	0.829	0.811	0.875	0.915	0.885	0.828	0.863	0.871	0.77	0.881	0.942	0.912	0.906	0.895	0.901	0.914	0.906	0.904	0.92	0.825	0.816	0.912	0.932	0.907	0.911	0.929	0.958	0.906	0.823	0.889	0.953	0.954	0.877	-0.042	ES
124572	ENSG00000114904.8	NEK4	chr3	4.19567e-09	1.1676e-05	0.857	0.658	0.726	0.835	0.885	1	1	0.622	0.743	1	0.643	0.569	1	0.901	1	1	1	1	1	1	1	0.841	0.49	1	0.906	1	1	1	1	0.632	1	1	1	1	1	0.885	1	0.941	-0.114	ES
76798	ENSG00000013441.11	CLK1	chr2	5.37189e-09	1.46916e-05	0.983	0.954	0.99	0.963	0.951	0.986	0.991	0.992	1	0.995	0.968	0.984	0.969	0.974	0.994	0.994	0.976	0.993	0.969	0.96	0.993	1	0.979	0.981	0.996	1	1	0.993	0.977	0.998	0.991	0.986	0.956	0.996	0.982	0.994	1	0.995	-0.008	ES
173354	ENSG00000139436.16	GIT2	chr12	5.94261e-09	1.57107e-05	0.95	0.912	0.933	0.912	0.83	0.838	0.67	0.681	1	1	0.67	0.924	1	0.938	0.83	1	0.81	1	0.945	1	1	0.83	1	1	0.921	0.88	0.916	1	1	0.865	1	0.933	1	0.853	0.924	0.953	0.956	0.914	-0.071	ES
93031	ENSG00000077782.15	FGFR1	chr8	5.93181e-09	1.57107e-05	0.933	0.802	0.962	0.914	0.853	1	0.979	0.9	1	0.975	0.887	1	1	0.852	0.685	0.982	0.983	0.935	0.944	0.781	0.973	0.928	1	1	0.947	1	0.936	0.948	0.986	0.944	0.966	0.984	0.884	0.904	0.918	1	1	0.796	-0.029	ES
99659	ENSG00000181163.9	NPM1	chr5	6.67924e-09	1.73687e-05	0.984	0.96	0.994	0.969	0.974	0.934	0.918	0.944	0.989	0.852	0.957	0.953	0.994	0.967	0.914	1	0.978	0.992	0.979	0.974	0.994	0.963	1	1	0.978	0.987	0.99	0.984	0.992	0.977	1	1	0.977	0.961	0.987	0.967	0.995	0.93	-0.029	ES
141990	ENSG00000105793.11	GTPBP10	chr7	6.84457e-09	1.75115e-05	0.169	1	1	1	0.55	1	1	0.214	1	1	1	1	0.449	0.449	0.29	1	0.405	0.55	0.38	0.71	0	0.71	0	0.449	1	0	0	0	0.647	1	0.12	0.576	0.55	1	0.71	0.71	0.55	0.818	0.225	ES
55212	ENSG00000094975.9	SUCO	chr1	7.80316e-09	1.96471e-05	1	1	0.92	0.839	0.877	1	0.65	0.873	1	0.857	0.904	0.851	1	0.896	0.741	1	1	1	1	0.893	1	1	0.887	1	0.964	1	1	1	1	1	1	1	0.943	0.938	1	1	1	0.764	-0.08	ES
21055	ENSG00000141503.11	MINK1	chr17	8.78492e-09	2.17734e-05	1	0.912	0.82	0.958	1	0.865	0.768	1	0.945	1	1	1	1	0.95	0.96	0.603	0.703	0.963	1	0.82	1	0.723	1	0.729	0.912	1	1	1	0.807	1	1	0.684	0.879	0.86	0.945	0.86	1	0.755	0.065	ES
150313	ENSG00000119185.8	ITGB1BP1	chr2	9.16894e-09	2.23756e-05	0.883	0.792	0.909	0.892	0.857	1	0.943	0.805	0.953	0.854	0.902	0.895	0.955	0.92	0.945	0.887	1	1	1	0.91	0.925	0.944	1	0.91	0.834	0.964	1	0.915	0.873	1	0.959	1	1	1	1	0.963	0.985	0.963	-0.058	ES
51852	ENSG00000107140.11	TESK1	chr9	1.00171e-08	2.4075e-05	1	0.708	0.942	0.933	0.84	0.869	0.895	0.922	0.829	0.892	0.678	1	1	0.785	0.837	1	0.879	0.907	0.934	0.637	1	0.84	0.928	1	0.829	1	1	0.91	0.949	1	1	0.785	1	0.964	0.835	0.952	0.934	0.802	-0.041	ES
52998	ENSG00000058799.9	YIPF1	chr1	1.01735e-08	2.40861e-05	0.724	0.771	0.724	1	0.529	0.805	0.853	1	0.877	1	0.529	0.724	0.764	0.857	1	0.771	1	1	0.724	0.849	1	1	0.6	1	0.652	1	0.771	1	0.789	0.737	0.949	1	0.857	1	1	1	1	0.84	-0.083	ES
154201	ENSG00000111596.7	CNOT2	chr12	1.07761e-08	2.51374e-05	0.993	0.974	1	1	0.911	0.988	0.936	0.985	0.973	0.952	0.949	0.952	0.864	0.973	0.977	0.992	1	0.973	0.985	0.971	0.927	0.977	1	0.975	0.985	1	0.983	0.986	0.992	0.992	1	1	0.986	0.973	1	1	1	0.961	-0.023	ES
145387	ENSG00000071794.11	HLTF	chr3	1.14096e-08	2.59113e-05	1	0.579	0.537	0.445	0.436	1	0.596	0.696	0.314	1	1	0.867	1	0.817	0.256	0.706	0.579	1	0.805	0.756	1	1	0	0.508	0.632	0.546	1	0.508	0.549	0.775	1	0.706	1	0.407	1	1	1	0.828	-0.05	ES
170167	ENSG00000100911.9	PSME2	chr14	1.15979e-08	2.59113e-05	0.938	0.76	0.989	0.815	0.882	0.911	0.903	0.783	0.852	0.959	0.872	0.881	0.949	0.934	0.638	0.822	0.825	0.974	0.977	0.92	0.969	0.876	0.938	0.987	0.95	0.966	0.975	0.976	0.959	0.901	0.993	0.954	0.96	0.735	0.939	0.89	0.991	0.707	-0.05	ES
171071	ENSG00000089157.11	RPLP0	chr12	1.14814e-08	2.59113e-05	0.955	0.938	0.95	0.984	0.947	0.997	0.976	0.999	0.966	0.975	0.984	0.976	0.953	0.958	0.972	0.953	0.919	0.965	0.964	0.926	0.999	0.93	0.943	0.973	0.971	0.953	0.961	0.966	0.969	0.953	0.972	0.946	0.967	0.97	0.968	0.966	0.926	0.973	0.011	ES
124906	ENSG00000266053.2	RP11-143J12.2	chr18	1.27916e-08	2.79832e-05	0.758	1	0.582	0.511	0.411	1	0.676	0.904	0.676	0.511	0.582	1	1	0.723	1	0.439	0.709	0.635	0.83	0.511	0.189	0.343	0.709	0.258	1	1	1	0.367	0.582	0.723	1	0.676	0.482	1	0.723	0.676	1	1	0.066	ES
45046	ENSG00000100902.6	PSMA6	chr14	1.28781e-08	2.79832e-05	0.704	0.715	0.778	0.883	0.571	0.759	0.737	0.688	0.623	0.898	0.626	0.746	0.832	0.717	0.734	0.722	0.808	0.95	0.787	0.842	0.911	0.814	0.719	0.946	0.782	0.937	0.653	0.742	0.855	0.541	0.987	0.922	0.9	0.746	0.809	0.878	0.925	0.857	-0.093	ES
100486	ENSG00000143093.10	STRIP1	chr1	1.52762e-08	3.16537e-05	1	0.959	1	0.916	0.833	1	0.821	0.573	1	0.803	0.874	0.874	0.943	0.898	0.909	1	0.9	1	0.903	0.931	1	0.849	1	1	0.866	0.944	1	1	1	0.953	0.882	1	0.777	0.966	1	0.77	1	0.839	-0.045	ES
135267	ENSG00000066027.7	PPP2R5A	chr1	1.48177e-08	3.16537e-05	1	0.855	0.878	0.657	0.63	0.705	1	0.923	0.705	1	0.545	0.705	1	0.715	0.742	0.657	0.793	1	0.867	0.857	1	1	1	1	0.757	1	1	1	1	0.757	1	1	1	0.778	0.928	1	1	0.657	-0.111	ES
164458	ENSG00000151651.11	ADAM8	chr10	1.53655e-08	3.16537e-05	0.958	1	1	1	0.807	0.777	1	0.965	1	1	0.788	1	1	1	0.844	0.765	0.67	0.896	1	1	1	0.936	0.895	1	1	0.828	0.819	0.971	1	0.893	1	0.903	0.751	1	0.89	1	1	1	0.02	ES
28832	ENSG00000126777.13	KTN1	chr14	1.50913e-08	3.16537e-05	1	0.956	0.965	0.909	1	1	0.81	0.845	1	0.915	0.922	0.954	0.922	0.856	0.748	1	0.934	0.981	0.977	0.938	1	0.967	1	1	0.971	1	1	0.945	0.928	0.971	1	1	0.967	0.771	1	1	1	0.912	-0.048	ES
171093	ENSG00000089157.11	RPLP0	chr12	1.62441e-08	3.30346e-05	0.921	0.891	0.913	0.971	0.908	0.995	0.956	0.999	0.94	0.954	0.97	0.957	0.917	0.927	0.948	0.919	0.861	0.938	0.936	0.872	0.999	0.877	0.901	0.953	0.948	0.917	0.932	0.939	0.944	0.917	0.948	0.906	0.94	0.947	0.943	0.939	0.874	0.95	0.018	ES
161332	ENSG00000089280.14	FUS	chr16	1.67048e-08	3.35414e-05	0.984	0.924	0.979	0.991	0.853	0.938	0.974	0.997	0.947	0.985	0.969	0.966	0.973	0.961	0.975	0.951	0.985	0.989	0.989	0.894	0.979	0.991	0.978	0.996	0.968	0.996	0.981	0.981	0.949	0.996	1	0.989	0.947	0.966	0.977	0.988	0.995	0.956	-0.015	ES
50262	ENSG00000152558.10	TMEM123	chr11	1.71303e-08	3.3966e-05	0.006	0.015	0.009	0.033	0.037	0.02	0.016	0.011	0.122	0.026	0.049	0.039	0.021	0.042	0.015	0.019	0	0.011	0.005	0.018	0.004	0.002	0	0.008	0.021	0.003	0.042	0.026	0.002	0.03	0.005	0.013	0.004	0.025	0.016	0.008	0.009	0.015	0.018	ES
71431	ENSG00000138668.14	HNRNPD	chr4	1.75796e-08	3.44265e-05	0.042	0.063	0.062	0.11	0.076	0.053	0.229	0.199	0.084	0.272	0.088	0.326	0.07	0.063	0.037	0.046	0.032	0.075	0.049	0.073	0.049	0.1	0.029	0.015	0.128	0.062	0.07	0.079	0.036	0.069	0.02	0.022	0.03	0.118	0.052	0.055	0.019	0.438	0.046	ES
136618	ENSG00000162511.7	LAPTM5	chr1	1.79053e-08	3.46367e-05	0.82	0.723	0.964	0.893	0.62	0.717	0.829	0.836	0.789	0.939	0.768	0.727	0.834	0.814	0.718	0.836	0.865	0.884	0.805	0.731	0.97	0.939	0.785	0.985	0.677	0.972	0.816	0.833	0.966	0.858	0.987	0.942	0.919	0.703	0.821	0.902	0.948	0.798	-0.068	ES
8425	ENSG00000166233.8	ARIH1	chr15	1.83643e-08	3.48626e-05	1	0.969	1	0.891	0.648	0.742	0.935	0.933	1	0.93	0.774	0.829	1	0.657	0.777	0.881	1	1	1	0.705	1	1	0.842	1	0.6	0.92	1	1	1	0.909	1	0.908	1	0.838	0.953	1	0.755	0.854	-0.048	ES
92251	ENSG00000111845.4	PAK1IP1	chr6	1.84616e-08	3.48626e-05	1	0.87	0.91	0.93	0.766	1	0.766	0.86	1	0.71	0.94	0.782	1	0.907	1	0.922	0.966	0.756	0.685	1	1	1	1	1	0.892	1	1	1	0.97	1	0.922	0.878	0.891	0.847	0.946	1	0.935	0.59	-0.026	ES
56416	ENSG00000158290.12	CUL4B	chrX	1.90093e-08	3.54744e-05	0.774	0.712	0.689	1	0.832	1	0.533	0.797	0.753	1	0.842	0.695	0.533	0.655	0.753	0.503	1	1	1	1	0.753	0.873	1	1	0.388	1	0.533	0.695	0.727	0.677	1	1	1	0.866	0.571	1	1	0.928	-0.077	ES
40601	ENSG00000033030.9	ZCCHC8	chr12	1.94953e-08	3.59584e-05	1	0.853	0.953	0.962	1	1	0.717	0.928	1	0.654	0.868	0.861	1	1	1	0.795	1	1	0.908	1	1	0.686	1	1	0.911	1	0.879	1	1	0.914	1	1	1	1	0.921	0.911	1	0.806	-0.025	ES
129084	ENSG00000163466.11	ARPC2	chr2	2.02512e-08	3.69234e-05	0.896	0.818	0.957	0.95	0.818	0.873	0.955	0.964	0.827	0.957	0.809	0.783	0.995	0.893	0.897	0.893	0.956	0.963	0.798	0.82	0.981	0.969	0.924	1	0.958	0.996	0.879	0.973	0.987	0.839	0.998	0.947	0.96	0.824	0.916	0.991	0.967	0.957	-0.042	ES
158613	ENSG00000006634.3	DBF4	chr7	2.16793e-08	3.90779e-05	0.805	0.914	1	0.914	0.514	1	1	0.95	0.841	1	0.673	0.628	1	0.841	1	1	1	1	0.925	0.85	1	1	1	1	0.746	1	1	1	1	0.884	1	1	1	0.925	1	0.931	1	0.872	-0.09	ES
4490	ENSG00000070367.11	EXOC5	chr14	2.26877e-08	4.0436e-05	0.871	1	0.67	1	0.404	0.576	0.772	0.732	0.504	0.877	0.67	0.803	0.576	0.731	0.742	0.576	0.576	0.84	0.898	0.543	0.882	0.871	1	1	0.815	0.871	1	1	0.898	0.576	1	0.629	1	1	0.898	0.812	1	0.946	-0.125	ES
29137	ENSG00000135439.7	AGAP2	chr12	2.29531e-08	4.04545e-05	1	1	0.942	1	0.854	0.615	1	0.615	1	0.81	1	1	1	0.889	1	0.68	0.727	0.734	1	0.571	0.889	0.761	1	1	0.347	0.859	1	1	0.935	0.761	0.865	0.735	0.639	0.874	0.727	0.937	0.776	1	0.097	ES
110913	ENSG00000131697.13	NPHP4	chr1	2.41878e-08	4.21622e-05	0.205	0.046	0.025	0.126	0.094	0	0	0	0	0.256	0	0.275	0	0.049	0	0.114	0	0	0.041	0	0	0.088	0	0	0.061	0.018	0	0.061	0	0.147	0.019	0.147	0.079	0	0	0	0	0	0.038	ES
136265	ENSG00000151092.12	NGLY1	chr3	2.48227e-08	4.27986e-05	0.375	0.912	0.935	0.6	0.863	1	0.811	0.79	0.759	0.759	0.36	0.878	0.954	0.712	0.53	0.643	0.759	1	1	0.681	1	1	0.73	1	0.832	1	0.712	0.832	0.67	1	0.947	1	0.619	1	1	1	1	0.921	-0.135	ES
154093	ENSG00000111667.9	USP5	chr12	2.65021e-08	4.5203e-05	0.885	0.702	0.833	0.735	0.754	0.914	0.849	0.868	0.734	1	0.835	0.832	0.97	0.779	0.895	0.798	0.666	0.959	0.844	0.836	1	0.81	1	1	0.93	1	1	0.954	0.925	1	1	0.869	0.938	0.697	1	1	1	0.91	-0.08	ES
33454	ENSG00000160117.10	ANKLE1	chr19	2.69858e-08	4.55383e-05	0.79	0	0.77	0.358	0.745	0.605	0.807	0.411	1	1	0.456	1	0.834	0.745	0.218	0.715	1	1	0.807	1	1	1	0.883	1	1	1	1	1	1	1	0.677	0.745	0.511	1	0.494	1	0.916	0	-0.209	ES
145380	ENSG00000071794.11	HLTF	chr3	2.78562e-08	4.65123e-05	1	0.683	0.611	0.589	0.556	1	0.672	0.793	0.418	1	1	0.892	1	0.883	0.418	0.782	0.683	1	0.866	0.798	1	1	0.264	0.589	0.715	0.729	1	0.518	0.627	0.872	1	0.763	1	0.589	1	1	1	0.906	-0.045	ES
18668	ENSG00000134759.9	ELP2	chr18	2.82962e-08	4.67547e-05	0.863	1	1	0.915	0.473	1	0.873	0.888	1	0.435	0.807	0.622	0.868	1	1	1	1	1	1	0.857	1	0.882	1	1	0.807	1	1	1	1	1	1	1	1	1	0.935	1	1	0.782	-0.118	ES
107589	ENSG00000130816.10	DNMT1	chr19	2.87767e-08	4.70585e-05	0.97	0.835	0.938	0.953	0.843	0.78	0.911	1	1	1	0.854	0.951	0.941	0.956	0.903	0.946	0.932	0.975	0.947	0.919	0.977	0.969	0.901	1	0.865	1	0.936	0.808	0.982	0.904	1	0.966	1	0.969	1	1	1	0.942	-0.031	ES
168409	ENSG00000266714.2	MYO15B	chr17	3.09274e-08	4.96802e-05	0.846	0.433	0.478	1	0.461	1	1	0.709	1	0.461	1	0.234	1	0.109	0.604	1	1	0.87	0.914	0.753	1	0.504	1	0.785	0.81	0.83	0.785	0.753	1	0.87	1	1	1	0.691	0.681	1	0.647	1	-0.176	ES
31956	ENSG00000115935.12	WIPF1	chr2	3.10063e-08	4.96802e-05	1	0.948	0.693	1	0.777	1	1	1	0.684	1	0.877	0.962	0.561	0.681	0.943	1	0.954	0.975	1	0.831	1	1	0.92	1	0.598	1	0.895	0.791	1	0.867	1	1	0.959	0.959	1	1	1	1	-0.071	ES
3057	ENSG00000087191.8	PSMC5	chr17	3.29973e-08	5.23417e-05	0.972	0.77	0.972	0.966	0.859	0.913	0.927	0.93	0.866	0.877	0.889	0.866	0.978	0.937	0.898	0.941	0.94	0.938	0.955	0.903	0.993	0.938	0.95	0.978	0.988	0.962	0.991	0.992	0.952	0.961	0.994	0.947	0.945	0.856	0.93	0.941	0.97	0.909	-0.043	ES
171087	ENSG00000089157.11	RPLP0	chr12	3.39551e-08	5.33277e-05	0.91	0.876	0.901	0.967	0.897	0.994	0.949	0.999	0.932	0.944	0.966	0.952	0.908	0.917	0.939	0.913	0.846	0.929	0.925	0.854	0.999	0.86	0.884	0.947	0.94	0.902	0.925	0.927	0.936	0.905	0.939	0.889	0.932	0.94	0.935	0.929	0.856	0.944	0.021	ES
116268	ENSG00000131373.10	HACL1	chr3	3.4928e-08	5.43178e-05	1	0.642	0.672	0.698	0.578	1	0.204	0.506	1	0.255	0.672	0.794	1	0.606	1	0.672	1	0.744	0.606	0.719	0.719	0.339	1	0.719	1	1	1	0.606	0.672	1	1	1	1	0.658	1	1	1	0.506	-0.116	ES
167154	ENSG00000166598.8	HSP90B1	chr12	3.70624e-08	5.70775e-05	0.99	0.988	0.99	0.987	0.958	0.984	0.959	0.937	0.98	0.921	0.977	0.918	1	0.987	0.974	0.97	0.992	0.995	0.996	1	0.968	0.985	1	0.989	0.973	0.989	0.992	1	0.985	1	1	1	0.97	0.975	0.991	0.973	1	0.901	-0.015	ES
78770	ENSG00000056586.11	RC3H2	chr9	3.82327e-08	5.83136e-05	0.875	1	0.766	0.774	1	0.483	0.627	0.67	1	0.559	1	1	1	0.778	1	1	1	0.903	0.799	1	1	0.837	1	1	1	1	1	0.584	1	0.908	1	1	1	0.808	1	0.873	1	0.7	-0.095	ES
153006	ENSG00000010256.6	UQCRC1	chr3	3.89268e-08	5.8807e-05	0.762	0.777	0.927	0.839	0.734	0.674	0.904	0.85	0.508	0.904	0.636	0.658	0.876	0.821	0.591	0.806	0.933	0.955	0.874	0.809	0.956	0.955	0.831	1	0.898	0.97	0.837	0.787	0.926	0.739	0.992	0.971	0.892	0.714	0.848	1	0.962	0.874	-0.128	ES
151448	ENSG00000133706.13	LARS	chr5	3.97002e-08	5.94094e-05	1	0.762	0.974	1	0.896	1	1	1	1	1	0.778	0.788	0.793	1	1	0.742	0.657	0.917	0.77	0.735	0.673	0.87	1	0.952	0.778	1	0.859	0.749	0.785	0.852	0.694	1	0.839	1	0.737	0.806	0.815	1	0.097	ES
164460	ENSG00000151651.11	ADAM8	chr10	4.09916e-08	6.07687e-05	0.795	0.736	0.848	0.788	0.858	0.65	1	0.942	1	1	0.867	1	1	1	0.863	1	0.783	1	1	0.823	0.858	0.959	0.823	1	0.885	0.829	0.771	1	1	0.858	1	0.895	0.65	0.677	0.725	0.677	1	1	0.011	ES
39678	ENSG00000144357.12	UBR3	chr2	4.52065e-08	6.63966e-05	0.617	0.712	0.685	0.89	0.903	1	0.578	1	0.674	1	1	0.871	0.64	0.659	1	0.592	1	1	0.838	0.923	0.906	1	0.866	1	0.617	1	0.909	0.583	0.9	0.883	1	1	0.757	1	1	1	0.754	0.893	-0.073	ES
31283	ENSG00000137200.8	CMTR1	chr6	5.14371e-08	7.48547e-05	1	0.914	0.816	0.932	0.89	0.604	1	0.932	1	1	0.742	1	1	0.94	1	1	0.67	0.835	0.934	0.877	0.887	0.94	1	0.914	0.767	1	0.7	0.78	0.868	0.575	1	0.887	0.763	0.906	0.91	0.893	0.942	1	0.046	ES
82500	ENSG00000197122.7	SRC	chr20	5.19451e-08	7.49067e-05	0.915	0.674	1	0.685	0.772	0.798	0.854	0.868	1	0.9	0.585	0.421	1	0.894	0.739	0.88	1	1	0.845	0.819	1	1	0.9	0.819	1	0.961	0.772	1	1	0.397	1	0.772	0.906	0.858	1	0.894	0.919	1	-0.095	ES
40823	ENSG00000162231.9	NXF1	chr11	5.36946e-08	7.6732e-05	0.991	0.981	1	0.976	0.985	0.988	0.958	0.982	0.973	0.867	0.99	0.952	1	0.996	0.983	1	0.984	0.981	0.991	1	0.992	0.966	1	1	0.967	0.991	0.991	1	1	0.976	1	1	0.996	0.983	0.984	0.971	1	0.949	-0.013	ES
164230	ENSG00000116604.13	MEF2D	chr1	5.44825e-08	7.71628e-05	0.154	0.046	0.085	0.052	0.032	0.083	0.021	0.106	0.065	0.071	0.055	0.025	0.009	0.048	0.112	0.171	0.153	0.058	0.073	0.095	0.055	0.076	0.095	0.191	0.105	0.107	0.121	0.082	0.151	0.03	0.04	0.164	0.19	0.087	0.032	0.135	0.088	0.058	-0.038	ES
80478	ENSG00000204084.8	INPP5B	chr1	5.71482e-08	8.02219e-05	0.095	0.116	0.193	0.07	0	0.208	0.095	0.101	0.725	0.105	0.412	0.397	0.26	0.149	0.345	0.062	0.095	0.07	0	0	0.116	0.126	0.24	0.105	0.208	0	0.046	0	0.064	0.283	0.046	0	0	0.208	0.042	0	0.095	0	0.14	ES
61890	ENSG00000119682.12	AREL1	chr14	6.29131e-08	8.75397e-05	1	0.833	1	0.883	0.913	1	0.732	0.771	0.961	0.855	0.924	0.796	1	0.966	1	1	0.947	1	0.901	0.949	1	0.941	0.827	0.874	0.922	0.962	0.913	1	0.969	0.978	1	0.878	0.962	0.962	1	0.96	1	0.805	-0.037	ES
140597	ENSG00000108953.12	YWHAE	chr17	6.38905e-08	8.81266e-05	0.963	0.853	0.955	0.895	0.771	0.937	0.929	0.957	0.879	0.927	0.845	0.821	0.908	0.851	0.83	0.958	0.933	0.917	0.887	0.875	0.992	0.968	0.959	1	0.924	0.984	0.962	0.964	0.965	0.854	0.972	0.965	0.905	0.774	0.867	0.985	0.974	0.923	-0.047	ES
21366	ENSG00000160094.10	ZNF362	chr1	6.85415e-08	9.3727e-05	1	0.228	0.269	0.181	0.541	0.469	1	0.307	0.307	1	0.639	0.469	0.228	0.546	0.436	0.57	1	0.756	1	0.689	1	0.1	1	1	0.469	1	0.608	0.726	0.742	0.666	1	0.78	1	0.639	0.307	1	1	1	-0.277	ES
64247	ENSG00000115053.11	NCL	chr2	6.93576e-08	9.40323e-05	0.974	0.835	0.967	0.91	0.864	0.896	0.962	0.983	0.795	0.958	0.818	0.885	0.836	0.871	0.967	0.894	0.975	0.912	0.923	0.887	0.938	0.983	0.973	0.959	0.931	0.989	0.884	0.971	0.946	0.883	0.954	0.969	0.908	0.923	0.852	0.982	0.963	0.944	-0.035	ES
100025	ENSG00000203875.6	SNHG5	chr6	7.60073e-08	0.000102174	0.78	0.747	1	0.703	1	0.806	0.806	0.52	1	0.91	0.826	0.593	1	0.885	0.842	1	1	1	1	1	0.855	0.441	0.703	1	0.885	0.842	0.842	0.703	1	1	1	1	1	1	0.892	0.674	0.842	0.767	-0.061	ES
13551	ENSG00000166226.8	CCT2	chr12	7.72516e-08	0.000102591	0.932	0.895	0.935	0.97	0.785	0.923	0.895	0.974	0.958	0.996	0.935	0.878	0.814	0.942	0.958	0.952	0.931	0.987	0.979	0.913	0.95	1	0.964	1	0.737	1	0.964	0.841	0.948	0.979	0.978	0.992	0.968	0.939	0.974	0.982	0.99	0.978	-0.035	ES
66872	ENSG00000134882.11	UBAC2	chr13	7.76108e-08	0.000102591	1	1	0.824	1	1	1	1	0.694	1	0.804	0.905	1	1	0.732	1	0.879	0.82	1	0.663	0.85	1	0.694	0.804	1	1	0.919	0.761	1	0.82	0.909	1	0.885	0.737	1	1	0.645	1	0.672	0.059	ES
27355	ENSG00000135486.13	HNRNPA1	chr12	7.90139e-08	0.000103583	0.993	0.974	0.959	0.986	0.978	0.961	0.952	0.974	0.959	0.983	0.96	0.98	0.964	0.978	0.972	0.984	0.966	0.998	0.998	0.959	0.987	0.999	0.978	0.997	0.856	0.998	0.961	0.968	0.987	0.98	0.999	0.993	0.991	0.974	0.991	0.995	0.993	0.98	-0.008	ES
115655	ENSG00000173660.7	UQCRH	chr1	8.08079e-08	0.000105066	0.354	0.077	0.104	0.157	0.113	0.09	0.1	0.147	0.169	0.083	0.131	0.118	0.073	0.098	0.156	0.13	0.054	0.069	0.175	0.1	0.062	0.053	0.126	0.043	0.057	0.082	0.119	0.088	0.086	0.144	0.069	0.1	0.043	0.174	0.064	0.104	0.044	0.101	0.041	ES
167604	ENSG00000189043.5	NDUFA4	chr7	8.40937e-08	0.000107575	0.949	0.894	0.953	0.938	0.807	0.909	0.926	0.897	0.854	0.95	0.87	0.886	0.943	0.866	0.866	0.922	0.933	0.967	0.953	0.839	0.977	0.958	0.864	0.988	0.883	0.979	0.95	0.942	0.961	0.915	0.98	0.941	0.953	0.863	0.909	0.965	0.982	0.806	-0.031	ES
172476	ENSG00000113648.12	H2AFY	chr5	8.38968e-08	0.000107575	0.956	0.925	0.928	0.899	0.864	0.924	0.869	0.885	1	0.82	0.851	0.789	0.972	0.89	0.787	0.833	0.885	0.982	0.943	0.925	0.957	0.863	0.966	0.963	0.9	0.967	0.958	0.952	0.965	0.767	0.991	0.922	0.929	0.801	0.952	0.932	0.988	0.854	-0.031	ES
15684	ENSG00000068793.13	CYFIP1	chr15	8.6033e-08	0.000109175	1	0.801	1	0.924	0.922	0.793	1	0.953	0.95	0.952	0.918	1	1	0.959	1	1	0.898	0.892	0.937	0.838	1	1	0.933	0.928	1	0.928	1	1	1	0.93	1	1	0.809	0.869	1	1	0.937	1	-0.007	ES
132885	ENSG00000165283.11	STOML2	chr9	9.60301e-08	0.000120691	0.745	0.935	0.928	0.95	0.853	0.885	0.963	0.907	0.958	0.98	0.714	0.894	0.972	0.845	0.815	0.828	0.714	1	0.979	0.963	0.959	0.942	1	1	0.874	1	1	1	0.934	1	0.985	0.951	0.976	0.851	0.932	0.97	0.974	0.947	-0.057	ES
49180	ENSG00000137776.12	SLTM	chr15	9.66292e-08	0.000120691	1	1	0.913	0.766	0.937	0.89	0.628	0.767	1	0.643	1	0.849	1	0.901	0.904	1	1	1	1	1	1	0.654	1	1	0.844	1	1	1	1	0.898	1	1	0.956	0.956	1	0.802	0.73	0.853	-0.063	ES
8380	ENSG00000143815.10	LBR	chr1	1.04021e-07	0.000128908	0.849	0.763	0.921	0.871	0.856	0.803	0.982	0.923	0.662	0.985	0.793	0.75	0.738	0.803	0.943	1	1	0.889	0.848	0.857	0.967	0.99	0.927	0.977	0.958	1	0.835	0.806	0.954	0.893	0.981	0.9	0.907	0.926	0.831	0.949	0.931	0.921	-0.081	ES
70616	ENSG00000138600.5	SPPL2A	chr15	1.22214e-07	0.00015028	0.919	0.663	0.957	0.835	1	1	1	0.843	0.844	0.873	0.663	0.711	1	0.73	0.798	1	1	1	0.944	0.838	0.873	1	0.792	1	1	1	0.873	1	1	1	1	0.887	0.893	0.887	0.881	1	0.944	0.813	-0.084	ES
134522	ENSG00000115282.15	TTC31	chr2	1.24124e-07	0.000150298	1	0.559	1	0.813	1	1	0.813	0.62	0.576	1	1	0.779	1	0.867	0.655	0.685	0.731	0.83	0.676	0.685	0.62	0.813	0.731	1	1	0.792	1	1	0.879	0.666	1	0.792	0.792	0.352	0.743	0.902	0.938	1	0.036	ES
156531	ENSG00000170632.9	ARMC10	chr7	1.24082e-07	0.000150298	1	0.812	0.65	1	1	1	0.799	0.591	1	1	1	1	0.799	0.765	1	1	1	0.684	0.684	0.765	0.787	0.644	0.765	1	0.735	1	0.591	0.824	0.716	1	0.856	1	0.706	0.52	0.452	0.578	0.615	0.835	0.122	ES
121573	ENSG00000132716.14	DCAF8	chr1	1.2613e-07	0.00015157	1	1	1	0.889	0.882	0.775	1	0.732	0.896	0.941	0.633	0.939	1	0.76	1	1	0.775	0.914	0.775	1	0.927	0.784	1	1	0.801	1	0.721	1	0.902	0.644	0.668	0.821	0.583	1	0.873	0.896	0.852	0.768	0.04	ES
49161	ENSG00000137776.12	SLTM	chr15	1.29972e-07	0.000155012	1	1	0.954	0.893	0.973	0.952	0.81	0.906	1	0.833	1	0.933	1	0.92	0.96	1	1	1	1	1	1	0.834	1	1	0.924	1	1	1	1	0.974	1	1	0.974	0.964	1	0.882	0.898	0.919	-0.03	ES
141488	ENSG00000136152.10	COG3	chr13	1.31229e-07	0.000155344	1	0.879	1	0.793	0.89	1	0.761	0.769	1	0.92	1	0.793	1	1	1	0.773	1	0.773	0.81	0.719	0.847	0.749	0.793	0.81	1	1	1	1	0.914	0.605	1	1	0.373	0.89	0.532	0.802	0.68	0.901	0.096	ES
104209	ENSG00000140474.8	ULK3	chr15	1.38996e-07	0.000162119	0.858	0.849	0.962	0.923	0.956	0.883	1	0.79	0.719	1	0.87	1	1	0.959	1	1	1	0.881	0.963	1	1	1	1	1	0.944	0.971	0.864	0.946	0.959	1	1	0.959	1	0.93	0.909	1	1	1	-0.053	ES
144964	ENSG00000077380.11	DYNC1I2	chr2	1.38619e-07	0.000162119	0.789	0.667	0.945	0.778	0.818	0.833	0.913	0.875	0.75	0.745	0.667	0.571	0.556	0.545	0.6	0.714	1	1	0.654	1	1	1	1	1	0.833	0.895	1	0.818	0.786	0.846	1	0.9	1	0.826	0.667	0.95	0.965	0.867	-0.164	ES
171592	ENSG00000215769.4	hsa-mir-6080	chr17	1.43162e-07	0.000165759	0.943	0.94	0.794	0.812	1	0.629	1	0.789	0.711	1	1	0.618	1	1	0.885	1	1	0.794	1	0.889	0.822	0.791	1	1	1	0.911	1	0.946	0.913	1	1	0.915	0.84	1	0.855	1	1	1	-0.068	ES
143947	ENSG00000155256.13	ZFYVE27	chr10	1.51897e-07	0.000174597	1	0.635	0.8	0.922	0.748	1	0.918	0.959	0.582	1	1	0.819	1	0.848	1	1	0.758	0.826	0.558	0.785	1	0.83	1	1	0.709	0.807	1	0.623	0.819	0.928	0.676	0.758	0.758	0.875	0.582	0.924	0.8	1	0.055	ES
139402	ENSG00000135597.14	REPS1	chr6	1.56662e-07	0.000178779	1	0.801	0.887	0.899	0.741	0.862	0.689	0.776	1	0.734	0.758	0.45	1	1	0.824	1	1	1	0.832	1	1	0.806	1	1	0.51	0.879	1	0.839	0.904	0.676	1	0.871	0.851	0.8	1	1	1	0.676	-0.069	ES
110889	ENSG00000123983.9	ACSL3	chr2	1.69975e-07	0.000192586	0.757	0.733	0.801	0.905	0.622	0.746	0.794	0.907	1	0.792	0.423	0.656	1	1	0.478	1	1	1	0.55	0.837	1	0.88	0.826	1	0.885	1	1	1	1	1	1	0.622	1	0.562	1	0.892	1	0.631	-0.125	ES
161747	ENSG00000104814.8	MAP4K1	chr19	1.71687e-07	0.000193147	0.794	1	0.794	0.719	0.599	0.599	0.719	1	0.794	0.658	0.658	0.719	1	0.852	0.391	0.49	0.49	0.876	0.885	0.719	0.779	0.818	1	1	1	1	0.794	0.828	1	0.658	1	0.779	0.616	1	0.794	0.762	0.794	1	-0.077	ES
27765	ENSG00000125166.8	GOT2	chr16	1.8603e-07	0.000206355	0.898	0.515	0.922	0.599	0.52	1	0.869	0.838	0.687	1	0.599	0.857	1	0.838	1	0.544	0.848	0.909	1	1	0.92	0.843	1	0.929	0.666	0.888	0.614	1	0.787	1	1	1	0.871	1	0.898	1	1	0.614	-0.074	ES
76842	ENSG00000095319.10	NUP188	chr9	1.85669e-07	0.000206355	1	0.589	0.965	0.778	0.866	1	1	1	1	1	0.875	1	0.901	1	0.79	1	0.911	0.928	0.773	0.597	0.883	1	1	0.811	0.778	1	0.87	0.875	1	0.875	1	0.945	0.735	0.778	0.729	0.915	1	0.671	0.045	ES
35291	ENSG00000214021.11	TTLL3	chr3	1.94459e-07	0.000214207	1	1	0.593	0.466	0.875	1	0.686	0.466	1	0.828	1	0.567	0.777	0.777	0.567	1	0.304	0.766	1	0.892	1	1	0.753	0.85	1	0.797	0.828	0.814	0.85	0.706	1	1	0.777	1	0.913	1	0.706	0.828	-0.087	ES
107970	ENSG00000141141.10	DDX52	chr17	2.13804e-07	0.000233892	0.932	0.866	0.934	1	0.924	1	0.941	0.829	1	0.78	0.923	0.776	1	0.787	1	1	0.929	1	0.943	1	0.943	0.866	0.958	1	0.904	1	0.888	0.85	0.932	0.901	1	1	1	0.853	0.897	0.934	0.919	0.833	-0.024	ES
88732	ENSG00000147274.10	RBMX	chrX	2.20945e-07	0.000240049	0.908	0.923	0.896	0.888	0.939	0.909	0.917	0.868	0.909	0.935	0.972	0.804	0.944	0.908	0.829	0.97	0.973	0.963	0.917	0.97	0.938	0.941	1	0.903	0.949	1	0.887	0.945	0.935	0.897	0.982	0.97	0.893	0.887	0.983	0.967	0.988	0.899	-0.043	ES
65736	ENSG00000186866.12	POFUT2	chr21	2.2746e-07	0.000245446	0.882	0.533	0.726	0.78	0.803	0.588	0.71	0.851	1	1	1	1	1	0.639	0.685	1	0.874	0.721	0.685	0.38	0.692	1	1	1	1	0.871	1	1	1	0.726	1	0.904	0.911	0.786	0.948	1	1	0.505	-0.057	ES
63710	ENSG00000123636.13	BAZ2B	chr2	2.38482e-07	0.000255601	1	0.907	1	0.718	0.846	0.614	0.718	0.709	0.706	0.608	0.718	0.861	1	1	0.298	0.426	1	1	0.679	0.459	1	1	1	1	1	1	1	1	0.748	0.718	0.871	0.864	1	1	1	1	0.903	0.718	-0.106	ES
152596	ENSG00000071462.7	WBSCR22	chr7	2.46356e-07	0.000262268	0.63	0.648	0.63	0.63	0.46	1	0.694	0.618	0.175	0.665	1	0.657	1	0.701	0.544	0.68	0.68	0.561	0.648	0.719	0.824	1	0.299	1	0.598	0.63	1	0.824	1	1	0.749	1	1	0.78	0.856	1	1	0.872	-0.144	ES
106590	ENSG00000169241.13	SLC50A1	chr1	2.48157e-07	0.000262424	0.641	1	0.641	0.641	1	1	1	0.472	1	0.711	0.853	1	0.641	0.758	1	1	0.51	0.728	1	0.691	0.862	0.801	0.263	1	1	0.781	0.358	0.889	1	1	0.781	0.758	0.691	0.711	0.668	0.758	0.691	0.385	0.071	ES
52265	ENSG00000111300.5	NAA25	chr12	2.56083e-07	0.000269013	0.833	0.804	0.752	0.727	0.536	0.762	0.877	0.912	0.822	1	0.822	0.827	1	0.797	0.262	1	1	0.919	0.628	1	0.887	1	1	1	1	1	0.797	0.81	0.81	0.74	1	1	0.74	0.74	0.781	1	0.74	0.893	-0.108	ES
153121	ENSG00000162368.9	CMPK1	chr1	2.60892e-07	0.000272261	0.911	0.938	0.962	0.912	0.966	0.976	0.912	0.881	0.983	0.918	0.886	0.859	0.926	0.937	0.883	0.936	0.929	0.985	0.968	0.957	0.98	0.932	0.947	0.957	0.941	0.928	0.975	0.938	0.99	0.958	0.992	0.983	0.971	0.919	0.974	0.944	0.971	0.877	-0.031	ES
147798	ENSG00000176974.13	SHMT1	chr17	2.6647e-07	0.000274471	1	0.58	0.947	0.763	0.847	0.315	0.881	0.48	0.806	0.806	0.734	1	0.617	0.734	1	0.787	0.315	1	0.648	1	1	0.58	1	1	0.58	0.187	0.315	1	0.754	0.648	0.648	0.822	0.697	0.48	0.58	1	0.542	0.315	0.076	ES
60625	ENSG00000108671.5	PSMD11	chr17	2.65379e-07	0.000274471	1	0.701	0.969	0.835	0.742	0.829	0.913	0.904	0.962	0.71	0.827	0.793	1	0.793	0.885	0.982	0.974	0.973	0.969	0.886	0.94	0.843	1	1	0.855	0.971	1	0.95	0.951	0.959	1	1	0.959	0.757	0.819	0.955	0.932	0.769	-0.075	ES
99228	ENSG00000106105.9	GARS	chr7	2.74167e-07	0.000280577	0.853	0.784	0.866	0.935	0.797	0.85	0.934	0.886	0.714	0.878	0.777	0.851	0.913	0.855	0.832	0.857	0.973	0.869	0.762	0.856	0.968	0.977	0.946	0.979	1	0.938	0.986	0.914	0.871	0.907	0.917	0.967	0.844	0.864	0.829	0.915	0.947	0.916	-0.065	ES
17386	ENSG00000215301.5	DDX3X	chrX	2.83915e-07	0.000288691	0.96	0.895	0.953	0.938	0.863	0.89	0.959	0.963	0.945	0.928	0.847	0.897	0.885	0.945	0.932	0.976	0.966	0.953	0.922	0.885	0.963	0.966	0.982	0.967	0.961	0.963	0.962	0.968	0.938	0.981	0.94	0.97	0.943	0.914	0.893	0.976	0.955	0.93	-0.031	ES
1513	ENSG00000110321.11	EIF4G2	chr11	2.88262e-07	0.000291244	1	0.929	0.928	0.764	0.948	1	0.935	1	1	0.955	0.847	0.975	0.93	0.929	0.913	0.933	0.92	0.98	0.908	0.975	1	1	1	1	0.986	1	0.929	0.94	0.931	1	0.916	1	0.969	0.964	0.963	0.975	0.983	1	-0.031	ES
88573	ENSG00000099783.7	HNRNPM	chr19	3.15083e-07	0.000316327	0.988	0.958	0.994	0.957	0.915	0.991	0.994	0.976	0.992	0.961	0.953	0.959	1	0.955	0.965	1	0.989	0.987	0.97	0.954	1	0.99	1	1	0.975	1	0.983	1	0.981	0.987	1	1	0.984	0.931	0.99	0.972	0.987	0.955	-0.014	ES
110831	ENSG00000149273.10	RPS3	chr11	3.29757e-07	0.000326921	0.969	0.95	0.96	0.949	0.957	0.946	0.922	0.926	0.949	0.945	0.91	0.934	0.965	0.973	0.94	0.922	0.962	0.977	0.923	0.944	0.977	0.954	0.962	0.982	0.963	0.975	0.949	0.971	0.925	0.953	0.993	0.948	0.964	0.875	0.966	0.972	0.977	0.957	-0.01	ES
168358	ENSG00000266714.2	MYO15B	chr17	3.27824e-07	0.000326921	1	1	1	1	1	1	1	0.614	0.809	0.901	1	1	1	0.967	1	0.965	1	1	1	0.526	1	0.822	0.722	1	1	0.844	0.898	0.964	0.97	0.939	0.831	0.774	0.934	0.833	1	0.974	0.925	1	0.043	ES
110853	ENSG00000149273.10	RPS3	chr11	3.53899e-07	0.000348676	0.984	0.974	0.98	0.974	0.979	0.973	0.958	0.961	0.974	0.971	0.952	0.965	0.983	0.986	0.971	0.961	0.979	0.989	0.96	0.971	0.989	0.977	0.98	0.991	0.982	0.987	0.974	0.986	0.962	0.976	0.996	0.974	0.982	0.932	0.983	0.986	0.989	0.977	-0.005	ES
167442	ENSG00000178971.9	CTC1	chr17	3.57317e-07	0.00034987	0.708	1	0.851	0.752	0.784	0.618	1	0.377	0.69	0.69	1	1	0.563	0.858	1	0.548	0.476	0.784	1	0.784	0.809	0.708	0.858	0.718	1	1	1	0.708	0.612	1	0.907	0.901	0.769	1	1	1	0.927	1	-0.055	ES
149601	ENSG00000184787.14	UBE2G2	chr21	3.67234e-07	0.000357375	0.037	0.041	0.02	0.095	0.021	0.065	0	0.091	0	0.026	0.06	0.024	0.038	0.06	0	0	0.044	0	0	0.019	0	0.028	0.017	0.012	0.031	0.015	0.019	0.008	0	0.03	0.02	0.018	0.027	0.055	0.008	0.049	0.012	0	0.021	ES
123927	ENSG00000100109.12	TFIP11	chr22	3.73937e-07	0.00036168	1	0.966	0.901	0.963	0.942	1	1	1	0.801	0.959	1	1	1	0.882	0.943	0.694	0.877	1	0.959	0.756	0.8	1	0.883	1	1	0.917	0.941	0.765	0.776	0.806	1	0.917	0.903	0.967	0.793	1	1	1	0.055	ES
55199	ENSG00000094975.9	SUCO	chr1	3.8153e-07	0.000366787	1	1	0.962	0.883	0.895	1	0.736	0.9	1	0.88	0.907	0.899	1	0.934	0.849	1	1	1	1	0.927	1	1	0.911	1	0.975	1	1	1	1	1	1	1	0.96	0.965	1	1	1	0.837	-0.059	ES
56449	ENSG00000154930.10	ACSS1	chr20	3.99276e-07	0.000381534	0.644	0.837	0.856	0.895	0.598	0.693	0.908	0.651	0.509	0.907	0.664	0.713	0.778	0.782	0.716	1	0.84	0.949	0.814	0.759	0.979	0.891	0.86	0.919	1	0.837	0.856	0.851	0.858	0.675	0.974	0.796	0.866	0.687	0.954	1	0.971	0.75	-0.13	ES
67048	ENSG00000173226.12	IQCB1	chr3	4.22618e-07	0.000401421	1	1	0.855	0.9	0.73	0.769	0.556	0.838	0.87	0.92	0.69	0.625	0.625	1	1	0.656	0.89	1	0.92	1	0.884	1	1	1	0.884	1	0.913	0.323	0.747	0.935	1	0.9	0.802	0.851	1	1	0.916	0.781	-0.062	ES
45400	ENSG00000019582.10	CD74	chr5	4.28346e-07	0.00040444	0.994	0.951	1	0.979	0.966	0.987	0.984	0.983	0.974	0.977	0.983	0.966	0.988	0.99	0.983	1	0.984	0.982	0.994	0.985	0.989	0.99	0.994	0.998	0.994	0.996	0.98	0.997	0.968	0.976	0.997	1	0.989	0.924	0.974	0.987	0.989	0.961	-0.004	ES
93015	ENSG00000126226.17	PCID2	chr13	4.35034e-07	0.000408325	1	0.666	0.971	0.885	0.575	1	0.931	0.817	0.926	0.955	0.799	0.695	0.83	0.857	0.666	0.744	1	0.928	1	0.738	0.941	0.869	1	0.979	0.599	1	0.713	1	0.972	0.923	0.968	1	0.933	0.777	0.833	1	1	0.861	-0.065	ES
36937	ENSG00000120438.7	TCP1	chr6	4.46893e-07	0.000416988	0.984	0.962	0.987	0.931	0.9	0.974	0.933	0.891	0.983	0.866	0.986	0.944	0.959	0.99	1	0.977	0.935	0.988	0.984	0.959	0.988	0.958	1	1	0.948	0.968	0.988	0.94	0.974	0.992	1	1	0.988	0.982	0.957	0.93	1	0.896	-0.019	ES
40456	ENSG00000091409.10	ITGA6	chr2	4.55019e-07	0.000422088	0.896	0.917	1	0.936	0.703	1	1	0.969	1	1	1	0.975	1	0.914	1	1	1	0.989	0.942	0.564	1	0.918	1	1	0.939	1	1	1	1	1	1	1	0.866	0.855	1	1	1	1	-0.006	ES
152593	ENSG00000071462.7	WBSCR22	chr7	4.61773e-07	0.000425862	0.609	0.688	0.675	0.599	0.438	1	0.628	0.678	0.28	0.645	1	0.649	1	0.717	0.555	0.661	0.661	0.609	0.645	0.768	0.817	1	0.438	1	0.493	0.661	1	0.731	1	1	0.609	1	1	0.811	0.854	1	1	0.862	-0.132	ES
14412	ENSG00000107290.9	SETX	chr9	5.07248e-07	0.000465096	0.923	0.792	1	1	0.704	0.851	0.831	0.813	0.543	0.946	0.526	1	0.656	0.84	0.704	0.826	1	0.95	0.927	0.935	0.811	1	1	1	0.656	1	0.896	0.826	0.802	0.749	1	1	0.889	1	0.905	0.956	1	0.858	-0.104	ES
91929	ENSG00000186517.9	ARHGAP30	chr1	5.41523e-07	0.00049367	0.942	1	0.944	0.855	0.865	1	0.949	1	1	1	1	1	0.89	0.908	0.644	0.496	1	0.909	0.767	0.721	0.943	0.816	0.663	0.964	0.903	0.916	1	0.804	0.781	0.677	0.981	0.86	1	0.798	0.887	0.897	0.935	0.831	0.083	ES
7353	ENSG00000196262.9	PPIA	chr7	5.4707e-07	0.000495877	0.124	0.039	0.036	0.03	0.043	0.03	0.036	0.062	0.06	0.026	0.043	0.024	0.032	0.039	0.039	0.018	0.044	0.022	0.026	0.032	0.018	0.031	0.039	0.033	0.028	0.012	0.08	0.028	0.047	0.049	0.03	0.057	0.03	0.048	0.017	0.027	0.013	0.024	0.011	ES
35285	ENSG00000214021.11	TTLL3	chr3	5.58533e-07	0.00050339	1	1	0.685	0.411	0.848	1	0.65	0.52	1	0.903	1	0.456	0.65	0.837	0.699	1	0.317	0.771	1	0.893	1	1	0.736	0.915	1	0.837	0.765	0.807	0.858	0.765	1	1	0.903	1	0.875	1	0.765	0.837	-0.094	ES
14485	ENSG00000101220.13	C20orf27	chr20	5.97648e-07	0.0005356	1	1	0.878	0.758	0.902	1	1	1	1	1	0.818	0.884	0.933	0.827	1	0.473	0.871	0.895	0.863	0.887	0.944	0.863	0.908	0.924	0.935	0.906	0.97	0.881	0.836	0.895	0.974	0.795	0.898	1	0.893	1	0.941	0.871	0.045	ES
133286	ENSG00000091972.14	CD200	chr3	6.01883e-07	0.000536365	0.892	1	0.837	0.815	1	1	1	0.733	0.903	0.898	1	1	1	0.93	0.452	0.622	1	0.924	0.712	1	0.846	0.502	0.733	0.606	1	0.524	0.898	1	0.788	0.842	0.892	1	1	1	0.355	1	0.877	0.712	0.079	ES
162045	ENSG00000058272.11	PPP1R12A	chr12	6.12979e-07	0.000540184	1	0.966	0.943	0.879	1	1	0.708	0.915	1	0.896	1	0.789	1	0.939	0.9	1	1	1	0.97	1	0.92	1	1	1	0.804	1	1	1	0.951	1	1	1	0.907	0.926	0.797	0.864	1	0.884	-0.029	ES
88729	ENSG00000147274.10	RBMX	chrX	6.10027e-07	0.000540184	0.96	0.974	0.963	0.961	0.98	0.97	0.98	0.958	0.97	0.986	0.991	0.935	0.981	0.97	0.941	0.988	0.992	0.986	0.971	0.99	0.981	0.981	1	0.969	0.986	1	0.961	0.983	0.976	0.968	0.994	0.989	0.965	0.962	0.994	0.99	0.996	0.969	-0.014	ES
5987	ENSG00000162961.9	DPY30	chr2	6.31328e-07	0.00055328	0.933	0.843	0.945	0.901	1	0.896	0.908	0.426	1	0.793	0.742	0.904	0.917	0.917	0.601	1	0.778	1	0.915	0.781	1	1	0.826	1	0.923	1	1	1	1	0.908	0.935	0.787	1	0.134	1	0.887	1	0.767	-0.049	ES
105603	ENSG00000137171.10	KLC4	chr6	6.48577e-07	0.000565274	0.888	0.511	0.907	0.895	0.776	0.67	1	0.81	0.851	0.838	0.626	1	1	0.855	0.691	0.924	0.83	0.928	1	1	0.951	0.921	0.81	1	1	1	1	1	0.816	0.846	1	0.955	0.77	0.799	1	1	1	0.67	-0.101	ES
76026	ENSG00000165637.9	VDAC2	chr10	6.75979e-07	0.000583756	0.907	0.933	0.864	0.871	0.791	0.718	0.898	0.898	1	0.756	0.949	0.763	1	0.926	1	1	0.907	0.953	1	0.844	0.898	0.693	1	1	0.885	1	0.877	1	1	0.915	1	1	0.957	0.917	0.962	1	1	0.696	-0.05	ES
88613	ENSG00000099783.7	HNRNPM	chr19	6.77143e-07	0.000583756	0.985	0.908	0.992	0.943	0.599	0.985	0.983	0.959	0.986	0.917	0.861	0.902	1	0.908	0.921	1	0.983	0.979	0.954	0.885	1	0.985	1	1	0.949	1	0.964	1	0.971	0.964	1	1	0.98	0.836	0.977	0.958	0.984	0.84	-0.042	ES
104218	ENSG00000140474.8	ULK3	chr15	7.13631e-07	0.00060893	0.863	0.871	0.881	0.92	0.844	0.759	1	0.474	0.795	1	0.703	1	1	0.881	1	1	1	0.92	0.844	1	1	1	1	1	0.844	0.97	0.904	0.95	0.881	1	1	0.967	1	0.859	0.65	1	1	1	-0.081	ES
139595	ENSG00000129103.13	SUMF2	chr7	7.1786e-07	0.00060893	1	1	0.796	1	1	1	0.921	1	0.709	0.773	0.796	0.823	0.796	1	0.773	1	0.709	1	1	0.872	0.942	1	0.814	0.518	0.661	0.687	0.687	1	0.825	1	0.825	0.903	1	1	0.753	0.806	0.76	0.641	0.049	ES
58502	ENSG00000186635.10	ARAP1	chr11	7.16536e-07	0.00060893	0.854	0.832	0.886	0.908	1	1	0.905	1	1	0.739	0.841	1	0.839	1	1	1	1	0.867	0.9	0.94	1	0.827	1	0.85	0.614	0.767	1	1	1	0.914	0.866	0.947	0.965	0.754	0.748	0.788	0.799	1	0.027	ES
150683	ENSG00000164074.10	C4orf29	chr4	7.25274e-07	0.000611946	1	0.712	0.817	0.798	0.398	1	0.748	0.682	1	0.866	1	0.908	0.817	0.563	0.498	1	1	0.731	1	1	1	0.808	0.664	1	1	0.798	0.553	1	0.737	0.817	1	0.856	1	0.598	1	0.798	1	0.798	-0.089	ES
116280	ENSG00000131373.10	HACL1	chr3	7.61203e-07	0.000638863	1	0.875	0.717	0.717	0.628	1	0.584	0.771	1	0.457	0.529	0.827	1	0.887	1	0.771	1	0.761	0.894	0.861	0.737	0.529	1	0.771	1	1	1	0.628	0.692	1	1	1	1	0.692	1	1	1	0.692	-0.071	ES
173171	ENSG00000171316.7	CHD7	chr8	8.03524e-07	0.000670833	1	0.955	1	0.95	0.928	1	1	0.937	0.783	1	0.96	0.987	0.803	0.882	0.975	1	0.906	0.957	1	0.905	0.482	1	1	0.922	1	0.925	0.942	0.922	1	0.971	0.89	1	0.883	0.979	0.933	1	1	0.955	0.006	ES
7311	ENSG00000115232.9	ITGA4	chr2	8.363e-07	0.000694541	1	0.861	0.816	1	0.966	1	0.767	0.956	0.733	1	0.703	0.938	0.871	0.847	0.887	0.777	1	1	1	0.832	0.956	1	0.566	1	1	1	1	0.827	0.937	0.905	1	0.964	1	0.813	1	0.846	1	0.863	-0.036	ES
60983	ENSG00000123358.15	NR4A1	chr12	8.45573e-07	0.000698584	1	0.992	1	0.988	0.987	0.992	0.968	0.986	0.993	0.935	0.993	0.959	1	0.963	0.99	1	0.992	0.996	0.983	0.995	0.997	0.974	1	1	0.95	0.99	0.994	1	1	0.985	1	0.985	0.986	0.984	0.984	0.976	0.988	0.967	-0.005	ES
48739	ENSG00000164548.6	TRA2A	chr7	8.52849e-07	0.000700945	0.81	0.837	0.743	0.908	0.92	0.717	0.776	0.797	0.674	0.645	0.598	0.927	0.529	0.68	0.684	0.855	0.365	0.602	0.819	0.678	0.634	0.703	0.284	0.379	0.528	0.515	0.724	0.401	0.494	0.656	0.341	0.575	0.512	0.817	0.532	0.583	0.483	0.972	0.165	ES
121577	ENSG00000132716.14	DCAF8	chr1	8.62754e-07	0.00070543	1	1	1	0.865	0.832	0.761	1	0.587	0.832	0.923	0.515	0.886	1	0.639	1	1	0.739	0.822	0.542	1	0.865	0.587	1	1	0.587	1	0.587	1	0.85	0.477	0.262	0.639	0.415	1	0.68	0.587	0.68	0.639	0.119	ES
69412	ENSG00000164941.9	INTS8	chr8	9.015e-07	0.000733331	0.856	0.498	0.826	0.918	0.708	1	0.841	0.911	0.249	1	0.469	0.638	0.936	0.869	0.799	0.768	0.779	0.909	0.926	0.742	0.951	0.923	0.949	1	0.785	1	0.911	1	1	1	0.885	1	0.879	0.498	0.892	1	0.974	0.856	-0.129	ES
127472	ENSG00000131051.16	RBM39	chr20	9.15595e-07	0.000740997	1	0.995	0.995	0.979	1	0.992	0.927	0.917	1	0.894	1	0.965	0.986	0.996	1	0.998	1	0.996	0.999	1	1	0.913	1	0.934	0.984	0.99	0.998	0.993	0.997	0.997	0.991	1	0.998	0.999	0.997	0.935	0.968	0.915	-0.006	ES
152589	ENSG00000071462.7	WBSCR22	chr7	9.36461e-07	0.000754037	0.574	0.642	0.642	0.615	0.397	1	0.615	0.618	0.23	0.677	1	0.622	1	0.705	0.519	0.6	0.629	0.583	0.615	0.782	0.802	1	0.473	1	0.473	0.6	1	0.642	1	1	0.642	1	1	0.796	0.807	1	1	0.868	-0.139	ES
110497	ENSG00000075826.12	SEC31B	chr10	9.43605e-07	0.000755951	0	0	0.082	0	0	0	0	0	0.083	0	0.113	0	0	0	0.242	0.122	0.137	0.031	0.124	0.096	0.058	0.07	0.06	0.074	0	0.083	0.066	0.044	0.068	0	0.096	0.123	0.101	0	0.137	0.066	0	0	-0.033	ES
74226	ENSG00000160957.8	RECQL4	chr8	9.92417e-07	0.000791061	0.722	0.803	0.968	0.938	0.953	1	1	1	0.865	1	1	1	0.956	0.913	0.778	0.787	0.661	1	0.856	0.941	0.817	0.717	0.869	0.913	1	0.891	0.828	0.903	0.796	1	1	0.539	0.886	1	1	1	0.895	1	0.044	ES
105493	ENSG00000138785.10	INTS12	chr4	1.00251e-06	0.000795112	0.337	0.4	0.604	0.604	0.113	0.276	0.16	0.389	1	0.16	0	0.534	1	0	0.276	1	1	1	1	1	0.276	0.604	0.433	0.433	0	0.604	1	0.276	0.203	1	0.433	0.656	1	0.656	0.534	1	1	0.554	-0.291	ES
102550	ENSG00000159377.6	PSMB4	chr1	1.02739e-06	0.000810791	0.923	0.735	0.941	0.913	0.703	0.781	0.912	0.933	0.751	0.922	0.728	0.836	0.905	0.89	0.705	0.774	0.872	0.942	0.907	0.805	0.945	0.958	0.967	0.985	0.935	0.955	0.845	0.853	0.929	0.82	0.995	0.887	0.903	0.679	0.829	0.966	0.932	0.93	-0.058	ES
95850	ENSG00000157881.9	PANK4	chr1	1.04168e-06	0.000817998	1	0.575	1	0.785	0.833	0.57	1	0.846	0.666	0.817	0.833	0	1	0.799	0.374	1	1	0.713	0.554	1	0.749	0.874	1	1	1	1	1	1	0.933	0.666	1	0.913	0.726	0.789	0.846	0.554	1	0.453	-0.12	ES
76823	ENSG00000095319.10	NUP188	chr9	1.05664e-06	0.000825661	1	0.757	0.965	0.765	0.83	1	1	1	1	1	0.859	1	0.924	1	0.709	1	0.89	0.903	0.813	0.539	0.941	1	1	0.929	0.709	1	0.89	0.785	1	0.895	1	0.929	0.753	0.67	0.803	0.957	1	0.661	0.048	ES
51252	ENSG00000134748.12	PRPF38A	chr1	1.06605e-06	0.000828924	1	0.978	1	0.981	0.861	1	0.895	0.925	1	0.818	1	0.913	1	0.973	0.953	1	1	1	1	0.971	0.968	0.967	1	1	0.945	1	1	1	1	1	1	0.975	0.979	0.931	1	0.961	1	0.952	-0.032	ES
100042	ENSG00000112096.12	SOD2	chr6	1.1268e-06	0.000867659	0.993	0.973	0.994	0.987	0.972	0.953	0.987	0.983	0.986	0.987	0.978	0.981	0.993	0.984	0.979	0.978	1	0.995	0.986	0.98	0.989	0.993	1	1	0.99	0.97	0.995	0.986	0.984	0.978	0.995	0.975	0.992	0.979	0.994	0.987	0.993	0.992	-0.006	ES
92801	ENSG00000026297.11	RNASET2	chr6	1.12664e-06	0.000867659	0.101	0.133	0.057	0.074	0.015	0.072	0	0.202	0.164	0.114	0.18	0.052	0.02	0.08	0.074	0.147	0.109	0.043	0.09	0.083	0.034	0.02	0	0.054	0.034	0.049	0.044	0.034	0.035	0.088	0.041	0.009	0.056	0	0.047	0.041	0.028	0.051	0.04	ES
138214	ENSG00000105339.6	DENND3	chr8	1.15829e-06	0.000887598	1	0.887	0.661	0.887	0.932	1	0.845	0.954	1	0.938	1	1	1	0.791	1	1	1	0.971	0.879	0.881	0.811	0.913	1	0.935	0.858	0.863	0.93	0.939	0.845	1	1	1	0.907	1	0.943	0.661	0.923	1	0.002	ES
149280	ENSG00000076242.10	MLH1	chr3	1.20178e-06	0.000916494	0.585	1	0.924	0.738	0.767	0.738	0.809	1	1	0.79	1	1	1	1	0.319	0.585	1	0.79	1	0.767	0.849	0.484	0.319	0.932	1	0.838	1	0.585	0.67	0.37	0.932	0.54	0.753	0.484	0.721	0.904	0.876	0.484	0.111	ES
31595	ENSG00000110046.8	ATG2A	chr11	1.23659e-06	0.000938529	0.797	0.833	1	0.876	0.775	0.733	1	0.866	0.879	0.758	0.966	0.683	0.812	1	0.889	0.963	0.848	1	0.808	0.822	0.947	0.937	1	1	1	1	0.95	0.87	1	0.906	1	0.949	0.788	0.802	0.949	0.946	1	1	-0.076	ES
46836	ENSG00000065978.13	YBX1	chr1	1.27201e-06	0.000960818	0.96	0.933	0.976	0.968	0.936	0.976	0.937	0.941	0.935	0.942	0.884	0.935	0.956	0.961	0.906	0.89	0.976	0.983	0.962	0.922	0.981	0.976	0.916	0.99	0.943	0.992	0.947	0.932	0.973	0.923	0.995	0.966	0.941	0.897	0.983	0.959	0.986	0.971	-0.014	ES
92814	ENSG00000119326.10	CTNNAL1	chr9	1.29964e-06	0.00097703	1	0.982	1	0.89	0.951	0.889	0.821	0.903	1	0.873	0.873	0.853	1	0.957	1	0.835	0.951	1	1	0.842	1	0.941	0.959	0.835	0.946	1	1	1	1	1	1	1	0.975	0.974	1	1	1	0.915	-0.031	ES
137733	ENSG00000122203.10	KIAA1191	chr5	1.319e-06	0.000986908	1	0.94	0.924	0.908	1	1	0.887	0.747	1	0.807	1	0.337	1	1	1	1	1	1	1	0.9	0.883	0.688	1	1	0.834	1	1	0.926	1	1	0.859	1	1	1	1	0.887	0.818	0.571	-0.026	ES
51862	ENSG00000107140.11	TESK1	chr9	1.32523e-06	0.000986919	1	0.672	0.929	0.903	0.766	0.841	0.814	0.897	0.686	0.823	0.353	1	1	0.766	0.732	1	0.826	0.877	0.932	0.621	1	0.823	0.916	1	0.593	1	1	0.903	0.903	1	1	0.831	1	0.929	0.814	0.929	0.857	0.45	-0.066	ES
19286	ENSG00000068724.11	TTC7A	chr2	1.33341e-06	0.000988371	0.967	0.827	0.91	0.898	0.773	0.79	0.867	0.946	0.772	0.972	0.901	0.921	0.955	0.925	0.844	0.94	0.901	0.978	0.974	0.862	0.965	0.967	0.914	1	0.818	1	0.876	0.894	0.942	0.945	1	0.987	0.974	0.74	0.878	0.97	0.978	0.842	-0.044	ES
93535	ENSG00000172757.8	CFL1	chr11	1.36363e-06	0.00100607	0.982	0.939	0.989	0.983	0.936	0.984	0.986	0.965	0.959	0.987	0.928	0.961	0.967	0.957	0.961	0.994	0.937	0.994	0.992	0.942	0.981	0.995	0.971	0.995	0.918	0.996	0.978	0.955	0.985	0.962	0.995	0.996	0.987	0.955	0.96	0.983	0.991	0.971	-0.01	ES
89539	ENSG00000156374.10	PCGF6	chr10	1.37163e-06	0.00100729	0.77	1	0.725	0.87	0.609	0.812	0.642	0.858	1	1	1	1	0.77	0.82	0.705	0.793	1	1	0.852	1	1	0.84	1	1	0.573	1	0.84	1	1	1	1	1	1	0.793	1	1	1	0.858	-0.098	ES
83222	ENSG00000130755.8	GMFG	chr19	1.40225e-06	0.00102503	0.965	0.929	0.944	0.84	0.792	0.88	0.924	0.921	0.89	0.932	0.905	0.868	0.915	0.926	0.907	0.934	0.869	0.958	0.948	0.926	0.964	0.975	0.96	0.948	0.933	0.951	0.903	0.945	0.949	0.918	0.965	0.889	0.953	0.904	0.888	0.956	0.901	0.856	-0.028	ES
101609	ENSG00000026508.12	CD44	chr11	1.42613e-06	0.0010377	0.094	0.184	0.062	0.134	0.114	0.06	0.079	0.094	0.035	0.061	0.068	0.052	0.116	0.014	0.055	0.014	0.094	0.11	0.051	0.068	0.06	0.117	0.027	0.053	0.024	0.03	0.028	0.026	0.065	0.022	0.032	0.014	0.056	0.11	0.106	0.096	0.026	0.11	0.023	ES
111163	ENSG00000166411.9	IDH3A	chr15	1.4592e-06	0.00105691	0.795	0.506	0.839	0.807	0.677	0.807	0.918	0.642	0.898	0.853	0.875	0.875	0.736	0.598	0.853	0.826	1	0.871	0.823	0.83	0.956	0.946	1	1	0.777	1	0.699	0.903	0.873	0.828	1	0.788	1	0.691	0.875	0.898	1	0.882	-0.111	ES
11978	ENSG00000037897.12	METTL1	chr12	1.49277e-06	0.00107632	0.759	1	0.836	0.953	0.72	1	0.84	0.789	1	1	1	0.745	0.718	0.911	0.942	1	0.84	0.794	1	1	0.928	1	0.885	1	0.759	0.814	1	1	0.888	0.513	0.794	0.513	0.778	0.928	0.637	0.863	0.913	0.82	0.026	ES
76847	ENSG00000095319.10	NUP188	chr9	1.53509e-06	0.00110182	0.527	0.685	0.882	0.815	0.719	1	0.723	0.926	1	1	0.823	0.788	1	0.848	0.823	1	1	0.823	0.946	0.636	0.882	0.888	1	1	0.882	1	0.893	1	0.823	1	1	1	0.841	0.636	0.898	0.935	0.863	0.65	-0.058	ES
13046	ENSG00000055044.6	NOP58	chr2	1.56401e-06	0.00111752	0.923	0.911	0.906	0.923	0.921	0.938	0.938	0.959	0.907	0.93	0.909	0.94	0.956	0.974	0.855	0.956	0.987	1	0.985	0.937	0.968	0.988	0.932	0.944	0.961	1	0.951	0.92	0.974	0.922	1	0.916	0.981	0.978	0.961	0.944	0.975	0.95	-0.036	ES
129920	ENSG00000232956.4	SNHG15	chr7	1.58321e-06	0.00112617	1	0.924	0.987	0.76	0.947	0.898	0.981	1	1	0.968	0.969	0.933	0.649	0.961	0.964	1	1	0.97	0.978	0.941	1	0.826	1	1	0.977	0.977	0.926	1	0.991	1	1	1	0.902	0.93	0.96	1	1	0.941	-0.041	ES
129600	ENSG00000083093.5	PALB2	chr16	1.61743e-06	0.00114245	0.661	0.727	0.415	0.515	0.347	1	0.515	0.761	0.151	1	1	0.347	1	1	0.515	1	1	0.347	1	1	1	1	0.727	0.68	1	1	0.347	0.347	0.827	1	0.727	0.571	1	0.347	1	1	0.68	0.347	-0.117	ES
144479	ENSG00000171497.4	PPID	chr4	1.63108e-06	0.00114245	0.758	0.547	0.804	0.628	1	1	0.882	0.921	0.628	0.917	0.871	0.813	1	0.91	0.685	0.707	0.772	0.842	1	0.914	0.902	1	0.871	1	1	1	1	0.906	0.888	0.685	1	0.677	0.853	0.772	0.885	0.847	1	0.804	-0.059	ES
48726	ENSG00000164548.6	TRA2A	chr7	1.63488e-06	0.00114245	0.804	0.829	0.733	0.9	0.915	0.709	0.756	0.793	0.667	0.604	0.587	0.925	0.525	0.674	0.656	0.856	0.349	0.591	0.811	0.677	0.616	0.675	0.269	0.366	0.514	0.504	0.71	0.382	0.459	0.64	0.338	0.581	0.507	0.803	0.523	0.56	0.471	0.971	0.166	ES
76481	ENSG00000163374.15	YY1AP1	chr1	1.63491e-06	0.00114245	1	0.959	0.928	0.864	0.902	0.965	0.881	0.916	0.952	0.796	0.886	0.879	0.94	0.932	1	1	0.973	1	0.948	0.98	0.952	0.864	1	0.938	0.886	0.968	1	1	0.982	1	1	0.909	1	0.948	1	0.824	0.958	0.929	-0.039	ES
168677	ENSG00000180104.11	EXOC3	chr5	1.73098e-06	0.00120428	0.892	0.88	0.936	0.835	1	0.88	0.902	0.786	0.92	0.771	0.716	0.796	1	0.873	0.627	0.856	0.846	0.94	0.768	0.779	1	0.799	0.873	1	0.408	0.696	1	0.897	1	0.93	0.88	0.754	1	0.799	0.88	0.938	1	1	-0.017	ES
129589	ENSG00000131584.14	ACAP3	chr1	1.77055e-06	0.00122643	0.707	0.734	0.917	0.508	0.873	0.535	1	1	0.775	1	0.861	1	0.58	0.508	0.408	0.749	1	0.749	0.791	0.884	0.884	0.917	0.828	1	0.633	0.828	1	0.912	0.938	0.58	1	0.861	0.775	0.847	0.743	1	0.921	1	-0.102	ES
11443	ENSG00000185813.6	PCYT2	chr17	1.82017e-06	0.00125531	0.55	0.328	0.774	1	0.543	0.786	0.777	0.155	1	1	1	0.268	0.622	0.687	0.314	1	0.155	1	1	0.37	0.858	0.594	1	1	1	1	0.786	1	1	1	1	0.635	1	0.14	0.821	1	0.811	1	-0.18	ES
163897	ENSG00000144524.13	COPS7B	chr2	1.89926e-06	0.00130419	1	0.836	1	0.911	0.82	0.773	1	0.694	1	0.602	0.895	0.532	1	0.74	0.532	1	1	0.799	1	0.881	1	1	0.82	1	0.773	1	1	1	0.895	0.773	1	1	0.901	0.596	0.694	1	0.888	0.872	-0.086	ES
168681	ENSG00000180104.11	EXOC3	chr5	1.93264e-06	0.00132139	0.749	0.839	0.964	1	1	1	0.885	1	0.666	0.931	0.666	0.882	0.825	0.846	1	1	0.888	1	0.767	0.582	0.933	0.857	1	0.789	0.635	0.666	1	0.732	0.955	0.9	1	0.894	0.926	0.499	0.792	0.937	1	1	0.025	ES
150727	ENSG00000075856.7	SART3	chr12	1.94249e-06	0.00132243	0.918	0.723	0.834	0.917	0.376	0.817	1	0.864	1	0.902	1	0.758	1	0.76	0.746	1	1	1	0.794	0.817	1	1	0.908	1	1	0.938	1	0.868	0.738	1	1	0.868	0.889	0.761	0.864	0.96	0.939	0.906	-0.083	ES
61205	ENSG00000078618.15	NRD1	chr1	2.04067e-06	0.00138333	0.21	0.094	0.028	0.077	0.068	0.03	0.035	0.249	0.009	0	0.074	0.169	0.021	0	0.117	0.041	0	0.007	0.015	0.054	0.044	0.035	0	0.007	0	0.027	0.016	0	0.011	0.04	0.035	0.027	0.027	0.249	0	0.022	0.007	0.04	0.048	ES
123448	ENSG00000105669.8	COPE	chr19	2.10078e-06	0.00141802	0.854	0.783	0.939	0.839	0.78	0.832	0.87	0.875	0.933	0.88	0.913	0.744	0.902	0.881	0.867	0.961	0.8	0.971	0.932	0.862	0.982	0.923	0.794	0.982	0.924	0.942	0.878	0.934	0.965	0.924	0.967	0.935	0.91	0.758	0.888	0.777	0.977	0.737	-0.042	ES
81704	ENSG00000163719.14	MTMR14	chr3	2.21597e-06	0.00148943	1	0.885	0.797	0.788	0.741	1	0.897	1	1	0.797	0.922	0.909	1	0.887	0.721	1	0.929	0.932	0.927	0.935	1	0.946	1	1	1	1	0.906	0.958	1	0.893	0.823	1	0.918	0.882	0.951	0.832	1	0.825	-0.052	ES
21739	ENSG00000115289.8	PCGF1	chr2	2.23384e-06	0.00149511	0.548	0.217	0.564	1	0.564	0.64	1	1	1	0.244	0.795	0.327	0.593	1	1	1	0.522	1	0	0.66	0.744	0.327	1	1	0.66	1	1	1	1	0.327	1	1	0.531	0.618	1	1	0	0.564	-0.038	ES
47445	ENSG00000159593.10	NAE1	chr16	2.25997e-06	0.00150262	0.622	0.61	0.889	1	0.622	1	0.796	0.774	1	0.653	1	0.849	1	1	0.721	1	0.849	1	0.767	0.738	1	0.868	0.54	1	0.849	1	0.809	0.889	0.824	0.889	0.883	0.859	1	1	0.908	0.838	0.638	0.79	-0.031	ES
9370	ENSG00000114446.4	IFT57	chr3	2.264e-06	0.00150262	0.811	0.811	0.831	1	0.38	0.811	0.854	0.771	0.71	0.889	0.754	1	1	0.88	1	0.723	0.786	1	0.931	0.741	0.952	0.902	1	0.934	0.479	1	0.811	0.831	0.854	1	1	1	0.456	0.605	0.925	1	0.889	0.81	-0.02	ES
52996	ENSG00000058799.9	YIPF1	chr1	2.27623e-06	0.00150444	0.805	0.692	0.956	0.913	0.789	1	0.942	1	0.593	0.954	0.916	0.918	0.933	0.89	1	0.709	1	1	0.771	0.652	0.853	1	1	0.9	1	0.805	0.673	1	0.931	0.774	1	0.83	0.849	1	0.818	0.921	0.913	0.934	0.003	ES
108066	ENSG00000021776.6	AQR	chr15	2.37924e-06	0.00155952	0.761	0.738	1	1	0.855	1	0.849	0.774	0.71	1	0.551	1	1	0.887	0.761	0.595	0.873	0.919	1	1	1	0.907	1	1	0.844	1	0.329	1	0.877	0.864	1	1	1	1	1	1	1	0.858	-0.057	ES
152585	ENSG00000071462.7	WBSCR22	chr7	2.37552e-06	0.00155952	0.97	0.74	0.957	0.753	0.693	0.88	0.977	0.988	1	0.7	0.799	0.584	0.901	0.883	0.834	0.98	0.92	0.971	0.814	0.925	1	0.831	0.942	0.957	0.978	0.916	1	1	0.939	1	0.914	1	0.894	0.718	0.902	0.983	1	0.756	-0.084	ES
137747	ENSG00000122203.10	KIAA1191	chr5	2.4186e-06	0.00157619	1	0.86	0.888	0.799	1	1	0.768	0.511	1	0.647	1	0.227	1	1	1	1	1	1	1	0.876	0.815	0.545	1	1	0.768	1	1	0.799	1	1	0.569	1	1	1	1	0.726	0.607	0.557	-0.034	ES
94694	ENSG00000173744.13	AGFG1	chr2	2.42454e-06	0.00157619	0.966	0.9	0.975	0.979	0.774	0.945	0.957	0.895	0.943	1	0.839	0.962	0.938	0.984	1	0.936	0.924	0.987	0.841	0.809	0.957	1	0.922	1	0.983	0.985	0.965	1	1	0.991	1	1	1	0.973	0.921	1	1	0.966	-0.026	ES
129683	ENSG00000120948.11	TARDBP	chr1	2.45569e-06	0.00158992	0.543	0.734	0.729	0.917	0.875	0.473	0.811	0.891	0.505	0.729	0.663	0.716	0.843	0.774	1	0.676	1	0.943	0.85	1	1	1	0.778	1	1	0.747	0.597	1	1	0.565	0.35	1	0.811	0.937	0.518	0.85	0.653	0.853	-0.085	ES
54961	ENSG00000126705.9	AHDC1	chr1	2.47875e-06	0.00159833	1	0.717	0.831	0.918	0.693	1	1	1	1	0.925	0.605	0.889	1	0.749	0.899	1	1	0.834	1	0.775	1	1	1	1	1	1	0.847	1	1	1	0.889	0.734	0.885	0.927	0.91	1	1	0.866	-0.06	ES
3674	ENSG00000072310.12	SREBF1	chr17	2.6045e-06	0.00165918	0.88	1	0.907	0.776	0.825	0.639	1	1	0.728	1	0.739	0.722	0.825	0.768	0.586	0.768	1	0.9	0.946	0.654	0.908	0.886	1	1	0.85	1	0.749	0.842	0.922	1	1	0.955	0.895	0.895	0.688	1	0.825	1	-0.073	ES
52525	ENSG00000114054.9	PCCB	chr3	2.60091e-06	0.00165918	0.879	0.767	0.955	1	0.713	1	0.834	0.882	1	0.92	1	0.951	1	0.874	0.817	0.894	0.953	0.947	1	1	1	0.954	0.923	1	0.806	1	1	1	0.978	1	0.952	0.948	1	0.789	1	0.909	1	0.866	-0.047	ES
66414	ENSG00000130731.11	C16orf13	chr16	2.58939e-06	0.00165918	0.744	1	0.88	1	0.83	0.923	0.901	1	0.848	1	1	1	0.912	1	1	0.8	0.8	0.838	0.948	0.836	0.847	0.853	0.861	0.848	0.788	0.822	0.771	0.901	0.887	0.921	0.629	0.935	0.714	0.718	0.923	1	0.869	0.708	0.1	ES
73269	ENSG00000106123.7	EPHB6	chr7	2.66547e-06	0.00169123	0.791	1	0.952	1	0.74	1	1	1	1	1	0.94	1	0.951	0.916	0.368	0.889	0.409	1	0.605	1	0.971	1	1	1	1	1	1	0.788	0.915	0.74	1	0.832	0.636	0.845	0.677	1	0.686	1	0.041	ES
129917	ENSG00000232956.4	SNHG15	chr7	2.72151e-06	0.00171991	1	0.882	0.989	0.743	0.938	0.884	0.976	1	1	0.957	0.954	0.919	0.625	0.961	0.95	1	1	0.967	0.969	0.923	1	0.83	1	1	0.972	0.972	0.907	1	0.989	1	1	1	0.866	0.911	0.934	1	1	0.931	-0.045	ES
24020	ENSG00000258210.1	RP11-478C19.2	chr12	2.79599e-06	0.00175997	0.927	0.825	0.878	0.716	0.671	1	0.707	0.751	0.883	0.825	1	0.868	0.844	0.889	1	1	1	0.853	1	0.85	0.938	0.768	1	0.749	1	1	1	1	0.944	0.927	1	1	0.815	1	0.754	1	0.842	0.734	-0.068	ES
105720	ENSG00000088832.10	FKBP1A	chr20	2.89873e-06	0.00181743	0.042	0.078	0.013	0.05	0.108	0.007	0.006	0.036	0.055	0.023	0.035	0.073	0.016	0.043	0.012	0.025	0.012	0.03	0.026	0.035	0.015	0.023	0.003	0.009	0.006	0.007	0.035	0.005	0.022	0.03	0.009	0.016	0.012	0.059	0.029	0.025	0.007	0.035	0.019	ES
31490	ENSG00000013374.11	NUB1	chr7	2.91825e-06	0.00182246	0.613	0.442	0.943	1	0.76	0.847	0.863	0.813	1	1	1	0.934	0.906	0.888	0.703	0.542	0.847	0.92	0.64	0.781	0.804	0.808	0.781	1	0.76	0.856	0.525	0.798	0.717	0.513	1	0.562	0.87	0.664	1	1	0.769	0.64	0.074	ES
7337	ENSG00000196262.9	PPIA	chr7	2.96777e-06	0.00184612	0.14	0.039	0.042	0.051	0.051	0.042	0.038	0.06	0.106	0.027	0.063	0.024	0.036	0.058	0.049	0.051	0.025	0.042	0.042	0.051	0.024	0.027	0.048	0.039	0.035	0.021	0.107	0.037	0.052	0.059	0.025	0.051	0.031	0.087	0.035	0.04	0.018	0.038	0.012	ES
76153	ENSG00000109534.12	GAR1	chr4	2.99521e-06	0.00185591	0.847	0.666	0.866	1	1	1	1	0.73	1	1	1	1	0.648	0.917	0.835	0.666	0.896	1	0.899	0.734	0.734	0.854	0.754	0.71	1	0.821	1	1	0.462	0.771	1	1	0.8	0.847	0.8	1	0.892	0.871	0.052	ES
109382	ENSG00000131507.9	NDFIP1	chr5	3.0892e-06	0.0019067	0.955	1	0.953	0.842	1	1	0.906	0.924	0.854	0.896	0.783	0.967	0.827	0.868	0.858	0.892	0.895	1	1	1	0.975	0.948	0.961	1	0.943	1	1	0.827	0.944	0.9	1	0.986	1	0.918	1	0.979	1	1	-0.055	ES
80760	ENSG00000132604.6	TERF2	chr16	3.17175e-06	0.00195006	0.898	0.901	0.828	0.901	1	1	0.842	0.728	1	0.865	0.86	0.699	1	0.956	0.794	1	1	0.967	0.93	0.865	1	1	0.681	0.882	1	0.8	0.889	0.945	1	1	1	1	0.948	0.948	0.971	0.906	0.955	0.855	-0.052	ES
24103	ENSG00000127804.8	METTL16	chr17	3.3674e-06	0.00206236	0.953	1	0.84	1	1	0.481	0.874	0.876	0.718	0.898	0.519	0.797	1	0.946	0.709	0.764	1	1	0.854	0.939	0.887	0.887	1	1	0.764	0.581	0.866	0.907	0.794	1	1	1	0.92	0.942	1	1	1	0.847	-0.07	ES
55121	ENSG00000265500.1	SENP3-EIF4A1	chr17	3.39074e-06	0.00206866	0.997	0.946	0.981	0.993	0.976	0.914	0.999	0.995	0.995	0.998	0.984	0.982	0.992	0.943	0.982	0.967	0.986	0.985	0.986	0.97	0.99	0.998	1	1	0.992	0.997	1	0.992	0.996	0.958	1	1	0.976	0.98	0.986	0.999	0.988	0.993	-0.01	ES
42346	ENSG00000167658.11	EEF2	chr19	3.52663e-06	0.00214332	0.996	0.978	0.996	0.988	0.953	0.987	0.995	0.998	0.976	0.993	0.989	0.982	0.986	0.989	0.99	0.999	0.99	0.994	0.991	0.981	0.995	0.998	1	1	0.992	0.997	0.999	0.994	0.996	0.988	1	0.997	0.99	0.979	0.988	0.996	0.997	0.992	-0.007	ES
49127	ENSG00000115484.10	CCT4	chr2	3.54188e-06	0.00214438	1	0.911	0.972	1	0.929	0.963	0.959	0.986	0.929	0.985	0.927	0.961	0.901	0.933	0.952	1	1	0.977	0.974	0.877	0.991	0.988	0.969	1	0.969	0.967	0.985	1	0.981	0.978	1	0.987	0.956	0.991	0.923	0.99	0.983	0.984	-0.023	ES
14884	ENSG00000178449.4	COX14	chr12	3.63995e-06	0.00219538	0.094	0	0.02	0.054	0.065	0.211	0	0.04	0.046	0	0	0	0.04	0	0.111	0.077	0.052	0	0	0.273	0.082	0.05	0.111	0.07	0.094	0	0	0.313	0.205	0.068	0.082	0.04	0	0.094	0.309	0.035	0.043	0.041	-0.043	ES
152533	ENSG00000127837.5	AAMP	chr2	3.73569e-06	0.00224458	1	0.797	0.923	0.847	0.829	0.787	0.797	1	0.911	0.751	0.698	1	1	0.776	0.8	1	0.581	1	0.806	0.536	0.787	1	1	1	0.787	0.735	1	0.836	0.743	0.847	1	0.903	0.764	0.872	0.724	1	1	0.607	0.012	ES
162277	ENSG00000166181.8	API5	chr11	3.75476e-06	0.00224753	0.894	0.871	0.939	0.935	0.676	0.814	0.905	0.907	1	0.808	0.837	0.864	1	0.877	0.835	1	0.951	1	0.953	0.894	0.951	0.94	1	1	0.898	0.884	1	0.921	0.963	0.951	0.966	1	0.914	0.936	0.861	0.955	0.968	0.777	-0.065	ES
57174	ENSG00000247774.2	PCED1B-AS1	chr12	3.78329e-06	0.0022561	1	1	0.879	0.665	1	0.874	1	1	0.832	1	1	1	0.849	1	1	0.823	0.743	0.841	0.832	0.691	0.799	0.778	1	0.943	0.726	1	1	1	1	0.903	0.93	0.481	0.95	0.537	1	0.829	1	0.906	0.083	ES
27366	ENSG00000135486.13	HNRNPA1	chr12	3.81318e-06	0.0022654	0.51	0.35	0.498	0.642	0.457	0.412	0.252	0.346	0.439	0.586	0.382	0.531	0.621	0.527	0.358	0.636	0.258	0.951	0.922	0.421	0.685	0.921	0.323	0.928	0.135	0.892	0.433	0.472	0.695	0.586	0.978	0.697	0.775	0.474	0.697	0.749	0.796	0.509	-0.189	ES
100255	ENSG00000084676.11	NCOA1	chr2	3.85097e-06	0.00227931	0.459	0.389	0.761	0.761	0	0.56	0.298	0.884	0.656	0.598	1	0.598	0.389	0.761	0.836	0.718	1	0.705	1	1	1	0.718	0	0.741	0.389	1	0.718	0.718	0.933	0.656	0.817	0.741	1	0.56	1	0.761	0.718	0.56	-0.162	ES
27335	ENSG00000177954.7	RPS27	chr1	3.98329e-06	0.00234887	0.076	0.097	0.05	0.088	0.067	0.079	0.022	0.056	0.108	0.033	0.164	0.11	0.104	0.086	0.092	0.096	0.021	0.064	0.124	0.078	0.054	0.044	0.027	0.022	0.077	0.058	0.066	0.118	0.043	0.121	0.022	0.075	0.049	0.226	0.081	0.02	0.053	0.052	0.013	ES
73506	ENSG00000017483.10	SLC38A5	chrX	4.18821e-06	0.00246056	1	0.544	1	0.516	1	0.713	1	1	0.332	1	0.599	0.477	0.817	0.817	0.332	0.332	1	1	1	0.635	0.882	1	1	1	1	1	0.846	0.809	0.817	0.683	1	1	0.933	0.499	0.894	1	0.909	0.332	-0.108	ES
114453	ENSG00000164164.11	OTUD4	chr4	4.36229e-06	0.00255337	1	0.788	0.509	0.956	0.848	1	0.756	0.921	0.756	0.944	0.651	1	1	0.774	1	1	1	1	0.872	0.913	1	1	1	1	0.774	1	1	1	0.935	0.749	1	1	1	0.925	1	1	0.788	0.877	-0.089	ES
46858	ENSG00000066557.5	LRRC40	chr1	4.38213e-06	0.00255555	0.766	0.837	0.884	0.889	0.801	1	0.898	0.826	1	0.641	0.776	0.869	0.61	0.921	0.537	0.915	0.781	0.859	0.663	0.936	1	0.877	1	1	0.781	0.758	1	0.817	1	0.897	1	1	0.853	0.834	0.918	0.954	1	0.889	-0.084	ES
148892	ENSG00000161526.10	SAP30BP	chr17	4.43984e-06	0.00257061	0.921	0.839	0.951	0.836	0.766	0.9	0.866	0.904	0.898	0.779	0.907	0.797	0.978	0.894	0.857	0.917	0.942	0.854	0.917	0.819	0.967	0.916	0.98	0.982	0.813	0.935	0.912	0.922	0.941	0.903	1	0.96	0.88	0.863	0.921	0.949	0.97	0.831	-0.044	ES
15957	ENSG00000052749.9	RRP12	chr10	4.44036e-06	0.00257061	1	0.867	1	0.953	1	1	1	0.92	1	1	0.834	0.715	1	0.889	0.886	1	1	0.943	0.938	1	0.819	1	1	1	0.796	0.9	1	1	0.734	0.685	1	0.847	0.929	0.779	0.959	0.913	1	1	0.014	ES
139883	ENSG00000123607.10	TTC21B	chr2	4.50401e-06	0.00258307	0.544	0.597	0.804	1	0.732	1	0.606	0.62	0.732	1	0.506	0.754	1	1	1	1	1	0.672	0.631	1	1	0.908	1	1	0.339	1	1	1	0.672	0.866	1	1	1	0.804	1	0.882	1	1	-0.11	ES
38049	ENSG00000132510.6	KDM6B	chr17	4.49207e-06	0.00258307	1	0.951	1	0.969	0.762	0.82	1	0.973	1	0.659	0.89	1	1	1	0.943	1	0.694	0.949	0.783	0.795	0.96	0.972	1	1	0.943	1	1	1	1	0.843	1	0.948	0.89	0.856	0.84	0.778	0.832	0.832	0.022	ES
90129	ENSG00000083312.13	TNPO1	chr5	4.51073e-06	0.00258307	0.924	0.841	1	0.969	0.933	0.869	0.625	0.809	1	0.915	0.841	0.839	1	1	0.746	0.902	1	1	0.968	0.933	1	0.697	0.869	1	0.88	0.942	0.927	0.773	0.921	1	1	0.897	0.887	0.94	0.95	0.886	0.951	0.885	-0.035	ES
118839	ENSG00000134987.7	WDR36	chr5	4.57276e-06	0.00260764	0.658	0.49	0.704	0.767	0.355	0.786	0.751	0.748	0.622	0.908	0.547	0.481	0.622	0.524	0.633	0.597	1	0.826	0.824	0.452	0.761	0.863	0.913	0.92	0.927	0.815	0.622	0.704	0.875	0.8	1	0.892	0.873	0.722	0.707	0.826	1	0.797	-0.174	ES
77623	ENSG00000184967.2	NOC4L	chr12	4.58652e-06	0.00260764	0.684	0.841	1	0.402	1	1	1	1	1	1	1	1	1	1	1	1	0.771	0.828	0.684	1	0.862	0.803	0.419	0.726	1	0.935	0.325	0.812	0.591	1	1	0.726	0.794	0.684	0.743	0.794	0.896	1	0.129	ES
173079	ENSG00000064666.10	CNN2	chr19	4.63926e-06	0.00262821	0.978	1	0.994	0.95	1	0.666	0.841	1	1	0.949	0.977	1	1	0.847	0.942	1	1	0.892	0.993	1	1	0.802	1	0.962	0.945	0.894	0.929	1	0.964	0.949	0.971	0.945	1	0.941	1	0.808	0.968	1	-0.012	ES
61914	ENSG00000023191.12	RNH1	chr11	5.00606e-06	0.00282591	1	1	0.658	1	1	0.562	1	0.746	0.687	1	0.719	1	0.613	1	1	0.355	1	0.808	1	1	0.183	1	1	0.506	0.826	0.746	0.826	0.594	0.862	1	1	1	0.746	1	0.687	1	0.391	1	0.06	ES
135058	ENSG00000187778.9	MCRS1	chr12	5.06992e-06	0.00283294	1	0.735	1	0.826	0.9	0.6	0.925	0.85	1	1	0.904	0.891	1	1	0.863	1	0.626	0.929	0.825	0.887	0.934	0.66	1	1	1	0.591	1	0.902	0.928	1	1	0.93	0.799	0.911	0.846	0.637	0.829	1	0.02	ES
156595	ENSG00000215021.4	PHB2	chr12	5.0522e-06	0.00283294	0.839	0.933	0.983	0.892	0.906	0.907	0.966	0.904	0.823	0.962	0.93	0.949	0.95	0.933	0.795	0.92	0.932	0.972	0.91	0.935	0.984	0.97	0.839	0.991	0.951	0.969	0.941	0.939	0.944	0.954	0.993	0.978	0.965	0.893	0.943	0.947	0.988	0.979	-0.038	ES
43837	ENSG00000047346.8	FAM214A	chr15	5.07208e-06	0.00283294	1	0.947	1	0.931	0.955	1	0.735	0.948	1	0.764	0.953	0.879	0.912	0.984	0.957	1	1	1	1	1	1	0.952	1	0.878	0.77	1	1	0.896	0.953	0.971	0.92	1	1	0.978	1	0.861	1	0.902	-0.029	ES
24338	ENSG00000094880.6	CDC23	chr5	5.18086e-06	0.00288354	0.708	0.869	0.883	0.839	0.766	0.366	0.93	0.886	1	1	0.912	0.908	0.776	0.94	0.839	1	1	0.908	0.698	1	0.79	1	1	0.883	1	1	0.536	1	0.85	0.834	1	0.822	0.715	1	0.614	1	1	0.669	-0.042	ES
79865	ENSG00000112561.13	TFEB	chr6	5.20747e-06	0.00288822	1	0.959	1	0.963	0.946	0.956	0.694	0.88	1	0.67	1	0.73	1	1	0.942	1	0.989	0.96	1	0.944	1	0.773	1	0.981	0.862	1	1	1	1	1	1	1	0.972	1	1	0.886	0.977	0.893	-0.051	ES
137753	ENSG00000122203.10	KIAA1191	chr5	5.29947e-06	0.002929	0.95	0.961	0.965	0.964	0.961	1	0.892	0.826	1	0.811	1	0.776	1	1	0.905	1	1	1	0.878	1	1	0.757	1	1	0.892	0.907	1	1	1	1	1	1	1	1	0.941	0.863	1	0.804	-0.024	ES
127750	ENSG00000149532.11	CPSF7	chr11	5.8051e-06	0.00319732	0.958	0.791	0.948	0.96	1	1	0.806	0.757	1	0.618	1	0.874	1	1	1	1	0.815	0.951	0.761	0.859	1	0.862	1	1	1	0.896	1	1	0.942	0.926	1	1	0.725	1	1	0.954	0.819	0.903	-0.017	ES
6061	ENSG00000062725.5	APPBP2	chr17	5.86204e-06	0.00321751	0.883	0.791	1	0.78	0.757	1	0.727	0.771	1	0.791	0.862	1	0.69	0.757	1	0.64	1	1	1	0.83	0.727	1	1	1	0.83	0.809	1	1	1	1	1	1	1	1	0.69	1	1	1	-0.082	ES
146424	ENSG00000149182.10	ARFGAP2	chr11	6.19518e-06	0.00338863	0.943	0.599	1	0.869	0.928	0.787	1	0.928	1	0.79	0.895	0.745	1	0.858	0.72	1	1	0.953	0.946	0.806	1	1	1	0.916	0.796	1	0.965	1	1	0.969	1	0.854	0.921	0.814	0.942	0.91	0.935	0.636	-0.058	ES
89937	ENSG00000108094.10	CUL2	chr10	6.60137e-06	0.00359841	1	0.913	1	0.909	0.869	1	0.909	0.959	1	0.964	0.805	0.868	1	0.936	0.889	0.842	1	1	1	1	0.929	1	1	1	0.919	1	1	1	0.897	0.872	1	0.907	0.955	0.903	1	1	1	0.973	-0.03	ES
26951	ENSG00000149761.4	NUDT22	chr11	6.62599e-06	0.00359946	1	1	0.858	0.728	0.926	0.863	1	1	0.794	1	1	1	0.961	0.876	1	0.858	0.648	0.898	0.938	0.638	0.613	0.668	1	1	0.693	0.9	1	0.931	0.923	1	0.883	1	0.787	1	0.779	1	0.827	1	0.065	ES
116067	ENSG00000163939.14	PBRM1	chr3	6.65695e-06	0.00360393	1	1	0.88	0.963	0.915	1	0.901	0.971	0.778	0.915	0.801	0.956	0.708	0.964	0.659	0.771	0.829	0.945	1	0.778	1	1	1	1	0.763	1	0.715	1	0.778	0.67	1	1	0.915	0.811	1	0.915	1	0.963	-0.013	ES
48713	ENSG00000164548.6	TRA2A	chr7	6.8885e-06	0.0037166	0.73	0.679	0.549	0.843	0.875	0.702	0.623	0.65	0.572	0.551	0.486	0.851	0.399	0.525	0.646	0.75	0.25	0.486	0.619	0.52	0.52	0.623	0.203	0.233	0.465	0.477	0.536	0.325	0.373	0.385	0.338	0.479	0.397	0.673	0.413	0.455	0.379	0.939	0.174	ES
68897	ENSG00000022840.11	RNF10	chr12	6.97116e-06	0.00374845	0.991	0.947	0.962	0.956	0.908	0.959	0.952	0.939	0.966	0.912	0.949	0.894	1	0.902	0.975	0.968	0.987	0.956	0.961	0.942	0.977	0.954	1	0.977	0.946	1	0.979	0.992	0.974	0.938	1	0.968	0.975	0.944	0.978	0.966	1	0.92	-0.022	ES
34173	ENSG00000095787.17	WAC	chr10	7.02665e-06	0.00376553	0.125	0.094	0.022	0.034	0.116	0.212	0.08	0.06	0.15	0	0.091	0.145	0.094	0.242	0.212	0.158	0.067	0.077	0.037	0.056	0.052	0.019	0.041	0	0.046	0.013	0.041	0.114	0.103	0.114	0	0.025	0.027	0.071	0.065	0.039	0.038	0.047	0.057	ES
109218	ENSG00000168675.14	LDLRAD4	chr18	7.05679e-06	0.00376894	1	0.973	0.959	0.917	1	0.923	1	1	0.945	1	1	0.962	1	0.941	0.812	0.723	0.981	1	0.943	0.843	0.861	0.982	1	0.932	0.944	1	1	1	0.925	0.876	1	0.801	0.945	1	1	1	0.867	1	0.022	ES
101550	ENSG00000113583.6	C5orf15	chr5	7.1344e-06	0.00379761	0.273	0.234	0.169	0	0.647	0.132	0.116	0.03	0.169	0	0.268	0.289	0.234	0.169	0.314	0	0	0.207	0.057	0	0	0	0	0	0.379	0.048	0.08	0.037	0.053	0	0	0	0	0.268	0.071	0.05	0.027	0	0.147	ES
150214	ENSG00000135596.13	MICAL1	chr6	7.30045e-06	0.003873	0.951	0.869	0.988	0.99	0.974	0.963	1	0.855	0.975	0.988	0.951	1	0.986	0.969	0.859	0.968	0.854	1	0.99	0.896	0.977	0.972	0.974	1	1	0.996	0.931	1	0.984	0.962	1	0.969	0.975	0.977	0.974	1	0.994	0.9	-0.015	ES
118803	ENSG00000141367.7	CLTC	chr17	7.64483e-06	0.00402875	0.964	0.915	0.919	0.956	0.853	1	0.96	0.979	0.766	0.983	0.977	0.957	0.844	0.891	0.947	0.965	0.972	0.983	0.98	0.902	0.914	0.985	0.988	1	0.941	1	0.946	0.953	0.916	0.954	0.935	1	0.974	0.989	0.96	1	0.924	1	-0.037	ES
135469	ENSG00000136261.10	BZW2	chr7	7.63284e-06	0.00402875	0.892	0.837	0.877	0.809	0.753	0.952	0.908	0.78	0.679	0.823	0.833	0.831	1	0.901	0.768	0.907	0.981	0.825	0.874	0.971	0.962	0.884	0.942	0.938	0.913	0.931	0.947	0.813	0.876	0.751	0.954	0.964	0.965	0.91	0.921	0.914	0.973	0.94	-0.073	ES
83597	ENSG00000118308.10	LRMP	chr12	7.78048e-06	0.00408666	0.987	0.947	0.952	0.975	0.921	0.934	0.862	0.914	0.95	0.896	0.89	0.866	0.969	0.926	0.865	0.962	0.966	0.979	0.99	0.928	0.957	0.87	0.979	0.974	0.888	0.987	1	0.962	0.926	0.978	0.929	0.976	0.943	1	0.953	0.829	0.976	0.951	-0.029	ES
68916	ENSG00000022840.11	RNF10	chr12	8.03168e-06	0.00420468	1	0.805	0.638	0.495	0.469	1	1	0.541	0.261	0.469	1	0.44	1	0.746	0.541	0.495	0.638	1	0.595	0.227	1	0.779	0.595	1	1	1	0.638	1	1	0	1	0.726	1	0.825	1	1	0.638	0.282	-0.065	ES
12964	ENSG00000164031.12	DNAJB14	chr4	8.15519e-06	0.00425529	0.92	0.792	0.826	0.916	0.717	1	0.89	0.935	0.792	0.943	0.802	0.88	1	0.846	1	0.913	1	0.928	0.937	0.769	1	1	1	1	0.753	1	1	0.826	0.923	0.956	1	1	0.928	0.923	0.913	1	1	0.973	-0.061	ES
73301	ENSG00000090020.6	SLC9A1	chr1	8.35604e-06	0.00433329	1	0.839	1	0.804	0.826	0.634	1	0.933	1	0.839	0.883	0.634	1	0.743	0.802	1	0.883	0.708	0.958	0.722	1	0.92	1	1	1	1	1	1	1	1	1	1	0.864	0.835	0.831	1	1	0.869	-0.076	ES
97384	ENSG00000185753.8	CXorf38	chrX	8.35931e-06	0.00433329	0.438	0.498	0.423	0.383	1	0.331	0.221	0.634	0.362	1	0.376	0.286	1	0.315	0.438	1	1	1	1	1	0.389	0.131	1	1	1	0.63	0.298	0.515	1	0.531	1	0.298	0.531	0.459	0.459	1	1	0.47	-0.213	ES
66423	ENSG00000130731.11	C16orf13	chr16	8.45793e-06	0.00437013	0.749	1	0.87	1	0.815	0.923	0.908	1	0.843	1	1	1	0.897	1	1	0.781	0.832	0.822	0.941	0.82	0.868	0.868	0.886	0.832	0.801	0.852	0.788	0.915	0.886	0.886	0.679	0.902	0.704	0.676	0.919	1	0.873	0.749	0.095	ES
52991	ENSG00000058799.9	YIPF1	chr1	8.57474e-06	0.0044161	0.895	0.87	0.748	1	0.68	0.795	0.846	1	0.96	1	0.656	0.832	0.825	0.925	1	0.847	1	1	0.739	0.857	1	1	0.841	1	0.795	1	0.841	1	0.841	0.837	0.919	1	0.886	1	1	1	1	0.795	-0.053	ES
105724	ENSG00000088832.10	FKBP1A	chr20	8.7301e-06	0.00448156	0.963	0.921	0.967	0.981	0.975	1	0.935	0.953	0.881	0.979	0.862	0.97	0.96	0.943	0.981	0.954	0.942	0.983	1	0.966	0.986	0.978	0.943	0.99	0.992	1	0.956	0.992	0.982	0.936	0.99	0.926	0.991	0.97	1	0.988	0.974	0.92	-0.021	ES
116411	ENSG00000130826.11	DKC1	chrX	8.80539e-06	0.00449916	0.982	1	0.892	0.926	0.934	0.901	0.819	0.992	0.708	0.815	0.952	0.927	1	0.854	0.812	0.684	0.963	0.97	0.941	0.94	1	0.971	1	1	1	0.987	1	0.956	0.96	0.913	1	0.95	1	0.931	0.976	0.953	1	0.933	-0.057	ES
55696	ENSG00000152234.11	ATP5A1	chr18	8.84947e-06	0.00449916	0.07	0.008	0.055	0.024	0.072	0.033	0.027	0.023	0.042	0.003	0.071	0.01	0.034	0.048	0.025	0.064	0.016	0.029	0.032	0.026	0.022	0.014	0	0.033	0.046	0.007	0.049	0.011	0.025	0.041	0.008	0.074	0.006	0.058	0.019	0.011	0.007	0.01	0.01	ES
62020	ENSG00000138231.8	DBR1	chr3	8.83229e-06	0.00449916	1	0.859	1	0.892	0.948	1	0.709	0.964	1	0.803	0.853	0.841	1	0.949	0.892	0.964	1	0.932	0.795	0.966	0.859	0.741	1	1	0.851	1	1	0.833	0.985	1	1	1	0.956	0.951	1	0.768	1	0.827	-0.018	ES
125137	ENSG00000196911.5	KPNA5	chr6	9.15474e-06	0.00462472	1	0.852	0.756	0.443	0.852	0.469	0.842	0.854	1	1	1	0.702	1	0.596	0.57	0.79	0.842	1	1	0.525	0.816	1	1	1	1	0.307	1	1	0.78	0.702	1	0.756	0.639	0.83	0.228	1	1	0.83	-0.032	ES
141305	ENSG00000149091.11	DGKZ	chr11	9.12817e-06	0.00462472	0.963	0.78	0.966	0.839	0.941	0.831	1	0.77	1	0.973	0.953	0.925	1	0.932	0.807	1	1	0.978	1	0.965	0.983	1	1	0.984	1	0.967	0.907	1	0.984	1	1	0.975	0.911	0.926	0.905	0.965	1	0.86	-0.058	ES
98925	ENSG00000157193.10	LRP8	chr1	9.27591e-06	0.00467105	0.378	0.432	0.916	0.774	0.646	1	0.774	0.477	1	0.604	1	0.748	1	0.892	1	0.578	1	0.578	0.673	0.715	0.919	0.88	1	0.82	1	1	0.477	0.762	0.82	0.834	1	1	1	0.604	1	0.82	1	0.615	-0.054	ES
129141	ENSG00000011243.13	AKAP8L	chr19	9.41116e-06	0.00471414	1	0.856	1	0.919	0.852	0.905	0.915	0.969	0.954	0.779	0.867	0.844	0.97	0.937	0.919	1	0.956	0.94	0.94	0.937	1	0.95	1	1	0.952	0.975	0.981	0.979	0.987	0.95	1	0.99	0.933	0.81	0.939	0.981	0.973	0.709	-0.039	ES
153965	ENSG00000111843.9	TMEM14C	chr6	9.42092e-06	0.00471414	0.36	0.789	0.944	0.91	0.808	0.849	0.956	0.737	0.652	0.925	0.611	1	0.84	1	0.628	1	1	0.949	0.953	0.709	0.979	0.818	1	1	0.924	1	1	0.853	0.884	0.76	0.983	0.835	0.835	1	1	1	0.946	0.866	-0.125	ES
106283	ENSG00000090565.11	RAB11FIP3	chr16	9.52704e-06	0.00472255	0.8	0.789	0.896	0.878	0.896	0.859	1	0.529	0.794	1	1	1	0.914	0.932	0.862	1	0.658	0.942	0.938	0.562	1	0.828	0.852	1	0.885	1	0.756	0.856	0.799	1	1	0.789	0.879	0.868	1	0.916	1	1	-0.016	ES
18828	ENSG00000116752.5	BCAS2	chr1	9.49025e-06	0.00472255	0.946	0.897	0.918	0.92	0.87	0.886	0.971	0.903	0.927	0.953	0.838	0.851	0.952	0.929	0.966	0.974	0.989	0.974	0.898	0.947	0.979	0.94	0.894	0.917	0.925	0.835	0.953	0.927	0.949	0.879	0.981	1	0.977	0.944	0.961	0.977	0.978	0.927	-0.029	ES
50628	ENSG00000175224.12	ATG13	chr11	9.50632e-06	0.00472255	0.96	0.888	0.937	0.901	0.892	0.945	0.896	0.821	0.962	0.817	0.945	0.786	1	0.945	0.909	0.987	0.974	0.973	0.968	0.906	0.982	0.932	0.939	1	0.723	0.974	0.973	0.943	0.932	1	0.965	1	0.903	0.922	0.9	0.944	0.979	0.919	-0.038	ES
118621	ENSG00000099875.10	MKNK2	chr19	9.73827e-06	0.00481222	0.976	0.971	1	0.943	0.938	0.982	0.898	0.924	0.992	0.905	0.985	0.83	0.986	0.981	0.941	1	0.98	0.99	0.967	0.966	0.98	0.939	0.994	1	0.935	0.977	0.992	0.985	1	0.976	0.99	0.976	0.967	0.969	0.962	0.972	0.975	0.72	-0.016	ES
89470	ENSG00000034063.9	UHRF1	chr19	9.82473e-06	0.00483987	0.973	0.904	0.823	0.981	0.849	0.875	0.905	0.969	0.896	0.979	0.868	1	1	0.842	0.878	1	1	0.976	0.939	0.863	0.939	1	1	1	0.942	1	0.963	0.898	0.935	0.943	0.959	0.942	0.89	0.941	0.924	0.959	0.944	1	-0.039	ES
150706	ENSG00000075856.7	SART3	chr12	1.02404e-05	0.00502904	0.826	0.55	0.777	0.811	0.428	0.543	1	0.811	1	0.89	1	0.769	1	0.607	0.714	1	1	1	0.677	0.625	1	1	0.87	1	1	0.92	1	0.656	0.588	1	1	0.741	0.861	0.656	0.792	0.95	0.884	0.925	-0.094	ES
167315	ENSG00000173889.11	PHC3	chr3	1.05331e-05	0.00512518	0.88	1	0.73	0.777	0.635	1	0.68	0.607	0.755	0.626	0.635	1	1	1	0.537	0.436	1	0.857	0.874	0.698	1	0.629	1	1	1	1	0.392	0.659	0.392	0.88	1	0.607	0.755	0.367	1	1	1	0.743	-0.004	ES
170411	ENSG00000062485.14	CS	chr12	1.05177e-05	0.00512518	0.178	0.12	0.055	0.081	0.105	0.085	0.041	0.09	0.092	0.047	0.165	0.058	0.094	0.12	0.107	0.027	0.075	0.031	0.049	0.049	0.058	0.02	0.074	0.013	0.087	0.062	0.076	0.114	0.034	0.074	0.065	0.038	0.07	0.094	0.067	0.031	0.01	0.085	0.039	ES
8993	ENSG00000025156.8	HSF2	chr6	1.04746e-05	0.00512518	0.759	0.819	0.936	0.961	1	0.954	0.864	0.988	0.926	1	0.93	0.916	0.916	0.928	0.894	0.985	1	0.957	0.844	0.975	0.959	0.968	0.974	1	0.958	0.934	0.973	0.896	0.841	0.987	1	1	0.902	0.982	0.955	0.961	1	0.952	-0.037	ES
172051	ENSG00000073584.14	SMARCE1	chr17	1.07124e-05	0.00519648	0.87	0.218	0.715	0.77	0.77	0.796	1	0.723	1	1	0.566	1	1	0.879	1	0.834	0.68	0.899	0.528	0.87	0	0.736	1	1	0.528	0.645	0.456	0.528	0.905	0.715	0.626	0.834	0.662	0.528	0.566	0.691	0.598	0.817	0.14	ES
57820	ENSG00000149923.9	PPP4C	chr16	1.12153e-05	0.00542384	0.963	0.776	0.949	0.94	0.781	0.87	0.984	0.994	0.933	0.94	0.887	0.888	0.933	0.935	0.929	0.981	0.924	0.916	0.935	0.894	0.98	0.98	0.992	1	0.932	0.995	0.936	0.974	0.979	0.982	0.993	0.982	0.883	0.84	0.841	0.994	0.947	0.873	-0.032	ES
70345	ENSG00000036054.8	TBC1D23	chr3	1.13927e-05	0.00547622	0.739	0.811	0.787	1	0.649	0.863	0.952	0.854	0.802	0.927	0.747	0.91	0.649	0.838	0.787	0.775	1	0.807	0.893	0.706	0.833	0.912	0.917	1	0.863	0.89	1	1	0.809	0.926	1	0.855	0.906	0.91	1	0.94	1	0.931	-0.087	ES
85738	ENSG00000104824.12	HNRNPL	chr19	1.13885e-05	0.00547622	0.205	0.247	0.145	0.245	0.199	0.23	0.104	0.169	0.255	0.212	0.162	0.25	0.12	0.153	0.199	0.114	0.154	0.126	0.275	0.144	0.056	0.163	0.137	0.156	0.124	0.131	0.14	0.086	0.119	0.105	0.06	0.098	0.191	0.373	0.159	0.257	0.071	0.188	0.044	ES
14060	ENSG00000123146.15	CD97	chr19	1.16136e-05	0.00556553	1	0.916	1	1	1	1	1	0.973	1	1	1	0.968	0.845	0.923	1	1	1	0.999	1	0.916	0.957	0.977	1	1	0.912	1	0.948	1	1	0.935	1	0.988	1	1	0.878	0.984	1	1	-0.003	ES
123032	ENSG00000178719.12	GRINA	chr8	1.17472e-05	0.0056126	0.829	0.843	0.933	0.838	0.91	0.95	0.703	0.799	0.732	0.914	0.822	0.906	0.878	0.822	0.862	0.93	0.759	0.962	0.912	0.949	0.973	0.917	0.816	0.982	0.795	0.961	0.963	0.87	0.924	0.886	0.937	0.948	0.798	0.81	0.896	0.9	0.943	1	-0.056	ES
67793	ENSG00000070756.9	PABPC1	chr8	1.18445e-05	0.00564212	0.938	0.95	0.985	0.97	0.939	0.953	0.986	0.954	0.958	0.99	0.965	0.961	0.976	0.976	0.962	0.965	0.963	0.966	0.965	0.931	0.98	0.988	0.964	0.997	0.949	0.991	0.971	0.986	0.985	0.984	0.989	0.99	0.978	0.949	0.974	0.993	0.997	0.972	-0.011	ES
57092	ENSG00000166557.8	TMED3	chr15	1.20861e-05	0.00573997	0.109	0.037	0.078	0.018	0.065	0	0.053	0.149	0.117	0.089	0.044	0.027	0.02	0.028	0.035	0.022	0.008	0	0	0.016	0.017	0.041	0.055	0.041	0.025	0.085	0	0.317	0.012	0	0	0.015	0.072	0	0.059	0.117	0.014	0	0.018	ES
146427	ENSG00000149182.10	ARFGAP2	chr11	1.2516e-05	0.00592637	0.948	0.61	1	0.88	0.933	0.817	1	0.94	1	0.812	0.908	0.77	1	0.866	0.735	1	1	0.954	0.952	0.826	1	1	1	0.923	0.809	1	0.969	1	1	0.971	1	0.87	0.931	0.813	0.948	0.915	0.946	0.641	-0.052	ES
48413	ENSG00000011451.13	WIZ	chr19	1.28642e-05	0.00607311	0.926	0.902	0.929	0.755	0.865	1	0.546	0.723	0.839	0.678	1	1	0.773	0.891	1	1	1	0.877	0.7	0.584	0.773	0.869	1	0.706	0.569	0.501	1	0.762	0.897	1	0.501	1	0.637	0.8	0.869	0.584	0.712	0.6	0.075	ES
37381	ENSG00000100097.7	LGALS1	chr22	1.29495e-05	0.00609526	0.904	0.841	0.991	0.679	0.919	0.981	0.974	0.934	1	0.845	0.939	0.705	1	1	0.871	1	0.911	0.983	0.875	0.945	1	0.975	0.95	0.97	0.971	0.981	1	0.983	1	1	0.967	0.922	0.987	0.906	0.99	0.961	1	0.769	-0.053	ES
63604	ENSG00000105993.10	DNAJB6	chr7	1.32621e-05	0.0062239	0.042	0.068	0.033	0.057	0.036	0.058	0.072	0.055	0.078	0.085	0	0.059	0.171	0.037	0	0.139	0	0.164	0.014	0.034	0.032	0.012	0.019	0	0.015	0.019	0.079	0.029	0.029	0.011	0	0	0.009	0.063	0.015	0.043	0	0.034	0.024	ES
8451	ENSG00000134602.11	MST4	chrX	1.34304e-05	0.00628432	0.913	0.856	0.96	0.957	0.857	0.95	0.917	0.891	0.968	0.913	0.814	0.903	0.961	0.839	0.971	0.95	0.958	0.884	0.951	0.972	0.933	0.964	0.956	1	1	1	0.941	0.954	0.936	0.947	0.983	0.98	0.977	0.866	0.858	0.95	0.942	0.896	-0.036	ES
150161	ENSG00000135596.13	MICAL1	chr6	1.36668e-05	0.00635742	0.859	0.891	0.875	0.877	0.859	0.795	1	0.894	0.898	1	0.841	1	0.967	0.911	0.744	0.696	0.704	0.982	0.969	1	1	0.569	0.901	0.974	0.973	0.986	0.926	0.985	0.884	0.905	1	0.802	0.933	0.881	0.953	1	0.966	1	-0.018	ES
161551	ENSG00000198911.7	SREBF2	chr22	1.36417e-05	0.00635742	0.317	0.788	0.901	1	0.699	1	0.933	1	1	0.893	1	1	1	1	0.858	0.837	1	0.893	1	0.613	0.888	0.929	1	0.807	0.511	1	1	1	0.871	0.52	1	0.63	0.744	0.65	1	0.677	1	0.583	0.06	ES
109574	ENSG00000198521.7	ZNF43	chr19	1.37529e-05	0.00637878	0.235	0.53	1	0.698	0.48	1	1	0.755	1	0.48	0.606	0.44	1	0.606	0.48	0.48	1	1	1	0.755	1	1	0.133	1	0.552	1	1	1	0.847	0.78	0.649	0.235	1	0.8	1	0.519	1	0.705	-0.115	ES
131946	ENSG00000068745.10	IP6K2	chr3	1.40695e-05	0.00650661	0.978	0.958	0.978	0.882	0.968	1	0.978	0.977	0.976	0.954	0.979	0.934	0.991	0.943	0.874	0.985	0.987	1	0.965	0.917	0.992	0.979	0.988	1	0.972	0.98	0.963	1	0.96	1	1	1	0.9	0.94	0.982	0.984	0.981	0.993	-0.019	ES
19526	ENSG00000165097.9	KDM1B	chr6	1.41654e-05	0.00653187	0.424	1	1	1	0.648	1	0.329	0.786	0.595	1	0.355	1	1	1	0.424	1	0.648	0.809	0.802	0.786	0.875	0.802	0.524	0.932	0.827	0.72	0.524	0.551	1	1	1	1	0.516	0.524	0.885	1	1	0.627	-0.027	ES
110454	ENSG00000135317.8	SNX14	chr6	1.44449e-05	0.00664148	1	1	0.639	0.347	0.788	1	0.854	1	0.727	0.347	0.347	0.854	0.615	0.81	1	1	0.615	0.81	0.68	1	0.651	1	1	0.515	0.705	0.571	0.262	0.515	1	1	0.415	1	0.745	0.68	0.68	0.285	0.39	0.697	0.05	ES
8703	ENSG00000110514.14	MADD	chr11	1.44894e-05	0.0066427	1	1	0.727	0.915	0.789	1	0.861	0.853	0.615	0.921	0.737	0.783	1	0.615	0.595	0.839	1	0.918	0.909	0.75	0.865	0.812	1	1	1	0.754	1	1	0.865	1	0.694	0.821	0.762	0.697	0.884	0.752	0.865	1	-0.05	ES
56445	ENSG00000154930.10	ACSS1	chr20	1.45925e-05	0.00667067	0.895	1	1	0.9	0.929	0.818	0.886	0.627	0.798	1	0.826	1	0.916	0.939	1	0.627	0.771	0.923	0.911	0.929	0.968	1	1	0.947	0.926	1	1	1	0.942	0.945	1	0.959	0.925	0.781	1	0.902	1	0.595	-0.013	ES
169321	ENSG00000136527.13	TRA2B	chr3	1.46995e-05	0.00670027	0.943	0.888	0.935	0.94	0.965	0.824	0.977	0.905	0.92	0.927	0.966	0.942	0.957	0.943	0.815	0.975	0.79	0.916	0.93	0.917	0.89	0.801	0.929	0.833	0.917	0.811	0.971	0.918	0.938	0.941	0.724	0.622	0.797	0.904	0.939	0.831	0.925	0.899	0.048	ES
111648	ENSG00000100814.13	CCNB1IP1	chr14	1.48892e-05	0.00674394	0.178	0.066	0.031	0.096	0.064	0.089	0.059	0.196	0.085	0.061	0.185	0.106	0.272	0.109	0.134	0.137	0.039	0.048	0.083	0.032	0.106	0.122	0.083	0.036	0.024	0.058	0.096	0.037	0.053	0.153	0.037	0.027	0.051	0.138	0.107	0.069	0.031	0.076	0.044	ES
144944	ENSG00000149782.7	PLCB3	chr11	1.49229e-05	0.00674394	0.6	0.5	1	0.733	0.867	0.333	0.75	0.538	0.889	1	1	0.429	0.778	0.75	0.077	1	0.714	0.905	0.6	1	1	0.882	0.647	0.895	1	0.857	0.647	0.9	0.833	0.25	1	1	0.667	0.333	0.875	0.5	0.75	1	-0.111	ES
84089	ENSG00000166788.5	SAAL1	chr11	1.48684e-05	0.00674394	1	1	0.808	0.916	0.841	1	0.8	0.936	1	1	0.853	0.893	0.784	0.897	0.921	0.752	1	1	1	0.911	0.766	1	0.784	0.697	0.522	0.897	1	0.766	0.786	0.864	0.766	1	1	0.884	1	1	0.82	0.822	0.039	ES
75046	ENSG00000159579.9	RSPRY1	chr16	1.50087e-05	0.00676345	1	1	1	0.972	1	0.868	0.759	0.835	1	0.789	1	0.609	1	1	1	1	1	1	1	1	1	0.872	1	0.843	1	1	1	1	1	1	1	1	1	1	1	0.907	1	0.857	-0.055	ES
100092	ENSG00000147316.8	MCPH1	chr8	1.53405e-05	0.0068934	0.719	1	0.65	0.893	0.699	1	0.907	0.65	0.798	1	0.924	0.918	1	0.933	0.699	1	1	1	1	1	0.924	1	0.699	1	0.858	1	1	0.871	0.882	0.933	1	1	1	0.918	1	0.765	1	1	-0.097	ES
58049	ENSG00000187514.10	PTMA	chr2	1.57718e-05	0.00706718	0.957	0.955	0.981	0.981	0.956	0.958	0.979	0.973	0.954	0.972	0.957	0.967	0.974	0.962	0.959	0.959	0.934	0.978	0.976	0.961	0.989	0.989	0.957	0.991	0.958	0.988	0.965	0.957	0.982	0.962	0.992	0.983	0.969	0.949	0.959	0.982	0.981	0.977	-0.006	ES
64400	ENSG00000011260.9	UTP18	chr17	1.60436e-05	0.00716873	1	0.972	0.943	1	0.836	1	0.962	0.984	1	1	0.973	0.963	0.963	0.945	0.964	0.978	0.976	1	1	0.975	1	1	1	1	1	0.989	1	0.982	1	0.954	1	0.988	0.961	1	0.932	1	1	0.985	-0.021	ES
136255	ENSG00000151092.12	NGLY1	chr3	1.6198e-05	0.00721738	0.736	0.96	0.96	0.797	0.965	1	0.898	0.893	0.927	0.864	0.608	0.968	0.949	0.888	0.773	0.712	0.877	1	1	0.844	1	1	0.84	1	0.773	1	0.881	0.903	0.795	1	0.945	1	0.766	1	1	1	1	0.974	-0.047	ES
158619	ENSG00000006634.3	DBF4	chr7	1.65689e-05	0.00736199	0.726	0.879	1	0.856	0.261	1	1	0.903	0.398	1	0.498	0.398	1	0.699	1	1	1	1	0.856	0.57	1	1	1	1	0.398	1	1	1	1	0.768	1	1	1	0.841	1	0.923	1	0.799	-0.145	ES
160517	ENSG00000077549.13	CAPZB	chr1	1.66375e-05	0.00737182	0.971	0.898	0.963	0.96	0.937	0.954	0.939	0.975	0.974	0.992	0.727	0.955	1	0.907	0.886	0.8	0.944	0.989	0.959	0.954	0.993	1	0.966	1	0.942	1	0.948	0.987	0.986	0.955	1	0.972	0.983	0.748	0.975	0.993	1	0.977	-0.024	ES
33784	ENSG00000198265.7	HELZ	chr17	1.69056e-05	0.00746974	0.791	0.85	0.899	1	0.783	0.805	0.859	0.756	1	1	0.828	0.954	1	1	0.632	0.791	1	1	0.861	1	1	0.917	0.72	1	0.919	1	0.828	1	1	1	1	1	1	1	1	0.971	0.828	0.854	-0.066	ES
44676	ENSG00000001084.6	GCLC	chr6	1.73605e-05	0.00764942	1	1	0.589	0.742	0.84	1	0.87	1	1	0.742	0.324	0.793	0.489	0.891	1	0.489	0.489	1	0.827	1	0.545	0.728	1	1	0.589	1	0.489	1	0.561	0.456	0.489	0.324	0.401	1	0.683	1	1	0.812	0.085	ES
137621	ENSG00000253729.3	PRKDC	chr8	1.79089e-05	0.00785604	0.553	0.598	0.889	1	0.626	1	0.834	0.612	0.788	0.863	0.87	0.92	0.598	0.856	1	1	1	1	0.945	0.748	1	1	1	1	0.707	0.565	1	1	0.876	0.891	0.829	0.65	1	0.839	0.804	0.886	0.876	0.623	-0.079	ES
5965	ENSG00000169567.7	HINT1	chr5	1.79285e-05	0.00785604	0.08	0.026	0.025	0.055	0.032	0.018	0.021	0.035	0.042	0.038	0.089	0.031	0.013	0.031	0.039	0.05	0.011	0.041	0.059	0.041	0.018	0.018	0.012	0.012	0.013	0.006	0.043	0.029	0.021	0.077	0.007	0.017	0.015	0.076	0.023	0.032	0.011	0.047	0.009	ES
125589	ENSG00000082898.12	XPO1	chr2	1.79795e-05	0.00785668	1	0.923	1	0.964	0.826	1	0.894	0.908	1	0.967	0.934	0.976	0.913	0.984	0.847	1	1	1	1	0.964	1	1	1	1	1	0.956	1	0.941	1	1	1	1	1	0.927	0.967	0.969	0.947	0.887	-0.038	ES
164508	ENSG00000167483.13	FAM129C	chr19	1.82259e-05	0.00794251	1	0.977	0.768	0.959	0.952	0.968	1	1	0.982	1	1	0.971	0.966	0.832	1	1	0.959	1	0.893	0.943	1	1	1	0.949	1	0.921	1	0.967	1	1	0.961	1	0.945	1	0.886	1	0.878	0.874	-0.006	ES
53518	ENSG00000073921.13	PICALM	chr11	1.84815e-05	0.0080318	0.982	1	0.932	0.982	0.89	0.975	0.883	0.884	1	0.789	1	0.878	0.868	1	1	0.926	1	1	1	1	0.971	0.851	0.942	1	0.889	0.914	0.974	1	0.945	0.985	1	1	1	0.959	1	0.976	0.886	0.9	-0.024	ES
130860	ENSG00000108312.10	UBTF	chr17	1.87336e-05	0.00808296	0.974	0.61	0.953	0.737	0.8	0.866	0.752	0.799	0.641	0.779	0.843	0.741	0.93	0.77	0.841	1	1	0.908	0.769	0.755	1	0.861	0.796	1	0.898	0.938	0.889	0.967	0.913	0.831	0.988	0.924	0.931	0.924	0.684	0.941	0.951	0.862	-0.099	ES
144937	ENSG00000160226.11	C21orf2	chr21	1.87879e-05	0.00808296	0.355	0	0.092	0	0.202	0.266	0.092	0.145	0.717	1	0.504	0	0.169	0.169	0.233	0	0.179	0.078	0.068	0.084	0	0.098	0.184	0.169	0	0.063	0.379	0	0.113	0.337	0	0	0	0	0	0.202	0	1	0.134	ES
165686	ENSG00000100266.13	PACSIN2	chr22	1.8803e-05	0.00808296	0.036	0.037	0.069	0.03	0.04	0.047	0.091	0.017	0.017	0.021	0.071	0.037	0	0.018	0.018	0.173	0.015	0.016	0.004	0.034	0	0.009	0.03	0	0.034	0	0.053	0.028	0	0.034	0	0	0.01	0.033	0.019	0.029	0.01	0	0.014	ES
48789	ENSG00000134758.9	RNF138	chr18	1.87737e-05	0.00808296	1	0.988	1	0.982	0.984	0.911	0.984	0.994	1	0.985	1	1	1	0.988	0.948	0.954	0.959	0.963	0.976	0.939	0.969	0.94	1	1	0.986	0.987	1	1	1	0.99	1	0.914	0.95	0.896	0.967	0.962	0.988	0.975	0.014	ES
130212	ENSG00000141759.10	TXNL4A	chr18	1.90813e-05	0.00818043	0.231	0.382	0.128	0.329	0.249	0.255	0.278	0.349	0.555	0.344	0.334	0.365	0.19	0.256	0.223	0.258	0.355	0.155	0.182	0.234	0.127	0.148	0.357	0.151	0.12	0.153	0.293	0.132	0.094	0.353	0.146	0.178	0.153	0.268	0.231	0.157	0.19	0.204	0.096	ES
35592	ENSG00000100519.7	PSMC6	chr14	1.91461e-05	0.00818607	0.965	0.831	0.875	0.927	0.663	1	0.854	0.94	0.882	0.967	0.709	0.964	0.875	0.859	0.827	0.918	1	1	0.912	0.777	0.971	0.984	0.911	1	0.878	1	0.92	0.782	0.927	0.957	1	1	0.909	0.887	0.923	1	0.965	0.908	-0.06	ES
153585	ENSG00000197808.7	ZNF461	chr19	1.98718e-05	0.00847352	1	1	1	0.914	0.929	0.842	0.606	0.731	1	0.415	1	0.703	0.703	1	0.734	1	1	1	0.747	1	0.892	0	1	0.703	0.597	1	1	1	0.896	1	1	1	0.78	0.953	1	0.47	0.806	0.648	-0.009	ES
121735	ENSG00000109756.4	RAPGEF2	chr4	1.99855e-05	0.00849916	1	0.943	0.895	1	0.681	0.676	0.791	1	0.844	0.933	0.888	0.752	1	0.848	0.816	1	1	0.922	0.953	1	1	1	0.664	0.725	0.622	1	0.767	0.687	0.911	0.97	0.831	1	0.913	0.958	0.929	0.938	1	0.936	-0.03	ES
58036	ENSG00000187514.10	PTMA	chr2	2.00644e-05	0.00850988	0.917	0.853	0.948	0.941	0.758	0.839	0.935	0.931	0.847	0.944	0.865	0.894	0.86	0.886	0.873	0.915	0.826	0.874	0.89	0.814	0.961	0.973	0.881	0.968	0.873	0.963	0.895	0.863	0.952	0.917	0.961	0.918	0.866	0.884	0.832	0.96	0.942	0.916	-0.02	ES
67808	ENSG00000070756.9	PABPC1	chr8	2.03749e-05	0.00861851	0.963	0.972	0.991	0.984	0.965	0.973	0.992	0.976	0.976	0.995	0.98	0.98	0.986	0.987	0.978	0.98	0.979	0.981	0.981	0.961	0.988	0.994	0.979	0.998	0.971	0.995	0.983	0.992	0.992	0.991	0.994	0.994	0.988	0.973	0.985	0.996	0.998	0.985	-0.006	ES
145842	ENSG00000177200.11	CHD9	chr16	2.05925e-05	0.00868742	0.806	0.944	0.48	0.8	0.905	0.787	0.74	1	0.866	0.812	1	0.953	0.667	0.94	1	1	0.735	0.955	1	0.702	1	1	1	0.876	0.649	1	1	0.698	0.675	1	0.831	1	0.91	1	1	1	1	0.963	-0.066	ES
146159	ENSG00000149657.15	LSM14B	chr20	2.10339e-05	0.00885006	0.873	0.953	1	1	1	0.778	0.674	0.805	1	0.864	0.88	0.755	1	0.836	0.947	0.902	0.698	1	0.868	0.854	0.942	0.837	0.674	0.73	0.805	0.902	0.827	0.918	0.959	1	1	0.901	0.93	0.867	0.879	0.817	0.7	1	0.021	ES
160489	ENSG00000154582.12	TCEB1	chr8	2.15334e-05	0.00903628	1	1	0.951	1	0.776	1	0.902	0.848	0.594	1	1	0.812	1	0.715	0.902	0.79	0.873	0.893	0.877	0.881	0.85	0.916	1	1	1	1	0.85	0.648	0.77	1	0.877	0.854	0.839	1	0.653	1	1	0.745	0.017	ES
34892	ENSG00000123505.10	AMD1	chr6	2.19721e-05	0.00917184	1	0.859	0.934	0.946	0.985	0.932	0.938	0.931	1	0.965	0.915	0.867	0.961	0.978	0.953	1	1	1	0.927	0.926	0.975	0.927	1	1	0.941	1	1	0.922	1	1	1	1	0.972	0.955	1	0.881	1	0.909	-0.027	ES
56304	ENSG00000166946.9	CCNDBP1	chr15	2.19228e-05	0.00917184	1	0.581	0.94	1	0.862	1	0.742	0.854	1	0.928	1	1	1	0.966	1	1	1	0.952	0.776	0.896	1	0.707	0.835	0.928	1	0.931	1	0.933	0.912	1	1	0.875	0.785	0.884	0.92	0.87	0.89	0.676	0.022	ES
102933	ENSG00000138041.11	SMEK2	chr2	2.22511e-05	0.00926395	0.834	1	0.929	0.855	0.809	1	0.825	0.689	1	0.88	0.698	0.906	1	0.575	1	1	1	0.798	0.874	1	0.755	0.888	1	0.794	0.537	0.903	1	1	1	1	0.777	1	0.906	1	1	0.85	0.794	0.797	-0.032	ES
124425	ENSG00000164308.12	ERAP2	chr5	2.23917e-05	0.00929805	1	0.749	0.911	0.868	0.81	1	0.806	0.701	0.68	0.902	0.783	0.932	1	1	0.561	0.856	1	1	1	0.885	0.97	1	1	0.885	0.842	1	1	1	1	0.868	0.981	1	1	0.923	1	0.824	1	0.719	-0.099	ES
67972	ENSG00000198771.6	RCSD1	chr1	2.27034e-05	0.00937916	0.981	0.879	0.864	0.928	0.886	0.882	0.751	0.91	0.758	0.942	0.835	0.958	0.898	0.941	0.949	0.924	0.916	0.996	1	0.877	0.961	0.955	0.876	0.976	0.559	1	0.882	0.636	0.96	0.949	0.989	1	0.982	0.892	1	0.92	0.998	0.98	-0.032	ES
83223	ENSG00000130755.8	GMFG	chr19	2.27053e-05	0.00937916	0.945	0.947	0.931	0.875	0.921	0.952	0.91	0.915	0.886	0.955	0.903	0.924	0.977	0.969	0.854	0.927	0.917	0.972	0.973	0.949	0.979	0.874	0.976	0.994	0.927	0.981	0.964	0.971	0.967	0.939	0.988	0.922	0.985	0.826	0.962	0.857	0.973	0.95	-0.022	ES
48967	ENSG00000136758.14	YME1L1	chr10	2.27827e-05	0.0093867	0.971	0.921	0.985	0.972	0.905	0.961	0.967	0.968	0.976	0.945	0.985	0.96	1	0.936	0.932	1	1	0.951	0.991	0.991	0.981	0.977	0.956	0.988	0.989	0.968	0.982	0.983	0.981	0.975	0.983	0.977	0.988	0.926	0.96	0.973	1	0.977	-0.019	ES
160849	ENSG00000227671.3	MIR3916	chr1	2.28993e-05	0.00941033	1	0.66	0.878	0.806	1	0.526	0.625	0.376	1	0.779	1	0.435	1	0.735	1	1	0.735	1	0.783	1	1	0.753	1	1	0.481	0.455	0.526	1	0.833	1	1	1	0.878	0.769	0.833	0.795	0.921	0.357	-0.043	ES
11106	ENSG00000197724.6	PHF2	chr9	2.39198e-05	0.00980429	0.796	0.806	0.96	0.676	1	1	1	0.839	0.723	0.824	0.61	0.723	1	0.883	0.806	0.785	0.676	0.908	0.82	0.61	0.676	1	1	1	0.758	0.908	0.465	0.862	1	0.623	0.94	0.764	0.943	0.581	0.908	1	1	0.785	0.016	ES
70263	ENSG00000122224.13	LY9	chr1	2.40935e-05	0.00985004	1	0.97	1	1	0.64	1	0.867	0.78	0.806	0.971	0.899	0.78	1	0.806	1	1	0.946	1	0.721	0.809	0.794	1	1	0.892	1	1	0.703	0.64	0.542	1	0.772	0.855	0.934	0.47	0.78	0.729	0.747	1	0.061	ES
70492	ENSG00000162402.8	USP24	chr1	2.43594e-05	0.00993314	0.689	1	1	1	0.794	1	0.959	0.688	1	0.794	0.809	0.88	1	1	0.89	1	1	1	0.776	0.709	1	1	0	1	0.86	1	1	0.698	1	0.865	1	0.776	0.915	0.67	1	0.96	1	0.854	0.027	ES
76452	ENSG00000163374.15	YY1AP1	chr1	2.46623e-05	0.0100308	1	0.977	0.945	0.87	0.94	0.974	0.89	0.922	0.98	0.825	0.933	0.896	0.95	0.954	1	1	0.983	1	0.972	0.986	0.958	0.869	1	0.951	0.892	0.968	1	1	0.987	1	1	0.938	1	0.97	1	0.877	0.96	0.93	-0.03	ES
118418	ENSG00000155393.8	HEATR3	chr16	2.49071e-05	0.0101045	1	1	0.741	0.704	0.4	0.192	0.241	0.417	1	0.417	0.137	0.792	0.588	1	1	0.323	1	0.656	0.276	1	0.826	0.543	1	0.769	0.488	0.588	1	1	0.588	0.656	1	1	1	1	0.559	1	0.811	1	-0.144	ES
160749	ENSG00000081237.14	PTPRC	chr1	2.49966e-05	0.0101149	0.969	0.856	0.925	0.925	1	0.85	0.97	0.974	0.924	0.937	0.894	0.949	0.95	0.844	0.888	0.88	0.952	0.985	0.978	0.944	0.957	0.961	1	1	0.883	1	0.953	1	0.923	0.937	1	0.929	0.973	1	1	0.98	0.99	0.962	-0.041	ES
57427	ENSG00000233806.3	AC131097.3	chr2	2.55317e-05	0.0103052	1	0.785	0.678	0.945	1	1	1	1	0.764	0.458	0.523	0.846	1	0.8	0.733	1	1	1	1	0.808	0.929	1	1	0.717	1	0.596	0.747	0.894	1	0.969	0.678	0.678	0.878	1	0.792	1	0.961	0.855	-0.056	ES
37840	ENSG00000143222.7	UFC1	chr1	2.57043e-05	0.0103485	0.884	0.725	0.943	0.86	0.734	0.842	0.934	0.796	0.814	0.883	0.738	0.84	0.874	0.8	0.732	0.943	0.871	0.903	0.845	0.805	0.936	0.952	0.874	0.964	0.808	0.946	0.918	0.848	0.901	0.879	0.986	0.872	0.872	0.65	0.797	0.935	0.929	0.859	-0.056	ES
115405	ENSG00000009307.11	CSDE1	chr1	2.60904e-05	0.0104597	0.973	0.958	0.968	0.987	0.927	0.983	0.964	0.967	0.92	0.992	0.971	0.972	0.963	0.955	0.962	0.95	0.962	0.984	0.97	0.946	0.991	0.997	0.982	1	0.96	0.988	0.975	0.981	0.974	0.97	0.984	0.985	0.981	0.962	0.981	0.992	1	0.986	-0.014	ES
55689	ENSG00000152234.11	ATP5A1	chr18	2.61124e-05	0.0104597	0.064	0.008	0.049	0.024	0.07	0.034	0.024	0.025	0.039	0.003	0.069	0.01	0.035	0.046	0.029	0.052	0.016	0.036	0.035	0.026	0.022	0.014	0	0.033	0.038	0.007	0.044	0.011	0.022	0.041	0.006	0.078	0.006	0.062	0.02	0.011	0.008	0.008	0.009	ES
12135	ENSG00000126522.12	ASL	chr7	2.64651e-05	0.0105743	0.836	0.796	0.753	0.613	1	0.67	0.629	1	0.894	1	0.866	0.658	0.882	0.862	0.576	1	1	0.718	0.947	0.84	0.651	1	1	0.902	1	0.893	0.789	0.826	1	1	0.883	1	0.856	0.871	0.693	0.902	0.866	1	-0.095	ES
85528	ENSG00000124209.3	RAB22A	chr20	2.65924e-05	0.0105985	1	1	1	0.945	1	1	0.868	0.862	1	0.891	1	0.918	1	1	1	1	1	1	1	1	1	0.944	1	1	0.893	1	1	1	1	1	1	1	1	1	1	0.866	0.965	0.941	-0.017	ES
154162	ENSG00000111596.7	CNOT2	chr12	2.74343e-05	0.0109066	0.969	0.965	1	0.877	0.98	1	0.79	0.911	1	0.826	0.975	0.868	1	0.953	0.966	1	0.932	0.984	0.978	0.976	1	0.901	1	1	1	0.928	1	1	0.978	0.936	1	1	0.978	0.929	0.971	0.977	0.893	0.771	-0.024	ES
16944	ENSG00000013306.11	SLC25A39	chr17	2.7971e-05	0.0110922	0.886	0.707	0.881	0.646	0.914	0.965	0.883	0.685	0.518	0.914	0.689	0.684	0.91	0.891	0.562	0.731	0.894	0.933	0.984	0.833	0.895	0.752	0.873	0.907	0.909	0.924	0.937	0.971	0.891	0.73	0.995	0.818	0.769	0.694	0.895	0.968	0.99	0.955	-0.098	ES
150067	ENSG00000135596.13	MICAL1	chr6	2.80849e-05	0.0111096	0.931	0.877	0.991	0.932	0.991	0.937	1	0.849	0.991	0.987	0.868	0.96	1	0.951	0.873	0.977	0.858	0.984	0.981	0.934	1	0.981	0.972	0.989	1	1	0.959	1	0.974	0.94	0.961	0.967	0.954	0.961	0.962	0.941	0.991	0.895	-0.022	ES
40691	ENSG00000100387.8	RBX1	chr22	2.84362e-05	0.0112206	0.827	0.784	0.944	0.855	0.78	0.807	0.862	0.752	0.728	0.906	0.787	0.87	0.96	0.767	0.796	0.796	0.752	0.905	0.937	0.79	0.975	0.925	0.864	0.965	0.8	0.972	0.817	0.951	0.948	0.945	0.966	0.841	0.894	0.848	0.87	0.942	0.962	0.847	-0.063	ES
126821	ENSG00000159363.13	ATP13A2	chr1	2.8609e-05	0.0112607	0.983	1	1	1	0.964	0.723	1	1	0.891	1	1	1	1	1	1	1	0.685	0.977	1	0.885	1	1	0.912	0.933	0.951	0.845	1	0.803	0.865	1	1	0.83	0.812	0.782	0.872	0.723	0.933	1	0.066	ES
23620	ENSG00000159322.13	ADPGK	chr15	2.89037e-05	0.0113486	0.715	0.867	0.577	1	1	1	1	0.931	0.905	0.867	0.668	0.834	1	1	0.557	0.779	0.668	1	0.867	1	0.801	0.915	1	0.852	1	1	1	1	0.913	0.585	0.863	0.895	0.766	0.801	0.889	1	1	0.751	-0.023	ES
9033	ENSG00000213593.5	TMX2	chr11	2.93958e-05	0.0115133	0.945	0.824	0.929	0.865	0.813	0.584	0.737	0.941	0.837	0.808	0.859	0.789	1	0.863	1	0.808	0.7	0.859	0.911	0.637	0.863	1	0.837	1	0.789	1	0.859	0.766	0.948	0.894	1	1	0.7	0.7	0.747	1	1	0.831	-0.01	ES
45043	ENSG00000100902.6	PSMA6	chr14	2.95594e-05	0.0115489	0.584	0.577	0.683	0.807	0.451	0.666	0.621	0.597	0.481	0.854	0.474	0.699	0.714	0.582	0.594	0.547	0.68	0.925	0.668	0.748	0.844	0.674	0.527	0.906	0.659	0.888	0.492	0.633	0.81	0.37	0.976	0.847	0.886	0.619	0.724	0.806	0.868	0.804	-0.109	ES
99621	ENSG00000171159.4	C9orf16	chr9	2.97792e-05	0.0116061	0.131	0.248	0.089	0.239	0.117	0.1	0.087	0.247	0.204	0.16	0.174	0.109	0.111	0.092	0.143	0.087	0.16	0.133	0.144	0.14	0.057	0.111	0.208	0.197	0.045	0.068	0.105	0.105	0.075	0.144	0.032	0.064	0.055	0.237	0.1	0.169	0.064	0.128	0.036	ES
24847	ENSG00000137814.5	HAUS2	chr15	3.03739e-05	0.0118089	0.726	0.66	0.9	0.613	0.775	1	1	0.492	0.679	1	1	0.76	1	0.853	0.726	1	1	0.841	0.799	0.514	0.76	0.514	0.787	0.809	1	0.514	1	1	1	0.873	1	0.638	0.873	1	0.864	0.744	1	0.744	-0.026	ES
5826	ENSG00000185187.8	SIGIRR	chr11	3.04712e-05	0.0118178	0.952	0.933	0.983	0.925	0.927	1	0.614	1	1	1	1	0.799	1	0.905	0.755	0.964	0.509	1	0.876	0.809	1	0.942	0.827	1	0.766	1	0.977	0.944	0.972	0.935	0.84	0.959	0.791	0.92	0.864	1	0.888	0.92	0.019	ES
38842	ENSG00000125835.13	SNRPB	chr20	3.09984e-05	0.0119929	0.97	0.917	0.973	0.984	0.931	0.96	0.971	0.977	0.956	0.972	0.957	0.916	0.948	0.97	0.959	0.96	0.98	0.983	0.979	0.92	0.967	0.977	0.983	0.969	0.945	0.993	0.992	0.986	0.985	0.981	0.998	0.974	0.978	0.933	0.963	0.985	0.97	0.954	-0.015	ES
54377	ENSG00000166471.6	TMEM41B	chr11	3.1164e-05	0.0120276	0.944	0.9	0.955	0.883	0.7	0.913	0.931	0.863	0.948	0.898	0.909	0.946	1	0.928	0.893	0.979	0.906	0.921	1	0.928	1	0.891	1	1	1	1	0.888	1	1	1	1	1	1	0.841	1	1	1	0.815	-0.056	ES
150194	ENSG00000135596.13	MICAL1	chr6	3.14256e-05	0.0120992	0.809	0.821	0.812	0.87	0.77	0.813	1	0.934	0.831	1	0.767	1	0.927	0.809	0.76	0.809	0.585	0.977	0.951	1	1	0.585	0.864	0.964	0.953	0.974	0.89	0.963	0.883	0.886	1	0.849	0.905	0.779	0.916	1	0.935	1	-0.037	ES
79832	ENSG00000166454.5	ATMIN	chr16	3.15453e-05	0.0121159	0.883	1	0.619	1	1	1	0.83	0.934	1	1	0.596	0.861	0.726	0.639	0.699	0.689	0.799	1	0.888	1	0.699	0.955	0.666	1	0.92	1	1	0.869	0.603	0.726	0.911	0.83	0.79	0.816	0.861	0.947	0.689	1	-0.002	ES
52843	ENSG00000175216.10	CKAP5	chr11	3.16296e-05	0.0121189	0.908	0.882	0.862	0.875	0.875	0.7	1	0.882	1	1	0.875	0.7	0.808	0.726	0.837	0.808	1	1	0.915	0.726	1	0.927	0.539	1	0.778	0.875	0.789	0.837	0.762	0.931	1	1	0.609	1	0.888	1	0.949	0.863	-0.016	ES
56749	ENSG00000068976.9	PYGM	chr11	3.19286e-05	0.012204	0.872	0.175	0.773	0.707	0.63	0.532	1	0.885	0.749	1	1	1	1	1	0.63	0.899	1	1	0.719	0.895	1	0.787	1	0.824	0.719	1	1	0.63	0.561	1	1	0.68	0.83	0.68	1	1	1	0.727	-0.071	ES
138182	ENSG00000105339.6	DENND3	chr8	3.20068e-05	0.0122044	1	0.972	1	1	0.954	1	1	0.918	1	0.937	1	1	1	1	1	1	1	0.975	0.97	1	1	0.964	0.985	1	0.889	0.937	0.985	1	1	1	1	1	0.966	1	0.93	0.776	0.961	0.546	0.034	ES
118121	ENSG00000198846.5	TOX	chr8	3.25177e-05	0.0123399	1	0.751	0.966	1	0.783	1	1	1	1	0.945	1	0.913	1	1	0.783	0.819	1	0.95	0.93	1	0.979	0.851	1	1	0.906	0.546	1	1	0.94	0.813	1	0.915	0.9	1	1	0.844	1	1	0.013	ES
143923	ENSG00000155256.13	ZFYVE27	chr10	3.2514e-05	0.0123399	1	0.369	0.672	0.891	0.672	1	0.824	0.936	0.369	1	1	0.369	1	0.701	1	1	0.594	0.682	0.369	0.637	1	0.763	1	1	0.438	0.701	1	0.369	0.672	0.875	0.701	0.637	0.701	0.701	0.19	0.804	0.672	1	0.069	ES
117807	ENSG00000103363.10	TCEB2	chr16	3.34253e-05	0.0126541	0.93	0.918	0.969	0.932	0.933	0.943	0.913	0.895	0.826	0.944	0.904	0.904	0.961	0.923	0.825	0.858	0.905	0.988	0.966	0.94	0.956	0.936	0.955	0.952	0.945	0.983	0.934	0.937	0.969	0.896	0.975	0.943	0.961	0.866	0.978	0.949	0.949	0.902	-0.026	ES
151663	ENSG00000138071.9	ACTR2	chr2	3.35938e-05	0.0126574	0.079	0.094	0.034	0.025	0.124	0.026	0.025	0.012	0	0.01	0.067	0.071	0.015	0.06	0.015	0.026	0.036	0.023	0.015	0.089	0.014	0.013	0.017	0.006	0.01	0	0.041	0.015	0.021	0.05	0.008	0	0.004	0.066	0.008	0.007	0.003	0.027	0.022	ES
39492	ENSG00000125450.6	NUP85	chr17	3.35764e-05	0.0126574	0.75	0.854	1	1	0.908	1	0.937	0.739	0.9	1	0.802	0.89	1	0.832	0.89	0.863	0.594	1	0.783	0.719	1	1	0.935	1	1	0.914	0.693	1	0.854	0.918	1	1	1	0.661	0.863	0.643	1	0.89	0.016	ES
169293	ENSG00000136527.13	TRA2B	chr3	3.38682e-05	0.0127005	0.968	0.919	0.957	0.957	0.975	0.925	0.988	0.945	0.968	0.973	0.975	0.955	0.977	0.965	0.913	0.983	0.938	0.946	0.952	0.943	0.937	0.926	0.976	0.952	0.956	0.919	0.984	0.958	0.96	0.958	0.908	0.845	0.879	0.925	0.955	0.937	0.957	0.937	0.017	ES
28556	ENSG00000154832.10	CXXC1	chr18	3.38252e-05	0.0127005	0.212	0.196	0.139	0.196	0.139	0.097	0.047	0.177	0.152	0.043	0.177	0.177	0	0.107	0.097	0.118	0	0	0.168	0.037	0.047	0	0	0.128	0.118	0	0.212	0.177	0.032	0.076	0.04	0.103	0	0.059	0.118	0	0	0.087	0.064	ES
130517	ENSG00000067836.8	ROGDI	chr16	3.40496e-05	0.0127384	0.581	1	0.769	1	0.824	0.893	1	0.609	0.921	1	0.933	0.947	0.975	0.757	0.7	1	0.471	0.964	0.894	0.921	1	1	1	1	1	1	0.903	0.941	1	0.897	1	1	0.958	0.903	0.945	1	0.96	0.88	-0.08	ES
12299	ENSG00000135905.14	DOCK10	chr2	3.43011e-05	0.0128023	1	1	0.676	0.861	1	0.94	0.771	0.968	0.563	1	0.36	0.952	1	0.941	1	0.676	1	0.957	1	0.889	1	0.906	1	1	1	1	0.881	0.763	0.939	0.884	1	1	0.981	1	0.905	1	1	0.983	-0.077	ES
133634	ENSG00000048828.12	FAM120A	chr9	3.45584e-05	0.012868	1	0.666	0.812	0.857	0.866	0.332	0.916	0.749	1	0.846	1	0.732	1	0.777	0.499	0.499	1	0.666	0.764	1	0.916	1	0.427	1	0.757	1	0.499	0.666	1	0.57	1	0.888	0.806	0.732	0.888	0.738	0.851	0.713	0.004	ES
42009	ENSG00000152601.13	MBNL1	chr3	3.47404e-05	0.0129055	0	0.036	0.138	0.074	0.067	0.044	0.094	0.033	0.297	0.029	0.164	0.061	0.19	0.075	0.01	0.109	0.03	0.067	0.013	0.068	0.092	0.017	0.063	0	0.063	0.019	0	0.046	0.054	0.045	0.021	0.03	0.008	0.036	0.031	0.012	0.029	0.033	0.049	ES
76364	ENSG00000150712.6	MTMR12	chr5	3.5588e-05	0.0131895	0.964	0.684	0.855	0.954	0.914	0.83	1	0.908	1	0.949	0.866	0.87	0.821	0.907	0.828	0.887	1	0.947	0.946	0.823	1	0.955	1	1	1	0.945	0.95	1	1	0.902	1	1	0.873	0.816	0.95	1	0.939	0.791	-0.055	ES
100758	ENSG00000119403.9	PHF19	chr9	3.57173e-05	0.0132066	1	0.788	0.81	0.727	0.571	0.68	0.776	0.661	1	0.571	1	1	0.761	1	0.827	1	0.615	0.918	0.81	0.889	0.615	0.515	0.842	0.788	1	0.924	1	1	0.895	1	1	0.892	1	0.827	0.889	0.81	0.81	0.539	-0.04	ES
140780	ENSG00000099331.9	MYO9B	chr19	3.65329e-05	0.0134454	0.024	0.101	0.078	0.06	0.01	0.015	0.145	0.011	0.059	0.017	0.091	0.332	0.438	0.026	0.026	0.117	0.232	0.008	0.005	0.008	0.083	0.007	0.058	0	0.154	0.009	0.09	0.045	0.019	0.02	0.026	0.045	0.023	0.035	0.008	0.028	0.042	0.043	0.047	ES
148768	ENSG00000174953.9	DHX36	chr3	3.65033e-05	0.0134454	0.953	1	0.944	0.938	0.944	1	0.875	0.859	1	0.862	0.9	0.909	0.905	1	0.941	1	1	1	0.973	1	1	0.957	0.913	1	0.882	1	1	1	1	1	1	1	1	1	1	0.837	0.926	0.876	-0.037	ES
117309	ENSG00000234741.3	GAS5	chr1	3.68075e-05	0.0134961	0.851	0.905	0.956	0.909	0.861	0.969	0.967	0.84	0.961	0.936	0.87	0.94	0.942	0.957	0.903	0.967	0.961	0.962	0.799	0.897	0.947	0.974	0.931	1	0.934	0.927	0.984	0.961	0.938	0.94	1	1	0.965	0.931	0.979	1	0.959	0.944	-0.034	ES
124238	ENSG00000112659.9	CUL9	chr6	3.68407e-05	0.0134961	0.613	0.754	0.905	0.743	0.816	1	1	0.254	0.836	0.895	0.773	1	0.543	0.718	0.543	0.836	1	0.779	0.872	0.826	1	0.866	0.505	1	0.866	1	0.671	1	1	0.86	0.908	0.718	1	1	0.872	0.836	0.789	1	-0.119	ES
22182	ENSG00000111325.12	OGFOD2	chr12	3.74362e-05	0.0136512	1	1	0.653	0.653	1	1	0.439	1	0.556	1	0.239	0.653	1	0.32	0.556	1	0.239	0.653	0.556	1	0.738	0.439	1	0.585	0.485	0.556	1	1	0.523	0.239	0.32	0.53	0.32	1	0.385	0.485	0.535	1	0.104	ES
52150	ENSG00000239282.3	GATSL3	chr22	3.7416e-05	0.0136512	0.752	0.575	0.808	0.865	0.584	1	1	1	1	0.384	0.837	0.7	1	0.808	0.908	0.651	0	1	0.909	1	0.7	1	1	1	0.651	0.918	1	1	0.584	1	0.808	0.7	1	0.831	0.651	0.7	0.7	1	-0.003	ES
144428	ENSG00000198001.9	IRAK4	chr12	3.81712e-05	0.0138873	0.741	1	0.889	1	1	0.571	0.821	0.417	1	0.741	0.222	0.911	0.632	0.533	1	0.588	1	1	0.8	0.837	0.889	0.889	1	0.764	0.696	0.632	1	0.462	0.731	0.863	0.821	1	0.881	0.604	0.821	0.632	1	0.811	-0.049	ES
55155	ENSG00000265500.1	SENP3-EIF4A1	chr17	3.84455e-05	0.0139551	0.828	0.859	0.976	0.915	0.962	0.869	1	0.871	0.943	0.942	0.838	0.882	0.949	0.884	0.924	1	0.931	1	1	1	0.985	0.838	0.979	0.98	0.974	1	0.951	1	0.986	0.91	0.973	0.968	0.966	0.841	0.943	0.873	0.985	0.841	-0.044	ES
49463	ENSG00000116793.11	PHTF1	chr1	3.85947e-05	0.0139773	0.933	0.925	0.729	0.92	1	1	0.867	0.852	1	0.865	0.837	0.833	1	1	1	0.658	0.874	1	0.536	0.843	0.906	0.778	0.943	0.898	0.843	0.896	0.856	0.698	1	1	1	1	0.755	0.791	0.833	0.798	1	0.874	0.057	ES
131386	ENSG00000140848.12	CPNE2	chr16	3.89818e-05	0.014065	0.882	0.743	1	0.83	0.879	0.713	1	0.698	0.868	0.831	0.693	0.764	1	0.877	0.653	1	1	0.981	0.945	0.678	0.904	1	0.908	0.964	1	0.932	0.895	0.957	1	0.856	0.989	1	0.909	0.716	0.802	0.774	1	0.681	-0.08	ES
48733	ENSG00000164548.6	TRA2A	chr7	3.90143e-05	0.014065	0.725	0.561	0.345	0.606	0.483	0.494	0.441	0.507	0.453	0.223	0.481	0.572	0.345	0.341	0.434	0.709	0.294	0.202	0.537	0.281	0.157	0.128	0.418	0.095	0.263	0.249	0.607	0.329	0.123	0.421	0.121	0.231	0.168	0.549	0.277	0.151	0.223	0.738	0.151	ES
172191	ENSG00000127022.10	CANX	chr5	3.92748e-05	0.0141268	0.754	0.741	0.925	0.839	0.783	0.815	0.884	0.81	0.733	0.885	0.61	0.867	0.961	0.832	0.67	1	0.873	0.938	0.756	0.9	0.895	0.956	0.854	0.971	0.922	0.927	0.797	0.917	0.958	0.729	0.985	0.915	0.845	0.607	0.871	0.92	0.91	0.843	-0.075	ES
20670	ENSG00000170142.7	UBE2E1	chr3	3.94252e-05	0.0141488	1	0.956	0.989	0.974	0.96	0.931	0.974	0.976	1	0.991	0.981	0.992	1	0.955	0.933	0.928	0.932	0.986	0.932	0.942	0.935	0.885	0.989	0.982	1	1	0.943	1	0.963	0.956	0.988	0.823	1	0.872	0.987	0.938	0.989	0.975	0.02	ES
126789	ENSG00000159363.13	ATP13A2	chr1	3.96317e-05	0.0141589	0.839	0.565	0.924	1	0.714	1	1	0.893	0.735	1	0.816	1	1	1	1	1	0.859	1	0.908	0.664	1	1	0.69	1	0.947	0.927	1	1	0.904	0.735	1	1	0.735	1	0.913	1	1	1	-0.026	ES
80810	ENSG00000136051.9	KIAA1033	chr12	3.96086e-05	0.0141589	0.902	0.755	1	0.892	0.421	0.493	0.708	0.907	0.66	0.924	0.879	0.869	1	0.859	1	0.872	1	0.949	0.733	0.842	1	1	1	1	0.773	1	0.66	1	0.708	0.829	1	1	0.671	0.836	0.795	1	1	0.696	-0.067	ES
138481	ENSG00000080824.14	HSP90AA1	chr14	4.02781e-05	0.0143575	0.958	0.967	0.928	0.993	0.977	0.95	0.978	0.992	0.874	0.999	0.913	0.995	0.899	0.954	0.984	0.923	0.975	0.982	0.996	0.921	0.97	0.999	0.905	0.993	0.889	0.986	0.909	0.856	0.914	0.943	0.991	0.98	0.967	0.995	0.992	0.995	0.994	0.999	-0.002	ES
12094	ENSG00000064687.8	ABCA7	chr19	4.13371e-05	0.0147019	0.852	0.471	0.816	0.852	0.78	1	1	1	0.703	1	0.64	1	1	0.816	0.69	1	1	0.88	1	0.873	1	0.625	1	0.901	0.903	0.748	1	0.877	0.855	0.816	0.71	0.885	0.826	1	0.83	1	1	1	-0.06	ES
170914	ENSG00000137818.7	RPLP1	chr15	4.1561e-05	0.0147485	0.984	0.967	0.999	0.991	0.943	0.993	0.996	0.993	0.997	0.983	0.993	0.985	0.999	0.989	0.988	0.999	0.992	0.995	0.986	0.975	0.999	0.986	1	1	0.983	0.993	0.999	0.995	0.994	0.995	0.996	0.996	0.987	0.972	0.985	0.994	0.994	0.993	-0.005	ES
106113	ENSG00000116698.16	SMG7	chr1	4.17057e-05	0.0147668	0.896	0.811	0.922	0.926	0.945	0.929	0.885	0.926	0.791	0.956	0.57	0.881	0.878	0.764	0.945	0.956	0.878	0.938	0.961	0.872	0.926	1	0.9	1	0.946	1	0.885	0.804	1	0.815	1	0.942	0.864	0.853	0.783	1	0.973	1	-0.058	ES
55228	ENSG00000188612.7	SUMO2	chr17	4.22224e-05	0.0149164	0.901	0.896	0.92	0.905	0.898	0.867	0.907	0.848	0.816	0.971	0.857	0.922	0.889	0.892	0.864	0.942	0.861	0.909	0.942	0.892	0.957	0.954	0.842	0.982	0.77	0.96	0.873	0.892	0.92	0.932	0.961	0.94	0.9	0.877	0.926	0.955	0.964	0.934	-0.027	ES
115066	ENSG00000145868.12	FBXO38	chr5	4.24927e-05	0.0149454	0.946	1	0.642	0.87	0.812	0.667	0.77	1	0.822	0.874	1	0.735	0.812	1	1	0.946	1	0.843	0.742	0.774	0.896	0.932	1	0.725	1	1	0.832	0.904	0.942	1	0.618	1	0.723	0.846	0.888	1	1	0.831	-0.025	ES
81580	ENSG00000135624.11	CCT7	chr2	4.24906e-05	0.0149454	0.74	1	0.934	0.891	0.661	1	0.908	0.673	1	0.881	1	1	0.835	1	0.74	0.493	0.938	0.913	0.57	0.907	0.953	0.824	1	1	0.862	0.919	1	1	0.91	1	0.947	1	1	0.817	0.933	0.869	1	0.829	-0.015	ES
33370	ENSG00000244038.5	DDOST	chr1	4.29616e-05	0.0150769	0.897	0.865	0.931	0.919	0.917	0.89	0.959	0.92	0.727	0.959	0.861	0.932	0.901	0.944	0.865	0.776	0.981	0.967	0.978	0.79	0.983	0.975	0.904	0.963	0.992	0.951	0.955	0.976	0.935	0.867	0.996	0.91	0.932	0.843	0.977	0.968	0.967	0.88	-0.034	ES
119041	ENSG00000125676.15	THOC2	chrX	4.32922e-05	0.0151593	0.904	0.852	0.966	1	0.805	0.793	0.746	0.778	0.928	0.831	0.825	0.903	0.779	0.892	0.702	0.879	0.799	1	0.879	0.936	1	0.815	0.848	1	1	0.923	0.951	1	0.974	0.86	0.936	0.936	1	1	0.931	0.772	1	0.903	-0.081	ES
14018	ENSG00000225648.1	SBDSP1	chr7	4.41221e-05	0.0154159	1	0.921	0.973	0.884	0.916	0.966	0.949	0.93	0.944	0.844	0.961	0.954	0.975	0.932	0.838	0.869	1	1	1	0.967	0.941	0.947	0.885	0.914	0.85	1	0.91	1	0.979	0.969	1	0.939	0.972	0.971	0.913	0.946	1	1	-0.023	ES
32256	ENSG00000125089.12	SH3TC1	chr4	4.47159e-05	0.0155549	1	0.973	1	1	0.937	0.851	0.784	0.937	0.736	0.951	0.9	0.927	1	0.918	0.811	0.893	1	0.991	0.99	0.843	0.946	0.908	1	1	0.92	1	0.966	0.942	1	0.928	0.951	0.872	1	0.964	0.921	1	0.948	1	-0.041	ES
57178	ENSG00000247774.2	PCED1B-AS1	chr12	4.46676e-05	0.0155549	1	0.519	0.805	1	1	1	0.668	0.473	0.824	1	1	0.643	0.859	0.798	1	0.859	0.782	1	0.834	0.798	0.824	0.841	1	1	1	1	0.798	0.774	1	0.778	0.798	1	0.775	1	0.643	0.836	0.953	0.683	-0.029	ES
76051	ENSG00000152520.9	PAN3	chr13	4.69013e-05	0.0162794	0.977	0.981	1	0.93	0.978	0.993	0.792	0.889	1	0.753	0.946	0.909	1	1	1	1	1	1	0.991	0.992	1	0.881	1	0.982	0.943	1	1	0.982	1	0.978	1	1	0.978	0.983	0.989	0.848	0.953	0.837	-0.028	ES
162070	ENSG00000058272.11	PPP1R12A	chr12	4.72475e-05	0.0163637	1	0.923	0.932	0.964	0.847	0.911	0.904	0.931	1	1	0.774	0.872	0.872	0.925	1	1	1	1	1	0.857	1	1	1	1	0.911	1	1	1	0.961	0.962	1	1	0.961	0.862	1	0.958	1	0.897	-0.049	ES
154347	ENSG00000068305.13	MEF2A	chr15	4.76381e-05	0.0164273	1	0.928	1	1	0.956	0.852	1	0.908	0.858	1	0.935	0.947	0.777	0.903	1	1	1	0.839	0.76	0.935	0.647	0.781	1	0.524	0.801	1	0.751	0.704	0.839	1	0.815	1	1	0.892	1	1	0.832	0.832	0.07	ES
154884	ENSG00000140632.12	GLYR1	chr16	4.7638e-05	0.0164273	0.714	0.535	0.863	0.847	0.564	0.742	0.937	0.798	1	0.863	1	0.617	1	0.801	0.633	0.838	1	1	0.923	0.742	0.882	0.818	1	1	0.821	0.896	1	0.873	1	1	1	0.775	0.749	0.645	0.923	0.912	0.867	0.721	-0.092	ES
96699	ENSG00000106624.4	AEBP1	chr7	4.79222e-05	0.0164894	0.976	1	0.986	0.952	0.939	0.981	0.942	1	0.971	0.911	1	0.868	0.958	1	1	0.759	0.936	0.66	0.947	0.942	0.965	0.978	1	0.985	0.91	0.963	1	0.96	0.878	0.861	0.97	1	0.93	0.942	0.964	0.91	0.938	0.983	0.036	ES
156282	ENSG00000204628.7	GNB2L1	chr5	4.83216e-05	0.0165908	0.987	0.936	0.99	0.972	0.965	0.984	0.986	0.959	0.996	0.992	0.971	0.974	0.99	0.966	0.939	0.987	0.965	0.995	0.976	0.975	0.998	0.989	0.984	1	0.961	0.988	1	0.985	0.997	0.987	1	0.981	0.992	0.928	0.984	0.987	0.993	0.979	-0.01	ES
115067	ENSG00000145868.12	FBXO38	chr5	4.85262e-05	0.0166251	0.946	1	0.679	0.862	0.807	0.704	0.778	1	0.855	0.891	1	0.763	0.831	1	1	0.95	1	0.843	0.724	0.775	0.902	0.936	1	0.697	1	1	0.833	0.909	0.946	1	0.596	1	0.739	0.862	0.881	1	1	0.836	-0.014	ES
31951	ENSG00000115935.12	WIPF1	chr2	5.0679e-05	0.0173252	1	0.986	0.936	1	0.927	1	1	1	0.889	1	0.952	0.989	0.853	0.896	0.985	1	0.985	0.994	1	0.943	1	1	0.975	1	0.902	1	0.962	0.955	1	0.947	1	1	0.991	0.986	1	1	1	1	-0.023	ES
129069	ENSG00000163466.11	ARPC2	chr2	5.08678e-05	0.0173524	0.232	0.126	0.028	0.06	0.131	0.108	0.026	0.083	0.136	0.034	0.142	0.097	0.016	0.103	0.124	0.282	0.06	0.069	0.158	0.115	0.032	0.023	0.071	0.014	0.014	0.033	0.098	0.019	0.042	0.188	0.008	0.12	0.058	0.178	0.064	0.034	0.013	0.051	0.021	ES
8547	ENSG00000178741.7	COX5A	chr15	5.11253e-05	0.0174028	0.929	0.931	0.968	0.934	0.892	0.959	0.919	0.888	0.94	0.93	0.94	0.888	0.901	0.938	0.921	0.966	0.956	0.991	0.899	0.931	0.99	0.948	0.924	0.982	0.896	0.961	0.976	0.956	0.989	0.977	0.972	0.977	0.944	0.836	0.935	0.989	0.977	0.92	-0.027	ES
2855	ENSG00000185033.10	SEMA4B	chr15	5.13011e-05	0.0174152	1	0.635	1	0.943	0.698	0.481	1	1	1	1	0.847	1	1	1	0.797	1	0.581	0.676	0.687	0.278	0.481	1	1	1	1	0.847	1	1	0.866	1	1	0.806	0.69	0.722	0.698	0.806	0.911	0.481	0.088	ES
70503	ENSG00000104886.5	PLEKHJ1	chr19	5.13814e-05	0.0174152	0.973	0.923	0.937	0.872	0.937	1	1	0.928	0.899	0.937	0.801	0.932	1	0.89	0.909	1	0.887	0.762	0.778	0.92	0.946	0.79	0.944	0.95	0.902	0.795	0.957	0.899	0.885	0.967	1	0.863	0.859	0.729	0.793	0.926	0.961	0.923	0.041	ES
52700	ENSG00000104325.2	DECR1	chr8	5.16523e-05	0.0174697	1	0.923	0.73	1	1	1	0.928	1	1	0.667	1	0.898	0.615	1	0.444	0.898	0.8	0.835	1	0.878	0.706	1	0.848	0.773	0.878	0.706	0.727	0.865	0.854	1	1	0.706	0.819	1	0.8	1	0.839	0.906	0.018	ES
111766	ENSG00000064313.7	TAF2	chr8	5.19002e-05	0.017479	0.707	0.76	0.824	0.832	0.601	1	0.783	0.694	0.751	1	0.751	0.865	1	0.678	0.731	0.797	1	0.922	0.561	0.744	0.903	0.951	1	1	0.808	1	0.844	1	0.808	0.755	1	0.751	0.828	0.844	1	0.869	1	0.863	-0.082	ES
57173	ENSG00000247774.2	PCED1B-AS1	chr12	5.18772e-05	0.017479	1	0.398	0.874	1	1	1	0.638	0.398	1	0.926	0.518	1	0.726	1	1	1	0.794	0.832	0.832	0.561	1	0.898	1	1	0.57	1	1	0.811	1	0.65	0.665	1	0.814	0.699	0.57	0.883	0.852	0.615	0.004	ES
6953	ENSG00000115415.14	STAT1	chr2	5.21554e-05	0.0175278	0.878	0.822	0.933	1	0.744	1	0.947	0.887	1	1	0.592	0.854	0.858	0.874	1	0.9	1	0.86	1	1	0.894	0.937	1	1	0.804	0.933	0.822	1	1	0.769	1	1	0.891	1	1	0.966	0.95	0.874	-0.047	ES
96974	ENSG00000161265.10	U2AF1L4	chr19	5.28373e-05	0.0177194	0.286	0	0	0	0.318	0	0.053	0	0.71	0	0.057	0.108	0	0.25	0.25	0.087	0.143	0	0	0	0	0	0	0	0	0.1	0.222	0	0	0	0.118	0	0.75	0.108	0	0.357	0	0.118	0.048	ES
84833	ENSG00000145860.7	RNF145	chr5	5.29753e-05	0.0177282	0.918	0.897	0.828	0.856	0.747	0.92	0.966	0.956	0.929	0.89	0.92	0.934	1	0.937	0.731	1	1	0.961	0.904	0.854	0.918	0.933	1	1	0.965	1	0.936	0.865	0.904	0.885	1	1	0.868	0.889	1	0.946	0.857	0.921	-0.044	ES
150087	ENSG00000135596.13	MICAL1	chr6	5.32402e-05	0.017742	0.899	0.873	0.989	0.882	0.989	0.896	1	0.783	0.989	0.981	0.858	0.957	1	0.942	0.791	0.96	0.745	0.983	0.976	0.903	1	0.951	0.963	0.987	1	1	0.94	1	0.959	0.917	0.944	0.944	0.936	0.953	0.957	0.901	0.989	0.834	-0.023	ES
78416	ENSG00000111237.14	VPS29	chr12	5.31767e-05	0.017742	1	1	0.455	1	0.872	1	0.741	1	1	0.588	1	1	0.741	1	1	1	0.714	0.741	0.833	0.865	0.588	0.263	1	0.781	0.851	1	1	1	0.573	0.928	0.495	1	0.781	1	1	1	0.323	1	0.079	ES
133498	ENSG00000029725.12	RABEP1	chr17	5.34935e-05	0.0177604	0.942	0.887	0.763	0.806	1	1	0.926	0.926	1	0.938	0.675	0.897	0.525	0.806	0.639	1	0.754	0.957	0.717	1	1	0.926	0.936	1	0.822	0.906	1	1	0.958	1	0.726	0.822	0.902	0.866	0.857	0.973	0.942	0.952	-0.065	ES
91812	ENSG00000123338.8	NCKAP1L	chr12	5.35194e-05	0.0177604	0.559	0.663	1	1	0.699	1	1	0.823	0.628	0.886	0.823	0.797	1	1	0.678	1	0.559	0.771	0.785	0.747	0.881	0.938	1	0.907	1	0.864	0.628	0.855	0.771	0.808	1	0.596	0.616	0.738	0.846	0.903	0.818	1	0.01	ES
106100	ENSG00000116698.16	SMG7	chr1	5.37661e-05	0.017805	0.872	0.807	0.921	0.92	0.939	0.925	0.875	0.933	0.783	0.952	0.576	0.885	0.869	0.766	0.937	0.958	0.872	0.932	0.96	0.876	0.92	1	0.889	1	0.937	1	0.871	0.771	1	0.816	1	0.947	0.845	0.838	0.786	1	0.971	1	-0.057	ES
115907	ENSG00000070501.7	POLB	chr8	5.41424e-05	0.0178923	1	0.908	1	0.952	0.817	1	0.973	0.963	1	0.973	0.93	0.913	0.912	0.909	0.909	1	1	1	1	1	1	1	0.955	1	0.949	1	0.862	0.922	1	0.858	1	1	1	0.946	0.948	1	1	0.96	-0.03	ES
139400	ENSG00000135597.14	REPS1	chr6	5.44166e-05	0.0179082	1	0.905	0.938	0.958	0.9	0.938	0.802	0.885	1	0.825	0.893	0.725	1	1	0.927	1	1	1	0.905	1	1	0.911	1	1	0.752	0.954	1	0.912	0.959	0.807	1	0.933	0.944	0.909	1	1	1	0.829	-0.035	ES
57197	ENSG00000247774.2	PCED1B-AS1	chr12	5.43998e-05	0.0179082	1	0.575	0.854	1	1	1	0.719	0.575	1	0.9	0.311	1	0.811	1	1	1	0.719	0.878	0.832	0.715	1	0.898	1	1	0.712	1	1	0.802	1	0.605	0.735	1	0.841	0.759	0.693	0.879	0.884	0.512	0.003	ES
72219	ENSG00000010322.11	NISCH	chr3	5.51148e-05	0.0181005	1	0.759	0.963	0.96	0.78	0.897	1	1	1	0.882	0.831	0.611	1	0.937	0.928	1	0.82	0.951	0.852	0.868	1	1	1	1	1	1	1	1	1	0.949	1	0.888	0.925	0.804	1	0.949	0.956	0.914	-0.048	ES
139396	ENSG00000135597.14	REPS1	chr6	5.54516e-05	0.0181735	1	0.841	0.907	0.925	0.793	0.892	0.726	0.825	1	0.779	0.815	0.615	1	1	0.866	1	1	1	0.876	1	1	0.859	1	1	0.618	0.925	1	0.876	0.928	0.755	1	0.892	0.909	0.855	1	1	1	0.73	-0.057	ES
113502	ENSG00000186591.7	UBE2H	chr7	5.62847e-05	0.0184085	1	1	1	0.763	1	1	0.833	0.728	1	0.691	0.843	0.855	1	1	0.704	1	0.851	0.945	0.833	0.625	1	0.826	1	1	0.741	0.896	0.851	0.811	1	1	1	1	1	1	1	0.781	1	0.861	-0.019	ES
57114	ENSG00000122566.16	HNRNPA2B1	chr7	5.72681e-05	0.0186915	0.97	0.96	0.99	0.986	0.928	0.989	0.995	0.975	0.965	0.986	0.949	0.944	0.977	0.974	0.944	0.98	0.951	0.993	0.981	0.934	0.983	0.992	0.978	0.998	0.928	0.996	0.965	0.971	0.995	0.955	0.998	0.98	0.984	0.94	0.986	0.994	0.998	0.984	-0.008	ES
39581	ENSG00000116679.11	IVNS1ABP	chr1	5.8836e-05	0.0191639	0.941	0.921	0.891	0.892	0.938	0.905	0.886	0.967	1	0.785	0.959	0.99	1	0.813	0.544	0.838	0.655	0.964	0.911	0.806	0.802	0.616	0.933	0.232	0.841	0.577	0.959	0.798	0.859	0.931	0.588	0.49	0.685	0.817	0.939	0.759	0.525	0.95	0.136	ES
31021	ENSG00000139645.9	ANKRD52	chr12	5.90574e-05	0.0191966	0.788	0.819	1	0.892	0.756	0.699	0.866	0.743	0.909	0.738	1	0.888	0.869	0.936	1	1	0.665	0.865	0.785	0.665	0.884	0.926	1	0.869	0.914	1	1	1	0.89	0.954	0.768	1	0.888	0.856	0.738	0.877	1	0.811	-0.025	ES
171978	ENSG00000166484.15	MAPK7	chr17	5.9932e-05	0.019441	1	0.912	1	1	1	0.92	1	1	1	0.932	1	0.794	1	0.936	1	0.89	1	0.854	0.97	0.932	1	1	0.98	1	0.827	0.857	0.913	0.928	0.965	0.895	1	0.954	0.825	0.889	0.813	1	0.879	1	0.037	ES
156837	ENSG00000126581.8	BECN1	chr17	6.04093e-05	0.0195558	1	1	0.906	1	1	1	0.908	0.855	1	0.941	1	0.819	0.941	0.673	0.742	0.7	0.728	0.933	0.861	1	0.861	1	0.908	0.902	0.622	0.761	0.728	0.819	0.852	0.673	0.971	0.923	1	0.649	0.892	0.906	0.96	1	0.065	ES
47598	ENSG00000130734.5	ATG4D	chr19	6.06275e-05	0.0195865	1	1	0.957	1	0.961	0.957	0.903	0.967	1	0.859	1	1	0.881	0.933	1	0.902	0.906	0.911	1	0.896	0.9	0.976	0.886	0.527	1	0.975	0.942	0.943	0.846	0.918	0.939	1	0.922	0.968	1	1	0.948	1	0.035	ES
35346	ENSG00000165997.4	ARL5B	chr10	6.08822e-05	0.0196288	1	0.965	1	1	0.964	1	0.906	0.829	1	0.917	1	0.821	1	0.956	1	1	1	0.969	0.96	0.902	0.921	0.862	0.891	1	0.974	1	1	0.946	0.979	0.974	1	0.845	1	0.937	1	0.857	1	0.842	0.007	ES
137735	ENSG00000122203.10	KIAA1191	chr5	6.10458e-05	0.0196416	0.943	0.961	0.955	0.946	0.958	1	0.872	0.793	1	0.754	1	0.683	1	1	0.905	1	1	1	0.871	1	1	0.721	1	1	0.84	0.894	1	1	1	1	1	1	1	1	0.944	0.859	1	0.773	-0.034	ES
70217	ENSG00000106263.13	EIF3B	chr7	6.1334e-05	0.0196944	1	0.8	1	0.959	0.635	0.89	0.862	1	1	0.915	0.952	0.697	1	1	0.974	0.881	0.973	0.932	0.938	0.905	1	0.971	1	0.942	0.824	1	1	0.949	1	0.963	1	1	0.923	0.877	0.912	0.983	1	0.878	-0.038	ES
106577	ENSG00000162408.10	NOL9	chr1	6.31594e-05	0.0202396	0.943	0.639	0.847	0.706	1	0.835	0.868	0.69	0.791	0.78	0.503	0.669	0.752	1	0.868	0.729	0.896	0.932	0.811	0.767	0.901	0.847	0.802	1	0.78	0.802	1	1	0.739	0.858	0.847	0.906	1	0.808	0.752	0.921	0.78	1	-0.072	ES
117385	ENSG00000234741.3	GAS5	chr1	6.4021e-05	0.0204743	0.931	0.96	0.976	0.968	0.948	0.974	0.981	0.951	0.98	0.957	0.948	0.978	0.975	0.97	0.962	0.986	0.978	0.986	0.948	0.955	0.976	0.982	0.972	1	0.957	0.971	0.993	0.971	0.982	0.982	1	1	0.981	0.976	0.989	1	0.981	0.979	-0.016	ES
128860	ENSG00000177058.7	SLC38A9	chr5	6.47061e-05	0.0206518	1	1	0.429	0.413	1	0.701	0.738	0.67	0.701	0.413	0.653	0.429	1	1	0.701	0.824	1	0.585	0.79	0.701	0.413	0.653	1	0.484	1	0.484	1	1	1	0.585	0.484	1	0.439	1	0.721	0.767	0.319	1	-0.027	ES
130221	ENSG00000141759.10	TXNL4A	chr18	6.56059e-05	0.0208969	0.86	0.797	0.868	0.907	0.853	0.805	0.905	0.802	0.844	0.802	0.746	0.82	0.877	0.683	0.562	0.69	0.778	0.923	0.893	0.767	0.88	0.937	0.866	0.963	0.889	0.95	0.906	0.905	0.857	0.778	0.927	0.8	0.838	0.765	0.913	0.891	0.962	0.939	-0.062	ES
163904	ENSG00000144524.13	COPS7B	chr2	6.58976e-05	0.0209456	1	0.932	1	0.959	0.926	0.826	1	0.923	1	0.879	0.935	0.79	1	0.924	0.768	1	1	0.93	1	0.937	1	1	0.914	1	0.888	1	1	1	0.959	0.9	1	1	0.954	0.805	0.853	1	0.935	0.969	-0.034	ES
81609	ENSG00000135624.11	CCT7	chr2	6.60227e-05	0.0209456	0.938	0.938	0.962	0.917	0.944	0.906	0.936	0.903	1	0.866	0.736	0.953	0.967	0.965	0.795	0.78	0.92	0.969	0.949	0.936	0.975	0.912	0.98	1	0.951	0.99	0.963	0.972	0.961	0.928	0.988	0.872	0.967	0.842	0.945	0.932	1	0.923	-0.026	ES
156325	ENSG00000204628.7	GNB2L1	chr5	6.76942e-05	0.0214071	0.973	0.983	0.996	0.98	0.982	0.981	0.978	0.942	0.976	0.991	0.968	0.989	0.994	0.986	0.957	0.978	0.965	0.997	0.991	0.96	0.997	0.99	0.982	0.991	0.977	0.982	0.991	0.985	0.98	0.984	0.996	0.991	0.983	0.984	0.987	0.982	0.993	0.986	-0.006	ES
66970	ENSG00000180376.12	CCDC66	chr3	6.77475e-05	0.0214071	0.467	0.539	0	0	1	1	0.334	0.163	0.369	0.128	1	0.804	0.539	1	0.467	1	0	0	0.539	1	0.226	0.281	1	0	0.369	1	0.369	0.369	0.26	0.04	0	0	0	0	0.369	0	0.539	0.701	0.17	ES
92850	ENSG00000105402.3	NAPA	chr19	6.80061e-05	0.0214461	0.953	0.829	0.988	0.886	0.744	0.885	0.964	0.787	0.816	0.893	0.844	0.92	0.984	1	0.912	0.951	0.924	0.97	0.896	0.882	0.954	0.971	0.947	0.943	0.968	0.913	0.927	1	0.979	0.922	1	0.957	0.987	0.898	0.956	0.925	1	0.816	-0.049	ES
119045	ENSG00000125676.15	THOC2	chrX	6.82208e-05	0.0214711	0.903	0.892	0.967	1	0.88	0.868	0.844	0.794	0.954	0.834	0.823	0.895	0.817	0.895	0.838	0.908	0.834	1	0.88	0.962	1	0.847	0.861	1	1	0.933	0.954	1	0.977	0.837	0.954	0.935	1	1	0.931	0.716	1	0.926	-0.053	ES
8484	ENSG00000111231.4	GPN3	chr12	6.84518e-05	0.0215012	0.852	0.816	0.926	0.757	0.8	1	0.727	0.857	0.571	0.917	0.769	1	1	0.716	0.889	0.471	1	0.862	0.821	1	1	1	0.907	1	0.894	1	1	1	1	1	0.913	1	0.852	0.738	1	1	1	0.852	-0.087	ES
55560	ENSG00000107949.12	BCCIP	chr10	6.93458e-05	0.0217389	1	1	1	0.972	0.88	0.935	0.953	0.958	0.926	1	0.831	0.974	1	0.952	0.863	1	0.967	1	0.945	0.979	0.971	1	0.97	1	0.98	1	1	1	1	1	1	1	0.958	0.93	1	1	1	0.982	-0.037	ES
136002	ENSG00000104408.5	EIF3E	chr8	6.9971e-05	0.0218917	0.976	0.972	0.98	0.963	0.97	1	0.973	0.968	0.947	0.987	0.934	0.967	0.976	0.994	0.926	0.961	0.991	0.991	0.995	0.967	0.995	0.989	0.976	1	0.991	0.992	0.973	0.989	0.976	0.943	0.995	1	1	0.964	0.995	0.996	0.99	0.974	-0.016	ES
30456	ENSG00000156802.8	ATAD2	chr8	7.08084e-05	0.0221101	1	0.958	0.803	0.936	0.968	1	0.92	1	1	0.957	0.677	0.88	1	0.807	0.702	0.913	1	1	0.911	0.97	1	1	1	1	0.942	1	1	1	0.938	0.863	1	0.852	1	1	0.849	1	0.917	0.879	-0.051	ES
109780	ENSG00000119689.10	DLST	chr14	7.11042e-05	0.0221207	0.833	0.874	1	0.717	0.929	0.829	0.951	0.886	0.945	0.81	0.96	0.882	0.918	1	0.891	0.937	0.913	0.938	0.967	0.972	1	0.797	0.966	1	0.964	0.822	0.956	1	0.968	1	1	1	1	0.91	0.915	1	0.947	0.797	-0.051	ES
47570	ENSG00000130734.5	ATG4D	chr19	7.11212e-05	0.0221207	1	1	0.958	1	0.962	0.957	0.903	0.968	1	0.863	1	1	0.882	0.932	1	0.905	0.913	0.91	1	0.896	0.9	0.976	0.889	0.546	1	0.975	0.941	0.945	0.852	0.918	0.936	1	0.92	0.968	1	1	0.95	1	0.034	ES
14549	ENSG00000184922.9	FMNL1	chr17	7.17328e-05	0.0222672	0.98	0.664	0.963	0.927	0.919	0.798	0.925	0.967	0.919	1	1	0.922	0.971	1	0.823	0.961	0.851	0.97	0.956	0.9	1	0.987	0.978	0.99	1	1	0.951	1	1	0.975	1	0.982	0.978	0.832	0.845	0.96	1	0.748	-0.032	ES
131286	ENSG00000075568.12	TMEM131	chr2	7.4218e-05	0.0229853	1	0.499	0.888	1	0.577	1	0.799	0.895	0.82	0.956	1	0.783	0.694	0.665	1	1	0.872	0.888	0.932	0.85	1	1	1	1	0.719	1	1	1	0.888	0.934	1	1	0.937	0.694	0.881	0.946	1	1	-0.098	ES
139411	ENSG00000135597.14	REPS1	chr6	7.44809e-05	0.0229853	0.805	0.943	0.962	0.963	0.962	0.961	1	0.868	0.933	0.973	0.961	0.88	0.908	0.941	1	0.976	0.906	1	0.961	0.865	1	0.82	1	1	0.945	1	1	1	1	1	1	1	1	0.91	0.85	1	1	1	-0.029	ES
7263	ENSG00000031823.10	RANBP3	chr19	7.43743e-05	0.0229853	1	0.881	0.826	0.678	0.867	0.685	0.813	0.776	1	0.86	0.708	1	1	0.67	0.858	1	0.72	1	0.914	0.802	1	1	0.728	1	1	0.856	0.82	1	1	1	1	1	0.849	1	0.765	0.901	1	0.86	-0.081	ES
53220	ENSG00000137409.14	MTCH1	chr6	7.76324e-05	0.0239114	0.975	0.901	0.992	0.97	0.969	0.91	0.963	0.973	0.953	0.954	0.917	0.958	0.967	0.991	0.985	0.987	0.958	1	0.989	0.925	0.984	0.961	1	1	0.941	0.992	1	1	0.987	0.971	0.99	0.986	0.982	0.936	0.984	0.983	0.983	0.941	-0.019	ES
70846	ENSG00000172530.15	BANP	chr16	7.82839e-05	0.0240653	1	0.951	0.734	0.902	0.897	1	0.841	0.914	0.648	0.711	1	0.887	0.697	0.697	1	0.48	1	0.917	0.924	1	0.551	0.891	1	0.648	0.776	0.779	1	0.535	0.806	1	0.881	0.857	1	1	0.889	0.892	0.683	1	0.01	ES
117353	ENSG00000234741.3	GAS5	chr1	7.86976e-05	0.0240991	0.837	0.908	0.959	0.942	0.839	0.961	0.957	0.93	0.951	0.918	0.869	0.957	0.914	0.956	0.882	0.962	0.939	0.969	0.909	0.909	0.942	0.971	0.932	1	0.91	0.932	0.976	0.946	0.96	0.942	1	1	0.967	0.957	0.97	1	0.946	0.96	-0.038	ES
7031	ENSG00000140545.10	MFGE8	chr15	7.86144e-05	0.0240991	1	1	0.945	0.701	0.835	0.796	0.947	1	1	1	1	0.91	0.915	0.887	1	1	0.881	0.896	1	0.661	0.967	0.879	0.869	1	1	0.881	0.439	0.881	0.932	0.858	0.944	0.881	0.887	0.701	1	0.758	0.741	0.769	0.067	ES
128245	ENSG00000151148.9	UBE3B	chr12	7.89409e-05	0.024118	0.515	1	0.614	1	0.697	0.639	1	0.712	0.493	0.779	0.515	0.586	1	0.414	1	1	1	0.622	1	0.68	1	1	1	1	0.493	1	0.779	0.586	0.605	0.469	1	1	0.857	0.68	0.832	0.841	0.639	1	-0.099	ES
92450	ENSG00000164091.7	WDR82	chr3	7.90635e-05	0.024118	0.915	0.951	0.961	0.911	0.916	0.96	0.979	0.978	0.959	0.972	0.98	0.926	0.946	0.932	0.934	0.928	1	0.979	0.962	0.986	0.984	0.98	0.919	1	0.982	0.968	1	0.955	0.963	0.981	0.978	1	0.927	0.966	0.967	0.983	0.974	1	-0.025	ES
130974	ENSG00000130592.9	LSP1	chr11	8.06938e-05	0.024521	1	0.627	0.972	1	1	1	0.902	0.915	0.942	1	1	1	1	1	0.933	1	0.746	0.981	0.94	0.975	0.99	0.959	0.887	1	0.987	0.976	0.943	1	0.992	0.816	0.988	0.915	0.915	0.457	0.957	0.773	0.595	1	0.049	ES
145861	ENSG00000177200.11	CHD9	chr16	8.05648e-05	0.024521	0.87	0.96	0.58	0.833	0.926	0.82	0.747	1	0.901	0.843	1	0.966	0.695	0.948	1	1	0.747	0.964	1	0.775	1	1	1	0.896	0.79	1	1	0.747	0.742	1	0.879	1	0.931	1	1	1	1	0.972	-0.06	ES
46834	ENSG00000136891.9	TEX10	chr9	8.10247e-05	0.0245745	1	1	0.913	0.945	1	0.869	0.636	0.909	1	0.768	1	0.734	1	0.909	0.639	0.782	0.913	0.688	1	1	1	0.958	0.768	1	1	1	1	1	1	0.913	1	0.882	1	0.931	1	0.882	0.859	0.861	-0.044	ES
18654	ENSG00000134759.9	ELP2	chr18	8.1388e-05	0.0246376	0.896	0.807	0.766	0.913	0.838	0.812	0.891	0.911	0.812	0.849	0.838	0.865	1	1	0.734	0.944	1	1	0.964	0.876	0.866	0.915	0.918	1	0.915	0.942	1	0.905	0.942	0.861	1	0.918	0.941	0.792	0.898	0.912	1	0.809	-0.065	ES
151017	ENSG00000198730.3	CTR9	chr11	8.22726e-05	0.0248477	0.906	0.8	0.67	0.865	0.744	0.791	0.699	0.914	0.636	0.904	0.716	0.782	0.636	0.903	0.906	1	1	0.786	0.78	0.847	0.95	0.948	0.921	1	0.813	0.924	1	0.66	0.899	0.853	1	1	0.65	0.873	0.927	0.976	0.913	0.853	-0.103	ES
23290	ENSG00000007168.8	PAFAH1B1	chr17	8.23956e-05	0.0248477	1	1	1	1	1	1	0.873	0.94	1	0.889	0.926	0.905	1	1	0.928	1	1	1	1	1	1	0.905	1	1	1	1	1	1	1	1	1	1	0.98	1	1	0.985	1	0.884	-0.025	ES
56614	ENSG00000147162.9	OGT	chrX	8.31778e-05	0.0250361	0.947	0.909	0.987	0.958	0.842	1	0.932	0.962	0.959	1	0.965	0.919	0.926	0.9	1	0.92	1	0.969	0.892	0.831	0.987	1	0.943	1	0.957	1	1	0.979	0.981	0.931	1	1	1	0.949	0.919	1	0.964	0.967	-0.018	ES
33749	ENSG00000185721.7	DRG1	chr22	8.59279e-05	0.0258148	0.688	0.729	0.773	0.803	0.561	0.765	0.724	0.792	0.615	0.899	0.651	0.693	0.851	0.816	0.702	0.62	0.881	0.88	0.756	0.763	0.931	0.943	0.839	1	0.71	0.977	0.765	0.805	0.894	0.745	0.939	0.791	0.801	0.714	0.786	0.796	0.915	0.794	-0.091	ES
58042	ENSG00000187514.10	PTMA	chr2	8.70564e-05	0.0260061	0.912	0.908	0.96	0.959	0.918	0.921	0.963	0.942	0.912	0.949	0.915	0.931	0.948	0.926	0.923	0.916	0.88	0.955	0.952	0.924	0.976	0.974	0.931	0.984	0.916	0.974	0.932	0.914	0.961	0.922	0.983	0.964	0.936	0.895	0.922	0.966	0.956	0.953	-0.01	ES
77090	ENSG00000138760.4	SCARB2	chr4	8.68945e-05	0.0260061	0.916	0.937	0.675	1	0.855	1	0.879	0.956	0.888	1	0.521	0.811	1	0.899	0.926	1	1	1	0.957	0.888	1	1	0.618	1	1	1	1	1	1	0.818	1	0.581	0.814	0.874	0.898	1	0.906	0.927	-0.041	ES
8299	ENSG00000117868.11	ESYT2	chr7	8.697e-05	0.0260061	0.874	0.743	0.985	0.948	0.767	0.893	0.934	0.861	0.73	0.938	0.698	0.899	0.503	0.859	0.9	0.834	0.925	1	0.925	0.881	0.95	0.958	0.869	0.965	0.954	1	0.881	0.78	0.986	0.845	1	0.98	0.928	0.864	0.87	0.957	1	0.856	-0.087	ES
164509	ENSG00000167483.13	FAM129C	chr19	8.72664e-05	0.0260198	0.818	0.841	0.838	0.932	0.936	0.874	1	0.667	0.89	0.947	0.836	0.896	0.955	1	1	1	0.932	0.976	0.963	0.909	1	1	1	0.969	0.862	0.949	0.969	0.9	1	0.863	0.984	1	0.888	1	0.95	0.922	0.978	0.864	-0.056	ES
121823	ENSG00000108406.5	DHX40	chr17	8.84635e-05	0.0263273	0.899	0.941	0.956	0.843	0.793	1	0.903	0.92	0.765	0.861	0.938	0.8	0.851	0.916	1	0.93	1	0.861	0.897	0.963	1	0.885	1	1	1	0.897	1	0.903	0.932	0.94	1	1	0.971	0.956	0.96	0.87	1	0.858	-0.056	ES
35277	ENSG00000214021.11	TTLL3	chr3	8.97441e-05	0.0266584	1	1	0.794	0.633	0.914	1	0.739	0.738	1	0.887	1	0.55	0.762	0.892	0.781	1	0.455	0.887	1	0.93	1	1	0.865	0.94	1	0.926	0.93	0.784	0.943	0.858	1	1	0.932	1	0.924	1	0.84	0.899	-0.072	ES
18010	ENSG00000101190.8	TCFL5	chr20	9.03601e-05	0.0267912	0.736	0.851	0.913	0.938	0.78	1	0.8	0.876	0.774	0.941	0.82	1	1	0.832	0.363	0.753	0	1	0.889	1	1	1	1	1	0.899	1	1	1	0.757	0.809	0.976	1	1	0.845	0.82	0.774	0.961	1	-0.049	ES
111645	ENSG00000100814.13	CCNB1IP1	chr14	9.0981e-05	0.0269249	0.146	0.044	0.026	0.081	0.048	0.09	0.044	0.149	0.072	0.051	0.105	0.054	0.244	0.07	0.077	0.116	0.02	0.037	0.047	0.032	0.08	0.09	0.062	0.024	0.012	0.036	0.073	0.037	0.032	0.115	0.03	0.027	0.031	0.11	0.068	0.055	0.022	0.049	0.034	ES
49122	ENSG00000115484.10	CCT4	chr2	9.25382e-05	0.0273348	1	0.973	0.993	0.975	0.984	1	0.982	0.978	1	0.901	0.951	0.94	1	0.973	0.975	1	1	0.99	0.961	1	0.991	0.989	1	1	0.966	0.964	0.956	0.982	1	1	1	0.988	0.991	0.976	0.985	0.99	0.991	0.973	-0.012	ES
148860	ENSG00000161526.10	SAP30BP	chr17	9.39682e-05	0.0277056	0.977	0.935	1	0.941	0.926	0.991	0.852	0.961	0.977	0.954	0.966	0.914	0.939	0.947	0.939	0.968	0.969	0.975	0.968	0.921	0.962	0.99	0.993	0.983	0.938	0.979	1	0.989	0.984	0.992	1	0.975	0.97	0.946	0.935	0.974	0.938	0.897	-0.019	ES
126908	ENSG00000137166.10	FOXP4	chr6	9.43418e-05	0.0277641	0.918	0.859	0.925	0.914	0.912	0.664	1	1	0.866	1	0.782	1	1	1	0.959	1	1	1	0.694	0.9	1	0.944	0.859	1	0.964	0.935	0.712	1	1	1	1	0.935	0.782	0.874	0.902	0.928	1	0.76	-0.001	ES
159043	ENSG00000126214.16	KLC1	chr14	9.6975e-05	0.0284336	0.543	0.743	0.645	0.611	0.752	0.704	0.446	0.619	0.715	0.886	0.752	0.812	0.585	0.634	0.377	1	0.394	0.71	0.351	0.602	0.776	0.464	0.129	0.53	0.722	0.471	0.426	0.358	0.189	0.394	0.332	0.262	0.249	0.591	0.684	0.369	0.415	0.464	0.182	ES
90511	ENSG00000171634.12	BPTF	chr17	9.68589e-05	0.0284336	0.92	0.834	0.896	0.917	0.932	0.888	0.878	0.809	0.835	1	0.659	0.925	0.908	0.913	0.851	0.799	1	0.917	1	0.813	0.958	1	0.906	1	1	1	1	0.893	0.942	0.823	1	0.869	0.876	0.96	0.858	0.971	0.957	0.971	-0.058	ES
152180	ENSG00000163938.12	GNL3	chr3	9.79587e-05	0.028669	0.985	0.962	1	0.972	0.962	0.956	0.952	0.956	0.962	0.856	0.949	0.931	0.978	1	0.981	0.968	1	1	0.986	0.968	1	0.926	0.98	1	0.837	0.98	1	1	0.989	1	1	1	0.966	0.984	1	0.961	1	0.953	-0.018	ES
158638	ENSG00000219665.4	CTD-2006C1.2	chr19	9.81757e-05	0.0286796	1	0.915	0.82	0.711	0.953	0.801	1	0.897	0.801	0.801	1	1	0.751	0.91	0.668	0.939	0.735	0.924	1	0.686	0.837	0.858	1	0.843	1	1	1	0.77	0.937	1	0.668	0.931	0.948	0.837	0.927	1	1	0.706	-0.025	ES
18713	ENSG00000134759.9	ELP2	chr18	9.85622e-05	0.0287396	1	0.904	1	0.781	0.947	1	0.905	0.824	1	0.864	0.835	0.701	0.678	1	0.849	1	0.861	0.818	0.955	1	0.947	0.96	1	0.887	0.789	0.842	1	0.761	0.963	0.97	0.835	1	1	0.92	0.949	0.921	1	0.875	-0.038	ES
60705	ENSG00000093009.5	CDC45	chr22	9.89043e-05	0.0287864	0.863	0.64	0.921	0.896	0.803	1	0.944	0.745	1	1	1	1	0.956	0.873	1	0.807	0.906	1	0.931	1	1	0.745	0.781	0.834	1	0.785	1	0.87	0.889	0.79	1	0.731	0.834	0.295	0.754	0.677	0.944	0.854	0.065	ES
157019	ENSG00000114867.15	EIF4G1	chr3	9.96596e-05	0.0289531	0.061	0.279	0.123	0.106	0.041	0	0	0.292	0	0.054	0	0	0	0.19	0	0.34	0	0.041	0.061	0	0.147	0.205	0.093	0	0.123	0.279	0	0	0.069	0	0.205	0.093	0	0.108	0.34	0.34	0.392	0	-0.047	ES
150069	ENSG00000135596.13	MICAL1	chr6	0.000100071	0.0290195	0.982	0.652	0.982	0.869	0.945	0.808	0.941	0.873	0.982	0.916	0.915	1	0.971	0.938	0.805	0.975	0.653	0.929	0.97	0.971	0.97	0.851	0.964	1	0.981	0.981	0.945	0.98	0.986	0.884	1	0.976	0.976	0.889	0.933	0.778	1	0.863	-0.028	ES
135340	ENSG00000197037.6	ZSCAN25	chr7	0.000100715	0.0291529	0.831	0.781	0.67	1	0.641	0.758	0.94	0.801	0.801	1	0.472	1	0.728	0.751	0.744	1	1	0.817	0.853	0.472	0.921	0.931	1	0.801	1	1	1	0.691	0.935	0.626	1	1	0.744	0.904	0.801	0.895	0.843	1	-0.085	ES
124533	ENSG00000196923.9	PDLIM7	chr5	0.000101676	0.0293775	0.939	0.872	0.908	0.848	1	1	0.847	1	1	0.832	0.963	1	0.917	1	0.735	1	0.607	1	0.896	0.896	1	0.679	0.772	1	1	0.917	1	0.964	1	0.806	1	1	1	0.881	0.812	0.755	1	1	0.012	ES
161208	ENSG00000141552.13	ANAPC11	chr17	0.00010353	0.0298587	0.018	0.026	0.023	0.031	0.01	0.041	0.023	0.019	0.118	0.037	0.039	0.014	0.007	0.027	0.067	0.052	0.004	0.02	0.012	0.005	0.011	0.027	0.03	0.012	0.002	0.009	0.05	0.014	0.01	0.025	0.005	0.017	0.006	0.089	0.008	0.027	0.004	0.016	0.014	ES
108938	ENSG00000196305.13	IARS	chr9	0.000103923	0.0299178	0.881	0.926	1	0.922	0.686	1	0.845	0.726	0.877	0.941	0.877	0.961	1	0.937	0.667	1	1	1	0.861	1	1	0.75	1	1	0.908	1	1	1	0.905	0.963	0.884	1	0.923	0.861	0.831	0.963	1	1	-0.067	ES
162913	ENSG00000111669.10	TPI1	chr12	0.00010438	0.0299948	1	0.889	1	0.989	0.959	0.948	1	0.966	1	0.926	1	0.816	1	0.972	0.887	0.911	0.971	1	0.988	0.977	1	0.993	0.991	0.987	0.991	0.986	0.97	1	1	1	1	1	0.982	0.898	0.988	0.989	0.992	0.88	-0.021	ES
72182	ENSG00000137055.10	PLAA	chr9	0.000104687	0.0300286	0.954	0.957	0.877	0.968	0.934	1	0.861	0.911	0.81	1	0.895	0.918	1	1	1	0.748	1	1	0.982	0.938	0.977	0.957	0.935	1	0.923	0.916	0.945	0.91	0.955	1	1	0.906	1	0.966	1	0.964	1	0.978	-0.018	ES
116900	ENSG00000144895.7	EIF2A	chr3	0.000108035	0.0307112	0.977	0.972	0.947	0.955	0.915	0.906	0.952	0.951	0.896	0.976	0.869	0.977	0.869	0.961	0.963	0.961	0.979	0.98	1	0.967	0.972	1	0.809	0.978	1	0.917	0.958	0.942	0.903	0.979	0.958	1	0.981	0.949	0.987	1	0.98	0.97	-0.025	ES
14869	ENSG00000100124.8	ANKRD54	chr22	0.000107611	0.0307112	0.891	0.924	0.853	0.953	0.652	0.791	0.791	1	1	1	0.938	0.883	0.84	1	0.897	0.923	0.917	1	0.895	0.847	1	1	0.921	1	0.636	1	1	0.903	0.961	1	1	1	0.865	0.915	0.952	1	1	1	-0.051	ES
46169	ENSG00000120860.6	CCDC53	chr12	0.000107305	0.0307112	0.339	0.102	0.055	0.204	0.204	0.079	0.133	0.068	0.381	0	0.339	0.339	0.109	0.114	0	0.268	0.146	0.028	0	0.108	0.028	0.045	0.146	0.057	0.049	0.093	0.079	0.043	0.054	0.146	0.045	0.035	0	0.204	0.033	0.123	0	0.06	0.087	ES
46811	ENSG00000136891.9	TEX10	chr9	0.000107817	0.0307112	1	1	0.914	0.927	1	0.85	0.68	0.928	1	0.769	1	0.78	1	0.882	0.561	0.587	0.922	0.587	1	1	1	0.964	0.85	1	1	1	1	1	1	0.882	1	0.868	1	0.918	1	0.854	0.871	0.899	-0.036	ES
97720	ENSG00000087470.13	DNM1L	chr12	0.000108025	0.0307112	0.798	0.738	0.931	0.504	0.662	0.75	0.471	0.565	0.79	0.407	0.617	0.344	0.715	0.81	0.662	1	0.819	0.933	0.879	0.935	1	0.395	1	0.857	0.484	0.805	0.871	1	0.892	0.91	0.913	0.75	0.798	0.613	0.904	0.592	0.778	0.377	-0.154	ES
25534	ENSG00000163902.7	RPN1	chr3	0.000109013	0.0309339	0.956	0.818	0.966	0.94	0.811	0.875	0.902	0.973	0.911	0.957	0.958	0.805	0.957	0.847	0.866	0.853	0.975	0.962	0.917	0.843	0.966	0.986	0.953	0.981	0.932	0.985	0.887	0.898	0.903	0.898	1	0.92	0.888	0.936	0.925	0.975	0.943	0.91	-0.029	ES
90541	ENSG00000171634.12	BPTF	chr17	0.000111379	0.031549	0.946	0.873	0.922	0.942	0.948	0.899	0.898	0.858	0.904	1	0.728	0.951	0.942	0.938	0.915	0.88	1	0.925	1	0.87	0.966	1	0.953	1	1	1	1	0.927	0.964	0.867	1	0.9	0.887	0.975	0.922	0.973	0.966	0.979	-0.044	ES
31504	ENSG00000013374.11	NUB1	chr7	0.000111943	0.0316521	0.548	0.708	0.859	1	0.503	0.288	0.829	1	0.378	0.586	0.447	1	0.817	0.378	1	0.618	0.378	1	1	0.574	1	0.764	1	1	1	1	0.574	0.503	0.752	0.817	1	0.637	0.527	1	0.288	1	0.708	0.415	-0.074	ES
109797	ENSG00000119689.10	DLST	chr14	0.000112838	0.0318485	1	0.935	1	0.806	1	0.941	0.786	0.928	1	0.759	0.914	0.854	0.92	1	0.955	1	0.851	0.978	1	1	0.959	0.759	1	0.923	0.879	1	1	1	1	0.96	1	1	0.979	0.982	0.976	0.851	0.816	0.738	-0.021	ES
106107	ENSG00000116698.16	SMG7	chr1	0.000114456	0.0322477	0.857	1	0.889	0.75	0.865	1	0.821	0.762	0.918	0.762	0.894	0.839	0.828	1	0.839	0.848	0.667	0.815	0.694	0.694	1	0.706	0.8	1	0.638	0.118	1	0.667	0.911	0.886	1	0.615	0.595	0.725	0.722	1	0.925	0.648	0.1	ES
74314	ENSG00000132780.12	NASP	chr1	0.000114733	0.0322684	1	0.994	0.996	0.996	0.994	1	0.944	0.946	1	0.901	0.987	0.959	1	0.997	1	1	0.989	1	0.991	1	1	0.927	1	0.992	0.99	1	1	1	0.998	1	1	1	0.996	0.989	0.997	0.985	1	0.928	-0.01	ES
128499	ENSG00000254634.3	RP11-231C14.3	chr16	0.000115651	0.0324691	1	0.626	0.91	0.8	0.745	0.881	1	1	1	1	0.291	0.885	0.606	0.667	0.552	1	0.944	0.672	1	0.683	1	0.812	1	0.711	1	0.889	0.649	1	0.822	0.606	0.755	0.755	0.791	0.649	1	1	0.755	0.672	-0.036	ES
30685	ENSG00000077097.9	TOP2B	chr3	0.000116953	0.0327765	0.766	0.622	0.978	0.84	0.746	0.536	0.925	0.853	0.837	0.877	0.485	0.903	0.918	0.851	0.609	1	0.69	0.723	0.821	0.886	1	0.947	0.612	1	0.752	1	1	0.867	0.852	0.781	0.975	0.855	0.923	0.828	0.826	0.988	0.945	0.938	-0.096	ES
112610	ENSG00000100060.13	MFNG	chr22	0.000117585	0.0328956	1	1	0.962	0.615	0.914	1	1	1	1	1	0.865	1	0.964	0.918	1	0.964	0.842	0.959	0.874	0.761	0.898	0.962	1	0.897	0.756	0.885	1	1	1	0.78	0.956	0.886	0.948	1	0.921	0.937	0.935	1	0.029	ES
7867	ENSG00000134248.9	LAMTOR5	chr1	0.00011896	0.0332217	0.699	0.509	0.29	0.387	0.616	0.637	0.384	0.338	0.702	0.242	0.632	0.462	0.487	0.574	0.393	0.653	0.42	0.343	0.414	0.311	0.234	0.143	0.439	0.067	0.463	0.243	0.568	0.522	0.234	0.498	0.098	0.333	0.354	0.468	0.528	0.254	0.21	0.329	0.137	ES
3160	ENSG00000169221.9	TBC1D10B	chr16	0.00012017	0.0335005	1	0.591	1	0.616	0.706	1	1	0.49	1	1	1	1	1	0.658	0.562	1	0.658	0.49	0.643	0.325	1	0.569	1	0.325	0.194	1	1	1	1	0.743	1	0.841	0.402	0.771	0.743	0.194	0.771	0.658	0.132	ES
137750	ENSG00000122203.10	KIAA1191	chr5	0.000120802	0.0335721	1	0.929	0.759	0.879	0.733	0.829	0.872	0.957	1	0.857	0.892	0.773	1	0.879	0.805	0.879	0.842	0.629	1	0.853	0.759	0.918	1	1	0.795	0.829	1	1	1	0.924	1	0.863	0.853	0.957	0.755	0.911	0.721	0.829	-0.006	ES
80191	ENSG00000234420.3	ZNF37BP	chr10	0.00012085	0.0335721	0.102	0	0.031	0	0	0	0.07	0.253	0.266	0.07	0	0.514	0	0	0	0.253	0.185	0.232	0.102	0	0	0	0.083	0.171	0.185	0	0.475	0	0	0.312	0	0	0	0.312	0.131	0	0.131	0.404	-0.042	ES
56795	ENSG00000168374.6	ARF4	chr3	0.000121353	0.0336531	0.952	0.892	0.943	0.937	0.782	0.952	0.988	0.969	0.9	0.935	0.918	0.899	0.886	0.9	0.921	1	0.954	0.921	0.868	0.9	1	0.978	0.95	1	0.952	0.986	0.861	0.954	1	0.959	0.958	0.968	0.952	0.887	0.89	0.962	0.966	0.942	-0.03	ES
137510	ENSG00000158552.8	ZFAND2B	chr2	0.000121944	0.033758	0.912	0.918	0.922	0.852	0.841	0.946	1	1	1	0.896	0.928	0.936	0.889	0.939	1	1	0.676	0.956	0.838	0.802	0.886	1	0.819	0.96	0.789	0.88	0.877	0.843	0.763	0.945	0.872	0.868	0.886	1	0.847	0.964	0.855	1	0.048	ES
41435	ENSG00000197312.7	DDI2	chr1	0.00012253	0.0338299	0.754	0.777	0.648	1	0.38	1	1	0.902	1	1	0.777	0.811	1	0.754	0.811	1	1	0.839	0.805	0.479	1	0.902	0.648	1	0.786	0.847	0.648	0.831	1	0.574	0.648	1	0.648	0.763	0.766	1	1	1	0.007	ES
74520	ENSG00000136169.12	SETDB2	chr13	0.000122631	0.0338299	0.841	0.787	1	0.888	1	0.809	0.726	0.873	0.626	0.841	0.787	0.809	0.944	0.809	1	1	1	1	0.726	1	0.881	1	0.894	0.947	1	1	0.76	1	0.841	0.552	0.853	1	0.538	1	0.847	1	0.87	0.552	-0.032	ES
106798	ENSG00000076513.12	ANKRD13A	chr12	0.000124086	0.0341174	1	0.742	1	0.926	0.881	1	0.927	0.849	0.711	0.954	0.852	0.809	1	0.925	0.831	0.551	0.291	0.949	0.796	0.75	1	1	0.621	1	1	0.831	0.818	0.881	0.818	0.835	1	0.621	0.689	0.787	0.864	0.914	0.94	0.761	0.08	ES
123554	ENSG00000146707.10	POMZP3	chr7	0.000124103	0.0341174	0.91	0.834	0.296	0.252	0.702	1	0.948	0.948	0.94	1	0.941	1	1	1	1	1	0.894	1	0.753	1	1	1	0.942	1	0.898	0.951	0.938	1	1	0.938	0.883	0.558	1	1	0.933	0.558	1	1	-0.072	ES
158170	ENSG00000117091.5	CD48	chr1	0.000125328	0.0343418	1	0.956	0.945	1	1	1	0.981	1	1	0.974	0.958	1	0.973	1	0.983	0.959	0.952	1	0.947	0.967	0.907	0.972	0.691	0.987	1	1	1	1	1	0.978	0.929	1	0.959	1	1	0.956	1	0.98	0.02	ES
26987	ENSG00000226174.2	TEX22	chr14	0.000125502	0.0343418	0.57	0.785	1	0.768	1	0.799	1	0.726	1	1	1	1	1	1	0.398	1	0.398	0.888	0.926	0.708	1	0.469	1	1	1	0.811	0.841	0.807	0.593	0.726	1	0.768	0.665	0.398	0.888	1	1	0.665	0.063	ES
82663	ENSG00000121680.11	PEX16	chr11	0.000125569	0.0343418	0.931	0.841	1	0.885	1	0.872	1	0.86	0.943	0.943	1	0.872	0.895	1	0.749	0.936	0.7	0.9	0.847	0.774	1	0.92	0.73	0.923	1	0.928	0.902	0.955	0.806	0.909	1	0.885	0.813	0.719	0.86	1	0.965	1	0.029	ES
130380	ENSG00000161638.6	ITGA5	chr12	0.000126771	0.0345514	1	1	1	0.886	0.669	1	1	0.926	0.854	0.817	0.776	1	0.892	0.776	1	1	1	0.71	0.822	0.625	0.776	0.929	1	1	1	1	1	1	1	0.73	1	0.874	0.896	0.722	0.722	0.965	0.892	1	0.008	ES
40950	ENSG00000120686.7	UFM1	chr13	0.000126596	0.0345514	1	0.99	0.979	0.935	0.974	1	0.953	0.894	1	0.921	1	0.923	1	1	1	1	1	1	0.982	1	1	0.927	1	1	0.977	1	1	1	0.977	1	1	1	1	0.991	1	0.883	1	0.898	-0.013	ES
12021	ENSG00000143641.8	GALNT2	chr1	0.000127218	0.0345904	0.726	0.652	0.705	1	0.672	0.815	0.917	0.846	0.792	0.879	0.517	0.842	0.805	0.893	0.647	0.666	0.966	0.976	0.718	0.695	0.908	0.975	0.755	0.942	1	0.979	0.534	0.841	0.769	0.851	1	0.795	0.86	0.91	0.867	1	0.94	1	-0.087	ES
172157	ENSG00000215908.5	CROCCP2	chr1	0.00012735	0.0345904	1	1	0.868	0.898	0.845	0.764	0.86	0.872	0.913	0.505	1	0.882	0.866	1	0.845	0.92	0.298	1	0.803	1	1	0.605	1	0.741	1	0.923	0.905	0.476	0.853	0.856	0.773	0.803	1	0.671	0.898	0.576	0.704	0.543	0.077	ES
69005	ENSG00000198718.8	FAM179B	chr14	0.000127757	0.0346416	1	1	0.375	0.923	0.311	1	0.89	0.937	1	0.79	1	0.796	0.546	0.706	1	0.429	0.546	1	1	0.546	0.445	1	1	1	0.403	1	1	0.616	0.63	1	0.73	1	0.273	0.505	1	1	0.74	0.934	0.044	ES
151009	ENSG00000198730.3	CTR9	chr11	0.00012854	0.0347945	1	0.941	0.957	0.946	0.91	1	1	0.926	1	0.894	0.821	0.888	1	0.946	0.732	0.885	1	1	0.875	0.93	0.946	0.944	1	1	0.923	1	1	0.932	0.921	0.834	1	1	1	0.884	1	0.984	1	0.913	-0.025	ES
168382	ENSG00000266714.2	MYO15B	chr17	0.000128778	0.0347993	0.851	0.641	0.769	1	0.533	1	1	0.488	1	0.632	1	0.819	1	0.364	0.656	1	1	0.932	0.887	0.724	1	0.526	1	0.861	0.656	0.909	0.769	0.87	1	0.861	1	1	1	0.559	0.543	1	0.84	1	-0.083	ES
161962	ENSG00000174744.9	BRMS1	chr11	0.000129422	0.0349139	1	0.757	0.92	0.7	0.72	0.713	0.877	1	0.852	0.427	1	0.747	1	1	0.705	1	0.653	1	1	1	1	0.695	1	1	0.483	1	1	1	1	1	0.651	1	1	1	0.77	0.731	0.808	0.4	-0.05	ES
54448	ENSG00000116459.6	ATP5F1	chr1	0.000131503	0.0354153	0.753	0.845	0.902	0.915	0.982	0.792	0.809	0.807	0.727	0.966	0.828	0.89	0.979	0.695	0.924	0.633	0.862	0.978	1	0.776	0.964	0.965	0.928	0.957	0.704	0.98	0.813	0.906	0.833	0.942	0.987	0.953	0.952	0.899	0.974	0.965	0.983	0.857	-0.051	ES
25901	ENSG00000055130.11	CUL1	chr7	0.000131908	0.0354639	0.972	0.925	1	0.954	0.869	1	0.918	0.948	1	1	1	0.889	1	1	0.931	1	0.823	1	0.967	1	1	0.954	1	1	1	1	0.909	1	1	0.974	1	1	0.978	0.931	0.837	0.982	1	0.889	-0.007	ES
113879	ENSG00000148248.9	SURF4	chr9	0.000135685	0.0363627	0.987	0.937	0.927	0.942	0.935	0.814	0.948	0.956	0.929	0.979	0.924	1	0.853	0.89	0.885	0.9	0.834	0.889	0.86	0.931	0.928	0.958	0.853	0.957	0.812	0.923	0.768	0.883	0.827	0.835	0.983	0.906	0.811	0.95	0.948	0.957	0.961	0.972	0.029	ES
134859	ENSG00000165304.3	MELK	chr9	0.000135709	0.0363627	0.758	1	0.917	0.884	1	1	0.767	0.908	1	0.729	1	1	0.642	0.854	1	1	1	1	0.912	0.692	0.782	1	0.818	1	0.31	0.81	0.599	0.782	0.791	0.758	1	0.31	1	1	1	1	0.782	0.681	0.07	ES
147298	ENSG00000129534.9	MIS18BP1	chr14	0.000135986	0.0363753	1	0.982	1	0.95	0.974	0.835	1	0.962	0.889	0.761	0.773	0.874	1	0.883	0.921	1	1	1	0.874	0.958	0.957	1	0.957	1	0.845	0.95	0.979	0.92	0.964	0.959	0.947	1	1	1	0.957	0.895	0.97	0.793	-0.033	ES
89669	ENSG00000150093.14	ITGB1	chr10	0.000136381	0.0364198	0.53	0.637	0.506	0.865	0.446	1	0.727	0.665	1	0.794	0.719	0.679	1	0.606	0.536	0.461	1	0.863	0.678	0.755	1	0.912	0.204	1	0.513	1	1	0.87	0.925	0.606	1	1	0.782	0.703	0.719	1	1	0.909	-0.108	ES
137920	ENSG00000139505.10	MTMR6	chr13	0.000140672	0.0374943	1	0.955	1	1	0.967	1	0.786	0.857	1	0.704	0.796	0.782	1	0.882	0.972	1	0.925	1	0.9	0.962	0.955	0.926	1	1	0.853	1	0.903	1	0.971	0.752	1	0.971	1	0.902	0.988	0.977	0.954	0.842	-0.034	ES
35250	ENSG00000214021.11	TTLL3	chr3	0.000140878	0.0374943	1	1	0.797	0.659	0.919	1	0.743	0.726	1	0.866	1	0.436	0.832	0.893	0.811	1	0.392	0.874	1	0.924	1	1	0.879	0.944	1	0.919	0.938	0.763	0.952	0.875	1	1	0.938	1	0.93	1	0.855	0.898	-0.071	ES
56438	ENSG00000154930.10	ACSS1	chr20	0.0001418	0.0376765	0.757	1	1	0.871	0.912	0.757	0.675	0.509	0.636	1	0.655	1	0.889	0.879	1	0.257	0.609	0.879	0.806	0.861	0.964	1	1	0.923	0.912	1	1	1	0.952	0.795	1	0.928	0.908	0.7	1	0.883	1	0.7	-0.037	ES
29030	ENSG00000144401.10	METTL21A	chr2	0.000142108	0.0376951	1	0.768	0.92	0.912	1	0.768	0.934	0.809	0.623	1	0.68	1	0.818	0.803	0.768	1	0.855	0.838	1	0.586	0.912	0.946	1	1	0.868	0.85	0.654	1	0.796	0.623	1	0.904	0.809	0.759	0.685	0.904	0.908	0.702	0.001	ES
33966	ENSG00000015479.13	MATR3	chr5	0.000144055	0.0381479	0.928	0.924	0.932	0.936	0.867	0.985	0.867	0.929	0.934	0.925	0.854	0.928	0.947	0.918	0.915	0.946	0.85	0.981	0.946	0.909	0.95	0.916	0.896	0.984	0.895	0.948	0.927	0.925	0.97	0.984	1	0.948	0.955	0.916	0.952	0.962	0.994	0.875	-0.021	ES
74324	ENSG00000132780.12	NASP	chr1	0.00014487	0.0382998	0.975	0.978	1	0.986	1	1	0.955	0.927	1	0.899	0.917	0.945	1	0.99	1	0.949	1	0.993	0.987	0.988	1	0.961	1	1	0.958	0.987	1	1	0.987	1	1	1	1	0.984	0.995	0.991	0.984	0.945	-0.016	ES
40355	ENSG00000124126.9	PREX1	chr20	0.000145485	0.0383982	1	0.897	0.891	1	0.921	1	1	0.942	0.924	0.987	0.911	1	0.939	0.939	0.954	1	0.929	0.996	0.983	0.923	1	0.984	1	0.983	0.949	0.993	0.968	0.937	1	0.912	1	1	0.963	0.932	0.971	1	1	0.967	-0.02	ES
47446	ENSG00000159593.10	NAE1	chr16	0.000146702	0.0386552	0.981	0.928	0.97	1	1	1	0.969	0.907	0.88	0.87	0.972	0.943	1	0.956	1	0.976	1	1	1	0.966	0.985	0.968	1	0.969	0.895	1	0.938	1	1	0.857	1	1	1	0.846	1	0.979	1	1	-0.015	ES
90501	ENSG00000171634.12	BPTF	chr17	0.000147181	0.0387173	0.947	0.883	0.909	0.939	0.946	0.916	0.874	0.851	0.897	1	0.735	0.951	0.942	0.939	0.917	0.873	1	0.919	1	0.881	0.96	1	0.951	1	1	1	1	0.915	0.957	0.875	1	0.915	0.886	0.975	0.916	0.961	0.963	0.979	-0.044	ES
3792	ENSG00000069248.9	NUP133	chr1	0.000147927	0.038849	0.68	0.959	1	0.954	0.903	1	0.948	0.879	0.899	1	1	0.767	0.749	0.761	0.895	0.914	0.937	0.954	1	0.765	1	0.912	1	1	1	1	0.63	0.63	1	1	0.907	1	1	1	0.707	0.957	1	0.942	-0.031	ES
129895	ENSG00000197451.6	HNRNPAB	chr5	0.000148722	0.0388646	0.985	0.978	0.966	0.977	0.961	0.979	0.981	0.962	0.905	1	1	0.978	0.939	0.943	0.898	1	0.985	0.968	0.975	0.983	0.991	0.99	0.989	1	0.981	0.991	0.979	0.989	0.973	1	1	1	0.938	0.933	0.974	0.992	1	0.995	-0.02	ES
70199	ENSG00000106263.13	EIF3B	chr7	0.000148543	0.0388646	0.949	0.864	0.972	0.93	0.805	0.935	0.951	0.925	0.9	0.864	0.891	0.785	0.986	0.916	0.901	0.962	0.949	0.887	0.878	0.908	0.988	0.942	0.985	1	0.875	0.971	0.986	0.883	0.972	0.986	1	0.982	0.957	0.828	0.887	0.952	0.981	0.792	-0.032	ES
86029	ENSG00000115758.8	ODC1	chr2	0.000148433	0.0388646	0.918	0.95	0.989	0.979	0.906	0.967	0.984	0.993	0.877	0.996	0.923	0.981	0.883	0.967	0.991	0.95	0.921	0.99	0.989	0.846	0.976	0.988	1	0.953	0.798	0.986	0.929	0.893	0.986	1	1	1	0.903	0.952	0.965	0.994	0.968	0.994	-0.002	ES
102737	ENSG00000176853.11	FAM91A1	chr8	0.00015018	0.0391811	0.984	0.986	0.961	0.931	0.848	1	0.927	0.955	0.955	0.968	0.966	0.972	1	0.981	0.956	1	0.964	0.986	0.965	0.921	1	1	1	1	0.963	1	0.98	1	1	1	1	1	0.973	1	1	1	1	0.962	-0.028	ES
138284	ENSG00000107566.9	ERLIN1	chr10	0.000151302	0.0394091	1	0.552	0.889	0.755	0.649	1	0.913	0.8	1	1	0.382	0.481	1	0.552	0.649	1	0.861	0.712	0.649	0.497	0.812	1	0	1	0.755	0.832	1	0.481	0.649	0.712	0.903	1	0.847	1	0.569	1	0.822	0.712	0	ES
153770	ENSG00000137815.10	RTF1	chr15	0.000152539	0.0396661	0.982	0.847	1	0.905	0.956	0.92	0.986	0.944	0.942	0.921	1	0.919	1	0.968	0.945	1	1	0.936	0.941	0.946	1	0.919	1	1	0.944	0.974	1	1	1	1	1	0.976	0.946	0.958	0.949	0.954	1	0.913	-0.023	ES
129703	ENSG00000159210.5	SNF8	chr17	0.000153084	0.0397428	0.174	0.144	0.024	0.172	0.083	0.125	0.034	0.11	0.218	0.125	0.185	0.108	0.044	0.15	0.192	0.264	0.065	0.085	0.101	0.104	0.035	0.013	0.066	0.05	0.013	0.013	0.144	0.018	0.033	0.188	0.037	0.153	0.031	0.213	0.094	0.046	0.013	0.183	0.041	ES
42648	ENSG00000138433.11	CIR1	chr2	0.000155407	0.04028	0.978	0.782	0.84	0.935	0.827	1	0.979	0.974	0.885	0.97	0.895	0.925	0.923	0.887	0.947	0.893	0.99	0.984	0.929	0.879	1	0.969	0.978	1	0.859	0.951	0.929	1	0.93	0.928	0.947	0.963	0.981	0.93	0.975	0.948	0.976	0.967	-0.036	ES
25213	ENSG00000100084.10	HIRA	chr22	0.000155697	0.0402893	0.955	1	0.96	0.959	0.955	0.751	1	0.938	1	0.878	1	1	0.922	0.922	0.937	1	0.911	0.917	0.89	0.83	0.963	0.92	0.602	0.931	1	1	1	0.864	0.964	0.831	0.885	0.909	0.86	0.831	0.878	0.836	0.952	0.893	0.047	ES
150610	ENSG00000185104.15	FAF1	chr1	0.000156501	0.0404306	0.07	0.117	0.061	0.14	0.122	0.1	0.038	0.048	0.107	0.032	0.071	0.115	0.053	0.073	0.1	0.132	0.058	0.098	0.029	0.178	0.044	0.032	0.024	0.006	0.015	0.018	0.043	0.056	0.025	0.081	0.024	0.021	0.048	0.23	0.049	0.022	0.018	0.091	0.025	ES
24002	ENSG00000156411.5	C14orf2	chr14	0.000156753	0.0404306	0.946	0.923	0.995	0.98	0.944	0.938	0.977	0.961	0.992	0.991	0.956	0.951	0.982	0.942	0.92	0.977	0.957	0.985	0.972	0.966	0.986	0.982	0.969	1	0.976	0.966	0.97	0.983	0.988	0.977	0.998	0.961	0.956	0.956	0.938	0.992	0.979	0.975	-0.014	ES
5180	ENSG00000138069.12	RAB1A	chr2	0.000158408	0.0407307	1	0.951	1	0.973	0.953	0.945	0.923	0.966	0.977	0.904	0.957	0.927	0.979	0.964	1	0.979	0.991	0.988	0.988	0.989	0.919	0.911	0.964	1	0.982	0.982	0.984	0.987	0.965	0.977	0.984	0.953	1	0.925	0.992	0.954	0.986	0.971	-0.011	ES
60712	ENSG00000093009.5	CDC45	chr22	0.00015843	0.0407307	0	0.072	0.08	0.074	0.048	0	0.087	0	0	0.304	0.214	0	0.065	0.169	0	1	0	0.098	0.045	0	0.046	0.098	0	0	0.141	0.035	0	0.225	0.05	0.08	0	0	0	0.111	0	0	0	0.08	-0.013	ES
5453	ENSG00000130348.7	QRSL1	chr6	0.000159363	0.0409042	0.946	0.87	0.958	0.84	0.95	1	1	1	0.853	0.948	0.867	0.968	0.928	0.977	1	1	0.949	0.979	1	0.979	1	0.91	1	0.877	1	0.873	1	1	1	0.879	1	1	0.89	0.879	0.899	1	0.751	0.853	-0.004	ES
78100	ENSG00000203666.8	EFCAB2	chr1	0.00015999	0.0409987	1	1	0.321	1	1	0.768	0	0.68	1	0	0.485	0.44	0.485	0.524	1	0.485	0.809	0.371	0.398	0.321	0.524	0.768	0.414	1	0.321	0.722	1	0.355	0.515	0.485	0.361	0.414	0.44	0.586	0.505	0.321	0.191	0.43	0.137	ES
132790	ENSG00000104419.10	NDRG1	chr8	0.000161098	0.0411498	0.975	0.964	0.885	0.993	0.936	0.96	0.957	0.991	0.919	0.989	0.914	0.969	1	0.925	0.98	1	0.965	0.952	0.966	0.835	0.962	0.995	0.935	1	0.972	0.996	0.833	0.966	0.892	0.968	0.902	0.98	0.928	0.999	0.969	1	1	0.947	0.002	ES
47763	ENSG00000106682.10	EIF4H	chr7	0.000161017	0.0411498	0.985	0.978	0.921	0.935	0.971	0.972	0.921	0.938	0.971	0.847	0.952	0.939	0.906	0.975	0.972	0.96	0.979	0.958	0.92	0.968	0.894	0.802	0.946	0.639	0.948	0.836	0.964	0.964	0.955	0.923	0.881	0.907	0.941	0.978	0.949	0.89	0.865	0.899	0.034	ES
54084	ENSG00000087206.12	UIMC1	chr5	0.000164512	0.0419543	0.958	0.787	1	0.957	0.795	0.773	0.978	0.963	0.94	0.952	0.956	0.92	0.895	0.925	0.907	1	0.872	1	1	0.872	1	1	1	0.953	1	0.929	0.882	1	0.955	0.981	1	1	1	0.955	0.894	1	0.946	0.902	-0.049	ES
103424	ENSG00000140374.11	ETFA	chr15	0.000168706	0.042886	0.098	0.093	0.053	0.032	0.148	0.02	0.01	0	0.186	0.034	0.065	0.125	0.08	0.204	0.023	0.084	0.042	0.055	0.01	0.082	0.039	0.009	0.012	0.035	0	0.033	0.098	0.009	0.006	0.123	0	0.098	0.042	0.061	0.025	0.022	0.03	0.076	0.035	ES
14515	ENSG00000011638.6	TMEM159	chr16	0.000168455	0.042886	0.154	0.092	0.089	0.05	0	0.092	0.066	0.041	0.057	0.057	0.145	0.119	0.108	0	0	0.124	0.028	0.083	0.015	0.047	0	0.041	0	0.145	0.053	0.082	0.195	0	0.113	0	0.057	0	0.032	0.111	0.116	0.104	0.027	0.049	0.01	ES
172737	ENSG00000103121.4	CMC2	chr16	0.000169409	0.0429956	0.212	0.236	0.169	0.099	0.132	0.219	0.126	0.108	0.233	0.045	0.138	0.275	0.211	0.161	0.23	0.154	0.145	0.046	0.139	0.138	0.108	0.038	0.061	0.041	0.313	0.046	0.127	0.173	0.14	0.176	0.032	0.187	0.028	0.127	0.068	0.039	0.098	0.121	0.062	ES
54086	ENSG00000087206.12	UIMC1	chr5	0.000169752	0.043014	0.957	0.788	1	0.956	0.792	0.769	0.978	0.962	0.942	0.953	0.956	0.92	0.898	0.924	0.907	1	0.87	1	1	0.87	1	1	1	0.952	1	0.93	0.886	1	0.954	0.98	1	1	1	0.954	0.892	1	0.946	0.902	-0.049	ES
21097	ENSG00000125347.9	IRF1	chr5	0.000171548	0.0433998	0.984	0.875	1	0.975	0.989	1	0.935	0.987	1	0.861	0.955	0.843	1	0.971	0.91	1	0.945	0.985	0.992	0.958	0.984	0.943	0.989	1	0.936	0.987	0.986	0.993	1	0.976	1	0.916	0.971	0.977	0.981	0.956	0.931	0.855	-0.016	ES
83747	ENSG00000080603.12	SRCAP	chr16	0.000172196	0.0434944	0.947	0.964	0.935	0.967	0.865	1	1	0.876	1	1	1	1	1	1	1	1	0.787	1	0.809	0.884	0.856	0.838	1	1	1	0.863	1	0.895	0.945	1	0.903	0.909	0.917	0.901	0.945	0.852	1	0.881	0.049	ES
117193	ENSG00000221838.5	AP4M1	chr7	0.000176174	0.0444283	1	0.31	0.838	0.796	0.75	0.545	0.782	0.375	1	1	0.615	1	1	0.523	0.677	0.868	1	1	0.878	1	1	0.677	1	0.89	1	0.796	1	1	0.813	0.9	0.807	1	0.642	1	0.857	0.444	0.926	0.807	-0.135	ES
84826	ENSG00000145860.7	RNF145	chr5	0.00017802	0.0448227	0.826	0.819	0.788	0.801	0.659	0.905	0.947	0.928	0.906	0.829	0.846	0.905	1	0.877	0.626	1	1	0.956	0.826	0.797	0.853	0.908	1	1	0.941	1	0.904	0.81	0.868	0.823	1	1	0.817	0.84	1	0.927	0.766	0.906	-0.066	ES
111755	ENSG00000151893.10	CACUL1	chr10	0.000179266	0.0450486	0.896	1	1	0.881	0.816	1	0.865	0.937	0.816	0.945	0.893	0.768	1	0.959	1	1	1	0.93	0.925	0.93	1	1	1	1	0.96	1	1	1	1	0.967	1	1	0.945	0.824	1	0.925	1	0.923	-0.052	ES
56569	ENSG00000147162.9	OGT	chrX	0.000179485	0.0450486	0.939	0.902	0.985	0.954	0.788	1	0.914	0.959	0.953	1	0.941	0.909	0.879	0.876	1	0.904	1	0.962	0.884	0.805	0.981	1	0.939	1	0.951	1	1	0.965	0.975	0.924	1	1	1	0.943	0.888	1	0.941	0.96	-0.024	ES
19208	ENSG00000133247.9	SUV420H2	chr19	0.000180548	0.0452437	1	0.87	0.876	0.893	0.806	0.745	0.783	1	1	0.921	0.854	0.862	1	0.714	0.816	1	1	1	0.941	0.87	0.87	0.769	1	0.87	1	1	1	0.745	0.934	0.806	1	0.873	0.793	0.915	0.812	0.806	0.862	0.51	-0.01	ES
80826	ENSG00000136051.9	KIAA1033	chr12	0.000185299	0.046361	0.804	0.459	0.729	0.803	0.767	0.782	0.512	0.533	0.911	0.62	0.677	0.621	0.911	0.671	0.812	0.666	0.545	0.886	0.615	0.778	0.886	0.913	0.705	0.944	0.827	0.913	0.672	1	0.919	0.654	0.886	1	0.792	0.964	0.813	0.911	0.957	0.724	-0.117	ES
30289	ENSG00000124789.7	NUP153	chr6	0.000187217	0.0466677	1	0.969	0.918	0.887	0.825	1	0.883	0.973	1	0.962	0.924	0.85	1	0.899	1	0.9	0.91	1	0.92	0.941	0.939	0.947	1	1	0.986	0.885	0.95	0.846	0.963	0.923	1	1	0.977	0.917	0.983	0.98	1	0.941	-0.013	ES
37382	ENSG00000100097.7	LGALS1	chr22	0.000187408	0.0466677	0.774	0.73	0.983	0.486	0.858	0.961	0.939	0.875	1	0.701	0.868	0.497	1	1	0.77	1	0.798	0.962	0.781	0.89	1	0.948	0.89	0.935	0.94	0.963	1	0.964	1	1	0.926	0.837	0.972	0.835	0.978	0.908	1	0.655	-0.091	ES
86035	ENSG00000115758.8	ODC1	chr2	0.00018719	0.0466677	0.932	0.957	0.991	0.982	0.934	0.976	0.983	0.993	0.934	0.995	0.944	0.982	0.914	0.978	0.993	0.965	0.941	0.993	0.991	0.888	0.978	0.989	1	0.963	0.849	0.985	0.942	0.922	0.99	1	1	1	0.929	0.957	0.974	0.994	0.973	0.994	0	ES
79839	ENSG00000145391.9	SETD7	chr4	0.00019258	0.0478805	1	0.835	1	1	0.688	0.534	1	0.959	1	0.913	1	0.825	1	0.722	1	1	0.579	0.886	0.696	0.733	1	0.886	1	1	0.555	0.932	0.534	0.187	1	0.647	0.478	0.647	0.91	0.579	0.805	1	1	0.884	0.118	ES
84713	ENSG00000156735.6	BAG4	chr8	0.000193388	0.0480063	1	0.852	0.574	0.812	0.828	0.49	0.743	1	0.684	1	0.706	0.716	0.852	0.818	1	0.591	1	0.885	0.627	0.862	0.706	0.719	1	1	0.706	0.243	1	0.896	0.643	1	1	1	1	0.638	1	0.743	1	0.753	-0.022	ES
132189	ENSG00000108840.11	HDAC5	chr17	0.000194088	0.0480297	1	0.838	1	0.915	0.896	1	0.784	1	1	0.887	0.885	0.834	1	1	1	1	0.921	1	0.965	0.815	1	1	1	1	0.921	1	1	1	1	1	1	1	1	0.938	0.926	1	1	0.758	-0.031	ES
49511	ENSG00000197746.9	PSAP	chr10	0.0001938	0.0480297	0.962	0.753	0.992	0.906	0.93	0.931	0.982	0.911	0.959	0.914	0.917	0.833	1	0.965	0.819	0.991	0.868	0.965	0.974	0.919	0.967	0.951	0.985	0.987	0.95	0.983	0.991	0.985	0.982	0.958	0.994	0.973	0.939	0.758	0.869	0.929	0.974	0.875	-0.028	ES
91358	ENSG00000143119.8	CD53	chr1	0.000195669	0.0483455	1	0.879	1	1	0.889	1	1	0.877	1	0.837	0.851	0.873	1	0.827	0.844	1	0.72	0.962	0.935	0.896	0.857	0.8	0.926	1	0.588	0.92	0.889	0.811	1	0.896	1	0.682	0.943	0.677	0.916	1	0.863	0.748	0.054	ES
153011	ENSG00000153310.14	FAM49B	chr8	0.000198051	0.0488579	0.922	0.934	0.955	0.939	0.893	1	0.927	0.918	1	0.925	0.897	0.86	0.967	0.83	0.917	0.977	0.976	0.96	0.953	0.99	0.942	0.947	0.967	0.964	0.884	0.981	0.896	0.863	0.965	0.908	0.941	0.973	0.976	0.965	0.953	0.955	0.965	0.925	-0.023	ES
124905	ENSG00000266053.2	RP11-143J12.2	chr18	0.000201064	0.0495241	0.86	1	0.592	0.592	0.743	1	0.765	0.925	0.765	0.717	0.62	1	1	0.765	1	0.499	0.743	0.717	0.835	0.666	0.42	0.449	0.784	0.266	1	1	1	0.458	0.685	0.755	1	0.765	0.547	1	0.784	0.735	1	1	0.079	ES
89680	ENSG00000150093.14	ITGB1	chr10	0.00020148	0.0495498	0.785	0.849	0.866	0.961	0.772	1	0.891	0.865	1	0.918	0.86	0.859	1	0.838	0.843	0.715	1	0.945	0.869	0.914	1	0.962	0.708	1	0.72	1	1	0.942	0.97	0.822	1	1	0.948	0.889	0.928	1	1	0.968	-0.039	ES
57126	ENSG00000122566.16	HNRNPA2B1	chr7	0.000203121	0.0497989	0.966	0.953	0.999	0.994	0.926	0.97	0.994	0.977	0.982	0.983	0.973	0.955	0.982	0.976	0.942	1	0.974	0.991	0.995	0.962	0.991	0.997	0.962	0.998	0.951	0.999	0.986	0.984	0.998	0.982	0.998	1	0.996	0.961	0.938	0.991	0.999	0.967	-0.012	ES
57200	ENSG00000247774.2	PCED1B-AS1	chr12	0.000202866	0.0497989	1	0.612	0.73	1	1	1	0.643	0.403	0.783	1	1	0.575	0.9	0.759	1	0.863	0.678	1	0.818	0.851	0.73	0.802	1	1	1	1	0.643	0.712	1	0.643	0.806	1	0.812	1	0.73	0.792	0.963	0.491	-0.014	ES
166894	ENSG00000169919.12	GUSB	chr7	0.000203906	0.0499143	0.822	0.625	0.74	0.652	0.858	0.566	0.814	0.755	0.881	0.722	0.903	0.838	0.961	0.668	0.703	0.673	0.843	0.888	0.973	0.81	0.904	0.872	0.694	0.937	0.881	0.952	0.933	0.962	0.757	0.872	1	0.622	0.814	0.861	0.917	0.707	0.954	0.779	-0.085	ES
625	ENSG00000089327.10	FXYD5	chr19	2.22045e-16	1.13176e-12	0.068	0.173	0.033	0.105	0.166	0.072	0.033	0.099	0.092	0.071	0.091	0.235	0.062	0.097	0.087	0.043	0.052	0.079	0.113	0.095	0.024	0.075	0.037	0.017	0.044	0.031	0.065	0.028	0.022	0.087	0.018	0.039	0.067	0.11	0.1	0.048	0.025	0.11	0.041	A5SS
4571	ENSG00000198755.6	RPL10A	chr6	5.4734e-14	1.3949e-10	0.047	0.068	0.06	0.113	0.072	0.079	0.032	0.091	0.069	0.042	0.08	0.061	0.052	0.047	0.071	0.045	0.035	0.044	0.078	0.078	0.029	0.064	0.03	0.027	0.058	0.07	0.033	0.035	0.082	0.045	0.015	0.061	0.067	0.126	0.048	0.036	0.047	0.036	0.014	A5SS
705	ENSG00000085662.9	AKR1B1	chr7	7.49553e-11	1.27349e-07	0.176	0.162	0.049	0.23	0.182	0.197	0.095	0.334	0.217	0.247	0.176	0.247	0.069	0.235	0.215	0.299	0.027	0.081	0.094	0.07	0.041	0.121	0.149	0.044	0.031	0.128	0.189	0.056	0.078	0.385	0.013	0.168	0.025	0.298	0.105	0.116	0.026	0.313	0.065	A5SS
2687	ENSG00000197958.8	RPL12	chr9	1.22431e-09	1.56008e-06	0.019	0.015	0.017	0.046	0.017	0.011	0.012	0.04	0.011	0.027	0.023	0.028	0.007	0.015	0.02	0.007	0.009	0.014	0.037	0.013	0.008	0.028	0.006	0.011	0.018	0.023	0.008	0.009	0.017	0.01	0.004	0.025	0.018	0.035	0.024	0.015	0.014	0.013	0.005	A5SS
2080	ENSG00000114054.9	PCCB	chr3	1.8818e-09	1.9183e-06	0.661	0.486	0.802	1	0.344	1	0.481	0.699	1	0.669	1	0.81	1	0.643	0.503	0.712	0.863	0.849	1	1	1	0.838	0.669	1	0.56	1	1	1	0.917	1	0.832	0.838	1	0.553	1	0.643	1	0.611	-0.125	A5SS
4382	ENSG00000110958.11	PTGES3	chr12	2.37732e-09	2.01953e-06	0.008	0.017	0.042	0.027	0.029	0.036	0.019	0.048	0.078	0.034	0.025	0.055	0.026	0.064	0.014	0.049	0.003	0.037	0.041	0.047	0.051	0.016	0.013	0.014	0.022	0.009	0.034	0.015	0.012	0.035	0.009	0.018	0.011	0.035	0.007	0.016	0.007	0.032	0.012	A5SS
2386	ENSG00000102317.13	RBM3	chrX	4.23379e-09	3.0828e-06	0.02	0.034	0.055	0.074	0.036	0.062	0.019	0.023	0.088	0.047	0.034	0.029	0.03	0.049	0.027	0.019	0.007	0.047	0.049	0.038	0.032	0.03	0.019	0.053	0.014	0.036	0.04	0.019	0.03	0.06	0.02	0.016	0.024	0.058	0.019	0.027	0.026	0.035	0.011	A5SS
1242	ENSG00000114388.8	NPRL2	chr3	4.12683e-07	0.000262931	0	0	0.124	0.145	0.543	0	0.266	0	0.22	0.22	0	0.124	0.175	0.203	0.298	0	0.298	0.389	0.078	0	0.096	0.22	0	0.175	0.298	0.298	0.22	0	0.078	0.124	0	0	0	0.175	0.096	0	0.124	0.459	0.019	A5SS
5455	ENSG00000137955.11	RABGGTB	chr1	5.6917e-07	0.00032234	0.427	0.691	0.902	0.806	0.873	0.498	0.721	0.826	0.781	0.862	1	0.859	0.641	0.814	0.704	1	1	0.799	0.886	1	0.893	1	1	1	1	0	0.676	1	0.665	0.943	1	1	0.704	0.95	0.781	0.856	0.806	0.826	-0.1	A5SS
6377	ENSG00000165233.13	C9orf89	chr9	7.01938e-07	0.000357778	0.981	0.847	1	0.937	0.81	1	0.826	0.888	0.968	1	0.913	0.941	1	0.956	1	1	1	1	1	0.937	0.882	1	0.965	1	0.666	0.957	0.986	1	1	0.967	1	1	0.948	0.84	0.958	1	1	0.861	-0.017	A5SS
4562	ENSG00000143436.6	MRPL9	chr1	1.10061e-06	0.000509981	0.037	0.192	0.112	0.067	0.185	0.142	0.023	0.034	0.231	0	0.29	0.056	0.063	0.192	0.106	0.075	0.048	0.047	0.054	0.09	0.019	0.038	0.076	0	0.04	0.028	0.056	0.065	0.051	0.134	0.036	0.049	0.061	0.095	0.05	0	0	0	0.067	A5SS
5636	ENSG00000143390.13	RFX5	chr1	2.31125e-06	0.000981703	0	0.2	0.172	0	0.652	0.556	0.172	0	0.238	0	0	0	0.172	0	0	0.556	0.385	0.278	0.2	0.238	0.221	0.172	0	0.065	0	0.263	0	0.172	0.172	0.238	0.094	0	0.161	0.652	0.238	0	0.082	0.652	-0.066	A5SS
4712	ENSG00000165195.9	PIGA	chrX	3.01903e-06	0.00102587	1	0.877	0.85	1	0.796	1	0.805	0.889	1	0.896	0.692	0.826	0.632	0.749	1	0.834	0.529	0.931	0.747	1	0.943	1	1	1	0.782	0.841	1	0.841	0.805	0.805	0.822	0.834	1	0.906	0.781	0.915	0.864	0.945	-0.008	A5SS
4943	ENSG00000149100.8	EIF3M	chr11	2.9962e-06	0.00102587	0.708	0.814	0.84	0.842	0.728	0.87	0.687	0.622	0.821	0.762	0.816	0.748	0.803	0.728	0.627	0.876	0.794	0.971	1	0.766	0.92	1	0.736	1	0.446	1	0.647	0.76	0.965	0.917	0.944	0.838	0.852	0.895	0.897	0.806	1	0.89	-0.105	A5SS
5056	ENSG00000101182.10	PSMA7	chr20	2.98732e-06	0.00102587	0.129	0.21	0.083	0.167	0.243	0.178	0.058	0.121	0.275	0.105	0.116	0.232	0.07	0.297	0.211	0.282	0.067	0.155	0.203	0.059	0.062	0.083	0.132	0.026	0.06	0.06	0.107	0.132	0.055	0.312	0.03	0.13	0.084	0.2	0.109	0.087	0.046	0.203	0.05	A5SS
3624	ENSG00000168002.7	POLR2G	chr11	3.76828e-06	0.00120043	0.188	0.139	0.047	0.114	0.19	0.059	0.055	0.118	0.138	0.079	0.124	0.107	0.015	0.06	0.185	0.128	0.042	0.06	0.122	0.055	0.017	0.04	0.056	0.029	0.023	0.041	0.097	0.017	0.044	0.238	0.013	0.146	0.037	0.208	0.074	0.089	0.017	0.085	0.035	A5SS
2852	ENSG00000211460.7	TSN	chr2	5.51979e-06	0.00165496	0.028	0.089	0.078	0.065	0.045	0.028	0.042	0.047	0.048	0.031	0.093	0.133	0.047	0.056	0.085	0.073	0.009	0.063	0	0.058	0.042	0.024	0.031	0.02	0.006	0.009	0.028	0.022	0.031	0.083	0.023	0.041	0.028	0.047	0.009	0.046	0.009	0.068	0.028	A5SS
1220	ENSG00000038274.12	MAT2B	chr5	1.1015e-05	0.00311908	1	0.757	0.757	0.609	1	1	0.745	0.721	0.56	0.663	0.355	0.737	1	0.438	0.465	0.644	1	1	1	0.534	0.761	0.725	1	0.753	0.308	1	1	1	0.69	0.693	0.761	0.66	0.583	0.781	1	1	0.732	0.69	-0.076	A5SS
3866	ENSG00000203875.6	SNHG5	chr6	1.23522e-05	0.00331365	0.86	0.807	0.86	0.733	0.606	0.699	0.611	0.758	0.835	0.763	0.69	0.748	0.747	0.613	0.754	0.88	0.831	0.815	0.795	0.795	0.818	0.793	0.802	0.845	0.661	0.699	0.826	0.855	0.808	0.827	0.846	0.907	0.817	0.686	0.776	0.89	0.898	0.756	-0.071	A5SS
2626	ENSG00000070756.9	PABPC1	chr8	1.90393e-05	0.00465544	0.012	0.026	0.024	0.021	0.022	0.02	0.014	0.059	0.028	0.024	0.016	0.056	0.03	0.039	0.014	0.017	0.008	0.061	0.024	0.031	0.039	0.012	0.008	0.01	0.014	0.011	0.021	0.014	0.016	0.027	0.014	0.011	0.023	0.038	0.011	0.014	0.013	0.039	0.006	A5SS
4105	ENSG00000127527.9	EPS15L1	chr19	1.91807e-05	0.00465544	0.734	1	0.968	0.936	0.83	0.74	0.924	0.844	1	0.709	0.749	0.837	1	0.504	0.74	1	1	1	0.867	0.619	0.936	0.822	1	1	0.929	0.914	0.803	0.914	0.947	0.722	1	1	0.88	0.874	0.936	0.907	1	1	-0.082	A5SS
3430	ENSG00000100242.11	SUN2	chr22	3.12487e-05	0.00723976	0.065	0.478	0.112	0.488	0.287	0.359	0.203	0.268	0.285	0.134	0.232	0.38	0.039	0.182	0.163	0.272	0.063	0.092	0.209	0.116	0.176	0.241	0.178	0.086	0.034	0.13	0.134	0.026	0.191	0.126	0.028	0.119	0.185	0.368	0.129	0.145	0.056	0.55	0.086	A5SS
3191	ENSG00000110717.6	NDUFS8	chr11	3.45317e-05	0.00765253	0.161	0.1	0.086	0.21	0.148	0.085	0.102	0.228	0.189	0.164	0.122	0.148	0.116	0.104	0.306	0.205	0.085	0.069	0.116	0.091	0.059	0.089	0.031	0.116	0.009	0.086	0.069	0.037	0.08	0.111	0.01	0.165	0.106	0.241	0.138	0.118	0.041	0.166	0.054	A5SS
4262	ENSG00000149273.10	RPS3	chr11	3.6566e-05	0.00776569	0.906	0.854	0.883	0.854	0.872	0.844	0.782	0.793	0.85	0.839	0.756	0.81	0.895	0.916	0.827	0.784	0.883	0.929	0.79	0.838	0.93	0.862	0.885	0.943	0.888	0.922	0.849	0.911	0.792	0.864	0.976	0.848	0.891	0.687	0.898	0.913	0.928	0.871	-0.028	A5SS
5496	ENSG00000143379.8	SETDB1	chr1	3.94858e-05	0.00794795	1	1	1	1	0.661	0.82	0.661	0.565	0.722	0.765	0.82	1	0.661	0.634	0.661	1	0.901	0.854	0.661	0.661	0.684	1	0.82	0.565	1	0.722	0.722	0.52	0.877	0.796	0.765	0.886	0.438	0.722	1	1	0.722	0.82	0.009	A5SS
5802	ENSG00000162894.7	FAIM3	chr1	4.05428e-05	0.00794795	1	0.887	0.883	0.89	1	0.496	0.899	1	0.767	0.839	1	1	0.939	1	1	1	0.798	0.965	0.663	0.944	0.942	0.916	0.775	0.826	0.93	0.911	0.893	1	0.881	0.802	0.952	1	0.901	1	0.903	0.889	0.899	0.873	0.008	A5SS
1499	ENSG00000107959.11	PITRM1	chr10	6.30316e-05	0.0111908	0.645	0.617	1	0.911	0.682	0.784	0.817	1	1	0.866	0.518	1	1	0.569	0.758	0.413	1	0.884	1	0.427	1	0.892	0.349	0.841	1	0.832	1	0.665	0.484	0.719	0.698	0.827	0.631	0.888	1	0.89	1	0.732	0.021	A5SS
4294	ENSG00000112031.11	MTRF1L	chr6	5.9691e-05	0.0111908	0.676	1	0.871	0.857	0.82	1	0.812	0.828	0.812	0.926	0.627	0.743	1	0.885	1	1	0.464	0.616	0.743	0.658	0.706	1	0.771	1	0.812	0.49	1	0.658	0.706	0.841	1	1	0.933	0.866	1	1	1	0.872	0.025	A5SS
5566	ENSG00000100823.7	APEX1	chr14	6.58669e-05	0.0111908	0.279	0.105	0.148	0.192	0.143	0.167	0.164	0.15	0.289	0.102	0.188	0.095	0.14	0.229	0.354	0.253	0.2	0.046	0.158	0.094	0.067	0.096	0.218	0.164	0.057	0.101	0.195	0.072	0.213	0.21	0.075	0.195	0.139	0.109	0.111	0.116	0.054	0.057	0.053	A5SS
895	ENSG00000164062.8	APEH	chr3	6.46486e-05	0.0111908	0.694	0.767	0.777	0.669	1	1	0.532	1	1	0.752	1	1	0.759	1	0.431	0.159	0.602	0.883	0.847	1	0.924	0.735	1	0.839	1	0.78	0.532	0.835	0.853	0.706	0.887	0.548	0.669	1	0.503	0.735	0.898	1	0.046	A5SS
5941	ENSG00000116337.11	AMPD2	chr1	6.85337e-05	0.0112683	0.063	0.104	0.219	0.193	0.148	0.186	0.103	0.107	0.229	0.044	0.032	0.171	0.077	0.19	0.097	0.094	0.118	0.127	0.053	0.16	0.135	0.086	0.035	0.038	0.051	0.037	0.148	0.057	0.071	0.073	0.02	0.022	0.084	0.148	0.057	0	0.101	0.104	0.052	A5SS
2259	ENSG00000197045.8	GMFB	chr14	9.37234e-05	0.0145815	0.132	0.096	0	0.095	0.074	0.065	0	0.09	0.065	0	0.113	0.085	0.16	0.106	0.098	0.113	0.109	0.166	0.142	0.276	0.087	0.065	0.025	0.113	0.143	0.172	0.141	0.203	0.19	0.113	0.071	0.113	0.22	0.157	0.183	0.132	0.071	0.122	-0.057	A5SS
872	ENSG00000182511.7	FES	chr15	9.44063e-05	0.0145815	1	1	1	0.701	0.708	1	1	1	0.766	0.539	0.701	1	1	1	1	1	0.621	0.742	1	0.67	0.666	0.897	1	0.814	0.678	0.872	1	1	1	1	0.748	1	0.72	0.652	0.875	0.369	0.492	0.413	0.102	A5SS
1855	ENSG00000088247.11	KHSRP	chr19	9.98687e-05	0.0149715	0.917	0.983	0.961	0.97	1	0.86	1	0.963	1	1	1	0.931	0.91	0.952	0.945	0.957	1	0.896	0.918	0.952	0.841	0.925	1	1	0.928	0.928	0.976	1	0.836	0.956	0.939	0.811	0.881	0.988	0.933	1	0.941	0.973	0.021	A5SS
4158	ENSG00000168010.6	ATG16L2	chr11	0.00010399	0.0151439	1	0.557	1	0.577	0.477	0.279	1	1	0.59	0.867	0.649	1	0.47	0.59	1	1	1	0.809	1	1	0.804	1	1	0.901	0.448	1	0.703	0.48	0.732	0.465	0.769	1	0.666	0.715	0.552	1	0.737	1	-0.079	A5SS
3834	ENSG00000119801.8	YPEL5	chr2	0.000120809	0.0171045	1	0.95	1	0.977	0.976	0.907	0.991	0.976	1	0.974	1	0.989	1	0.915	0.943	1	0.892	0.977	0.953	0.988	0.9	0.975	0.843	1	1	0.799	0.906	1	0.826	0.942	1	1	0.888	0.917	0.972	0.926	0.94	0.981	0.033	A5SS
4875	ENSG00000007202.10	KIAA0100	chr17	0.000124205	0.0171101	0.562	1	0.858	0.917	0.74	0.746	1	0.746	0.704	1	1	0.777	0.668	0.832	0.629	0.631	1	1	0.805	0.832	0.868	0.796	0.594	0.85	0.85	0.805	0.719	0.594	0.871	1	1	0.562	0.868	1	1	0.751	0.854	1	-0.025	A5SS
2434	ENSG00000125538.7	IL1B	chr2	0.000129673	0.0173933	0.88	0.658	0.911	0.818	1	1	1	0.895	1	0.878	1	1	0.242	1	0.699	1	1	0.877	0.727	1	1	0.934	0.929	1	0.851	0.956	0.806	0.751	1	1	0.891	1	0.658	0.783	0.751	1	0.858	1	-0.038	A5SS
357	ENSG00000053900.6	ANAPC4	chr4	0.000141761	0.0180638	0	0	0.17	0.327	0.15	0.493	0.195	0.108	0	0.081	0.493	0.13	0	0	0	0.108	1	0.044	0.097	0.122	0.393	0.097	0	0	1	0.108	0.261	0	0.154	0.209	0.163	0.493	0.057	0	0.163	0.177	0.294	0.163	-0.079	A5SS
623	ENSG00000089327.10	FXYD5	chr19	0.000138748	0.0180638	0.022	0.027	0.017	0.008	0.012	0.019	0.004	0.021	0.013	0.015	0.02	0.043	0.023	0.025	0.018	0.004	0.001	0.034	0.026	0.009	0.017	0.019	0.009	0.007	0.005	0.013	0.01	0.008	0.003	0.032	0.005	0.007	0.013	0.029	0.011	0.023	0.012	0.017	0.005	A5SS
5112	ENSG00000100219.12	XBP1	chr22	0.000155775	0.0193654	0.042	0.016	0.044	0.025	0.015	0.068	0.011	0.026	0.02	0.017	0.026	0.007	0.023	0.015	0.008	0	0.035	0.035	0.016	0.012	0.015	0.014	0.046	0.041	0.062	0.026	0.042	0.047	0.033	0.023	0.025	0.04	0.057	0.006	0.03	0.01	0.027	0	-0.004	A5SS
6797	ENSG00000001497.12	LAS1L	chrX	0.000174666	0.021197	0.079	0.129	0.083	0.1	0.074	0.086	0.036	0.047	0.176	0.028	0.117	0.055	0.055	0.082	0.038	0.114	0.013	0.073	0.046	0.089	0.087	0.047	0.044	0.05	0.025	0.029	0.062	0.061	0.101	0.118	0.028	0.046	0.033	0.152	0.032	0.044	0.017	0.033	0.021	A5SS
5097	ENSG00000229117.4	RPL41	chr12	0.000243199	0.0288275	0.07	0.099	0.104	0.136	0.065	0.147	0.032	0.098	0.093	0.042	0.086	0.128	0.089	0.079	0.078	0.088	0.035	0.052	0.133	0.081	0.047	0.049	0.058	0.169	0.06	0.081	0.064	0.065	0.096	0.137	0.027	0.098	0.053	0.177	0.046	0.049	0.063	0.071	0.012	A5SS
4380	ENSG00000089053.8	ANAPC5	chr12	0.00028745	0.0325585	0.245	0.128	0.071	0.063	0.09	0.161	0.121	0.29	0.08	0.033	0.076	0.083	0.036	0.152	0.115	0.185	0.115	0.109	0.128	0.081	0.092	0.025	0.07	0.026	0.026	0.021	0.079	0.033	0.027	0.179	0.025	0.043	0.04	0.152	0.036	0.021	0.005	0.115	0.045	A5SS
50	ENSG00000105819.9	PMPCB	chr7	0.000285262	0.0325585	0.11	0.133	0.207	0.332	0.321	0.225	0.155	0.121	0.397	0.142	0.349	0.267	0.325	0.27	0.176	0.315	0.045	0.154	0.251	0.199	0.174	0.092	0.077	0.048	0.208	0.056	0.241	0.26	0.222	0.328	0.08	0.132	0.103	0.404	0.165	0.029	0.059	0.16	0.07	A5SS
1644	ENSG00000140464.15	PML	chr15	0.000390126	0.0432276	0.104	0	0.076	0.249	0.055	0	0.171	0	0	0	0.104	0	0.134	0.089	0.044	0.14	0.27	0.134	0.064	0.046	0.044	0.079	0.062	0.134	0.113	0.057	0.217	0.128	0.072	0.104	0.104	0.171	0.134	0.156	0.171	0.125	0.089	0.156	-0.052	A5SS
2342	ENSG00000108671.5	PSMD11	chr17	0.000416526	0.0451709	0.026	0.039	0.02	0.028	0.052	0.045	0.035	0.033	0.066	0.024	0.013	0.06	0.061	0.064	0.046	0.067	0	0.021	0.013	0.044	0.029	0.037	0.01	0.021	0	0.037	0	0.043	0.015	0.076	0	0.015	0	0.039	0	0.033	0.023	0.02	0.017	A5SS
2246	ENSG00000149923.9	PPP4C	chr16	0.000450677	0.0478563	0.934	0.71	0.911	0.893	0.707	0.829	0.966	0.988	0.914	0.884	0.822	0.808	0.89	0.905	0.878	0.972	0.85	0.882	0.885	0.843	0.964	0.959	0.986	1	0.86	0.99	0.905	0.951	0.963	0.971	0.983	0.967	0.824	0.755	0.781	0.986	0.892	0.77	-0.041	A5SS
5886	ENSG00000135596.13	MICAL1	chr6	0.000469285	0.0488152	0.979	0.612	0.964	0.866	0.858	0.674	0.938	0.887	0.964	0.84	0.882	1	0.913	0.901	0.761	0.968	0.599	0.899	0.961	0.963	0.94	0.842	0.935	1	0.919	0.97	0.917	0.961	0.977	0.874	1	0.949	0.96	0.882	0.883	0.794	1	0.838	-0.045	A5SS
253	ENSG00000185187.8	SIGIRR	chr11	0.000481206	0.0490542	0	0	0.27	0.481	0	0.236	0	0	0	0.481	0	0	0.27	0.188	0	0.093	0	0.117	0	0.093	0.198	0.144	0.117	0.27	1	0	0.236	0.481	0.195	0.236	0.27	0.115	0	0.134	0.27	0.357	0.481	0	-0.081	A5SS
1253	ENSG00000197111.11	PCBP2	chr12	0	0	0.208	0.13	0.048	0.116	0.12	0.121	0.042	0.225	0.241	0.033	0.122	0.111	0.04	0.113	0.093	0.188	0.049	0.098	0.065	0.119	0.027	0.039	0.084	0.009	0.026	0.026	0.09	0.052	0.06	0.122	0.013	0.042	0.062	0.17	0.051	0.044	0.012	0.101	0.05	A3SS
1614	ENSG00000160783.15	PMF1	chr1	0	0	1	0.98	0.994	1	1	0.968	1	0.993	1	0.946	0.971	0.988	1	0.843	1	0.859	0.856	0.983	0.85	0.985	0.915	1	0.928	0.927	0.986	0.98	0.983	0.861	0.841	1	1	0.844	0.865	1	1	0.922	0.847	1	0.047	A3SS
1640	ENSG00000100316.11	RPL3	chr22	0	0	0.023	0.036	0.037	0.047	0.06	0.034	0.043	0.028	0.026	0.027	0.05	0.041	0.023	0.025	0.026	0.015	0.02	0.021	0.066	0.026	0.014	0.027	0.018	0.019	0.035	0.019	0.01	0.012	0.041	0.014	0.003	0.027	0.025	0.08	0.029	0.013	0.01	0.019	0.011	A3SS
3269	ENSG00000170889.9	RPS9	chr19	0	0	0.034	0.035	0.023	0.032	0.03	0.04	0.02	0.033	0.045	0.021	0.022	0.034	0.031	0.028	0.018	0.018	0.01	0.029	0.037	0.025	0.024	0.016	0.018	0.015	0.02	0.016	0.032	0.02	0.037	0.025	0.01	0.011	0.013	0.04	0.017	0.012	0.012	0.017	0.009	A3SS
8879	ENSG00000204628.7	GNB2L1	chr5	0	0	0.044	0.042	0.034	0.064	0.039	0.036	0.023	0.045	0.048	0.031	0.032	0.034	0.031	0.038	0.037	0.032	0.017	0.029	0.07	0.047	0.023	0.031	0.03	0.019	0.013	0.029	0.022	0.014	0.04	0.035	0.014	0.03	0.021	0.068	0.019	0.024	0.02	0.021	0.009	A3SS
4627	ENSG00000184009.5	ACTG1	chr17	5.66214e-15	6.99463e-12	0.021	0.031	0.016	0.017	0.016	0.041	0.012	0.017	0.087	0.015	0.016	0.021	0.041	0.036	0.012	0.019	0.012	0.034	0.008	0.013	0.012	0.016	0.031	0.025	0.012	0.015	0.032	0.008	0.016	0.045	0.015	0.009	0.019	0.027	0.015	0.016	0.012	0.02	0.008	A3SS
9121	ENSG00000148303.12	RPL7A	chr9	6.69246e-10	7.08636e-07	0.974	0.965	0.994	0.99	0.95	0.978	0.993	0.989	0.978	0.994	0.975	0.985	0.98	0.994	0.981	0.991	0.99	0.99	0.992	0.974	0.997	0.996	0.999	0.993	0.988	0.995	0.995	0.993	0.979	0.995	1	1	0.986	0.965	0.99	0.998	0.991	0.991	-0.009	A3SS
1366	ENSG00000084207.11	GSTP1	chr11	5.7015e-09	5.28244e-06	0.052	0.048	0.014	0.09	0.053	0.038	0.022	0.115	0.049	0.062	0.033	0.084	0.016	0.045	0.13	0.104	0.043	0.026	0.023	0.044	0.02	0.061	0.02	0.017	0.031	0.025	0.023	0.016	0.013	0.068	0.006	0.051	0.033	0.16	0.037	0.047	0.01	0.117	0.013	A3SS
6317	ENSG00000198231.8	DDX42	chr17	7.49113e-09	6.16936e-06	0.013	0.031	0.055	0.141	0.022	0.13	0.155	0.126	0.024	0.141	0	0.116	0.083	0.06	0	0	0	0.051	0	0.013	0	0.139	0	0.021	0.085	0.05	0.047	0.043	0.009	0	0	0	0.014	0.011	0.088	0.103	0.04	0.12	0.037	A3SS
2275	ENSG00000166333.9	ILK	chr11	9.194e-09	6.81459e-06	1	1	0.545	0.952	1	1	1	0.86	0.733	0.715	0.804	1	1	0.804	0.873	1	1	0.921	0.755	0.578	0.673	0.733	0.673	0.578	1	1	1	0.375	0.477	0.313	0.329	0.733	0.867	1	0.578	0.932	0.507	0.533	0.166	A3SS
3637	ENSG00000070047.7	PHRF1	chr11	2.64235e-08	1.78047e-05	0.96	0.842	1	0.936	0.872	0.795	0.946	0.853	1	1	0.744	1	0.829	1	1	1	0.886	0.872	0.909	0.7	0.927	0.819	1	0.393	0.618	0.853	1	1	0.946	1	0.781	1	0.694	0.829	0.921	0.853	0.805	0.493	0.079	A3SS
3467	ENSG00000160789.15	LMNA	chr1	5.70811e-08	3.52571e-05	0	0.033	0	0.041	0.056	0.048	0.071	0.104	0.04	0.064	0.03	0.066	0	0.021	0.025	0	0.025	0.027	0.03	0.036	0	0.031	0.01	0.025	0.043	0.02	0.033	0.028	0.021	0.04	0	0.017	0.028	0.026	0.037	0.027	0	0.053	0.016	A3SS
4705	ENSG00000163479.9	SSR2	chr1	7.75135e-08	4.35182e-05	0.031	0.016	0.015	0.02	0.013	0.025	0.006	0.014	0.051	0.009	0.012	0.015	0.007	0.026	0.006	0.015	0.008	0.013	0.003	0.015	0.01	0.005	0.02	0.006	0.003	0.003	0.007	0.002	0.005	0.017	0.003	0.01	0.01	0.021	0.003	0.004	0.001	0.008	0.009	A3SS
9464	ENSG00000167862.5	ICT1	chr17	8.21984e-08	4.35182e-05	0	0	0.102	0	0	0	0.155	0	0.191	0.142	0	0	0.056	0.121	0.094	0.147	0.148	0	0	0.155	0.15	0.341	0.216	0.074	0	0.191	0.216	0.121	0.125	0	0.067	0.08	0	0.713	0	0.084	0.15	0.292	-0.085	A3SS
3922	ENSG00000161960.10	EIF4A1	chr17	9.42658e-08	4.52188e-05	0.101	0.113	0.092	0.082	0.095	0.208	0.04	0.069	0.328	0.086	0.096	0.104	0.159	0.187	0.097	0.15	0.053	0.09	0.072	0.12	0.082	0.037	0.092	0.083	0.051	0.077	0.16	0.1	0.069	0.214	0.041	0.08	0.087	0.115	0.038	0.03	0.056	0.1	0.037	A3SS
[truncated: 281 more rows]
