# Supplementary material for: Glucocorticoid Resistant Pediatric Acute Lymphoblastic Leukemia Samples Display Altered Splicing Profile and Vulnerability to Spliceosome Modulation
Source: Cancers (Basel). 2020 Mar 19;12(3):723. doi: 10.3390/cancers12030723 (PMC7140081; doi:10.3390/cancers12030723)
Supplement: Supplementary file 1 [file cancers-12-00723-s001.zip › Supplemental Data_S3_rMATS T-ALL vs BCP-ALL.xlsx]

## Sheet: summary
################### folder names and associated input files #############
SAMPLE_1\REP_1	ALL26.bam	T-ALL
SAMPLE_1\REP_2	ALL30.bam	T-ALL
SAMPLE_1\REP_3	ALL1.bam	T-ALL
SAMPLE_1\REP_4	ALL7.bam	T-ALL
SAMPLE_1\REP_5	ALL14.bam	T-ALL
SAMPLE_1\REP_6	ALL17.bam	T-ALL
SAMPLE_2\REP_1	ALL27.bam	BCP-ALL
SAMPLE_2\REP_2	ALL28.bam	BCP-ALL
SAMPLE_2\REP_3	ALL33.bam	BCP-ALL
SAMPLE_2\REP_4	ALL38.bam	BCP-ALL
SAMPLE_2\REP_5	ALL2.bam	BCP-ALL
SAMPLE_2\REP_6	ALL4.bam	BCP-ALL
SAMPLE_2\REP_7	ALL18.bam	BCP-ALL
SAMPLE_2\REP_8	ALL22.bam	BCP-ALL
SAMPLE_2\REP_9	ALL25.bam	BCP-ALL
SAMPLE_2\REP_10	ALL31.bam	BCP-ALL
SAMPLE_2\REP_11	ALL32.bam	BCP-ALL
SAMPLE_2\REP_12	ALL34.bam	BCP-ALL
SAMPLE_2\REP_13	ALL35.bam	BCP-ALL
SAMPLE_2\REP_14	ALL36.bam	BCP-ALL
SAMPLE_2\REP_15	ALL3.bam	BCP-ALL
SAMPLE_2\REP_16	ALL8.bam	BCP-ALL
SAMPLE_2\REP_17	ALL9.bam	BCP-ALL
SAMPLE_2\REP_18	ALL10.bam	BCP-ALL
SAMPLE_2\REP_19	ALL11.bam	BCP-ALL
SAMPLE_2\REP_20	ALL12.bam	BCP-ALL
SAMPLE_2\REP_21	ALL13.bam	BCP-ALL
SAMPLE_2\REP_22	ALL15.bam	BCP-ALL
SAMPLE_2\REP_23	ALL19.bam	BCP-ALL
SAMPLE_2\REP_24	ALL20.bam	BCP-ALL
SAMPLE_2\REP_25	ALL21.bam	BCP-ALL
SAMPLE_2\REP_26	ALL23.bam	BCP-ALL
#########################################################################
############################# MATS Report #############################				(positive:negative)
======================================================================
EventType	NumEvents.JC.only	SigEvents.JC.only	NumEvents.JC+readsOnTarget	SigEvents.JC+readsOnTarget
======================================================================
SE	144889	1415 (849:566)	147108	1564 (896:668)
MXE	54876	797 (386:411)	55122	536 (260:276)
A5SS	4792	88 (37:51)	4805	114 (47:67)
A3SS	7066	132 (54:78)	7087	153 (64:89)
RI	4365	185 (56:129)	4420	265 (70:195)
======================================================================
################# Report Legend ################
EventType: Type of AS event
	SE: Skipped exon
	MXE: Mutually exclusive exon
	A5SS: Alternative 5' splice site
	A3SS: Alternative 3' splice site
	RI: Retained intron
NumEvents.JC.only: total number of events detected using Junction Counts only
SigEvents.JC.only: number of significant events detected using Junction Counts only
	The numbers in the parentheses (n1:n2) indicate the number of significant events that have higher inclusion level for SAMPLE_1 (n1) or for SAMPLE_2 (n2)
NumEvents.JC+readsOnTarget: total number of events detected using both Junction Counts and reads on target
SigEvents.JC+readsOnTarget: number of significant events detected using both Junction Counts and reads on target
	The numbers in the parentheses (n1:n2) indicate the number of significant events that have higher inclusion level for SAMPLE_1 (n1) or for SAMPLE_2 (n2)
################################################

## Sheet: ES
ID	GeneID	geneSymbol	chr	strand	exonStart_0base	exonEnd	upstreamES	upstreamEE	downstreamES	downstreamEE	ID	IC_SAMPLE_1_ALL26	IC_SAMPLE_1_ALL30	IC_SAMPLE_1_ALL1	IC_SAMPLE_1_ALL7	IC_SAMPLE_1_ALL14	IC_SAMPLE_1_ALL17	SC_SAMPLE_1_ALL26	SC_SAMPLE_1_ALL30	SC_SAMPLE_1_ALL1	SC_SAMPLE_1_ALL7	SC_SAMPLE_1_ALL14	SC_SAMPLE_1_ALL17	IC_SAMPLE_2_ALL27	IC_SAMPLE_2_ALL28	IC_SAMPLE_2_ALL33	IC_SAMPLE_2_ALL38	IC_SAMPLE_2_ALL2	IC_SAMPLE_2_ALL4	IC_SAMPLE_2_ALL18	IC_SAMPLE_2_ALL22	IC_SAMPLE_2_ALL25	IC_SAMPLE_2_ALL31	IC_SAMPLE_2_ALL32	IC_SAMPLE_2_ALL34	IC_SAMPLE_2_ALL35	IC_SAMPLE_2_ALL36	IC_SAMPLE_2_ALL3	IC_SAMPLE_2_ALL8	IC_SAMPLE_2_ALL9	IC_SAMPLE_2_ALL10	IC_SAMPLE_2_ALL11	IC_SAMPLE_2_ALL12	IC_SAMPLE_2_ALL13	IC_SAMPLE_2_ALL15	IC_SAMPLE_2_ALL19	IC_SAMPLE_2_ALL20	IC_SAMPLE_2_ALL21	IC_SAMPLE_2_ALL23
105481	ENSG00000079459.8	FDFT1	chr8	+	11660830	11661027	11660249	11660440	11666302	11666400	105481	13	20	11	36	13	14	164	174	29	102	137	67	22	17	33	33	12	15	24	17	22	21	19	22	13	12	8	9	6	26	6	25	15	39	42	42	9	35
105609	ENSG00000075826.12	SEC31B	chr10	-	102249764	102250079	102249459	102249518	102250462	102250640	105609	497	69	207	133	222	1060	16	3	8	7	5	81	101	47	60	19	35	145	111	55	87	63	133	89	66	53	130	77	126	12	125	121	51	79	57	55	72	27
130828	ENSG00000140988.11	RPS2	chr16	-	2013653	2013840	2013149	2013257	2014276	2014368	130828	95	27	15	16	34	14	1670	1424	612	724	845	0	105	31	45	38	36	144	56	23	45	58	19	25	193	30	36	50	29	32	34	24	30	94	161	24	31	53
13625	ENSG00000132600.12	PRMT7	chr16	+	68390603	68390700	68388231	68389786	68390956	68391152	13625	418	48	168	86	666	564	20	1	8	5	30	41	15	40	13	5	17	35	23	47	16	9	69	15	23	59	56	21	63	22	49	19	61	18	14	39	11	6
153379	ENSG00000081237.14	PTPRC	chr1	+	198671515	198671659	198668692	198668833	198672426	198672501	153379	24	203	5	294	24	21	30	47	12	114	31	19	37	11	267	125	121	133	129	121	86	79	27	120	137	12	312	1	102	68	54	12	6	73	103	14	312	639
153381	ENSG00000081237.14	PTPRC	chr1	+	198671515	198671659	198661475	198661502	198672426	198672501	153381	19	150	5	213	16	17	110	12	11	152	94	30	28	10	201	98	89	91	84	81	68	57	23	83	96	8	213	1	63	48	35	9	5	51	76	8	231	480
153392	ENSG00000081237.14	PTPRC	chr1	+	198665840	198666038	198661475	198661502	198668692	198668833	153392	45	291	20	287	29	11	17	45	4	108	29	20	71	15	360	190	117	124	168	91	109	86	26	159	151	10	331	2	117	64	50	15	8	101	116	10	523	752
153393	ENSG00000081237.14	PTPRC	chr1	+	198665840	198666038	198661475	198661502	198672426	198672501	153393	42	203	16	214	21	10	110	12	11	152	94	30	49	10	280	133	93	94	132	62	79	63	21	106	111	9	237	1	76	48	38	8	8	83	89	8	370	553
20190	ENSG00000141503.11	MINK1	chr17	+	4795696	4795807	4795443	4795529	4795950	4796063	20190	48	14	16	33	44	32	5	2	5	6	5	7	48	23	14	51	10	23	46	20	22	12	36	26	12	17	55	8	17	22	15	12	25	33	52	36	26	26
21661	ENSG00000138326.14	RPS24	chr10	+	79799961	79799983	79796951	79797062	79800372	79800455	21661	2371	1168	1969	1185	1103	1876	4489	2450	2627	1438	2756	1563	1938	5542	2293	1374	8146	1834	3309	4655	5112	5827	2870	1656	7235	6484	3260	6422	2698	7374	2987	5471	5100	3711	2187	5157	1939	6459
21665	ENSG00000138326.14	RPS24	chr10	+	79799958	79799983	79796951	79797062	79800372	79800471	21665	47	10	69	30	30	38	4489	2450	2627	1438	2756	1563	67	144	28	32	114	28	80	116	91	125	74	26	131	158	65	112	54	182	66	169	136	83	48	124	37	116
26139	ENSG00000248890.1	HHIP-AS1	chr4	-	145566439	145566619	145564375	145564886	145566858	145567064	26139	24	1	4	12	44	5	28	2	6	25	29	8	0	1	0	0	0	2	1	0	3	1	0	2	13	7	0	0	0	0	0	0	0	0	1	0	0	2
28679	ENSG00000103257.4	SLC7A5	chr16	-	87885329	87885455	87874655	87874761	87902490	87903094	28679	165	165	44	1056	161	282	3	3	1	5	1	0	277	305	107	152	82	619	357	80	217	195	75	144	121	20	421	33	11	556	312	187	161	71	275	586	212	24
47377	ENSG00000197746.9	PSAP	chr10	-	73578787	73578868	73578373	73578481	73579221	73579379	47377	1060	1371	1013	456	485	721	5	14	5	13	5	11	210	193	269	172	226	268	416	276	138	593	298	181	117	189	555	1058	275	791	423	389	1054	288	119	373	353	101
55525	ENSG00000187514.10	PTMA	chr2	+	232576599	232576693	232576057	232576129	232577152	232577226	55525	11318	4405	1336	5981	11055	3148	317	159	64	84	286	144	10524	6879	10769	5801	8668	7696	14464	15928	13489	13740	3032	4325	16417	6430	12085	6880	4749	7927	15008	3600	6882	5215	6558	9217	6264	11654
55533	ENSG00000187514.10	PTMA	chr2	+	232576596	232576693	232576057	232576129	232577152	232577226	55533	5609	1832	634	2843	5064	1563	317	159	64	84	286	144	5089	3355	4445	2591	3482	3755	6515	7897	6626	6606	1550	2073	7667	3345	5891	2827	2264	3709	7186	1674	3396	2626	3234	4454	2815	5288
66744	ENSG00000261067.2	RP11-264B17.3	chr16	+	28998119	28998214	28997860	28998035	29000847	29000910	66744	1007	235	471	240	659	694	29	17	2	7	22	63	13	6	24	36	132	14	25	20	4	14	12	83	12	6	13	19	55	15	25	15	12	28	12	7	187	18
89416	ENSG00000172757.8	CFL1	chr11	-	65623124	65623201	65622307	65622919	65623405	65623713	89416	3330	1859	840	2627	3269	1662	20	15	3	7	29	4	2144	1400	2498	1311	1799	2631	3594	3102	1581	1674	743	869	1673	2217	2777	1536	1755	1289	2427	1262	2415	1022	1355	2109	1576	2077
135784	ENSG00000173812.6	EIF1	chr17	+	39846029	39846193	39845144	39845321	39846339	39846441	135784	6865	4409	7088	6979	6576	3579	158	53	88	169	124	55	8952	11913	7543	7497	3275	8552	8630	5850	8286	10650	3722	5085	13102	5557	9091	4042	983	13762	6151	4694	11723	5243	14526	8865	3618	5470
9571	ENSG00000120742.6	SERP1	chr3	-	150263489	150263565	150259780	150262285	150263838	150264428	9571	561	398	223	506	384	246	26	8	3	19	10	13	367	298	444	182	265	184	409	412	206	300	168	173	315	159	398	220	237	293	359	194	261	175	170	474	420	533
98541	ENSG00000233016.2	SNHG7	chr9	-	139620762	139620868	139619506	139619562	139621497	139621538	98541	261	259	45	75	271	229	1	2	1	2	5	7	393	376	307	146	298	375	738	333	310	603	159	132	510	142	484	189	227	309	410	349	95	309	290	608	195	642
72988	ENSG00000108055.9	SMC3	chr10	+	112362231	112362423	112361723	112361936	112362582	112362760	72988	128	103	124	74	250	97	8	6	4	0	20	1	84	80	53	44	112	81	54	63	76	296	54	50	109	50	33	113	62	94	129	139	62	110	56	41	79	353
90425	ENSG00000096384.15	HSP90AB1	chr6	+	44216366	44216513	44214823	44214932	44217113	44217320	90425	2065	4549	288	1513	1411	388	13	21	2	21	7	5	2709	2115	6889	1246	2185	1762	2231	1663	1420	5897	164	818	3018	993	2165	573	372	3821	1189	318	1846	614	3156	1885	2080	3146
62431	ENSG00000147403.12	RPL10	chrX	+	153628804	153628967	153628143	153628282	153629042	153629158	62431	26186	13827	9843	10367	11653	8248	493	239	415	334	498	428	11698	25048	11840	11750	17318	11501	16090	17092	17716	31433	7184	7965	27922	20915	15443	26820	6807	29350	19748	18511	28563	14028	13435	16257	13767	27601
90422	ENSG00000096384.15	HSP90AB1	chr6	+	44216353	44216513	44214823	44214932	44217113	44217320	90422	1691	3706	230	1196	1135	304	13	21	2	21	7	5	2199	1692	5526	995	1787	1447	1781	1365	1193	4638	130	664	2425	801	1753	460	291	3104	1002	246	1542	496	2530	1520	1713	2499
163076	ENSG00000137818.7	RPLP1	chr15	+	69745985	69746060	69745122	69745359	69747508	69747626	163076	17274	8829	10587	12189	9381	5962	315	144	161	432	279	117	8359	20835	3232	7008	14547	7278	9996	10822	11465	13420	4059	4949	21106	11557	11666	8317	3190	12102	10318	10488	9881	7912	8423	18045	5639	21433
41999	ENSG00000172534.9	HCFC1	chrX	-	153216263	153216449	153215693	153215994	153216800	153216938	41999	255	250	134	124	440	139	3	4	0	2	6	1	218	273	167	128	45	246	136	128	255	63	127	97	81	106	146	102	96	102	187	116	111	92	195	148	112	84
105604	ENSG00000075826.12	SEC31B	chr10	-	102261410	102261467	102259866	102259916	102262010	102262241	105604	8	0	7	2	3	32	57	10	32	17	26	146	0	0	0	1	1	2	3	0	0	0	1	2	0	0	1	1	2	0	1	1	1	0	0	1	1	0
106962	ENSG00000092820.13	EZR	chr6	-	159208139	159208235	159206340	159206615	159210319	159210403	106962	474	778	652	2811	1043	880	19	21	14	51	21	8	1978	674	3564	1495	1574	3494	4881	3195	3204	1957	538	1131	2310	146	1856	662	215	1196	2336	821	738	1266	2103	2221	2257	2060
2063	ENSG00000258838.1	ERCC6-PGBD3	chr10	-	50732078	50732823	50723246	50725167	50736462	50736571	2063	42	48	24	76	63	25	3	5	3	1	10	0	36	27	37	19	24	6	27	11	23	61	13	19	21	6	42	11	11	25	6	24	10	45	24	27	41	30
95826	ENSG00000135821.12	GLUL	chr1	-	182359631	182359987	182357706	182357885	182360813	182360894	95826	143	75	26	136	108	11	723	945	393	399	1100	257	38	24	131	30	2	43	28	35	1	74	2	11	165	7	40	4	0	237	9	9	26	15	75	1	31	180
83371	ENSG00000188186.6	LAMTOR4	chr7	+	99750338	99750380	99746979	99747202	99751022	99751140	83371	16	8	13	3	17	15	131	46	57	28	66	37	2	2	4	2	6	5	2	3	3	2	12	1	3	3	0	7	15	1	0	11	3	5	5	5	4	2
9817	ENSG00000101608.8	MYL12A	chr18	+	3249559	3249721	3247870	3247907	3253230	3253282	9817	27	11	7	16	6	11	119	65	21	79	36	57	45	20	20	18	122	16	66	58	35	57	22	23	12	2	48	51	13	24	43	35	35	10	69	47	3	47
55538	ENSG00000187514.10	PTMA	chr2	+	232577152	232577226	232576596	232576693	232577513	232578216	55538	10263	3801	1151	4657	8786	2768	117	47	28	31	95	27	8825	7063	8708	5022	6993	7111	11649	13166	12379	11609	3022	3831	13651	6207	10832	6533	4457	6934	11815	3100	6295	4775	5939	8856	5228	9784
67039	ENSG00000136877.10	FPGS	chr9	+	130569487	130569565	130569251	130569366	130569699	130569761	67039	211	100	43	259	224	234	3	5	0	19	8	16	131	229	184	113	230	388	743	401	89	178	414	310	129	444	503	232	220	206	510	646	377	314	101	361	97	134
61902	ENSG00000143549.15	TPM3	chr1	-	154141780	154141859	154129169	154130197	154142875	154142945	61902	51	38	46	41	21	38	455	335	196	637	559	289	74	174	39	48	96	85	80	71	167	207	48	63	120	42	88	137	22	216	70	139	277	65	112	177	30	65
116245	ENSG00000125746.10	EML2	chr19	-	46118083	46118294	46117862	46117958	46119059	46119147	116245	12	3	13	1	8	5	42	14	17	3	34	23	1	0	0	0	0	3	0	0	1	0	1	7	0	3	1	1	0	0	0	1	1	0	0	2	2	0
23651	ENSG00000054267.16	ARID4B	chr1	-	235340062	235340218	235338498	235338714	235341114	235341228	23651	17	17	21	10	16	15	47	43	31	74	40	41	7	10	13	2	2	1	7	5	2	17	4	5	8	2	6	3	4	2	1	6	6	4	19	1	15	18
43486	ENSG00000019582.10	CD74	chr5	-	149782683	149782875	149782125	149782188	149784242	149784330	43486	20	221	8	134	16	15	65	929	23	652	80	107	576	145	922	207	486	549	761	1004	191	149	247	163	207	443	1619	286	424	386	220	395	694	718	248	504	323	196
98748	ENSG00000109805.5	NCAPG	chr4	+	17838781	17838963	17835921	17836146	17839249	17839424	98748	51	101	29	8	93	10	7	11	4	0	14	1	29	46	17	11	38	80	25	22	49	57	13	29	31	13	16	47	28	37	75	76	12	45	9	25	4	136
151809	ENSG00000114126.13	TFDP2	chr3	-	141772956	141772991	141724282	141724386	141811902	141811969	151809	9	7	6	1	2	0	26	25	9	8	6	5	0	0	0	0	0	2	2	0	1	1	2	1	1	0	0	0	0	0	0	0	1	0	0	2	1	0
82923	ENSG00000026025.9	VIM	chr10	+	17277844	17277888	17277167	17277388	17278292	17278378	82923	3244	2635	1118	3009	1713	3301	30	29	45	21	33	20	2264	1122	3646	1963	3287	2608	3205	2303	4666	3057	713	1755	3682	1297	2094	4061	1499	4883	3294	1543	3397	680	4327	10980	3420	2462
150801	ENSG00000254709.2	IGLL5	chr22	+	23235876	23235998	23229959	23230439	23237554	23238287	150801	7	42	2	6	7	5	1	0	0	0	0	0	8	9	36	20	168	3	79	4	6	15	2	2	4	8	6	5	121	21	8	11	13	54	1	7	26	20
150802	ENSG00000254709.2	IGLL5	chr22	+	23235879	23235998	23229959	23230439	23237554	23238005	150802	7	42	2	6	7	5	1	0	0	0	0	0	8	9	36	20	166	3	80	6	6	14	2	2	4	7	6	5	118	21	8	11	13	54	1	7	26	20
39023	ENSG00000165915.9	SLC39A13	chr11	+	47436838	47437047	47436610	47436710	47437875	47438046	39023	86	38	55	32	64	35	4	2	11	1	3	3	30	27	21	21	14	23	9	33	15	25	42	16	15	34	33	45	28	8	39	39	29	43	19	28	21	5
55531	ENSG00000187514.10	PTMA	chr2	+	232577161	232577226	232576599	232576693	232577513	232577999	55531	4628	2024	505	1904	3841	1204	117	47	28	31	95	27	3855	3474	4386	2407	3477	3312	5237	5438	5518	5035	1412	1781	6001	2906	4829	3737	2264	3146	4921	1447	2842	2101	2611	4290	2512	4453
132655	ENSG00000189171.9	S100A13	chr1	-	153602925	153603132	153598795	153600074	153603486	153603836	132655	1	0	1	0	0	1	1	1	1	5	2	2	1	2	2	3	38	29	10	52	10	13	2	8	4	31	11	41	40	5	27	8	15	1	2	61	0	6
7015	ENSG00000196262.9	PPIA	chr7	+	44838990	44839079	44838845	44838876	44840885	44842716	7015	2603	1924	1002	1175	2140	971	25	78	87	53	42	45	1524	966	1440	725	1341	1520	2333	2625	1000	1447	374	522	823	1917	1294	1008	1035	1183	2020	675	1163	817	599	1141	1113	2749
88805	ENSG00000136878.8	USP20	chr9	+	132627581	132627660	132625464	132625578	132630283	132630728	88805	77	30	68	79	124	151	5	1	12	2	5	8	8	11	19	19	23	14	21	26	24	5	8	9	11	14	20	6	38	3	11	11	5	12	4	18	53	4
6867	ENSG00000138795.5	LEF1	chr4	-	109010280	109010413	109000647	109000770	109088710	109088954	6867	127	65	52	8	95	56	9	6	12	0	1	2	37	69	85	32	29	25	65	123	15	26	43	34	9	17	100	18	60	33	24	22	26	46	16	41	48	15
70559	ENSG00000172053.10	QARS	chr3	-	49137193	49137286	49136942	49137080	49137393	49137524	70559	764	339	287	193	416	281	9	21	49	13	22	15	266	636	233	254	329	453	364	454	475	276	256	322	265	519	534	290	271	244	303	241	375	498	361	678	274	483
142810	ENSG00000100417.7	PMM1	chr22	-	41982079	41982197	41980530	41980607	41985722	41985894	142810	65	30	22	5	57	25	9	2	3	2	6	1	27	6	14	9	0	3	8	12	17	6	4	2	2	5	6	14	11	10	7	6	14	29	19	2	5	11
131854	ENSG00000138443.11	ABI2	chr2	+	204260381	204260503	204259422	204259569	204267298	204267457	131854	50	14	4	1	27	4	6	4	3	1	4	2	12	7	5	5	6	5	11	28	2	8	6	5	3	4	25	3	7	8	5	5	9	6	1	6	4	14
141584	ENSG00000147010.13	SH3KBP1	chrX	-	19619617	19619768	19613066	19613118	19626055	19626163	141584	1	1	2	2	1	2	45	13	11	83	77	44	7	13	9	5	10	10	4	2	15	9	4	7	11	0	21	8	1	15	9	10	11	11	9	12	3	4
93853	ENSG00000136280.11	CCM2	chr7	+	45077851	45078025	45039847	45039962	45103516	45103600	93853	55	25	3	95	12	9	13	2	1	3	4	2	52	9	20	10	3	6	5	18	9	51	10	5	11	26	31	7	56	12	80	1	5	7	9	17	45	22
31611	ENSG00000115306.11	SPTBN1	chr2	+	54848536	54848649	54845214	54845330	54849436	54849624	31611	245	173	79	366	213	114	1	1	0	6	2	0	158	186	249	48	21	435	406	154	527	56	126	178	1175	37	516	6	58	139	47	90	94	420	357	86	159	561
143199	ENSG00000135596.13	MICAL1	chr6	-	109769405	109769596	109768275	109768432	109769934	109770082	143199	270	52	69	56	137	148	3	4	9	14	6	19	87	273	154	55	34	598	170	274	121	105	506	176	65	93	334	301	431	146	349	272	240	64	59	325	53	44
140691	ENSG00000105197.6	TIMM50	chr19	+	39979178	39979285	39978700	39978857	39980358	39980759	140691	162	78	63	60	162	75	2	1	0	3	2	0	136	92	62	71	155	128	83	79	90	135	52	68	73	102	77	92	96	83	117	61	73	82	113	74	57	71
128499	ENSG00000239779.2	WBP1	chr2	+	74686604	74686689	74686006	74686225	74686769	74686872	128499	24	19	22	9	25	28	6	3	5	2	5	8	15	16	13	9	9	41	11	8	12	7	27	20	7	14	24	25	8	12	13	26	18	20	14	21	20	9
6815	ENSG00000138795.5	LEF1	chr4	-	109084723	109084857	109000647	109000770	109088710	109088750	6815	107	47	47	5	71	41	9	6	12	0	1	2	26	43	50	22	32	30	64	100	6	30	28	26	5	12	103	17	28	25	28	16	25	28	21	30	38	16
139588	ENSG00000109685.13	WHSC1	chr4	+	1941380	1941505	1936870	1936989	1952798	1952930	139588	78	31	4	13	85	13	13	2	1	3	12	2	40	28	29	8	10	50	38	46	27	19	11	16	13	21	31	5	9	33	42	11	21	24	10	28	15	42
131866	ENSG00000138443.11	ABI2	chr2	+	204260378	204260503	204259422	204259569	204267298	204267457	131866	78	26	8	3	44	13	6	4	3	1	4	2	20	13	15	8	13	8	20	40	3	9	10	6	5	9	43	7	14	14	13	7	14	10	3	16	8	29
96398	ENSG00000139636.11	LMBR1L	chr12	-	49491726	49491888	49490918	49491522	49494170	49494237	96398	150	74	333	194	142	345	3	2	6	13	3	11	139	80	158	164	62	141	133	70	133	111	238	196	145	89	103	199	136	36	147	201	110	307	133	137	179	74
105947	ENSG00000149273.10	RPS3	chr11	+	75113395	75113423	75112683	75112777	75115715	75115912	105947	1549	1061	443	583	722	486	2	7	2	10	6	3	634	1939	753	690	1077	561	1187	1267	1356	903	409	436	2123	1458	1311	680	429	1186	590	1091	1138	1034	684	1260	987	1650
130461	ENSG00000162511.7	LAPTM5	chr1	-	31215302	31215396	31214486	31214563	31230505	31230667	130461	875	750	168	921	824	317	17	80	17	31	15	10	1736	2179	2408	1489	2393	2692	2145	2233	1820	5382	698	824	929	214	4286	1300	742	2944	1667	1612	2412	1974	1687	3143	1844	1814
34478	ENSG00000092841.14	MYL6	chr12	+	56554409	56554454	56554026	56554104	56555170	56555371	34478	79	27	12	15	39	38	1474	611	652	1119	1480	1011	16	11	57	24	72	66	58	153	46	39	39	39	26	113	73	77	134	75	71	33	77	46	31	29	24	18
64935	ENSG00000156804.3	FBXO32	chr8	-	124525437	124525622	124518631	124518814	124544137	124544230	64935	13	18	35	31	13	21	1	5	2	5	0	4	8	15	12	9	10	6	11	2	9	4	23	8	54	10	11	5	3	6	1	33	4	13	13	6	48	18
55527	ENSG00000187514.10	PTMA	chr2	+	232576599	232576693	232576057	232576129	232577513	232577566	55527	6411	2881	781	3514	6698	1770	32	17	10	6	31	8	6148	3970	7113	3605	5879	4405	8955	9034	7796	8020	1695	2559	9788	3580	6939	4576	2808	4721	8785	2192	3983	2933	3778	5392	3889	7032
138954	ENSG00000172575.7	RASGRP1	chr15	-	38786582	38786968	38780303	38782889	38790994	38791147	138954	256	144	71	367	230	75	2	0	0	13	6	6	18	1	55	41	14	13	41	32	14	22	7	3	24	3	30	2	34	4	7	1	7	28	28	5	235	62
74989	ENSG00000111237.14	VPS29	chr12	-	110936624	110936664	110933816	110934008	110939853	110939883	74989	7	8	1	1	15	7	2	2	0	2	7	5	4	19	2	4	7	6	5	4	3	3	3	4	12	8	6	8	10	16	4	5	11	18	1	1	4	6
110555	ENSG00000181666.13	HKR1	chr19	+	37835511	37835676	37826070	37826159	37838091	37838218	110555	23	9	3	1	13	7	8	2	0	2	3	3	13	10	5	9	11	6	7	2	7	6	9	5	13	2	9	1	2	3	1	4	6	26	8	12	4	17
68089	ENSG00000161960.10	EIF4A1	chr17	+	7477839	7477996	7477577	7477626	7478436	7478576	68089	888	1300	137	1544	674	322	1	7	1	5	5	4	1737	1214	1811	702	694	1512	798	944	1372	3417	240	540	2154	487	1052	616	196	1511	486	375	1049	597	1334	1745	1208	1583
35936	ENSG00000173715.11	C11orf80	chr11	+	66590034	66590145	66589113	66589235	66595736	66595835	35936	125	13	21	13	101	22	8	0	2	0	10	2	10	6	7	8	6	14	14	13	3	4	24	6	11	11	18	5	39	1	3	10	11	13	7	5	8	17
129728	ENSG00000123136.10	DDX39A	chr19	-	14521359	14521417	14520584	14521146	14521800	14521984	129728	59	18	62	17	42	56	217	246	168	123	372	228	30	10	13	21	10	27	23	10	10	15	37	33	12	9	21	28	14	3	21	22	21	56	67	17	14	10
145078	ENSG00000214113.6	LYRM4	chr6	-	5113304	5113651	5108706	5109725	5216850	5216971	145078	0	0	0	0	0	0	47	20	12	5	29	8	37	0	4	4	1	16	19	3	47	5	1	3	0	1	7	7	2	6	5	1	0	2	29	2	2	0
90575	ENSG00000158106.8	RHPN1	chr8	+	144461998	144462155	144461484	144461678	144462758	144462953	90575	235	30	134	39	120	179	9	0	5	2	7	7	19	49	3	9	12	30	43	77	16	1	50	9	34	118	45	3	19	1	2	32	15	18	13	13	7	10
68080	ENSG00000161960.10	EIF4A1	chr17	+	7477865	7477996	7477577	7477626	7478436	7478638	68080	859	1284	133	1515	657	316	1	7	1	5	5	4	1700	1200	1785	681	687	1482	780	928	1345	3370	231	534	2131	474	1021	606	196	1494	482	364	1033	577	1309	1715	1191	1562
138753	ENSG00000071794.11	HLTF	chr3	-	148763866	148764046	148759952	148760077	148765814	148765950	138753	18	43	9	6	44	10	3	12	1	0	3	0	11	15	11	1	5	17	11	17	9	34	5	3	22	2	14	4	6	7	8	7	4	14	4	8	15	28
107017	ENSG00000058453.12	CROCC	chr1	+	17295610	17295835	17294697	17294913	17296747	17296948	107017	92	4	43	17	43	43	5	0	8	0	2	4	3	17	2	6	2	15	22	15	10	8	33	16	15	27	18	11	20	8	27	35	17	6	6	18	6	1
143244	ENSG00000135596.13	MICAL1	chr6	-	109768559	109768643	109768275	109768432	109769934	109770082	143244	166	35	65	28	101	90	3	4	9	14	6	19	88	198	84	46	44	377	138	155	63	52	329	88	31	57	214	221	261	76	210	250	143	58	40	226	42	34
90572	ENSG00000158106.8	RHPN1	chr8	+	144461998	144462345	144461484	144461678	144462758	144462953	90572	418	49	221	50	220	338	9	0	5	2	7	7	25	77	6	10	22	43	69	128	24	4	85	11	56	185	79	6	31	2	8	50	20	41	33	35	8	19
20223	ENSG00000111642.10	CHD4	chr12	-	6691302	6691447	6690814	6690980	6691780	6691914	20223	333	125	177	366	294	118	5	10	11	16	7	3	670	188	309	114	155	276	197	242	199	201	91	128	177	130	223	183	169	99	324	144	142	160	304	164	315	180
81556	ENSG00000175416.8	CLTB	chr5	-	175823479	175823533	175819455	175819946	175824607	175824719	81556	6	1	2	13	4	15	76	62	48	76	84	66	0	0	1	1	23	1	4	3	0	0	2	2	0	0	1	2	1	0	2	1	0	0	1	2	1	0
55317	ENSG00000149923.9	PPP4C	chr16	+	30094975	30095102	30094714	30094888	30095986	30096100	55317	295	281	347	335	420	372	7	2	3	3	4	3	357	243	391	298	521	520	274	285	291	371	315	232	215	159	274	549	276	124	431	232	260	381	333	289	347	156
54645	ENSG00000122566.16	HNRNPA2B1	chr7	-	26236934	26237081	26236426	26236637	26237241	26240404	54645	2764	1405	367	1603	3297	829	11	3	3	5	7	7	2785	827	1721	420	955	1760	1983	3485	1361	3084	683	683	1547	1447	1827	978	1491	823	2567	620	986	998	1200	1384	1554	1566
111040	ENSG00000090316.11	MAEA	chr4	+	1321414	1321491	1316168	1316291	1326544	1326642	111040	34	26	9	66	18	29	1	6	2	10	1	4	29	5	21	13	17	25	28	40	22	32	5	5	27	33	24	16	27	10	44	13	11	10	16	9	44	10
54158	ENSG00000147162.9	OGT	chrX	+	70756057	70756208	70752953	70753186	70757678	70757922	54158	78	67	31	140	50	17	0	0	1	1	1	1	81	46	47	7	5	59	41	26	66	257	22	24	246	10	182	21	75	42	53	51	46	34	68	19	92	83
105753	ENSG00000147065.12	MSN	chrX	+	64958386	64958479	64957039	64957200	64958831	64959056	105753	1075	383	258	732	954	377	11	7	5	3	5	5	488	206	580	394	287	771	520	371	323	1033	125	455	374	303	929	853	502	1022	1179	503	843	528	590	715	606	179
152044	ENSG00000070814.13	TCOF1	chr5	+	149758791	149758971	149758467	149758605	149759094	149760422	152044	131	60	34	66	101	58	10	4	8	9	17	6	63	26	38	36	18	49	75	92	42	24	15	18	30	60	43	15	79	41	61	22	52	36	51	46	41	12
52747	ENSG00000265500.1	SENP3-EIF4A1	chr17	+	7477863	7477996	7477577	7477626	7478436	7478576	52747	1129	1676	161	1951	853	405	1	7	1	5	5	4	2172	1583	2219	885	868	1874	1036	1141	1747	4252	287	661	2754	588	1297	763	270	1845	573	437	1263	734	1667	2133	1491	1998
112872	ENSG00000198846.5	TOX	chr8	-	59872501	59872567	59851860	59852103	60031444	60031767	112872	140	24	30	152	314	232	3	0	4	16	12	13	7	6	57	6	4	22	15	1	5	6	4	19	35	19	63	1	8	16	2	3	1	36	13	2	9	6
11954	ENSG00000112576.8	CCND3	chr6	-	41904296	41904433	41902693	41903845	41904972	41905132	11954	1943	316	228	159	1863	455	88	20	6	13	105	28	109	226	532	131	149	304	958	2108	78	245	246	282	57	629	578	815	693	544	1379	669	1110	314	68	761	191	111
55530	ENSG00000187514.10	PTMA	chr2	+	232577161	232577226	232576057	232576129	232577513	232577999	55530	4628	2024	505	1903	3841	1204	32	17	10	6	31	8	3855	3474	4386	2407	3477	3312	5237	5438	5519	5035	1411	1781	6001	2905	4829	3737	2264	3146	4921	1446	2842	2101	2611	4290	2511	4452
54128	ENSG00000147162.9	OGT	chrX	+	70756027	70756208	70753149	70753186	70757678	70757922	54128	181	174	69	284	104	33	0	0	1	1	1	1	193	93	140	17	11	132	81	47	153	532	43	40	587	27	370	33	163	78	124	113	102	73	163	41	241	194
124532	ENSG00000161638.6	ITGA5	chr12	-	54805617	54805748	54803268	54803381	54812764	54813244	124532	37	51	11	113	28	53	2	0	0	0	2	2	71	60	75	17	5	66	38	39	28	68	67	26	12	28	68	27	39	39	157	21	26	54	55	93	146	4
134011	ENSG00000131089.9	ARHGEF9	chrX	-	62875373	62875617	62863859	62863928	62885765	62885897	134011	39	14	23	5	28	20	3	2	4	0	6	1	18	16	14	12	62	10	74	62	17	23	16	5	29	11	74	4	48	7	21	18	4	10	10	7	8	27
107035	ENSG00000058453.12	CROCC	chr1	+	17296279	17296429	17294697	17294913	17296747	17296948	107035	82	2	25	8	31	38	5	0	8	0	2	4	8	17	1	7	4	13	10	17	10	10	30	10	11	15	19	7	15	3	18	15	14	3	1	19	2	3
60230	ENSG00000137210.9	TMEM14B	chr6	+	10755374	10755465	10749854	10749931	10770309	10770437	60230	21	19	5	7	19	5	8	2	0	1	7	0	7	18	7	9	8	12	10	14	11	30	8	10	10	5	8	3	4	6	7	5	3	15	4	4	7	10
119643	ENSG00000005801.12	ZNF195	chr11	-	3382972	3383119	3381573	3381795	3383775	3383832	119643	34	18	20	29	34	24	0	0	0	0	1	1	40	22	10	15	26	17	32	21	46	41	18	22	41	13	18	11	26	15	16	37	12	20	31	44	21	61
159496	ENSG00000166598.8	HSP90B1	chr12	+	104326054	104326196	104325298	104325401	104326603	104326720	159496	348	374	86	2243	293	188	10	5	2	1	4	2	1137	168	643	406	150	1615	352	332	562	844	50	380	540	121	841	91	111	540	413	153	379	338	725	637	575	745
162910	ENSG00000165948.6	IFI27L1	chr14	+	94568159	94568405	94567084	94567117	94568822	94568987	162910	53	50	16	8	91	17	7	2	0	1	4	4	11	13	5	2	18	13	10	13	9	14	6	5	18	57	10	29	12	20	27	13	29	12	5	17	6	12
40641	ENSG00000108179.9	PPIF	chr10	+	81112072	81112148	81111242	81111339	81113462	81115093	40641	98	238	23	168	160	38	3	7	0	10	2	1	130	90	141	53	144	39	102	74	35	132	18	74	27	26	136	86	10	253	61	48	80	45	190	99	108	104
20811	ENSG00000164062.8	APEH	chr3	+	49719780	49719869	49719319	49719400	49719978	49720169	20811	133	28	13	16	64	19	5	0	3	3	3	8	4	15	14	7	5	32	27	64	5	3	9	6	4	55	41	19	69	14	18	6	31	23	3	24	16	3
7783	ENSG00000184056.10	VPS33B	chr15	-	91560192	91560254	91557613	91557663	91565383	91565826	7783	2	5	10	0	12	6	2	2	2	3	4	1	3	4	6	3	3	3	5	1	5	3	3	1	0	1	5	3	4	2	2	1	2	6	1	1	1	2
28398	ENSG00000244560.2	RP4-800G7.2	chr7	+	148985521	148986548	148984789	148984867	148987028	148987129	28398	131	25	75	20	46	76	15	1	0	1	2	4	5	12	20	7	4	30	23	17	16	5	43	21	24	40	24	14	39	5	7	23	13	30	6	28	19	10
132822	ENSG00000137955.11	RABGGTB	chr1	+	76257865	76257991	76257145	76257256	76259768	76259918	132822	297	202	340	82	261	203	8	5	6	5	31	9	196	134	169	151	175	249	177	98	211	356	167	144	161	61	140	208	135	95	142	147	79	253	245	145	85	242
127670	ENSG00000052802.8	MSMO1	chr4	+	166254491	166254777	166248774	166248916	166258940	166259089	127670	59	146	19	131	7	7	3	3	3	1	7	5	18	17	20	7	20	3	9	5	4	51	6	15	7	3	9	3	7	13	17	5	4	23	16	11	23	37
129002	ENSG00000115307.12	AUP1	chr2	-	74755877	74756062	74755543	74755616	74756258	74756409	129002	269	179	147	185	262	133	16	19	23	3	17	14	249	138	223	161	259	208	284	275	164	178	135	137	145	193	330	153	217	159	203	100	198	176	184	195	157	165
53138	ENSG00000214736.3	TOMM6	chr6	+	41756969	41757074	41755399	41755563	41757305	41757634	53138	522	249	94	180	375	226	0	2	0	1	6	0	200	193	186	190	437	187	290	346	187	489	113	114	125	280	295	292	312	226	253	188	307	244	170	272	258	236
134220	ENSG00000108953.12	YWHAE	chr17	-	1265195	1265302	1264385	1264592	1268152	1268352	134220	479	648	47	812	692	172	11	24	1	13	12	3	653	419	967	212	515	518	435	778	707	1669	150	338	885	226	411	340	214	730	261	159	281	278	581	474	533	939
70983	ENSG00000160957.8	RECQL4	chr8	-	145737284	145737450	145737063	145737172	145737526	145737707	70983	55	17	12	10	68	13	1	0	2	2	9	6	23	41	3	5	5	33	12	31	19	1	22	8	2	43	8	12	14	30	43	25	34	7	6	24	1	7
121841	ENSG00000131051.16	RBM39	chr20	-	34300940	34301018	34296954	34297178	34302106	34302311	121841	650	862	743	765	873	407	5	9	4	10	12	2	778	1879	992	648	472	1206	987	515	1498	1601	919	736	2723	576	1207	522	288	969	354	642	575	743	1731	831	575	1578
116711	ENSG00000136754.12	ABI1	chr10	-	27060003	27060018	27059173	27059274	27065993	27066170	116711	1	6	1	3	2	5	64	124	34	124	74	60	4	9	55	4	0	5	9	23	6	23	6	7	23	11	3	8	17	10	7	5	10	16	8	10	25	13
144172	ENSG00000021762.15	OSBPL5	chr11	-	3141650	3141854	3140776	3140861	3143226	3143328	144172	54	11	34	20	45	49	5	3	4	3	10	2	8	1	2	9	24	6	16	21	6	2	10	15	4	10	12	6	3	3	8	10	8	20	7	22	7	6
87188	ENSG00000167522.10	ANKRD11	chr16	-	89345479	89352057	89341500	89341599	89352446	89352594	87188	1712	916	667	2719	1413	1242	1	1	5	5	3	12	5250	1862	1103	1738	1303	5656	2905	1048	5514	2648	1417	1392	4498	722	3472	601	763	593	1465	953	564	2334	2982	1698	2974	2372
146933	ENSG00000135778.7	NTPCR	chr1	+	233105654	233105864	233092092	233092189	233113908	233114228	146933	101	32	10	2	55	26	5	3	0	0	4	7	12	37	23	11	40	14	27	124	18	19	13	13	76	53	48	24	78	32	36	42	46	43	8	56	6	20
10570	ENSG00000014641.13	MDH1	chr2	+	63821621	63821720	63815742	63816180	63824532	63824708	10570	42	27	16	8	42	11	3	6	2	4	5	2	15	16	25	7	13	11	24	29	10	17	6	2	11	7	13	5	25	3	11	2	8	9	2	11	14	17
37323	ENSG00000121104.3	FAM117A	chr17	-	47809912	47810082	47799860	47799956	47841253	47841493	37323	105	77	12	298	127	59	8	0	0	12	4	0	87	24	44	20	13	25	23	30	24	39	11	15	25	28	30	13	20	16	54	12	22	19	18	14	89	19
13971	ENSG00000184922.9	FMNL1	chr17	+	43313502	43313611	43311438	43311567	43314647	43314724	13971	472	311	390	479	461	428	2	8	3	40	2	5	284	145	266	413	283	165	318	122	120	465	105	156	74	115	328	681	235	219	502	100	251	309	244	134	571	43
102346	ENSG00000171988.13	JMJD1C	chr10	-	64979637	64979743	64976966	64977091	65028422	65028635	102346	16	13	2	19	15	2	0	0	0	0	0	0	40	12	93	15	5	116	32	15	74	72	10	27	121	1	149	4	7	125	4	9	25	76	75	150	63	50
44248	ENSG00000180096.7	SEPT1	chr16	-	30390755	30390855	30390338	30390504	30391252	30391354	44248	672	128	483	123	528	581	12	4	76	1	9	21	26	62	51	32	132	34	161	267	34	6	64	17	47	131	31	9	241	5	32	16	25	45	37	32	97	54
83439	ENSG00000132256.14	TRIM5	chr11	-	5686398	5686625	5685287	5685403	5686885	5686912	83439	35	9	7	9	39	8	1	0	0	0	2	0	15	7	10	0	6	7	5	35	4	13	12	8	17	26	10	8	20	1	4	6	6	6	4	6	17	8
102413	ENSG00000171988.13	JMJD1C	chr10	-	65024410	65024524	64976966	64977091	65028422	65028826	102413	21	27	5	24	16	1	0	0	0	0	0	0	46	12	87	17	9	132	24	10	113	147	14	32	243	1	206	3	3	77	6	15	5	87	129	108	88	127
79274	ENSG00000114626.13	ABTB1	chr3	+	127395809	127395926	127395378	127395424	127396010	127396129	79274	75	22	19	42	56	53	8	1	4	2	5	20	12	37	21	16	13	43	42	73	17	15	38	11	15	38	47	26	115	31	50	30	61	33	13	43	43	20
35041	ENSG00000086061.11	DNAJA1	chr9	+	33029882	33029987	33026472	33026614	33030437	33030665	35041	216	900	90	1079	351	36	8	1	3	1	7	0	560	711	2896	300	89	723	307	198	674	2328	153	443	2231	180	351	128	29	870	302	154	258	257	1034	574	818	2512
119352	ENSG00000266053.2	RP11-143J12.2	chr18	-	9132220	9132407	9121274	9121454	9133388	9133420	119352	4	6	9	6	4	6	1	1	4	4	1	1	6	2	3	6	7	14	8	3	16	27	6	8	13	4	5	14	1	6	4	13	5	15	13	15	18	6
36209	ENSG00000143222.7	UFC1	chr1	+	161127043	161127107	161126739	161126807	161127406	161127483	36209	408	278	136	129	312	157	15	12	5	4	21	14	211	222	286	143	300	152	334	341	203	198	108	143	344	306	320	114	264	186	116	92	238	178	177	302	236	370
2716	ENSG00000172046.14	USP19	chr3	-	49154869	49155003	49154159	49154376	49155089	49155218	2716	31	27	15	32	23	21	2	3	3	1	4	3	17	3	23	14	8	16	8	25	7	7	6	12	4	9	16	6	16	6	9	11	8	24	11	11	20	4
84597	ENSG00000015475.14	BID	chr22	-	18232870	18232940	18226568	18226779	18257146	18257258	84597	22	15	1	34	23	12	3	0	2	3	6	5	25	11	12	10	2	12	33	36	2	4	5	6	5	16	13	1	11	7	17	1	12	11	1	12	10	9
91076	ENSG00000130714.11	POMT1	chr9	+	134381500	134381607	134379575	134379727	134381789	134381840	91076	42	7	35	18	13	15	3	2	8	3	1	2	12	5	12	4	1	16	5	16	2	4	16	10	7	1	15	1	5	6	4	4	1	6	12	3	7	2
70063	ENSG00000106123.7	EPHB6	chr7	+	142568343	142568438	142567966	142568160	142568548	142568845	70063	132	43	79	11	501	308	7	3	3	0	11	14	13	11	6	14	31	7	3	13	2	2	10	39	1	41	16	20	34	9	19	13	13	20	8	15	17	3
20199	ENSG00000111642.10	CHD4	chr12	-	6697463	6697588	6696877	6697115	6700631	6700749	20199	289	134	120	277	174	80	7	12	9	13	2	2	528	94	266	92	76	214	153	180	140	144	74	89	155	74	231	93	112	75	213	105	135	137	235	128	300	116
48458	ENSG00000175224.12	ATG13	chr11	+	46651594	46651650	46639874	46639925	46665828	46665910	48458	21	24	12	13	18	17	3	5	3	3	2	2	22	17	15	15	3	32	28	16	18	10	3	12	11	6	18	9	7	3	13	14	15	13	20	16	19	19
54340	ENSG00000168374.6	ARF4	chr3	-	57569624	57569734	57563042	57563114	57570110	57570191	54340	104	174	65	376	187	64	3	1	0	4	0	1	157	196	363	98	174	152	126	119	190	332	38	71	262	49	172	79	44	84	146	39	44	98	215	136	265	338
97768	ENSG00000175061.13	C17orf76-AS1	chr17	+	16342894	16343017	16342640	16342728	16343498	16343567	97768	303	216	59	96	140	82	2023	1108	218	729	612	576	143	294	169	150	219	195	184	216	274	327	115	144	424	137	222	166	77	154	97	198	243	218	93	421	82	265
16454	ENSG00000092529.18	CAPN3	chr15	+	42682150	42682294	42681125	42681294	42684836	42684920	16454	3	3	2	1	1	2	1	0	0	0	0	0	4	5	1	3	1	2	3	7	6	2	7	1	12	2	12	2	17	1	7	8	3	11	2	8	3	3
73949	ENSG00000196776.10	CD47	chr3	-	107768465	107768498	107765927	107766139	107770785	107770817	73949	104	50	112	37	177	127	29	24	36	25	13	5	11	28	23	13	46	18	30	15	25	11	54	23	41	28	43	18	28	5	12	28	7	25	22	15	16	34
71621	ENSG00000068878.10	PSME4	chr2	-	54163900	54163964	54163223	54163298	54164527	54164677	71621	12	50	18	76	26	8	0	0	1	0	1	0	40	19	40	17	1	47	31	16	67	111	4	30	135	1	44	5	9	15	26	12	6	53	68	20	84	51
7010	ENSG00000196262.9	PPIA	chr7	+	44839300	44839473	44838845	44838876	44840885	44842716	7010	3073	2310	1205	1299	2327	1151	25	78	87	53	42	45	1745	1158	1584	867	1713	1836	2591	2958	1152	1677	546	705	981	2182	1550	1284	1486	1364	2355	933	1363	977	824	1423	1385	3446
133347	ENSG00000073605.14	GSDMB	chr17	-	38065210	38065295	38062363	38063240	38066008	38066177	133347	30	3	30	4	16	49	3	0	10	0	3	13	4	7	8	9	3	0	11	14	0	3	24	7	1	6	25	7	86	1	9	15	11	2	1	5	1	4
42757	ENSG00000001084.6	GCLC	chr6	-	53380906	53381015	53379236	53379295	53385575	53385758	42757	6	28	4	28	8	2	2	2	2	5	3	2	6	11	6	4	2	10	7	10	8	10	1	1	24	2	16	1	2	3	5	2	1	7	11	9	16	18
54325	ENSG00000168374.6	ARF4	chr3	-	57569624	57569759	57563042	57563114	57570110	57570191	54325	68	111	45	221	118	43	3	1	0	4	0	1	97	130	195	62	110	88	73	79	106	212	17	45	155	28	108	45	33	49	82	26	24	70	126	76	166	205
94577	ENSG00000119801.8	YPEL5	chr2	+	30378680	30378776	30369828	30369928	30379493	30379653	94577	32	20	26	37	52	25	37	64	28	155	112	58	133	331	94	84	60	133	196	48	498	69	158	163	468	198	406	24	14	242	26	75	151	111	188	496	51	94
125715	ENSG00000171204.8	TMEM126B	chr11	+	85340175	85340306	85339662	85339732	85342188	85342360	125715	1	0	0	0	0	1	2	2	4	2	6	5	5	5	3	5	4	7	6	2	9	7	1	0	2	2	4	1	2	1	0	0	2	9	7	3	1	7
153708	ENSG00000143493.8	INTS7	chr1	-	212118125	212118311	212114882	212115453	212125910	212126043	153708	38	10	10	10	38	9	7	1	1	0	5	1	33	16	13	2	13	12	14	32	2	15	10	5	17	19	25	5	22	2	19	4	5	10	6	15	1	17
148856	ENSG00000174231.12	PRPF8	chr17	-	1564286	1564456	1563991	1564121	1564564	1564700	148856	283	287	83	310	209	137	12	6	5	2	25	11	326	383	334	252	121	513	181	186	377	315	177	152	263	142	267	166	120	283	116	180	203	275	390	223	320	119
20368	ENSG00000184007.13	PTP4A2	chr1	-	32396533	32396743	32384600	32385259	32403587	32403643	20368	18	13	8	9	4	4	163	43	35	72	88	47	6	2	8	1	0	1	1	2	2	1	3	2	8	1	0	0	0	4	1	0	1	4	4	0	1	3
77392	ENSG00000143434.11	SEMA6C	chr1	-	151110461	151110581	151110186	151110275	151110791	151110882	77392	3	3	6	2	5	1	1	0	0	0	0	0	28	67	41	11	18	104	25	14	19	14	49	25	17	36	61	22	34	21	34	26	63	7	2	33	11	1
75341	ENSG00000143363.11	PRUNE	chr1	+	150990942	150991145	150990287	150990380	150997086	150997271	75341	20	25	7	24	17	11	3	2	0	4	2	3	4	8	5	4	10	3	4	12	1	8	2	2	3	9	8	4	12	4	2	4	3	6	5	1	18	4
46738	ENSG00000140598.9	EFTUD1	chr15	-	82443805	82444764	82430998	82431183	82450053	82450201	46738	199	87	34	90	164	87	3	1	3	0	4	5	78	25	46	15	112	24	40	133	17	23	26	9	53	49	54	11	88	20	27	14	20	20	14	18	57	98
122160	ENSG00000198851.5	CD3E	chr11	+	118183332	118183581	118182867	118182885	118185162	118185209	122160	1850	608	413	362	2005	677	19	7	4	15	21	13	13	1	30	29	4	9	53	7	1	6	21	8	6	7	19	5	67	24	1	17	32	37	11	19	290	15
75914	ENSG00000109180.10	OCIAD1	chr4	+	48833243	48833450	48833079	48833158	48834636	48834699	75914	16	13	6	9	8	5	2	2	1	2	4	1	10	7	11	6	5	9	8	5	7	29	5	4	11	9	16	4	4	9	7	3	10	13	16	9	9	12
139688	ENSG00000160271.10	RALGDS	chr9	-	135985012	135985108	135984059	135984253	135985682	135985876	139688	45	46	8	126	47	131	0	3	0	5	1	3	53	71	61	120	94	181	230	37	118	52	23	72	37	28	165	15	54	47	123	24	31	46	236	267	180	36
138522	ENSG00000107897.14	ACBD5	chr10	-	27512135	27512168	27508651	27508786	27512266	27512381	138522	1	2	1	5	2	1	12	24	17	9	15	9	4	5	7	7	8	8	13	6	8	17	10	4	9	3	9	10	3	4	2	3	10	9	4	8	7	9
63178	ENSG00000119397.12	CNTRL	chr9	+	123903658	123903866	123902918	123903064	123904368	123904548	63178	51	26	7	17	56	22	7	2	4	1	3	6	64	19	61	16	19	44	39	30	20	46	12	15	58	16	42	6	40	7	24	10	8	47	25	47	38	131
106372	ENSG00000165392.5	WRN	chr8	+	30925773	30925843	30924548	30924698	30933688	30933803	106372	9	19	3	7	10	2	0	0	0	1	0	0	16	6	9	4	4	16	3	6	16	37	2	9	28	0	11	11	1	11	6	8	3	14	11	10	20	33
62728	ENSG00000188554.9	NBR1	chr17	+	41343388	41343598	41342625	41342793	41345110	41345270	62728	78	68	33	54	91	52	4	1	1	4	6	5	11	7	21	11	16	11	19	19	7	13	9	9	12	4	15	6	29	8	6	9	11	21	8	10	80	27
51653	ENSG00000111679.12	PTPN6	chr12	+	7066816	7066948	7065581	7065731	7069089	7069157	51653	465	183	89	214	236	96	3	2	1	5	0	1	84	35	203	66	119	70	275	224	37	246	290	130	32	14	376	502	388	67	520	270	165	89	37	82	106	35
12245	ENSG00000256269.2	HMBS	chr11	+	118958964	118959018	118955609	118955776	118959344	118959417	12245	41	17	4	5	25	9	6	2	0	0	5	5	7	19	8	2	12	26	8	25	15	8	3	11	6	20	16	22	9	15	19	39	11	33	1	5	4	5
111481	ENSG00000124782.15	RREB1	chr6	+	7246656	7247454	7226699	7226889	7248743	7252213	111481	44	31	46	198	54	45	6	2	2	0	2	2	80	127	28	79	28	179	81	45	93	114	37	49	70	45	114	26	13	63	58	48	34	28	105	64	21	28
97186	ENSG00000026508.12	CD44	chr11	+	35243200	35243279	35240862	35240934	35250675	35253949	97186	180	431	196	1065	175	565	7	8	5	17	1	9	188	138	367	636	927	742	694	706	648	1775	67	164	502	119	346	769	85	702	717	436	251	176	317	2284	1441	560
164541	ENSG00000113648.12	H2AFY	chr5	-	134696186	134696297	134681657	134681747	134724611	134724816	164541	103	66	32	37	84	33	8	2	0	5	4	1	29	112	52	34	42	104	60	61	31	45	4	39	77	34	44	20	34	42	63	36	60	70	38	137	15	115
65183	ENSG00000175567.4	UCP2	chr11	-	73686535	73686716	73685711	73686166	73687685	73687787	65183	918	210	82	234	498	892	0	0	0	4	1	4	170	56	633	288	252	263	565	622	175	57	164	287	79	302	851	101	1100	98	210	166	272	287	313	579	523	287
126237	ENSG00000108840.11	HDAC5	chr17	-	42168637	42168860	42165754	42165966	42169067	42169199	126237	172	61	86	107	173	120	1	0	0	1	0	1	264	448	139	158	81	269	217	156	397	98	217	192	432	124	307	86	74	115	208	121	174	315	392	311	78	130
154170	ENSG00000198911.7	SREBF2	chr22	+	42269801	42270023	42266892	42267039	42271340	42271455	154170	174	215	10	287	110	85	14	9	6	1	5	6	60	38	174	80	27	31	153	50	41	23	7	37	11	29	103	15	95	64	72	9	47	21	82	127	145	82
44456	ENSG00000076928.13	ARHGEF1	chr19	+	42410608	42410772	42410090	42410177	42410854	42410955	44456	704	134	240	244	470	860	49	14	51	41	64	160	494	215	250	149	105	324	342	391	172	41	495	174	46	288	612	231	801	153	368	149	243	186	176	327	258	86
81431	ENSG00000186283.9	TOR3A	chr1	+	179052074	179052188	179050511	179051522	179063227	179063352	81431	26	17	12	18	15	21	3	0	0	0	0	0	16	14	11	11	18	10	25	42	10	21	4	11	3	15	21	6	7	16	16	15	30	12	12	21	12	33
61434	ENSG00000115053.11	NCL	chr2	-	232320720	232320847	232320152	232320335	232321341	232321475	61434	1216	921	458	1183	1519	865	18	16	24	9	38	12	1974	790	1671	1526	2885	901	1944	1726	1126	2771	580	726	1429	868	1394	1384	794	1141	1870	726	1075	580	1664	1356	1449	3151
89160	ENSG00000066117.10	SMARCD1	chr12	+	50482303	50482420	50480538	50480661	50483666	50483768	89160	151	101	50	87	154	76	2	0	0	5	1	2	101	97	114	95	49	76	135	116	100	76	54	58	48	69	88	46	48	113	60	40	102	52	92	129	97	57
117954	ENSG00000105669.8	COPE	chr19	-	19014076	19014232	19011189	19011258	19015579	19015661	117954	516	189	380	368	559	297	13	11	6	12	8	8	321	300	94	366	439	349	335	427	389	394	251	267	342	423	337	207	140	249	291	404	290	529	360	405	107	208
125512	ENSG00000140848.12	CPNE2	chr16	+	57171060	57171194	57161760	57161815	57179996	57180233	125512	16	15	1	3	23	3	0	0	0	0	0	0	103	17	173	44	13	81	47	64	27	27	139	58	53	60	242	23	126	26	64	40	103	125	59	38	48	25
18781	ENSG00000128284.15	APOL3	chr22	-	36545818	36546012	36545122	36545190	36556716	36556803	18781	0	1	0	1	0	1	1	3	2	8	4	1	2	7	2	3	0	6	8	8	2	8	1	4	9	3	28	4	1	3	4	3	2	3	5	6	2	5
162909	ENSG00000165948.6	IFI27L1	chr14	+	94568159	94568321	94567084	94567117	94568822	94569055	162909	71	58	22	12	111	19	7	2	0	1	4	4	14	24	10	2	21	16	19	23	10	13	7	8	22	69	11	35	16	28	34	26	41	14	5	14	11	15
89745	ENSG00000164654.11	MIOS	chr7	+	7607656	7607754	7607237	7607319	7612066	7612298	89745	18	16	11	18	12	4	0	0	0	2	0	0	9	9	11	9	11	14	7	21	4	31	10	9	14	6	10	21	7	15	14	5	15	13	8	15	18	15
11595	ENSG00000064687.8	ABCA7	chr19	+	1054568	1054693	1054191	1054340	1054778	1054877	11595	90	5	26	15	53	69	9	0	0	4	4	4	13	16	2	5	1	11	32	17	2	1	16	12	2	8	33	1	41	21	20	5	16	10	4	22	4	1
32582	ENSG00000182944.13	EWSR1	chr22	+	29684594	29684775	29682911	29683123	29687553	29687588	32582	548	435	76	621	432	375	16	14	21	0	15	12	659	419	534	294	449	795	436	470	698	872	120	209	641	257	513	212	223	316	493	134	203	312	837	433	490	501
65430	ENSG00000257621.3	RP11-349A22.5	chr14	-	58760483	58762529	58758352	58758425	58764672	58764838	65430	451	199	267	215	290	144	37	31	31	35	32	22	730	590	353	391	328	312	304	400	417	651	345	406	623	697	581	351	118	292	252	284	457	393	871	474	225	605
35362	ENSG00000120438.7	TCP1	chr6	-	160200658	160200822	160200018	160200293	160201474	160201598	35362	751	542	1372	564	831	322	5	4	5	0	12	0	419	566	1159	406	672	511	422	564	516	1267	498	394	768	431	358	540	222	449	433	491	367	579	700	649	375	1059
28392	ENSG00000244560.2	RP4-800G7.2	chr7	+	148990841	148991107	148990467	148990583	148991470	148991503	28392	76	8	27	13	23	45	6	1	2	0	1	6	6	3	15	3	2	10	7	11	8	2	16	7	11	16	5	5	25	2	7	6	7	12	3	11	6	3
37848	ENSG00000182108.5	DEXI	chr16	-	11027700	11027861	11022747	11023416	11035425	11035988	37848	2	0	0	2	4	3	31	9	4	39	17	29	1	6	9	6	1	4	4	7	2	2	3	2	5	6	27	2	11	6	6	2	3	3	6	3	3	9
105518	ENSG00000144674.12	GOLGA4	chr3	+	37365078	37369316	37363221	37363377	37369906	37370028	105518	307	737	559	1195	603	370	1	3	8	1	2	2	567	124	521	368	471	647	651	272	674	2442	278	284	993	64	474	427	205	253	312	275	172	725	823	149	1098	1345
55539	ENSG00000187514.10	PTMA	chr2	+	232577152	232577226	232576057	232576129	232577513	232578216	55539	5588	2398	637	2259	4661	1513	32	17	10	6	31	8	4717	5105	5252	3156	4891	4230	7093	6702	7558	6258	1876	2326	7799	3805	6459	4567	2589	4168	5885	1851	3821	2635	3428	5790	2963	5603
108758	ENSG00000076003.4	MCM6	chr2	-	136605622	136605758	136602177	136602254	136610356	136610485	108758	41	23	6	26	78	42	3	3	2	0	8	2	11	15	6	9	24	22	20	26	13	13	7	8	4	17	13	20	10	3	34	7	5	20	2	18	20	68
142115	ENSG00000119321.4	FKBP15	chr9	-	115955771	115955829	115952750	115952858	115956306	115956449	142115	19	13	3	10	17	10	2	5	0	2	1	5	16	8	12	3	1	8	13	12	5	8	7	7	15	2	22	3	15	4	5	3	3	7	6	16	9	10
68720	ENSG00000114480.8	GBE1	chr3	-	81695542	81695633	81691931	81692141	81698006	81698142	68720	18	16	8	11	6	3	0	0	2	0	0	0	67	6	23	8	57	26	31	50	18	32	4	9	17	9	39	5	14	11	17	4	10	18	15	18	11	41
140896	ENSG00000131375.5	CAPN7	chr3	+	15282260	15282360	15282015	15282124	15287032	15287178	140896	21	17	5	17	12	4	2	0	0	1	0	0	10	10	10	3	6	8	7	19	4	21	7	5	7	7	18	2	7	3	8	2	5	12	6	3	30	21
7018	ENSG00000196262.9	PPIA	chr7	+	44838990	44839473	44837571	44838876	44840885	44841246	7018	5905	4322	2247	2556	4618	2218	25	78	87	53	42	45	3457	2207	3108	1636	3112	3567	5081	5742	2273	3270	991	1277	1872	4210	2982	2326	2575	2601	4513	1669	2588	1920	1601	2631	2581	6530
87315	ENSG00000143119.8	CD53	chr1	+	111440430	111440514	111434966	111435155	111441745	111442550	87315	64	93	24	167	24	50	4	6	4	18	3	8	252	32	236	32	32	46	122	162	80	91	21	23	45	41	225	41	187	38	50	25	33	23	85	78	211	79
146621	ENSG00000143851.11	PTPN7	chr1	-	202127245	202127429	202126866	202126951	202128408	202128582	146621	148	72	18	237	98	82	18	7	7	7	23	8	59	9	51	6	81	5	8	1	7	15	9	12	1	1	29	15	16	27	17	3	29	29	4	1	112	23
107285	ENSG00000187741.10	FANCA	chr16	-	89829045	89829201	89828356	89828430	89831297	89831474	107285	8	3	0	2	15	5	21	12	3	4	20	2	4	0	1	2	0	1	6	4	4	0	4	1	2	0	4	0	0	0	0	0	0	0	0	0	0	0
75268	ENSG00000163131.6	CTSS	chr1	-	150722481	150722647	150720252	150720355	150724256	150724310	75268	63	300	7	174	24	46	0	2	0	2	1	0	75	90	161	73	167	72	178	96	107	152	13	30	80	30	273	35	167	77	62	57	162	98	95	198	166	111
56760	ENSG00000196591.7	HDAC2	chr6	-	114283530	114283558	114281069	114281182	114292020	114292321	56760	1	0	2	0	0	0	40	14	17	43	21	8	1	0	1	3	1	2	2	1	7	10	1	2	5	0	3	0	0	11	2	2	6	1	9	4	3	0
115332	ENSG00000110852.4	CLEC2B	chr12	-	10015097	10015172	10006979	10007083	10021803	10022735	115332	55	67	17	84	18	16	1	0	1	0	1	0	35	160	36	10	19	169	41	6	190	58	3	45	156	10	114	46	26	52	10	37	53	111	138	89	61	140
162636	ENSG00000169045.13	HNRNPH1	chr5	-	179048843	179048977	179048254	179048398	179050037	179050165	162636	192	65	91	45	149	31	617	485	288	1013	820	281	98	81	68	16	9	132	79	20	91	102	79	44	172	34	188	9	33	18	26	51	34	164	95	42	69	73
25090	ENSG00000106346.7	USP42	chr7	+	6182562	6182645	6180544	6180615	6183715	6183827	25090	15	43	36	35	32	13	1	0	0	0	0	0	28	31	49	20	4	25	42	12	32	16	17	38	49	9	23	9	9	23	20	25	14	32	53	32	32	23
66913	ENSG00000129657.10	SEC14L1	chr17	+	75192283	75192393	75190758	75190993	75196565	75196755	66913	48	62	34	263	36	125	5	10	3	14	7	9	31	95	21	30	21	63	47	29	36	61	14	33	50	12	188	14	6	265	74	93	18	47	18	64	60	57
90251	ENSG00000020922.8	MRE11A	chr11	-	94209454	94209569	94204739	94204925	94211900	94212042	90251	35	10	1	6	11	0	2	4	2	1	4	1	15	13	8	1	1	5	6	24	6	9	4	3	42	5	19	2	10	5	4	8	7	3	5	16	6	11
93952	ENSG00000083535.11	PIBF1	chr13	+	73401870	73402052	73401147	73401256	73409380	73409506	93952	32	11	23	12	33	3	9	1	2	0	3	0	18	11	13	6	8	17	12	28	15	23	13	9	51	17	21	8	24	12	6	10	14	26	10	18	11	18
118093	ENSG00000185359.8	HGS	chr17	+	79657211	79657264	79655733	79655857	79657703	79657772	118093	62	64	84	44	70	62	0	2	9	3	6	4	128	56	57	64	120	83	65	65	73	115	58	53	32	50	45	93	69	22	111	28	42	90	174	76	66	12
126531	ENSG00000101558.9	VAPA	chr18	+	9944920	9945055	9936982	9937063	9950391	9950565	126531	47	58	48	71	29	32	113	171	104	182	183	112	66	101	27	56	228	31	101	26	152	154	29	80	89	24	73	81	9	137	41	106	60	63	187	112	41	104
161783	ENSG00000132950.14	ZMYM5	chr13	-	20411795	20411961	20409616	20409829	20425494	20426330	161783	31	26	18	16	27	6	4	4	0	7	2	1	27	37	19	9	17	41	18	10	40	56	17	3	25	5	20	11	11	9	14	7	7	24	47	17	25	42
76351	ENSG00000166454.5	ATMIN	chr16	+	81074960	81075086	81069451	81069811	81075885	81076055	76351	11	22	5	48	24	11	3	2	1	1	7	1	22	17	30	21	18	18	17	10	29	64	4	10	28	6	28	9	8	26	11	2	15	6	30	14	40	31
98131	ENSG00000064419.9	TNPO3	chr7	-	128645069	128645213	128641112	128641288	128655032	128655189	98131	56	94	27	45	56	19	5	6	1	2	3	0	42	20	68	19	21	14	50	42	34	76	8	21	53	14	33	6	22	25	17	10	12	61	51	18	53	60
27945	ENSG00000135439.7	AGAP2	chr12	-	58128374	58128462	58128101	58128187	58129151	58129210	27945	91	14	4	48	54	47	3	0	1	8	2	9	7	11	8	4	5	14	10	26	7	3	2	1	1	6	26	2	9	1	23	7	7	6	13	15	28	1
84725	ENSG00000099783.7	HNRNPM	chr19	+	8538547	8538592	8533699	8533718	8539050	8539128	84725	178	84	82	98	147	66	1	1	0	1	3	0	217	78	80	68	164	211	143	180	186	137	101	63	161	78	135	112	76	107	169	78	95	77	118	124	100	61
112801	ENSG00000099246.12	RAB18	chr10	+	27815756	27815818	27798803	27798859	27822663	27822782	112801	29	17	15	54	37	11	0	1	0	1	3	1	29	22	26	19	12	24	23	17	37	101	18	17	27	6	30	19	11	41	17	24	31	65	22	30	30	35
90718	ENSG00000174943.5	KCTD13	chr16	-	29936859	29936902	29934557	29934680	29937110	29937533	90718	7	2	0	1	7	5	20	5	12	5	23	18	0	1	3	0	0	1	1	2	0	0	5	1	0	1	2	1	5	0	0	0	0	2	2	0	0	2
102432	ENSG00000175203.11	DCTN2	chr12	-	57932035	57932130	57929531	57929628	57939810	57939879	102432	15	6	31	6	13	7	107	44	50	45	120	44	3	0	1	2	1	1	2	4	0	4	14	6	4	2	1	7	7	1	1	4	2	3	5	6	1	6
7795	ENSG00000184056.10	VPS33B	chr15	-	91561034	91561115	91557613	91557663	91565383	91565743	7795	20	7	13	14	16	18	2	2	2	3	4	1	4	11	8	13	5	5	7	7	9	11	6	12	5	4	20	10	4	7	5	6	4	12	22	8	3	11
164291	ENSG00000127022.10	CANX	chr5	+	179135978	179136060	179135239	179135381	179136873	179137066	164291	314	209	33	199	333	59	14	15	0	5	8	3	190	79	168	59	75	130	149	184	73	210	20	74	178	134	193	32	123	194	185	50	222	103	59	270	208	147
7785	ENSG00000184056.10	VPS33B	chr15	-	91549601	91550276	91549230	91549289	91550698	91550803	7785	63	37	64	36	85	85	1	0	1	0	1	0	47	32	42	39	35	55	38	19	48	50	45	42	11	17	55	71	28	6	22	39	28	79	60	28	29	19
97772	ENSG00000175061.13	C17orf76-AS1	chr17	+	16342841	16343017	16342634	16342728	16343498	16343567	97772	390	291	76	121	184	93	2023	1108	218	729	612	576	179	344	225	192	298	234	250	283	339	418	129	160	549	145	270	211	106	175	114	250	269	248	105	510	109	337
121818	ENSG00000131051.16	RBM39	chr20	-	34328446	34328519	34319867	34320057	34328745	34328809	121818	124	73	77	63	94	50	3	2	1	4	2	2	106	94	109	50	40	141	68	44	92	135	95	98	82	27	101	32	52	66	28	37	43	130	206	74	69	94
123397	ENSG00000162191.9	UBXN1	chr11	-	62444284	62444477	62443975	62444111	62444989	62445106	123397	660	333	613	339	598	745	6	10	17	14	14	22	493	502	519	564	952	484	611	685	529	490	639	469	444	459	509	694	611	246	495	764	632	576	713	636	410	507
155486	ENSG00000168894.5	RNF181	chr2	+	85823944	85824054	85823641	85823772	85824567	85824704	155486	99	55	74	50	90	63	3	7	1	2	2	0	49	32	47	41	122	52	23	70	45	96	32	28	30	78	40	82	62	16	73	37	49	106	38	24	41	42
77377	ENSG00000143434.11	SEMA6C	chr1	-	151111105	151111207	151110791	151110882	151111900	151111957	77377	4	2	13	3	10	4	0	0	0	0	0	0	22	107	46	19	64	198	33	18	28	21	54	26	13	32	88	25	52	36	33	30	60	24	14	63	9	3
95183	ENSG00000171159.4	C9orf16	chr9	+	130924282	130925231	130922592	130922765	130925721	130926169	95183	147	52	85	94	149	98	143	52	85	72	175	136	69	81	24	72	84	62	71	48	90	86	62	51	49	80	84	44	54	23	42	48	32	46	101	80	47	77
125927	ENSG00000006025.7	OSBPL7	chr17	-	45891886	45891980	45890952	45891200	45892580	45892718	125927	23	5	13	10	18	12	1	3	3	5	3	1	9	9	5	4	1	4	9	17	1	3	15	4	6	16	10	3	21	4	6	4	10	7	4	4	9	3
24223	ENSG00000100084.10	HIRA	chr22	-	19363153	19363315	19349249	19349454	19371142	19371228	24223	96	95	63	72	102	78	2	2	5	1	4	5	50	32	24	33	51	28	26	39	26	47	25	16	31	32	51	28	28	21	33	18	13	28	38	33	68	89
75904	ENSG00000109180.10	OCIAD1	chr4	+	48833243	48833415	48833060	48833158	48834636	48834699	75904	18	14	7	7	12	7	2	2	1	2	4	1	10	9	10	5	9	5	8	6	5	37	4	9	14	8	19	5	5	13	5	4	11	12	13	8	8	12
115581	ENSG00000101974.10	ATP11C	chrX	-	138813809	138813914	138808507	138811121	138820074	138820228	115581	0	0	0	1	1	0	10	7	6	6	19	1	3	0	2	0	2	0	2	1	2	10	4	0	3	4	4	2	7	4	16	2	2	1	0	0	2	3
47943	ENSG00000185009.8	AP3M1	chr10	-	75898563	75898689	75897864	75898140	75910512	75910600	47943	15	33	14	16	15	13	0	1	0	2	0	0	6	10	12	8	8	14	11	14	5	57	7	7	23	5	20	11	13	5	14	11	11	18	14	15	9	28
151985	ENSG00000017260.15	ATP2C1	chr3	+	130694175	130694332	130688135	130688240	130711794	130711845	151985	108	48	79	216	126	46	3	0	8	4	3	4	36	18	32	20	10	43	37	39	24	84	17	20	65	34	55	29	53	23	30	15	20	24	21	29	41	42
67145	ENSG00000106263.13	EIF3B	chr7	+	2406159	2406226	2405951	2406083	2406633	2406680	67145	171	169	87	248	175	106	0	2	0	5	6	0	267	114	115	141	233	201	208	127	178	223	49	74	89	101	174	124	72	114	212	97	69	80	173	184	232	77
163958	ENSG00000134333.9	LDHA	chr11	+	18422383	18422557	18420977	18421095	18424386	18424560	163958	939	697	162	1836	1662	574	2	0	1	6	3	2	797	737	788	479	611	1295	1018	1066	732	1073	78	346	932	478	1132	650	266	1137	806	721	700	350	870	2430	1321	1428
61765	ENSG00000170776.15	AKAP13	chr15	+	86201767	86201821	86198647	86199018	86207793	86207986	61765	4	19	11	5	2	3	8	11	13	120	5	16	16	16	62	16	2	65	58	7	281	68	7	28	342	5	78	6	2	76	15	9	9	33	138	62	59	27
146614	ENSG00000143851.11	PTPN7	chr1	-	202127245	202127448	202126866	202126951	202128408	202128582	146614	125	64	17	196	88	68	18	7	7	7	23	8	52	9	39	6	65	4	8	1	7	15	8	9	1	1	29	17	14	21	13	3	25	24	5	1	93	19
119351	ENSG00000266053.2	RP11-143J12.2	chr18	-	9132220	9132396	9121262	9121454	9133388	9133508	119351	4	9	11	9	6	9	1	1	4	4	1	1	8	8	7	10	8	14	10	3	23	34	9	9	18	4	7	20	1	4	5	15	7	17	13	20	23	8
125520	ENSG00000140848.12	CPNE2	chr16	+	57168686	57168738	57161760	57161815	57179996	57180233	125520	14	3	5	4	11	1	0	0	0	0	0	0	72	26	116	52	16	65	26	33	33	28	157	84	42	29	101	33	45	17	29	42	56	128	70	22	33	25
13498	ENSG00000123146.15	CD97	chr19	+	14517142	14517369	14516559	14516751	14517511	14517578	13498	91	238	147	1627	112	984	0	0	0	9	0	0	782	454	948	1145	753	2078	1796	312	914	465	545	1009	358	97	4208	909	181	1607	1324	1169	680	336	2285	3221	501	288
158938	ENSG00000153066.8	TXNDC11	chr16	-	11782158	11782301	11781712	11781822	11785145	11785938	158938	127	226	107	171	149	126	6	2	1	0	1	0	86	263	188	119	109	260	118	93	121	106	96	120	146	38	139	98	43	148	61	107	148	96	111	144	123	116
119232	ENSG00000169710.6	FASN	chr17	-	80039884	80040036	80039476	80039719	80040198	80040290	119232	217	92	201	504	205	419	4	1	5	0	5	1	130	49	59	282	415	621	309	43	98	44	35	130	17	60	186	55	33	151	287	49	68	52	69	128	177	22
143280	ENSG00000135596.13	MICAL1	chr6	-	109770859	109770986	109770602	109770684	109771172	109771288	143280	301	51	88	87	176	148	4	1	6	1	9	4	154	298	186	94	42	891	200	304	117	146	529	233	76	94	373	304	446	203	407	292	268	62	52	401	62	63
112788	ENSG00000099246.12	RAB18	chr10	+	27821435	27821508	27798803	27798859	27822663	27822782	112788	23	31	14	43	32	24	0	1	0	1	3	1	31	15	38	18	10	37	23	18	28	110	16	25	35	8	25	21	6	38	26	24	19	72	25	31	49	34
54543	ENSG00000055208.13	TAB2	chr6	+	149701069	149701279	149699153	149700654	149718739	149718900	54543	1	8	1	30	1	2	15	47	30	135	60	33	3	3	10	1	1	1	2	1	0	10	0	1	3	0	3	0	0	3	0	0	0	5	7	2	13	12
70072	ENSG00000106123.7	EPHB6	chr7	+	142568282	142568438	142567966	142568160	142568548	142568847	70072	249	93	158	21	972	561	7	3	3	0	11	14	25	16	11	23	69	13	9	27	8	5	19	70	6	80	35	32	56	13	37	28	18	27	16	37	30	7
35374	ENSG00000120438.7	TCP1	chr6	-	160200926	160201119	160200016	160200293	160201474	160201598	35374	900	579	1141	566	743	293	5	4	5	0	12	0	415	552	1222	392	562	577	467	461	550	1447	427	379	820	390	368	464	154	443	392	435	367	668	770	659	422	1095
53211	ENSG00000196405.8	EVL	chr14	+	100604076	100604139	100603914	100603981	100607516	100607583	53211	791	221	182	98	580	773	23	0	0	7	14	7	111	126	123	43	32	284	211	212	80	25	192	110	93	331	193	152	505	102	205	167	317	80	25	140	137	61
154914	ENSG00000140398.9	NEIL1	chr15	+	75646079	75646207	75641224	75641680	75646590	75646618	154914	1	1	2	4	1	10	0	0	0	0	0	0	42	31	15	27	54	171	49	23	68	78	126	40	9	6	140	30	42	12	78	81	20	43	22	88	5	69
73882	ENSG00000005844.13	ITGAL	chr16	+	30515495	30515585	30510658	30510810	30516564	30516621	73882	267	40	73	29	156	113	14	0	4	0	5	2	10	8	16	11	1	33	36	15	2	7	10	20	2	4	28	5	31	7	9	9	2	20	5	52	53	8
132938	ENSG00000196937.6	FAM3C	chr7	-	121002950	121003001	121000096	121000181	121004183	121004242	132938	15	15	7	18	15	7	0	0	2	1	0	0	58	7	227	95	185	10	69	155	15	134	55	28	14	2	78	52	29	9	82	14	8	53	33	15	43	41
105933	ENSG00000149273.10	RPS3	chr11	+	75115063	75115251	75112683	75112777	75115715	75115912	105933	5040	3566	2304	1958	2669	2623	2	7	2	10	6	3	2299	6126	2329	2289	5307	1838	3510	3698	4152	2593	1889	1662	6157	5113	3797	3512	1864	4055	2286	4546	4393	3328	2418	4221	2850	4844
146431	ENSG00000100938.13	GMPR2	chr14	+	24703312	24703447	24702684	24702804	24704942	24705026	146431	9	2	3	1	3	3	40	30	10	7	36	16	7	5	6	17	14	6	5	11	5	8	2	4	3	4	13	12	7	5	5	12	10	7	18	10	2	8
155772	ENSG00000165233.13	C9orf89	chr9	+	95872849	95873003	95870029	95870109	95875273	95875554	155772	49	28	40	33	21	60	0	2	0	0	1	0	38	288	41	36	72	63	169	96	63	172	39	84	46	42	77	127	28	128	126	189	98	52	36	150	38	36
113472	ENSG00000143436.6	MRPL9	chr1	-	151733926	151734028	151733349	151733375	151734580	151734631	113472	190	103	162	48	157	98	28	14	24	16	22	14	59	101	34	76	164	29	64	110	51	89	117	62	63	108	62	69	78	71	51	64	98	88	48	75	62	69
132334	ENSG00000179051.9	RCC2	chr1	-	17764725	17765018	17755601	17755695	17766040	17766220	132334	41	42	5	52	48	17	1	4	0	0	7	3	79	37	35	29	16	32	47	25	28	38	11	22	25	14	31	9	14	12	85	21	12	19	32	40	24	35
143273	ENSG00000135596.13	MICAL1	chr6	-	109769077	109769166	109768883	109768925	109769405	109769596	143273	181	17	21	22	79	41	12	4	15	4	14	8	61	159	95	18	17	565	103	183	53	30	308	109	37	87	182	149	262	128	255	160	211	27	21	276	17	9
75020	ENSG00000104738.12	MCM4	chr8	+	48883070	48883436	48879924	48880045	48885416	48885624	75020	252	158	15	41	274	50	4	6	0	0	6	2	171	172	34	31	44	177	116	185	151	66	15	26	85	86	68	36	39	76	156	45	83	59	103	119	40	353
153645	ENSG00000189159.11	HN1	chr17	-	73145185	73145280	73144623	73144766	73150436	73150770	153645	30	4	28	2	31	4	564	260	291	345	772	80	2	2	1	3	0	2	2	2	1	4	1	2	1	1	1	2	2	1	3	1	3	4	1	3	3	1
44773	ENSG00000083845.4	RPS5	chr19	+	58904725	58904854	58899503	58899612	58905863	58905962	44773	3731	1531	1393	1250	1873	1336	78	38	26	19	22	18	1304	4711	974	1814	3450	1707	2437	2526	2947	2186	983	1231	4199	3749	2399	1613	816	2685	1942	1453	1995	2125	1619	3146	1230	5647
68715	ENSG00000114480.8	GBE1	chr3	-	81695542	81695655	81691721	81692141	81698006	81698142	68715	4	5	2	6	6	2	0	0	2	0	0	0	35	3	18	3	31	11	13	23	8	11	2	6	8	5	17	1	7	7	14	3	2	8	5	11	6	23
74332	ENSG00000249859.3	PVT1	chr8	+	129022563	129022690	129001506	129001537	129082405	129082607	74332	3	3	2	1	2	7	0	2	0	0	0	0	9	6	6	4	2	0	4	1	9	1	9	5	12	8	3	2	8	6	4	6	1	10	4	19	1	14
151979	ENSG00000017260.15	ATP2C1	chr3	+	130699425	130699523	130688135	130688240	130711794	130711845	151979	82	24	86	136	116	48	3	0	8	4	3	4	16	17	26	15	8	26	22	24	12	44	11	25	53	27	36	17	31	24	14	17	11	24	22	9	17	26
129484	ENSG00000144136.6	SLC20A1	chr2	+	113417963	113418149	113416780	113417339	113418718	113418803	129484	191	229	133	221	300	120	15	7	0	1	18	1	240	214	311	168	74	434	228	81	252	290	108	102	230	76	218	280	64	260	168	178	131	154	386	172	223	835
142725	ENSG00000116584.13	ARHGEF2	chr1	-	155927503	155927673	155924692	155924760	155928110	155928187	142725	306	133	171	222	288	312	0	1	1	1	0	0	250	144	266	128	184	320	210	199	111	184	143	164	75	101	128	245	180	114	278	209	164	228	142	297	248	69
81014	ENSG00000156735.6	BAG4	chr8	+	38050205	38050313	38034522	38034657	38065029	38065259	81014	14	12	3	16	15	2	5	2	1	3	4	0	18	20	9	2	4	7	13	4	12	22	9	5	21	12	16	7	2	15	2	5	18	33	11	8	6	19
105607	ENSG00000075826.12	SEC31B	chr10	-	102269072	102269268	102268763	102268859	102275852	102275976	105607	108	19	69	46	75	75	6	1	4	0	2	5	42	11	29	15	15	77	66	20	43	37	37	39	32	13	67	22	41	10	34	33	18	43	29	19	24	7
64424	ENSG00000032742.13	IFT88	chr13	+	21264843	21264954	21245111	21245178	21265192	21265501	64424	32	7	9	3	25	18	8	1	2	2	2	1	2	9	8	3	15	2	9	15	7	13	11	6	9	12	18	6	34	3	8	4	2	5	3	8	2	10
94234	ENSG00000179335.14	CLK3	chr15	+	74920310	74920393	74919879	74920009	74920944	74921024	94234	219	218	225	273	200	221	4	5	3	12	2	4	256	279	274	174	214	226	194	185	202	156	362	214	232	91	242	301	162	109	169	221	164	289	348	214	163	118
83820	ENSG00000165264.6	NDUFB6	chr9	-	32558907	32558952	32552996	32553942	32572878	32573160	83820	31	10	10	7	61	3	4	3	2	1	6	1	23	25	9	9	4	13	7	17	8	21	5	7	8	12	10	21	5	11	9	13	19	11	4	7	7	28
44776	ENSG00000083845.4	RPS5	chr19	+	58904342	58904552	58899503	58899612	58905863	58905962	44776	6415	4092	1698	2145	3033	1708	78	38	26	19	22	18	2195	8221	2928	2894	4873	2949	3821	4115	5050	3715	1216	1781	7342	6376	4172	2372	1584	4770	2614	2014	3107	3577	2644	5290	3996	10083
64835	ENSG00000070756.9	PABPC1	chr8	-	101717153	101717257	101716524	101716618	101717816	101717901	64835	1560	1253	835	2748	1101	1583	12	9	15	16	8	8	1879	1511	1255	1355	1423	3470	1269	1246	1615	680	937	839	957	1002	1975	1495	724	1329	1562	2367	1669	1134	917	2161	2490	857
141381	ENSG00000100221.6	JOSD1	chr22	-	39085300	39085429	39084939	39085134	39095807	39096672	141381	146	269	63	455	177	164	4	5	2	10	10	1	320	82	321	137	105	397	186	89	245	71	65	114	95	35	392	29	26	226	189	59	209	165	180	356	447	140
98411	ENSG00000122643.14	NT5C3A	chr7	-	33069240	33069326	33066428	33066527	33075545	33075600	98411	0	0	0	0	0	0	11	19	6	14	16	8	3	0	5	1	0	7	1	0	7	1	0	1	2	0	4	5	3	1	2	1	1	0	2	2	7	0
15574	ENSG00000273173.1	SNURF	chr15	+	25220504	25220656	25219457	25219603	25221451	25221563	15574	640	257	172	231	427	104	8	5	4	9	3	1	137	72	260	60	125	119	222	499	77	132	107	72	1	244	107	128	19	112	128	2	187	141	84	212	160	92
44114	ENSG00000143569.14	UBAP2L	chr1	+	154209499	154209612	154209041	154209087	154213988	154214041	44114	102	156	53	149	88	53	0	1	0	3	3	0	165	86	133	94	35	192	91	66	118	127	37	87	107	47	131	33	37	59	75	92	50	178	182	91	131	78
142892	ENSG00000179094.9	PER1	chr17	-	8050214	8050320	8049911	8050083	8050567	8050699	142892	51	106	46	305	97	186	5	4	0	1	4	13	165	115	263	203	205	333	216	115	228	48	109	219	133	34	479	47	4	293	45	301	208	168	301	246	158	105
127426	ENSG00000143374.10	TARS2	chr1	+	150464073	150464138	150463869	150463987	150464886	150464965	127426	10	7	4	4	9	5	2	1	5	1	4	0	8	6	7	2	11	3	2	15	6	6	7	5	8	7	12	8	24	5	2	1	7	5	1	9	10	5
21266	ENSG00000111325.12	OGFOD2	chr12	+	123462527	123462746	123461417	123461517	123462906	123463116	21266	12	5	7	5	14	18	2	2	0	2	4	5	6	5	5	4	1	4	3	11	2	2	4	1	6	7	6	7	9	3	4	2	2	1	9	4	3	1
85387	ENSG00000167978.12	SRRM2	chr16	+	2818505	2818600	2817722	2818262	2818997	2819249	85387	59	14	28	23	45	32	256	124	171	184	317	244	28	19	10	4	8	65	39	11	28	8	44	17	26	31	44	9	29	20	12	18	30	14	14	9	19	19
23876	ENSG00000131149.13	GSE1	chr16	+	85698620	85698734	85696971	85697220	85699581	85699953	23876	145	44	38	101	85	106	1	0	1	0	1	0	36	22	36	29	33	1	119	63	25	8	7	17	21	22	54	2	21	8	18	1	9	7	54	21	43	7
26211	ENSG00000177954.7	RPS27	chr1	+	153963389	153963510	153963238	153963278	153963590	153963699	26211	133	44	117	72	54	72	1143	892	496	710	548	403	132	291	67	221	95	178	86	63	217	165	93	143	344	191	120	38	27	128	47	69	181	235	446	169	50	178
9864	ENSG00000130303.8	BST2	chr19	-	17515179	17515246	17514937	17514998	17516099	17516457	9864	125	113	45	51	52	61	4	8	4	2	2	7	60	67	165	40	43	129	107	359	125	85	46	68	329	421	313	155	213	129	150	361	173	79	128	156	70	71
149124	ENSG00000012779.6	ALOX5	chr10	+	45939563	45939734	45939175	45939276	45940955	45941561	149124	16	10	5	3	3	24	0	0	0	1	0	0	344	29	156	297	2	186	168	1	62	231	603	171	63	129	519	450	438	86	259	264	470	331	156	79	35	16
81436	ENSG00000186283.9	TOR3A	chr1	+	179054762	179055028	179050511	179051522	179063227	179063352	81436	49	78	28	43	51	49	3	0	0	0	0	0	35	47	54	54	59	49	78	98	36	85	21	64	22	37	56	46	33	54	44	55	71	24	43	52	101	83
7361	ENSG00000102606.13	ARHGEF7	chr13	+	111940700	111940790	111938493	111938587	111953094	111953194	7361	72	47	215	545	132	87	1	1	7	18	1	1	124	65	72	51	71	343	313	69	198	281	72	124	210	44	240	73	135	23	149	73	27	148	100	33	145	100
35279	ENSG00000112078.9	KCTD20	chr6	+	36446897	36447000	36442565	36442839	36447367	36447488	35279	37	45	8	103	36	21	0	0	0	2	1	0	44	7	95	11	8	17	21	51	39	82	9	13	32	10	46	5	21	36	15	6	15	24	43	21	99	38
35617	ENSG00000196378.7	ZNF34	chr8	-	146002842	146002962	145998498	145999990	146003422	146003549	35617	9	10	6	5	4	7	0	3	1	0	0	0	7	13	4	2	4	8	9	12	2	5	4	4	9	3	15	5	11	3	8	7	6	3	8	9	1	10
147723	ENSG00000158006.9	PAFAH2	chr1	-	26299048	26299203	26286257	26288574	26300970	26301141	147723	75	45	139	67	33	58	9	3	9	9	5	3	3	5	16	7	2	4	5	5	4	7	97	21	17	7	9	4	13	4	2	4	2	95	9	1	19	7
154470	ENSG00000163660.7	CCNL1	chr3	-	156867075	156867174	156865584	156866378	156867273	156867385	154470	1892	821	1870	755	1087	597	19	11	28	6	16	3	1381	3697	1256	758	619	1270	1029	614	2236	1638	2382	1276	4499	1483	1563	1017	393	1016	497	1505	873	2255	2751	1407	597	2245
53346	ENSG00000085514.11	PILRA	chr7	+	99987510	99987729	99971666	99972056	99995501	99995535	53346	26	64	5	32	9	8	3	16	1	2	3	0	17	3	7	6	18	6	30	2	4	11	10	4	3	7	23	4	32	6	8	22	6	9	13	9	6	7
60180	ENSG00000163872.11	YEATS2	chr3	+	183469860	183470041	183465459	183465504	183471913	183472153	60180	56	43	18	41	57	15	6	4	3	0	2	3	34	24	70	13	14	46	29	37	24	45	17	12	73	23	42	11	20	20	24	21	23	34	19	37	40	55
140923	ENSG00000166747.8	AP1G1	chr16	-	71789921	71790062	71787735	71787790	71792710	71792824	140923	51	118	36	150	76	28	0	2	2	0	1	0	89	52	129	60	31	75	85	21	118	202	27	77	180	5	95	26	21	92	33	27	33	126	147	52	123	114
62108	ENSG00000112851.10	ERBB2IP	chr5	+	65367996	65368119	65364704	65364848	65370851	65371058	62108	47	7	21	30	38	38	4	1	3	19	8	2	75	29	24	33	85	64	66	52	176	38	25	46	66	5	66	6	11	16	30	16	26	58	80	48	14	91
9513	ENSG00000213741.4	RPS29	chr14	-	50052667	50052767	50050296	50050393	50053002	50053094	9513	10743	7100	6824	5056	5871	5211	96	45	71	36	45	47	4830	15250	5659	7437	9803	3817	5679	6774	8758	11762	3944	3342	9898	9146	5847	12797	3123	9663	6989	7763	11276	7577	5372	7469	8478	10473
66442	ENSG00000117153.11	KLHL12	chr1	-	202865981	202866088	202863718	202863877	202878137	202878289	66442	17	16	16	13	21	10	2	3	2	0	6	1	7	5	8	7	10	4	13	20	7	18	9	7	9	13	10	8	13	11	13	8	9	12	8	6	15	5
144168	ENSG00000021762.15	OSBPL5	chr11	-	3128492	3128685	3125422	3125607	3129000	3129175	144168	99	58	70	39	111	95	4	1	4	1	3	6	19	3	15	15	50	6	41	58	10	16	12	17	10	13	25	6	23	4	13	16	17	30	20	41	24	12
534	ENSG00000120899.13	PTK2B	chr8	+	27308559	27308595	27308265	27308412	27309001	27309026	534	139	45	63	104	83	85	9	0	0	1	10	6	91	240	259	104	51	287	128	101	35	71	286	110	25	30	356	128	260	73	158	226	159	72	93	223	76	34
86185	ENSG00000083312.13	TNPO1	chr5	+	72187636	72187723	72185612	72185784	72188965	72189073	86185	11	51	10	10	16	5	0	1	0	1	0	0	44	19	47	12	16	42	32	18	35	153	4	14	52	8	36	11	15	30	19	17	14	36	33	28	76	98
10379	ENSG00000168936.6	TMEM129	chr4	-	1719242	1719402	1718233	1719155	1719878	1720353	10379	27	16	3	16	17	10	0	2	0	0	0	1	3	13	10	7	3	12	21	53	11	9	9	5	9	25	24	9	28	18	23	24	32	21	2	7	13	5
34414	ENSG00000177410.8	ZFAS1	chr20	+	47897021	47897107	47895640	47895745	47905581	47905797	34414	1039	941	382	877	741	433	128	60	52	69	39	56	1149	1490	1517	778	986	1365	895	714	1089	2043	384	566	2263	609	663	529	261	997	555	655	661	1001	1068	1643	645	2301
107133	ENSG00000168826.11	ZBTB49	chr4	+	4314767	4314841	4304458	4304818	4322366	4322424	107133	7	14	7	14	16	9	1	3	3	2	0	5	6	4	12	4	10	4	8	4	1	8	5	2	10	0	3	2	2	5	9	7	4	3	6	5	2	3
153791	ENSG00000109606.8	DHX15	chr4	-	24582342	24582565	24578091	24578301	24585945	24586160	153791	2	11	3	13	10	2	90	183	73	209	140	43	18	32	8	13	8	30	10	2	36	38	3	8	47	2	11	2	1	7	5	10	5	12	42	29	10	64
29635	ENSG00000153922.6	CHD1	chr5	-	98204717	98204981	98204198	98204339	98205457	98205586	29635	19	18	10	44	23	8	209	162	244	112	179	98	30	8	35	4	5	19	12	7	30	79	5	16	90	2	19	7	3	14	7	15	3	36	72	31	21	138
51483	ENSG00000221829.5	FANCG	chr9	-	35074923	35075079	35074367	35074491	35075275	35075322	51483	82	20	16	11	90	9	3	1	0	0	13	0	34	36	22	8	5	41	9	52	17	11	23	16	13	50	10	20	22	19	53	37	38	22	10	39	11	23
35083	ENSG00000136933.12	RABEPK	chr9	+	127975648	127975801	127969842	127970000	127982817	127982979	35083	50	18	8	6	12	13	5	2	2	1	1	2	17	5	16	4	7	8	17	36	5	20	3	3	7	28	26	6	20	23	16	10	10	10	5	25	12	11
81440	ENSG00000186283.9	TOR3A	chr1	+	179057045	179057224	179050511	179051522	179063227	179063352	81440	80	93	58	56	60	97	3	0	0	0	0	0	53	83	69	71	64	73	113	134	47	102	60	100	38	42	84	80	40	100	94	84	118	38	72	73	91	165
135819	ENSG00000131725.9	WDR44	chrX	+	117570664	117570787	117566743	117566857	117575330	117575522	135819	14	18	14	34	17	11	0	0	1	0	2	0	28	6	28	14	6	14	17	5	20	94	11	9	20	7	19	15	13	8	14	13	7	23	18	14	25	23
139692	ENSG00000160271.10	RALGDS	chr9	-	135985012	135985072	135984059	135984253	135985682	135985876	139692	49	37	7	97	47	127	0	3	0	5	1	3	53	74	78	125	84	251	314	38	151	61	36	91	46	33	176	17	36	81	96	17	33	86	273	406	164	23
10380	ENSG00000168936.6	TMEM129	chr4	-	1719242	1719430	1718327	1719155	1719878	1719962	10380	27	17	3	14	16	8	0	2	0	0	0	1	3	14	6	12	5	13	19	42	9	12	15	6	4	22	25	10	22	18	21	26	36	20	5	8	9	5
67128	ENSG00000106263.13	EIF3B	chr7	+	2411411	2411484	2409106	2409317	2412307	2412430	67128	178	202	130	279	240	194	3	6	3	10	4	2	323	221	132	221	357	249	232	176	241	276	62	99	177	118	191	233	113	133	285	120	91	118	234	259	242	92
164446	ENSG00000117450.9	PRDX1	chr1	-	45980178	45980309	45976707	45977086	45980544	45980667	164446	799	663	110	494	797	168	6	5	3	3	7	4	1105	341	1270	427	783	1450	2988	2575	1532	2846	269	429	655	942	1575	1036	1451	1089	2098	436	1131	247	620	1675	921	1119
154923	ENSG00000140398.9	NEIL1	chr15	+	75640299	75640367	75639543	75639814	75641224	75641312	154923	0	0	0	0	0	0	4	3	4	1	2	12	10	13	4	8	12	80	10	2	12	26	25	20	0	1	32	4	5	1	16	16	8	12	11	19	1	17
80441	ENSG00000166788.5	SAAL1	chr11	-	18105081	18105275	18102957	18103050	18108412	18108601	80441	79	56	66	18	108	29	5	3	6	0	8	0	41	47	20	37	38	27	45	39	45	66	33	27	34	32	24	62	25	19	31	32	31	53	31	31	14	59
123320	ENSG00000163466.11	ARPC2	chr2	+	219104113	219104207	219103386	219103573	219110142	219110269	123320	1024	737	486	1092	901	488	24	18	30	18	6	14	625	374	514	438	465	452	470	402	436	938	288	238	407	407	814	614	603	350	486	338	415	415	445	422	818	472
73936	ENSG00000196776.10	CD47	chr3	-	107769424	107769449	107765925	107766139	107770785	107770817	73936	112	68	221	63	302	87	29	24	36	25	13	5	24	44	50	52	41	37	80	43	47	61	56	38	65	26	88	51	28	14	36	42	28	51	38	43	31	114
139188	ENSG00000177200.11	CHD9	chr16	+	53341592	53341817	53340148	53340309	53342597	53342766	139188	21	37	25	33	27	9	7	4	0	0	4	0	39	31	42	15	9	41	33	31	55	100	21	17	133	13	137	12	23	6	14	16	15	43	35	31	24	85
115736	ENSG00000100068.7	LRP5L	chr22	-	25753221	25753393	25750562	25750779	25755793	25756190	115736	3	11	9	53	7	14	0	1	0	1	0	0	41	101	61	32	75	99	123	106	154	8	388	90	223	25	60	41	46	6	28	95	10	96	44	57	24	57
46276	ENSG00000116786.7	PLEKHM2	chr1	+	16055163	16055228	16054761	16054852	16055596	16055685	46276	79	82	55	113	81	87	0	1	0	0	2	1	155	96	76	159	69	172	137	57	177	99	45	104	60	47	88	92	44	71	86	85	63	139	191	81	131	40
73948	ENSG00000196776.10	CD47	chr3	-	107768465	107768498	107765927	107766139	107769424	107769449	73948	350	147	405	146	634	395	19	27	108	15	58	4	36	73	70	46	130	59	103	60	77	49	166	72	126	74	172	67	95	22	41	65	32	86	74	47	43	144
117489	ENSG00000138050.10	THUMPD2	chr2	-	39996040	39996233	39995563	39995641	40006253	40006292	117489	17	26	6	3	12	14	3	0	3	0	5	3	8	36	17	8	10	9	9	16	20	54	13	12	29	2	16	7	11	10	3	8	3	23	15	14	9	23
51959	ENSG00000169764.10	UGP2	chr2	+	64084683	64084852	64083439	64083567	64084962	64085070	51959	35	23	43	33	38	27	51	38	24	111	73	31	7	3	10	5	3	3	15	21	2	6	25	6	5	4	12	3	4	5	2	5	3	16	6	1	4	4
33333	ENSG00000099889.9	ARVCF	chr22	-	19961634	19961762	19961165	19961316	19963208	19963280	33333	8	6	2	2	14	10	0	0	0	0	0	0	42	23	19	65	28	81	18	17	77	77	33	59	23	39	24	104	9	5	33	30	25	40	175	121	14	8
2154	ENSG00000100429.13	HDAC10	chr22	-	50686120	50686205	50685303	50685395	50686318	50686574	2154	60	21	43	31	63	70	21	5	13	15	25	30	50	39	40	12	16	39	68	60	25	5	79	22	20	85	75	37	159	42	52	46	72	28	19	45	13	9
137636	ENSG00000125107.12	CNOT1	chr16	-	58587685	58587764	58585492	58585723	58589154	58589441	137636	50	56	8	123	48	5	1	0	1	0	0	0	104	33	68	15	9	28	35	37	29	47	12	17	76	20	72	3	27	31	36	7	17	21	58	19	60	109
43487	ENSG00000019582.10	CD74	chr5	-	149782683	149782875	149782125	149782188	149785821	149785884	43487	14	125	4	80	8	9	1	0	0	1	0	0	393	85	596	141	314	333	437	597	124	99	170	111	141	287	1131	162	255	222	146	253	375	462	185	315	181	119
5676	ENSG00000169567.7	HINT1	chr5	-	130496348	130496537	130494980	130495304	130498264	130498369	5676	41	19	19	28	49	19	1030	796	585	772	993	322	37	57	37	17	16	35	21	37	42	43	17	41	26	19	58	20	9	9	11	46	18	85	63	35	30	70
162259	ENSG00000198830.6	HMGN2	chr1	+	26801062	26801158	26800575	26800626	26801603	26802117	162259	4264	1519	671	452	5429	1109	22	13	9	2	52	7	1612	1214	907	711	1408	1742	1621	2251	1057	871	945	631	700	1739	926	1555	1271	1370	1815	1113	2112	1431	640	2447	659	2209
133434	ENSG00000186010.14	NDUFA13	chr19	+	19638089	19638181	19636990	19637069	19638509	19638579	133434	485	201	162	204	498	302	0	2	4	3	4	7	174	131	222	188	370	264	241	276	140	313	90	136	76	274	211	270	237	157	231	146	171	200	146	180	144	125
135978	ENSG00000100591.3	AHSA1	chr14	+	77934799	77934851	77934425	77934527	77935419	77935590	135978	193	351	51	194	140	71	1	5	4	1	3	0	131	72	470	87	153	143	118	227	95	428	25	66	119	68	71	155	133	69	158	79	109	70	106	78	179	245
47515	ENSG00000108828.11	VAT1	chr17	-	41169857	41169947	41168323	41168565	41170052	41170223	47515	962	269	163	83	897	651	13	5	17	2	15	12	22	5	38	23	34	50	94	128	7	25	10	28	8	41	40	45	32	45	133	16	47	28	20	86	40	12
43004	ENSG00000010626.10	LRRC23	chr12	+	7021893	7022191	7019053	7019190	7023054	7023358	43004	21	20	23	16	22	13	5	2	3	0	3	1	15	10	12	6	21	15	19	19	10	3	21	8	19	22	28	7	21	9	14	11	7	15	11	29	7	20
35697	ENSG00000205534.5	RP11-345J4.8	chr16	-	29569985	29570199	29566187	29566313	29571477	29571536	35697	42	63	26	62	45	29	0	0	2	1	0	0	69	72	78	27	29	81	35	26	69	99	21	35	100	5	34	14	10	53	32	20	21	37	46	105	73	65
75563	ENSG00000003400.10	CASP10	chr2	+	202057706	202057842	202052428	202052522	202060564	202060671	75563	38	27	8	71	34	16	3	3	4	1	3	1	12	14	45	7	5	15	14	12	14	17	3	17	37	13	84	8	20	6	16	11	6	6	17	9	32	15
96932	ENSG00000091592.11	NLRP1	chr17	-	5436611	5436704	5436141	5436304	5442734	5442905	96932	4	5	1	14	3	9	1	0	0	2	0	0	1	9	6	5	3	9	8	4	7	2	22	3	2	5	9	7	18	10	2	7	7	4	6	10	8	5
75009	ENSG00000104738.12	MCM4	chr8	+	48883900	48884028	48879924	48880045	48885416	48885624	75009	122	79	7	17	143	21	4	6	0	0	6	2	95	63	17	8	26	81	57	72	71	30	13	12	26	46	32	22	21	44	87	22	35	33	47	47	23	109
45912	ENSG00000171606.13	ZNF274	chr19	+	58721326	58721439	58718363	58718568	58722925	58723052	45912	23	22	7	3	31	17	0	1	0	0	1	0	38	9	62	29	20	23	28	27	28	32	30	36	23	6	38	14	15	19	8	20	18	38	54	30	33	40
23921	ENSG00000214176.5	PLEKHM1P	chr17	-	62810980	62811363	62800947	62801218	62817884	62818511	23921	7	5	9	16	5	2	43	31	45	32	21	29	15	27	8	1	1	21	11	7	20	17	9	6	19	11	150	7	11	8	7	5	1	61	47	19	8	3
60250	ENSG00000137210.9	TMEM14B	chr6	+	10751365	10751467	10749897	10749931	10770309	10770437	60250	81	46	41	27	90	44	8	2	0	1	7	0	29	30	26	34	20	38	40	59	25	63	25	16	21	42	44	33	43	44	25	37	58	54	14	31	23	27
77400	ENSG00000143434.11	SEMA6C	chr1	-	151114979	151115151	151112451	151112566	151116860	151116910	77400	6	2	9	2	10	8	0	0	0	0	1	0	79	118	51	18	32	226	41	22	26	21	55	42	23	49	128	13	34	60	69	25	80	36	28	83	15	4
159658	ENSG00000173889.11	PHC3	chr3	-	169866873	169867032	169854383	169854453	169889160	169889238	159658	14	22	2	22	5	4	2	4	1	5	3	1	9	9	13	6	5	18	8	6	7	24	8	9	22	2	31	2	9	11	4	5	5	19	3	11	23	15
24451	ENSG00000100916.9	BRMS1L	chr14	+	36304049	36304129	36302183	36302311	36331795	36331892	24451	5	7	2	10	6	4	1	0	0	1	0	0	26	28	12	13	1	30	8	8	23	49	9	9	14	4	26	13	3	20	12	11	12	19	24	14	16	37
46345	ENSG00000271853.1	RP1-178F15.5	chr1	-	153599958	153600074	153598807	153599009	153603486	153603554	46345	2	7	3	9	3	6	0	0	0	0	0	0	15	21	13	7	74	77	43	58	33	61	13	19	37	31	47	82	60	50	44	37	69	10	25	72	9	31
123866	ENSG00000229117.4	RPL41	chr12	+	56510972	56510995	56510558	56510583	56511265	56511610	123866	3031	3335	989	1244	1923	1234	18	38	21	26	28	14	1672	3160	2560	1419	2791	1304	2179	1721	2580	2011	980	949	3119	2158	2293	1936	1447	2505	1356	1607	1926	1820	1396	2217	2346	3999
147326	ENSG00000129675.11	ARHGEF6	chrX	-	135760094	135760115	135758782	135758876	135761693	135761819	147326	31	3	10	5	26	5	0	0	1	0	2	0	5	8	11	3	3	20	18	43	7	6	13	3	19	13	17	7	20	21	24	10	23	9	1	13	10	10
104040	ENSG00000153561.8	RMND5A	chr2	+	86997145	86997248	86992981	86993147	86998680	86998835	104040	174	195	62	288	179	62	0	2	0	2	0	0	186	291	158	106	134	251	230	167	241	235	108	148	480	75	208	122	47	168	148	78	116	206	261	238	189	456
103674	ENSG00000141279.11	NPEPPS	chr17	+	45669321	45669426	45668082	45668247	45669850	45669911	103674	10	11	28	20	19	12	2	0	0	1	0	1	18	12	20	12	4	13	18	9	23	30	5	10	53	9	23	11	7	5	11	5	6	20	21	11	13	30
76911	ENSG00000124831.14	LRRFIP1	chr2	+	238659842	238659914	238657841	238657967	238661951	238662122	76911	0	12	4	16	3	8	33	85	29	249	28	79	10	9	12	18	18	33	54	9	53	55	5	12	39	0	58	3	0	18	21	9	3	8	46	49	26	13
91572	ENSG00000019995.6	ZRANB1	chr10	+	126672027	126672257	126671743	126671873	126673342	126676758	91572	82	184	83	379	125	70	5	3	3	9	4	0	369	113	209	126	113	320	148	106	337	451	101	135	394	53	105	127	33	91	184	147	98	132	271	132	268	230
93073	ENSG00000185753.8	CXorf38	chrX	-	40498260	40498424	40496258	40496408	40506258	40506806	93073	17	4	12	7	17	5	3	2	0	8	0	2	18	5	16	7	5	2	9	7	7	17	2	12	12	8	7	5	9	8	18	7	15	20	7	9	17	21
132326	ENSG00000179051.9	RCC2	chr1	-	17736469	17736547	17733255	17735690	17738617	17738690	132326	183	169	37	187	193	94	2	5	3	5	7	2	292	107	161	61	194	231	122	129	82	176	83	63	85	88	114	270	72	61	356	76	80	81	84	148	158	117
111821	ENSG00000242588.2	RP11-274B21.1	chr7	+	128248171	128248267	128231903	128232071	128249540	128249633	111821	22	13	14	10	12	8	0	1	0	1	0	0	29	9	10	13	2	25	17	3	26	14	12	9	14	2	36	2	8	6	1	7	3	50	18	8	20	10
138320	ENSG00000149782.7	PLCB3	chr11	+	64030969	64031069	64030118	64030280	64031162	64031267	138320	16	6	3	15	10	5	0	1	0	1	1	0	11	13	8	1	5	6	4	18	8	7	16	4	3	7	19	11	17	2	12	11	18	2	1	14	4	1
100729	ENSG00000119383.15	PPP2R4	chr9	+	131890242	131890347	131882791	131882889	131891263	131891389	100729	20	13	5	7	15	13	2	2	1	1	3	4	7	7	3	13	5	8	22	14	7	13	3	4	3	10	11	10	2	6	6	5	4	8	7	8	9	4
54656	ENSG00000122566.16	HNRNPA2B1	chr7	-	26232114	26232197	26231463	26231958	26232870	26232993	54656	1573	560	126	606	1759	299	1	2	0	1	2	0	1220	322	516	177	541	769	871	1651	588	1247	403	260	543	811	770	786	865	358	1224	377	437	398	402	613	604	589
115070	ENSG00000196352.9	CD55	chr1	+	207512741	207512762	207510673	207510754	207532890	207534311	115070	27	258	28	574	21	188	0	0	0	5	0	2	189	59	491	133	203	422	169	110	231	133	46	70	208	1	236	82	56	151	414	65	63	125	103	218	659	333
36261	ENSG00000167986.9	DDB1	chr11	-	61077766	61077890	61077267	61077432	61079255	61079367	36261	240	162	134	203	245	160	0	4	7	7	4	9	227	69	115	120	78	221	121	239	113	135	123	131	92	110	134	101	146	57	183	171	66	198	184	77	196	99
161117	ENSG00000130775.11	THEMIS2	chr1	+	28203098	28203239	28199068	28199176	28211805	28211962	161117	5	27	3	4	1	2	0	1	0	0	0	0	51	15	21	38	3	68	31	19	23	42	82	57	19	42	64	36	4	106	57	115	56	76	53	124	31	3
76790	ENSG00000141562.13	NARF	chr17	+	80441591	80441655	80438957	80439087	80442688	80442826	76790	77	52	25	148	76	41	2	2	0	3	2	0	116	26	108	26	217	85	109	69	54	134	33	32	75	44	38	93	60	58	250	28	34	40	25	45	177	94
101848	ENSG00000169241.13	SLC50A1	chr1	+	155109303	155109427	155108774	155108872	155110454	155110574	101848	4	9	2	9	6	7	1	0	0	1	0	1	4	13	11	6	7	7	15	5	9	14	7	13	3	4	6	4	12	6	8	5	18	6	11	9	7	7
93184	ENSG00000159164.5	SV2A	chr1	-	149882121	149882255	149881352	149881442	149882377	149882529	93184	26	34	13	12	18	8	2	2	3	1	4	1	2	37	9	1	8	44	14	13	1	16	12	3	7	6	34	12	9	14	17	1	8	4	4	13	5	2
103676	ENSG00000141279.11	NPEPPS	chr17	+	45669269	45669426	45668082	45668247	45669850	45669911	103676	16	12	35	23	19	13	2	0	0	1	0	1	24	14	26	17	6	16	19	12	26	38	13	15	62	12	28	15	11	7	16	7	7	22	28	13	16	37
59891	ENSG00000103657.9	HERC1	chr15	-	63972735	63972975	63972275	63972359	63978557	63978734	59891	30	48	23	139	21	25	2	5	3	4	1	0	81	20	66	34	8	175	40	8	297	128	9	43	182	2	64	6	12	17	31	19	6	73	167	22	185	107
23122	ENSG00000156313.8	RPGR	chrX	-	38146346	38146498	38135839	38136025	38150211	38150277	23122	11	13	5	13	17	7	4	3	0	2	3	0	15	4	9	9	2	22	4	8	17	110	8	4	16	8	10	23	8	3	43	8	1	9	27	10	15	39
5176	ENSG00000130348.7	QRSL1	chr6	+	107100083	107100259	107096899	107097076	107100341	107100457	5176	63	32	17	28	44	26	1	0	0	1	0	0	29	104	100	30	51	30	178	349	74	92	64	54	84	107	128	18	275	29	19	14	17	20	20	74	39	112
26564	ENSG00000095002.8	MSH2	chr2	+	47703505	47703710	47702163	47702409	47705410	47705658	26564	104	68	17	89	110	44	6	0	2	0	9	1	48	22	24	11	18	29	23	74	19	34	6	11	38	20	22	30	56	15	57	15	4	25	15	41	48	157
4388	ENSG00000162736.11	NCSTN	chr1	+	160326389	160326544	160323907	160324080	160327938	160328742	4388	42	33	26	18	65	42	0	0	0	0	1	1	43	21	31	31	32	40	44	38	23	25	52	30	26	28	50	44	64	16	30	42	30	53	18	47	36	11
96619	ENSG00000055483.15	USP36	chr17	-	76810493	76810634	76809854	76809955	76814748	76814860	96619	57	129	98	306	139	233	2	3	1	3	0	2	317	93	102	118	234	525	149	32	400	67	43	103	115	21	180	56	25	128	257	80	78	181	186	157	346	45
111065	ENSG00000104219.8	ZDHHC2	chr8	+	17063163	17063284	17055889	17055922	17065468	17065601	111065	24	16	6	15	36	4	1	0	1	0	0	0	23	10	26	14	7	47	36	60	4	28	2	3	30	12	82	4	22	33	15	11	33	14	21	29	23	19
60126	ENSG00000104980.3	TIMM44	chr19	-	7999949	8000138	7998973	7999123	8002911	8003082	60126	26	23	12	26	24	20	1	0	0	1	2	0	38	19	20	24	14	22	28	19	18	26	12	8	25	12	28	11	14	11	12	2	3	15	24	24	21	17
87881	ENSG00000186517.9	ARHGAP30	chr1	-	161022415	161022587	161022075	161022153	161023047	161023175	87881	123	55	18	69	85	73	3	3	3	1	1	8	24	33	42	25	34	24	60	44	14	25	13	13	13	40	81	16	78	29	69	10	28	38	11	41	51	27
130130	ENSG00000151092.12	NGLY1	chr3	-	25778824	25778946	25777799	25777891	25781067	25781290	130130	39	31	21	66	26	12	0	2	3	2	0	1	10	30	29	10	8	16	18	47	27	41	15	9	35	63	31	19	36	20	23	20	10	11	15	22	37	51
142056	ENSG00000161526.10	SAP30BP	chr17	+	73686750	73686852	73667895	73667943	73687473	73687611	142056	14	18	64	16	26	24	0	2	2	2	0	0	41	38	9	16	14	37	19	6	57	47	16	19	43	4	50	44	4	13	11	23	17	25	74	34	13	23
154619	ENSG00000140990.10	NDUFB10	chr16	+	2011153	2011292	2009508	2009755	2011497	2011637	154619	350	210	133	118	345	152	2	1	5	1	2	2	104	132	130	107	172	280	249	335	70	271	85	67	119	250	192	121	199	165	235	146	268	127	88	183	113	189
92992	ENSG00000138814.12	PPP3CA	chr4	-	101950322	101950352	101946474	101947218	101953423	101953521	92992	0	0	0	1	0	1	5	8	1	24	3	4	3	3	4	3	0	2	9	17	2	7	0	0	2	1	7	1	11	1	7	1	3	1	1	1	1	2
139206	ENSG00000177200.11	CHD9	chr16	+	53341592	53341865	53340148	53340309	53342597	53342766	139206	36	44	37	53	43	15	7	4	0	0	4	0	56	47	60	20	11	67	50	53	89	156	34	30	209	17	200	17	32	14	18	28	22	72	62	56	27	129
138462	ENSG00000143476.13	DTL	chr1	+	212216334	212216460	212208918	212209284	212218001	212218100	138462	51	100	4	5	129	6	3	5	1	0	9	1	16	84	9	2	8	39	15	23	45	14	8	13	44	9	15	17	3	32	20	10	24	27	9	82	2	127
16782	ENSG00000105287.8	PRKD2	chr19	-	47188681	47188778	47184906	47185005	47192793	47192955	16782	0	0	0	0	0	5	92	47	128	80	82	106	0	31	0	6	0	41	3	27	6	23	0	1	0	0	9	26	16	1	30	32	8	7	6	2	0	4
121435	ENSG00000154845.11	PPP4R1	chr18	-	9584718	9584826	9584512	9584578	9588086	9588233	121435	80	38	21	77	50	24	0	0	0	0	1	0	63	39	75	35	21	63	54	42	60	203	24	29	43	23	61	36	21	56	96	32	41	67	66	31	59	80
80659	ENSG00000204946.5	ZNF783	chr7	+	148990841	148990933	148990467	148990583	148991470	148992276	80659	50	5	12	8	7	34	6	1	2	0	1	6	5	2	6	1	1	3	4	5	4	0	4	1	4	11	3	9	15	2	3	3	3	4	0	4	5	2
165019	ENSG00000166197.12	NOLC1	chr10	+	103916942	103917085	103912160	103912287	103917805	103917971	165019	37	44	4	26	35	12	0	0	0	2	1	0	86	28	35	27	29	33	24	36	21	64	4	17	37	18	26	12	13	28	27	3	17	26	54	18	47	31
87150	ENSG00000141994.11	DUS3L	chr19	-	5788367	5788409	5788034	5788187	5789217	5789730	87150	78	16	77	20	86	66	4	0	9	4	2	15	44	32	7	32	33	40	22	40	31	35	41	26	32	38	40	21	13	46	31	27	33	26	19	41	11	12
146425	ENSG00000100938.13	GMPR2	chr14	+	24703318	24703447	24702684	24702804	24704942	24705026	146425	6	2	1	1	2	2	40	30	10	7	36	16	5	3	3	12	11	6	4	6	4	7	2	2	3	4	7	8	5	2	2	9	7	3	13	6	1	6
11573	ENSG00000064687.8	ABCA7	chr19	+	1056905	1057083	1056328	1056498	1057312	1057428	11573	223	23	64	33	119	164	2	0	2	5	6	5	19	37	41	3	10	25	56	70	7	3	77	44	1	31	53	15	517	30	48	9	21	10	13	46	22	7
91624	ENSG00000157881.9	PANK4	chr1	-	2449602	2449703	2447000	2447156	2450581	2450763	91624	9	8	5	14	28	21	0	0	0	1	1	1	22	10	9	6	1	10	16	7	19	11	4	10	0	4	10	5	4	1	15	8	5	4	15	11	10	5
165026	ENSG00000166197.12	NOLC1	chr10	+	103916945	103917085	103912169	103912287	103917805	103917971	165026	32	42	3	25	31	9	0	0	0	2	1	0	81	28	31	27	26	33	23	35	19	54	4	16	34	16	25	12	13	25	25	2	15	25	51	18	45	27
17167	ENSG00000101150.13	TPD52L2	chr20	+	62507168	62507228	62505020	62505169	62520542	62520591	17167	21	36	7	36	15	20	0	0	1	1	0	1	7	46	29	20	57	49	53	50	74	27	10	18	50	12	18	28	11	39	56	24	32	23	22	141	23	8
20829	ENSG00000164062.8	APEH	chr3	+	49718533	49718672	49717982	49718062	49719154	49719238	20829	174	41	13	15	93	32	7	1	3	2	4	8	11	17	27	4	12	43	41	74	14	2	16	10	8	62	37	10	98	20	19	10	30	27	7	23	28	5
155572	ENSG00000135297.11	MTO1	chr6	+	74190040	74190090	74189785	74189849	74190397	74190485	155572	9	5	2	0	6	1	20	18	11	18	28	2	2	0	1	0	0	4	0	3	1	0	3	0	0	2	3	1	7	1	0	0	2	0	0	2	1	2
155484	ENSG00000168894.5	RNF181	chr2	+	85824226	85824301	85823641	85823772	85824567	85824704	155484	125	92	91	85	120	61	3	7	1	2	2	0	108	70	96	79	243	85	75	89	74	204	103	58	66	87	69	160	121	35	51	89	66	115	125	51	89	63
104631	ENSG00000214530.3	STARD10	chr11	-	72468811	72468929	72466745	72466798	72469574	72469678	104631	11	9	10	52	10	7	0	0	0	1	0	1	24	9	7	25	8	25	10	10	9	82	8	15	4	4	19	58	14	19	33	50	40	6	45	29	29	8
149340	ENSG00000242372.2	EIF6	chr20	-	33868456	33868632	33867744	33867921	33871978	33872295	149340	260	179	53	136	213	127	20	23	8	24	32	24	203	126	170	56	195	130	193	282	79	170	58	63	101	230	174	106	177	126	204	74	140	106	109	126	122	148
74990	ENSG00000111237.14	VPS29	chr12	-	110936624	110936664	110933816	110934008	110937261	110937351	74990	7	8	1	1	15	8	6	2	0	2	8	0	4	19	2	4	7	7	5	4	3	3	3	4	12	8	8	8	10	16	4	5	12	18	2	1	4	6
90094	ENSG00000107929.10	LARP4B	chr10	-	871004	871256	866739	866785	871703	871810	90094	42	16	37	62	46	26	7	3	2	0	4	0	153	33	53	24	8	66	43	20	64	49	30	15	67	30	99	23	33	19	76	42	14	50	51	28	56	69
67527	ENSG00000138600.5	SPPL2A	chr15	-	51017417	51017520	51014337	51014398	51018517	51018574	67527	45	42	27	66	37	16	1	0	0	0	0	1	41	9	28	24	24	34	34	34	12	142	11	12	10	3	29	31	22	11	21	14	7	20	32	15	63	53
67844	ENSG00000106609.12	TMEM248	chr7	+	66418212	66418356	66415938	66416122	66420488	66421140	67844	72	108	59	144	90	105	3	2	0	0	2	1	99	30	122	59	154	68	121	127	46	181	58	46	38	33	85	109	72	36	117	52	38	64	41	65	191	107
162110	ENSG00000163053.6	SLC16A14	chr2	-	230910460	230911438	230899697	230902247	230923809	230924082	162110	4	7	2	3	2	2	0	0	0	0	0	0	13	12	48	16	47	60	2	4	3	139	63	14	14	7	54	52	23	31	39	24	16	28	19	6	9	8
111467	ENSG00000124782.15	RREB1	chr6	+	7229229	7232140	7226699	7226889	7248743	7250245	111467	422	230	263	591	485	255	6	2	2	0	2	2	291	605	222	388	243	906	494	246	401	310	189	326	300	218	625	248	84	371	164	278	314	417	630	424	216	93
55534	ENSG00000187514.10	PTMA	chr2	+	232576596	232576693	232576057	232576129	232577513	232578246	55534	672	299	75	364	677	179	32	17	10	6	31	8	687	432	767	383	684	449	976	969	900	865	199	299	1003	475	720	515	310	485	925	255	480	322	435	613	427	639
159529	ENSG00000135469.9	COQ10A	chr12	+	56662842	56662892	56661583	56661724	56663243	56663345	159529	4	10	1	5	9	2	2	0	0	0	2	0	18	5	14	8	1	18	2	9	2	12	1	3	4	7	3	1	4	4	9	2	4	3	6	8	16	23
130061	ENSG00000167705.7	RILP	chr17	-	1550199	1550283	1549443	1549913	1551128	1551251	130061	16	17	1	18	29	19	0	1	0	0	2	0	25	51	16	23	60	39	29	20	40	52	10	19	17	37	35	53	39	37	30	29	61	18	71	54	13	4
144351	ENSG00000176225.8	RTTN	chr18	-	67672433	67672503	67671044	67671472	67684642	67684910	144351	11	8	10	3	16	9	0	0	2	0	0	0	15	8	3	4	15	7	5	8	7	11	11	4	12	15	8	6	4	4	8	9	2	11	2	3	6	11
113816	ENSG00000136861.13	CDK5RAP2	chr9	-	123222849	123222945	123220727	123220900	123230137	123230275	113816	43	27	8	19	52	10	1	4	0	3	4	3	36	31	37	9	6	33	57	34	37	18	4	11	44	13	41	6	21	17	28	10	12	45	14	23	19	34
160027	ENSG00000170348.4	TMED10	chr14	-	75605776	75605874	75602462	75602589	75614366	75614440	160027	2	5	0	3	8	3	130	102	115	64	152	100	0	2	9	1	17	2	0	5	1	28	13	10	3	0	6	25	3	11	6	20	7	1	5	20	8	2
83818	ENSG00000165264.6	NDUFB6	chr9	-	32570957	32571050	32553648	32553942	32572878	32573160	83818	63	14	5	34	71	8	4	3	2	1	6	1	22	29	15	18	12	29	22	32	10	26	4	5	10	13	22	25	19	14	22	15	23	26	12	13	20	39
24789	ENSG00000170525.14	PFKFB3	chr10	+	6259097	6259154	6258668	6258743	6261531	6261656	24789	11	69	5	153	12	30	0	1	0	0	0	0	106	418	85	89	18	284	187	21	191	269	24	109	326	15	318	84	6	796	125	139	168	64	144	274	161	108
34475	ENSG00000092841.14	MYL6	chr12	+	56553370	56553514	56552467	56552495	56553758	56553932	34475	4645	1912	863	3018	4094	2202	57	47	49	161	62	88	2506	1363	2974	1279	1241	4416	2726	3156	2222	3371	856	1191	2391	2193	3879	2104	2251	2165	2785	1123	2801	1912	2316	2706	1978	2360
116232	ENSG00000125746.10	EML2	chr19	-	46124740	46124895	46124464	46124590	46127976	46128076	116232	30	7	9	9	18	19	3	1	4	0	5	2	3	6	3	7	0	15	9	14	7	1	6	6	6	10	12	1	12	10	9	4	4	3	7	21	5	3
45367	ENSG00000085117.7	CD82	chr11	+	44640189	44640273	44639711	44639915	44640598	44640884	45367	205	91	266	622	362	332	0	1	0	17	1	3	58	97	38	88	682	698	455	112	232	500	9	167	78	93	351	392	164	89	620	136	139	60	131	273	113	26
89952	ENSG00000012963.9	UBR7	chr14	+	93684872	93685081	93681521	93681627	93685557	93685707	89952	75	109	21	52	164	57	5	5	2	0	3	2	60	87	64	47	51	68	36	59	86	239	10	32	33	23	39	109	48	32	135	41	49	49	54	94	87	253
147912	ENSG00000084623.7	EIF3I	chr1	+	32691771	32691921	32690010	32690076	32694099	32694210	147912	313	274	160	178	254	137	17	15	17	16	22	15	233	146	230	112	223	178	236	326	116	150	77	110	162	97	284	128	207	207	206	111	168	124	187	310	162	150
62221	ENSG00000113558.14	SKP1	chr5	-	133510152	133510205	133509616	133509713	133512545	133512649	62221	35	21	16	50	56	14	207	197	31	352	219	73	15	23	10	13	38	38	23	14	27	20	5	13	8	6	20	9	3	22	11	10	18	32	30	44	17	15
47100	ENSG00000031698.8	SARS	chr1	+	109779012	109779170	109778598	109778728	109779865	109779995	47100	180	130	63	173	87	71	4	1	2	2	1	0	160	47	184	102	182	71	107	153	69	308	28	51	121	62	103	75	148	50	105	44	45	54	71	73	253	195
82284	ENSG00000083838.11	ZNF446	chr19	+	58991009	58991094	58989453	58989548	58991296	58991386	82284	22	10	5	5	22	20	4	1	2	0	3	3	9	6	6	11	12	11	9	6	4	6	6	5	4	10	6	1	20	5	5	1	8	3	4	11	6	8
57916	ENSG00000162976.8	PQLC3	chr2	+	11312050	11312171	11304329	11304387	11315093	11315135	57916	26	10	7	9	16	7	4	2	1	1	1	3	0	9	7	7	4	7	10	26	2	4	2	1	6	16	10	6	24	5	4	4	7	4	2	13	10	2
89743	ENSG00000164654.11	MIOS	chr7	+	7625266	7625436	7613728	7613827	7628128	7628194	89743	19	23	14	31	24	21	4	1	3	0	4	1	26	14	31	19	38	20	19	33	25	96	10	13	23	11	21	44	28	8	42	21	10	29	12	13	29	49
89181	ENSG00000066117.10	SMARCD1	chr12	+	50481145	50481268	50480538	50480661	50483666	50483768	89181	65	40	23	29	68	23	2	0	0	5	1	2	31	34	30	19	16	36	44	57	45	23	20	21	32	33	30	15	23	33	12	18	30	35	49	45	39	27
81340	ENSG00000106665.11	CLIP2	chr7	+	73815834	73815897	73814699	73814885	73818166	73818178	81340	37	6	2	15	27	10	0	0	0	1	0	0	64	81	23	25	15	64	78	54	34	77	30	30	23	78	126	19	147	60	76	13	56	16	24	83	21	8
87877	ENSG00000186517.9	ARHGAP30	chr1	-	161022229	161022333	161022075	161022153	161023047	161023175	87877	105	45	12	60	58	54	3	3	3	1	1	8	34	24	35	13	25	18	60	40	10	19	7	8	8	23	37	13	68	24	40	7	25	36	5	28	65	16
3272	ENSG00000101224.13	CDC25B	chr20	+	3783376	3783455	3782927	3783023	3783556	3783619	3272	11	3	16	4	10	17	84	23	21	26	58	57	1	0	1	1	0	4	3	5	0	0	6	3	0	2	6	3	4	0	0	2	0	2	1	2	4	2
109859	ENSG00000167703.10	SLC43A2	chr17	-	1479890	1480014	1477672	1479059	1481543	1481617	109859	73	67	21	232	125	326	0	0	0	1	2	2	90	57	19	100	281	424	192	35	143	230	51	73	24	37	91	306	92	123	168	38	128	46	53	139	87	7
151319	ENSG00000160813.2	PPP1R35	chr7	-	100033253	100033390	100032904	100033156	100033470	100033687	151319	78	27	49	39	79	81	5	0	0	4	5	3	16	34	17	9	14	16	22	54	12	13	59	20	20	63	45	21	94	10	32	31	28	57	13	20	8	15
68848	ENSG00000196151.6	WDSUB1	chr2	-	160132056	160132149	160112706	160112886	160136271	160136456	68848	6	11	9	1	14	1	0	1	0	0	0	0	6	19	19	3	3	4	16	13	9	23	9	5	13	9	5	8	13	5	7	10	5	11	4	7	9	15
75910	ENSG00000109180.10	OCIAD1	chr4	+	48833243	48833266	48833079	48833158	48834636	48834699	75910	14	4	5	7	9	2	2	2	1	2	4	1	9	4	9	8	5	4	11	8	5	11	0	7	9	5	10	1	10	4	6	7	5	4	4	9	7	6
142840	ENSG00000177728.10	KIAA0195	chr17	+	73487129	73487234	73486782	73486839	73487383	73487536	142840	70	13	20	19	66	24	3	0	1	1	7	5	21	35	41	9	1	40	36	59	22	7	20	19	6	21	37	11	23	22	37	9	33	20	7	45	14	4
150512	ENSG00000163932.9	PRKCD	chr3	+	53215222	53215283	53213592	53213792	53215459	53215622	150512	22	30	9	40	19	7	1	2	0	0	2	1	55	39	41	25	15	41	54	20	24	26	14	27	15	3	16	43	15	25	41	14	34	19	42	28	46	21
160553	ENSG00000158796.12	DEDD	chr1	-	161100604	161100637	161094203	161094316	161102340	161102362	160553	13	16	6	13	18	8	0	0	0	3	1	0	13	8	15	14	7	10	12	10	11	10	6	9	3	8	11	6	5	6	12	15	17	5	13	12	9	5
6510	ENSG00000185344.9	ATP6V0A2	chr12	+	124236829	124236949	124233121	124233332	124242473	124246302	6510	6	12	2	12	9	3	2	2	3	0	3	1	6	7	4	4	8	9	8	8	6	15	0	4	9	7	6	2	2	2	3	1	1	11	11	2	10	10
95576	ENSG00000044090.4	CUL7	chr6	-	43017997	43018136	43017700	43017897	43018705	43019206	95576	35	17	14	14	18	14	0	0	2	4	2	5	27	10	34	5	2	20	6	13	15	6	21	6	15	14	18	2	33	11	8	3	12	8	13	20	9	3
4363	ENSG00000162736.11	NCSTN	chr1	+	160321011	160321162	160319894	160320040	160322676	160322781	4363	45	20	8	10	31	19	2	2	1	3	3	2	47	15	24	11	10	16	20	43	4	10	11	15	21	24	38	7	29	18	17	12	17	27	7	21	32	7
46815	ENSG00000117713.13	ARID1A	chr1	+	27094280	27094490	27092947	27093057	27097609	27097817	46815	189	170	64	281	197	86	19	8	3	0	18	0	150	195	239	87	31	220	160	86	238	113	69	98	187	48	181	51	60	106	86	56	47	191	172	130	228	132
35016	ENSG00000086061.11	DNAJA1	chr9	+	33026810	33026988	33026472	33026614	33030437	33030665	35016	167	1358	42	1680	239	40	8	1	3	1	7	0	774	768	4833	430	92	920	296	312	791	3279	102	393	3123	84	399	142	37	1177	429	147	228	220	1330	733	1205	4242
43854	ENSG00000135720.8	DYNC1LI2	chr16	-	66762103	66762145	66761590	66761708	66762942	66763002	43854	61	20	64	58	73	40	2	3	4	4	1	4	141	42	37	45	17	87	38	21	99	181	46	43	58	5	78	20	10	16	41	52	20	103	80	35	56	42
53289	ENSG00000152234.11	ATP5A1	chr18	-	43673145	43673331	43671647	43671817	43675018	43675097	53289	52	17	28	7	18	29	310	217	142	170	241	126	9	41	1	8	6	11	4	6	4	17	12	25	5	12	14	0	8	17	3	9	5	22	18	7	4	7
135673	ENSG00000005007.8	UPF1	chr19	+	18974978	18975060	18974246	18974421	18976097	18976259	135673	73	97	104	127	152	122	0	3	1	5	0	2	106	112	88	89	215	98	112	52	106	64	72	73	36	34	92	68	54	30	77	63	36	74	152	81	122	25
50623	ENSG00000197694.9	SPTAN1	chr9	+	131355261	131355321	131353755	131353904	131356453	131356652	50623	219	56	29	81	120	59	5	4	3	16	4	8	178	13	64	23	8	67	51	67	54	21	9	14	28	37	128	7	43	34	53	19	7	25	70	44	120	22
38704	ENSG00000091409.10	ITGA6	chr2	+	173332208	173332288	173330266	173330391	173333852	173334108	38704	9	1	5	15	4	11	0	0	2	0	0	0	119	13	16	30	1	102	4	5	516	51	2	10	766	29	390	4	7	13	17	7	6	96	141	1	28	3
132324	ENSG00000179051.9	RCC2	chr1	-	17736469	17736547	17733255	17735690	17740032	17740213	132324	59	69	14	74	82	38	1	1	0	4	0	0	123	46	66	28	70	83	46	51	35	63	38	27	34	34	39	112	33	26	143	24	31	30	35	64	56	45
90712	ENSG00000174943.5	KCTD13	chr16	-	29934510	29934680	29923280	29923370	29937110	29937530	90712	41	16	23	12	66	45	2	2	3	2	4	1	25	11	21	10	22	25	16	40	17	22	17	12	19	48	22	10	24	11	22	13	24	33	11	20	16	9
153049	ENSG00000169925.12	BRD3	chr9	-	136905155	136905391	136901153	136901446	136906881	136907073	153049	23	17	7	33	42	36	1	0	3	0	6	5	21	12	15	7	1	13	15	27	11	29	2	7	18	16	24	3	20	13	23	9	3	8	5	7	17	16
87283	ENSG00000132326.7	PER2	chr2	-	239184383	239184538	239181710	239181832	239185771	239185834	87283	9	25	3	43	11	4	1	0	0	0	1	0	142	31	64	45	30	86	50	8	167	39	2	39	45	2	111	4	3	24	39	10	9	18	295	113	60	26
102366	ENSG00000171988.13	JMJD1C	chr10	-	64975312	64975456	64968822	64968995	64976966	64977091	102366	15	37	15	39	23	3	0	0	1	1	0	0	58	20	178	24	5	90	39	13	118	213	16	41	223	4	206	9	11	218	11	24	40	93	132	212	143	148
123377	ENSG00000011243.13	AKAP8L	chr19	-	15511105	15511169	15510112	15510221	15511604	15511675	123377	212	142	78	282	243	168	0	8	0	9	2	1	185	66	150	93	108	334	182	180	127	156	68	96	89	105	206	115	95	65	191	86	77	94	119	176	169	48
6564	ENSG00000140264.15	SERF2	chr15	+	44093715	44093767	44092692	44092982	44093908	44094004	6564	94	63	60	71	80	30	0	1	1	1	1	0	65	41	68	101	173	37	50	92	46	118	31	62	39	69	47	50	65	39	42	53	61	62	101	52	37	55
67195	ENSG00000122224.13	LY9	chr1	+	160783425	160783701	160769542	160769872	160788007	160788109	67195	19	17	3	16	2	7	0	2	0	0	0	0	42	20	57	35	140	96	33	13	124	5	16	17	12	16	12	1	24	15	19	1	19	19	3	51	72	16
105702	ENSG00000165029.11	ABCA1	chr9	-	107587963	107588168	107586745	107586859	107589228	107589450	105702	3	17	4	21	1	20	1	0	0	0	0	0	28	7	21	7	11	77	43	13	91	52	20	11	49	2	42	4	1	25	6	18	1	36	35	5	72	27
151992	ENSG00000017260.15	ATP2C1	chr3	+	130698092	130698263	130688135	130688240	130699425	130699523	151992	61	31	61	162	81	40	3	0	6	1	5	2	15	14	21	7	9	24	19	30	22	44	11	14	46	28	43	16	32	15	26	22	24	17	24	12	26	25
57101	ENSG00000142178.7	SIK1	chr21	-	44839738	44839885	44839232	44839358	44840113	44840337	57101	51	54	18	253	41	135	1	3	0	7	1	2	365	601	126	196	78	245	539	124	484	100	94	233	391	71	1246	21	17	1239	283	173	321	67	384	633	65	153
84867	ENSG00000132376.15	INPP5K	chr17	-	1416746	1416855	1412543	1412647	1417165	1417273	84867	34	15	6	37	23	17	0	0	0	2	1	3	24	14	12	9	8	19	17	18	26	16	6	10	8	7	11	4	13	3	9	11	12	18	17	20	31	8
119226	ENSG00000169710.6	FASN	chr17	-	80038015	80038114	80037232	80037484	80038245	80038466	119226	199	62	182	458	178	491	1	1	3	8	2	3	126	86	39	247	550	603	257	44	96	43	47	140	21	68	198	46	46	170	274	51	75	58	68	113	113	22
136909	ENSG00000167721.6	TSR1	chr17	-	2239330	2239434	2238804	2239024	2239624	2239751	136909	19	24	3	28	29	12	1	0	0	2	3	0	35	16	10	21	10	35	12	13	16	69	4	17	25	16	26	20	9	24	6	2	16	22	37	18	28	17
155780	ENSG00000165233.13	C9orf89	chr9	+	95874499	95874571	95869955	95870109	95875273	95875489	155780	56	11	46	44	38	72	0	2	0	0	1	0	63	300	21	67	79	68	316	124	86	229	90	92	64	42	79	101	36	162	162	273	107	64	44	240	19	57
159761	ENSG00000197785.9	ATAD3A	chr1	+	1462540	1462618	1461840	1461911	1463074	1463242	159761	7	7	3	10	9	3	37	12	5	29	28	12	3	2	1	0	2	4	1	2	2	0	1	2	2	5	1	2	3	2	2	2	1	1	3	0	0	1
89736	ENSG00000164654.11	MIOS	chr7	+	7622748	7623003	7613728	7613827	7628128	7628194	89736	29	27	21	58	42	19	4	1	3	0	4	1	49	20	32	34	31	26	23	26	19	139	10	26	45	17	35	52	16	23	57	26	14	33	23	20	39	77
76336	ENSG00000124608.4	AARS2	chr6	-	44270802	44270912	44270538	44270647	44271022	44271160	76336	14	2	1	7	11	4	0	1	2	3	4	1	3	10	5	2	3	9	5	16	5	2	3	1	1	7	10	1	15	5	4	2	2	2	2	7	7	1
102648	ENSG00000110700.2	RPS13	chr11	-	17097000	17097170	17096643	17096744	17098714	17098793	102648	10228	6745	8160	3777	5084	3666	29	40	27	12	34	8	5852	15149	5498	6760	11522	4932	7311	7908	8821	8914	4297	3578	11211	7891	7490	6334	3701	6705	5034	8631	8906	7069	6410	8503	6499	13984
62683	ENSG00000213413.2	PVRIG	chr7	+	99817736	99818087	99817335	99817651	99818169	99818296	62683	184	14	44	51	129	296	0	1	1	0	4	12	45	18	110	13	13	35	38	13	10	7	66	28	18	12	178	7	134	11	28	37	15	84	48	22	24	26
94401	ENSG00000085433.11	WDR47	chr1	-	109524354	109524486	109517157	109517376	109525230	109525401	94401	18	59	9	108	25	17	0	0	0	1	0	0	196	39	133	29	19	154	42	25	66	209	15	30	221	2	83	21	14	40	47	19	13	29	83	79	83	234
17795	ENSG00000115875.14	SRSF7	chr2	-	38973285	38973321	38970742	38972329	38973835	38973889	17795	1024	567	320	418	919	250	93	40	25	50	85	28	580	646	690	330	272	624	387	338	568	967	393	300	1039	478	496	405	255	492	329	176	316	429	672	338	474	975
112917	ENSG00000141968.3	VAV1	chr19	+	6836995	6837061	6836442	6836579	6843145	6843177	112917	160	51	109	127	174	138	0	0	0	5	1	0	454	61	146	141	33	186	100	76	123	150	87	41	28	59	111	109	137	29	257	45	48	105	122	90	105	21
18696	ENSG00000070010.14	UFD1L	chr22	-	19462590	19462623	19459209	19459331	19466605	19466738	18696	30	17	14	21	45	9	9	1	2	0	6	2	13	13	16	9	14	17	8	27	14	42	4	6	20	5	28	6	7	13	14	6	14	15	20	15	24	26
6256	ENSG00000148719.10	DNAJB12	chr10	-	74097959	74098069	74096281	74096454	74100546	74100626	6256	46	40	35	52	47	41	1	2	0	2	1	0	41	28	42	27	37	49	44	47	45	91	8	19	18	17	45	67	28	36	36	67	32	18	45	22	50	19
136485	ENSG00000187147.13	RNF220	chr1	+	45115554	45115629	45115332	45115441	45116375	45116480	136485	156	169	110	133	208	320	1	6	1	2	3	1	107	74	92	151	270	89	154	131	93	169	76	70	58	100	132	177	102	66	154	104	71	98	90	117	154	71
80433	ENSG00000166788.5	SAAL1	chr11	-	18105081	18105256	18102957	18103050	18108412	18108507	80433	58	33	50	12	81	21	5	3	6	0	8	0	30	29	11	32	31	18	33	25	35	40	26	16	23	20	16	40	19	12	24	24	27	35	21	20	7	38
93680	ENSG00000133265.6	HSPBP1	chr19	-	55777498	55777654	55776645	55776757	55785765	55785990	93680	59	14	15	34	71	35	0	0	0	1	0	3	20	30	9	30	51	27	30	23	16	21	9	21	18	36	45	13	13	37	27	15	9	9	27	16	14	6
33205	ENSG00000153551.9	CMTM7	chr3	+	32493557	32493965	32483331	32483505	32495732	32495850	33205	22	10	21	12	1	4	0	0	0	0	0	0	161	83	298	125	140	186	1007	712	79	78	285	175	67	201	289	74	244	33	93	74	33	354	131	49	104	187
31002	ENSG00000087274.12	ADD1	chr4	+	2928368	2928402	2927740	2927839	2929897	2931789	31002	7	7	2	12	18	2	172	57	56	357	180	135	2	9	4	5	17	23	11	15	18	7	11	5	19	19	14	2	9	23	12	5	16	10	12	8	1	8
82307	ENSG00000187555.10	USP7	chr16	-	8992977	8993045	8992387	8992496	8994386	8994487	82307	71	56	76	75	57	48	1	0	1	2	0	0	79	106	71	61	59	105	108	47	108	59	63	53	99	21	70	31	23	26	64	53	43	86	103	67	67	105
159527	ENSG00000135469.9	COQ10A	chr12	+	56662842	56663035	56661577	56661724	56663243	56663345	159527	30	60	15	47	42	7	2	0	0	0	2	0	194	35	91	53	27	165	30	40	45	89	28	41	36	35	53	20	32	17	57	22	25	38	94	68	89	125
57244	ENSG00000122678.10	POLM	chr7	-	44113729	44113819	44113381	44113624	44113996	44114129	57244	28	8	2	6	16	8	7	2	2	2	6	3	8	5	8	3	9	6	30	24	5	3	8	6	11	21	17	1	48	2	8	2	5	13	6	10	7	4
155215	ENSG00000107862.4	GBF1	chr10	+	104123012	104123153	104122231	104122421	104125153	104125356	155215	19	21	13	36	23	13	0	0	1	2	2	0	47	16	25	13	12	28	15	9	10	37	7	10	14	8	16	10	20	13	12	3	6	5	25	11	22	17
91261	ENSG00000122359.13	ANXA11	chr10	-	81917396	81917519	81915513	81915668	81918855	81918951	91261	146	66	117	115	113	179	1	2	0	1	3	9	73	33	73	46	125	48	62	52	30	39	43	33	11	49	138	66	96	35	52	47	71	59	40	41	92	29
19777	ENSG00000131467.6	PSME3	chr17	+	40990109	40990222	40989665	40989714	40990747	40990816	19777	132	153	67	138	205	62	4	4	2	1	5	2	227	79	173	112	158	89	119	128	86	272	64	68	65	63	151	141	92	141	209	48	123	111	138	127	197	65
11939	ENSG00000105851.6	PIK3CG	chr7	+	106507994	106510001	106505923	106506221	106512981	106513047	11939	152	370	74	408	213	141	0	0	0	0	0	0	971	462	1207	513	151	1165	1216	700	1348	601	392	683	722	104	1258	148	167	856	245	374	786	1548	2045	1097	585	567
113907	ENSG00000122557.5	HERPUD2	chr7	-	35712810	35712888	35707043	35707198	35733793	35734745	113907	30	45	13	50	21	19	0	6	0	9	1	0	39	62	58	24	7	50	21	29	32	15	6	13	43	8	67	5	16	19	16	9	17	50	49	47	47	25
6731	ENSG00000090006.13	LTBP4	chr19	+	41129840	41129987	41129508	41129637	41131761	41131914	6731	101	6	58	16	144	147	2	0	0	5	2	0	27	26	27	35	46	35	54	32	29	7	38	30	19	55	35	27	36	27	24	31	42	45	13	44	38	9
73477	ENSG00000095319.10	NUP188	chr9	+	131760816	131760902	131760429	131760507	131761902	131762084	73477	52	24	22	14	35	32	1	0	0	0	0	1	26	24	15	14	19	19	31	16	8	14	20	13	5	17	24	22	8	13	13	25	13	13	26	10	20	19
20816	ENSG00000164062.8	APEH	chr3	+	49713810	49713948	49713488	49713652	49714041	49714133	20816	117	29	4	10	72	15	6	4	4	1	2	5	7	15	28	4	2	33	36	45	12	1	9	12	10	44	32	8	84	12	22	8	24	21	5	20	13	5
17571	ENSG00000135387.15	CAPRIN1	chr11	+	34119244	34119308	34118025	34118220	34120849	34122011	17571	117	69	71	72	149	47	7	2	0	1	9	0	80	44	52	43	69	43	61	74	88	90	57	64	95	43	43	35	34	43	53	49	46	66	73	59	52	107
104530	ENSG00000088992.13	TESC	chr12	-	117479751	117479799	117476728	117477015	117484363	117484471	104530	42	38	33	41	119	24	2	2	5	1	7	1	7	22	2	8	12	15	22	5	3	7	3	54	3	8	7	23	136	41	19	27	16	31	4	3	25	4
133737	ENSG00000196756.7	SNHG17	chr20	-	37063146	37063269	37059683	37059755	37063669	37063976	133737	143	87	38	50	265	50	0	2	0	5	0	1	168	129	24	107	176	71	90	84	115	104	51	67	89	54	82	39	24	105	52	59	44	58	180	82	36	46
10627	ENSG00000197724.6	PHF2	chr9	+	96421792	96421882	96418770	96418877	96422473	96422842	10627	34	15	9	22	47	31	1	0	1	0	0	5	10	5	19	6	7	24	28	26	6	7	4	4	3	15	41	10	10	14	10	9	9	18	8	15	16	7
27936	ENSG00000135439.7	AGAP2	chr12	-	58124277	58124397	58123421	58123550	58124573	58124736	27936	104	20	9	106	68	112	0	0	1	6	4	7	16	8	14	7	12	25	19	57	9	6	1	5	4	14	41	4	9	15	47	10	9	16	8	33	32	15
67428	ENSG00000068697.6	LAPTM4A	chr2	-	20237298	20237375	20237076	20237199	20240651	20240772	67428	214	268	78	657	320	95	8	5	7	1	14	7	289	222	213	119	205	340	311	259	357	374	69	160	407	122	264	130	71	221	130	124	131	383	222	303	260	411
64849	ENSG00000070756.9	PABPC1	chr8	-	101717153	101717284	101716524	101716618	101717816	101717901	64849	3224	2663	1662	5764	2254	2958	12	9	15	16	8	8	3990	3066	2685	2718	2899	7450	2624	2553	3337	1485	1863	1688	2101	1937	4104	2882	1490	2729	3121	4783	3263	2302	2005	4374	5142	1818
86768	ENSG00000141480.13	ARRB2	chr17	+	4618494	4618631	4618307	4618338	4619267	4619328	86768	38	6	7	12	23	22	49	20	13	13	40	40	12	4	6	8	6	13	7	3	9	10	12	8	2	4	20	15	10	16	4	3	6	10	9	19	7	4
27408	ENSG00000184640.13	SEPT9	chr17	+	75447448	75447610	75446657	75446868	75478225	75478417	27408	18	4	10	18	21	14	2	2	0	1	1	3	12	25	4	5	4	14	30	13	3	11	7	16	10	39	19	0	9	34	32	6	21	7	2	38	3	10
154536	ENSG00000166441.8	RPL27A	chr11	+	8706232	8706439	8705552	8705628	8707224	8707395	154536	5688	3820	4398	2616	3264	2942	14	6	17	9	19	6	3220	7247	3762	3829	10444	2997	4878	5462	5047	4722	3699	2877	8935	7033	5483	5099	3821	4311	3531	5851	6245	5220	3611	5240	4522	9479
36408	ENSG00000132510.6	KDM6B	chr17	+	7748867	7749009	7748232	7748338	7749189	7749288	36408	38	21	1	169	11	44	0	0	0	2	0	1	152	31	28	40	11	70	39	12	47	86	9	39	12	8	90	10	2	40	21	9	32	13	172	51	34	24
81974	ENSG00000104824.12	HNRNPL	chr19	-	39332252	39332322	39331127	39331199	39334481	39334554	81974	71	46	32	55	73	39	246	233	147	166	317	211	109	78	89	75	51	140	93	37	104	52	79	63	68	27	48	42	27	39	48	33	31	44	169	68	76	75
160838	ENSG00000066322.8	ELOVL1	chr1	-	43829994	43830131	43829072	43829808	43831234	43831294	160838	32	61	25	41	32	28	4	0	0	1	0	0	95	56	69	44	62	75	48	39	28	102	46	27	23	38	57	73	92	25	94	30	35	64	55	57	82	60
101745	ENSG00000074603.14	DPP8	chr15	-	65792943	65793117	65790201	65790370	65799580	65799693	101745	34	43	8	53	34	11	2	2	2	2	3	2	20	19	16	3	7	18	16	18	10	70	6	12	21	6	28	3	21	9	13	4	9	13	7	17	28	45
38973	ENSG00000166037.6	CEP57	chr11	+	95555034	95555142	95551990	95552068	95562350	95562495	38973	41	21	5	19	35	2	4	2	1	0	6	1	27	11	11	9	19	13	21	24	14	27	7	6	16	10	11	6	7	2	17	10	13	25	6	20	27	41
107084	ENSG00000124181.10	PLCG1	chr20	+	39798096	39798166	39797718	39797815	39798751	39798909	107084	163	42	260	83	167	240	13	6	30	7	20	11	92	2	65	62	7	19	18	29	21	9	29	16	15	10	34	27	64	7	7	19	7	82	58	10	58	12
65908	ENSG00000022840.11	RNF10	chr12	+	120998528	120998689	120995348	120995485	121000747	121000873	65908	313	427	247	388	281	289	4	0	5	0	7	3	452	407	538	281	225	521	208	156	542	306	191	304	402	96	247	259	130	338	320	216	269	293	720	325	386	190
132325	ENSG00000179051.9	RCC2	chr1	-	17736469	17736547	17733255	17735690	17739568	17739674	132325	61	69	14	74	84	38	0	4	2	5	3	3	125	46	69	28	72	85	47	51	39	67	38	27	34	34	41	112	33	27	143	25	32	32	37	67	59	47
10520	ENSG00000153815.12	CMIP	chr16	+	81697873	81697954	81694488	81694551	81703746	81703850	10520	62	24	11	138	186	37	1	2	0	3	0	0	140	22	52	78	25	68	94	35	33	8	18	18	22	12	59	8	26	36	33	7	21	73	45	14	98	10
146503	ENSG00000079999.9	KEAP1	chr19	-	10600323	10600529	10599867	10600044	10602252	10602396	146503	49	40	13	126	38	38	6	2	2	2	12	7	21	16	33	19	54	30	27	49	23	53	9	17	17	19	37	47	36	26	73	16	18	20	32	40	40	38
160551	ENSG00000158796.12	DEDD	chr1	-	161100604	161100633	161093927	161094316	161102340	161102457	160551	8	12	3	7	12	6	0	0	0	3	1	0	5	5	10	8	5	6	5	6	9	7	5	5	3	5	8	5	5	3	8	4	11	5	7	5	5	5
32302	ENSG00000198265.7	HELZ	chr17	-	65156376	65156481	65147161	65147340	65157012	65157192	32302	24	35	69	18	14	17	0	7	1	5	3	0	37	57	17	21	11	36	17	6	52	96	39	31	43	11	31	28	5	25	14	29	17	28	39	10	34	40
145439	ENSG00000151466.7	SCLT1	chr4	-	129886381	129886473	129880754	129880932	129891532	129891623	145439	14	4	2	8	10	6	3	2	0	1	3	2	10	7	7	3	3	2	6	16	9	11	7	3	24	7	6	1	14	13	2	10	5	6	5	13	8	3
2094	ENSG00000162650.11	ATXN7L2	chr1	+	110029628	110029839	110028678	110028744	110030139	110030426	2094	17	15	17	36	44	14	1	0	0	1	2	0	54	26	28	24	12	29	12	17	24	28	11	14	27	18	21	15	11	14	23	12	13	6	39	37	23	9
52956	ENSG00000198887.7	SMC5	chr9	+	72961520	72961565	72959059	72959185	72961981	72962077	52956	30	16	13	13	37	9	2	5	0	8	1	0	42	18	9	9	21	42	26	23	20	44	7	7	30	15	16	5	18	19	32	2	9	17	11	15	20	57
143072	ENSG00000170037.9	CNTROB	chr17	+	7852402	7852455	7851474	7851645	7852702	7852743	143072	4	1	2	4	5	11	7	3	8	4	17	7	2	5	2	1	4	0	3	1	1	0	2	1	1	0	0	5	5	0	1	1	0	0	0	2	1	1
154920	ENSG00000140398.9	NEIL1	chr15	+	75646079	75646207	75644664	75644728	75646590	75646618	154920	1	1	2	4	1	10	1	0	0	0	0	0	42	32	15	27	55	171	50	24	68	77	127	40	9	6	140	30	42	12	78	81	19	43	22	89	5	70
36205	ENSG00000143222.7	UFC1	chr1	+	161127910	161128001	161126739	161126807	161128201	161128646	36205	194	106	53	49	137	79	2	2	4	0	6	3	74	79	112	41	138	64	138	159	77	62	48	53	137	144	136	42	127	76	63	55	114	58	51	115	120	149
2185	ENSG00000100429.13	HDAC10	chr22	-	50688855	50688952	50688287	50688393	50689199	50689334	2185	28	6	16	15	20	28	3	1	0	2	5	2	13	17	8	6	7	23	20	23	15	2	17	11	8	18	22	9	28	14	27	31	19	11	11	26	7	3
101808	ENSG00000142396.6	ERVK3-1	chr19	+	58823531	58823828	58817453	58817582	58826113	58827023	101808	307	394	180	493	514	278	9	13	9	0	14	5	647	734	616	275	643	858	353	274	805	728	131	298	1025	239	539	267	106	139	227	191	70	449	577	437	506	847
53061	ENSG00000115524.11	SF3B1	chr2	-	198257695	198257912	198254507	198257185	198260779	198261052	53061	1669	984	2185	1423	1639	1458	25	21	90	2	39	4	1395	1139	1466	1121	1594	1714	1456	1163	2050	2260	2388	1013	2540	872	1985	1712	1068	552	799	1156	610	1788	2204	1092	1282	2240
101809	ENSG00000142396.6	ERVK3-1	chr19	+	58823393	58823828	58817453	58817582	58826113	58826147	101809	358	340	212	417	528	318	9	13	9	0	14	5	648	838	533	270	612	872	358	277	880	704	179	303	999	266	672	276	116	120	219	231	78	582	629	431	446	880
94442	ENSG00000108175.12	ZMIZ1	chr10	+	81065289	81065358	81064920	81064988	81065856	81066101	94442	56	15	3	111	57	32	0	0	0	1	0	0	122	130	85	78	79	144	70	66	60	82	32	18	75	113	211	38	57	105	69	30	28	75	163	81	56	14
55129	ENSG00000163832.11	ELP6	chr3	-	47543139	47543341	47537130	47537687	47545819	47545938	55129	84	39	58	43	84	76	3	2	3	3	7	3	59	28	39	60	126	44	45	102	43	123	25	41	22	39	44	55	42	22	42	9	32	24	67	28	30	63
140577	ENSG00000129534.9	MIS18BP1	chr14	-	45675285	45675373	45673601	45673656	45679582	45679731	140577	43	21	10	10	51	9	0	0	0	0	1	0	36	70	48	22	22	39	30	61	100	47	45	32	131	37	31	42	28	41	36	88	65	87	16	42	32	79
75057	ENSG00000196411.5	EPHB4	chr7	-	100402787	100402943	100400189	100401212	100403122	100403316	75057	10	3	4	2	8	15	0	0	0	0	0	1	232	55	78	128	12	60	25	10	83	17	41	61	24	54	24	41	22	49	208	60	42	72	39	230	42	4
33215	ENSG00000153551.9	CMTM7	chr3	+	32490945	32491044	32483331	32483505	32493883	32493965	33215	33	38	17	16	10	3	1	1	2	0	2	0	123	66	369	120	169	172	1283	982	125	73	189	189	85	322	400	79	329	77	120	56	64	319	113	58	174	153
102444	ENSG00000175203.11	DCTN2	chr12	-	57927735	57927880	57927020	57927086	57928074	57928235	102444	326	132	146	103	258	151	10	4	16	3	7	5	99	78	103	109	83	81	144	169	76	101	57	93	97	111	165	109	118	122	122	81	162	109	58	183	113	137
71087	ENSG00000132780.12	NASP	chr1	+	46072992	46074009	46072153	46072263	46078840	46078920	71087	248	178	32	123	327	38	174	248	37	144	423	24	301	261	378	77	54	355	200	270	382	838	117	87	1130	151	529	62	105	184	234	64	140	178	431	236	166	1583
34417	ENSG00000177410.8	ZFAS1	chr20	+	47897439	47897501	47895640	47895745	47905581	47905797	34417	239	169	101	78	145	109	128	60	52	69	39	56	177	197	192	99	171	159	141	175	197	224	80	69	262	133	110	75	61	171	82	99	127	172	137	222	102	297
125132	ENSG00000149716.8	ORAOV1	chr11	-	69487983	69488089	69482662	69482780	69489957	69490115	125132	8	3	0	2	3	4	0	2	2	0	4	2	2	2	2	1	5	3	5	4	2	5	6	1	2	5	2	2	8	2	2	4	3	3	3	0	5	5
157007	ENSG00000167483.13	FAM129C	chr19	+	17654332	17654440	17654125	17654242	17660252	17660620	157007	9	2	3	11	10	2	1	0	0	0	0	0	94	269	14	5	55	80	135	62	118	23	100	89	200	351	68	22	360	39	159	71	90	29	13	260	10	141
30861	ENSG00000125089.12	SH3TC1	chr4	+	8235018	8235240	8233702	8233883	8237159	8237317	30861	48	20	163	35	34	148	1	0	11	12	1	0	137	315	294	135	68	271	195	84	129	160	668	123	54	78	316	112	396	149	274	840	122	342	106	294	70	43
49200	ENSG00000138674.12	SEC31A	chr4	-	83783686	83783725	83782783	83782861	83784470	83784545	49200	26	4	3	27	26	2	2	3	2	8	4	0	7	7	19	3	9	16	14	25	7	11	3	6	15	13	25	1	23	11	16	7	8	14	7	7	8	2
154616	ENSG00000140990.10	NDUFB10	chr16	+	2011153	2011259	2009552	2009755	2011497	2011637	154616	134	72	55	48	126	62	2	1	5	1	2	2	41	62	47	43	69	110	102	131	20	109	30	23	42	105	85	41	60	75	101	52	103	52	34	82	42	79
143328	ENSG00000135596.13	MICAL1	chr6	-	109766399	109766493	109766098	109766198	109766618	109766732	143328	424	77	229	146	294	403	2	4	17	5	12	8	292	411	268	168	197	988	354	478	236	317	1030	297	105	161	436	637	887	210	563	741	399	156	84	506	126	111
41721	ENSG00000160796.12	NBEAL2	chr3	+	47048555	47048645	47047822	47047939	47048730	47048840	41721	219	46	93	135	148	101	4	1	3	5	7	4	45	125	33	10	12	86	73	66	24	13	83	112	15	39	127	65	608	53	145	48	98	18	31	198	41	9
151755	ENSG00000126214.16	KLC1	chr14	+	104153417	104153548	104145720	104145855	104158695	104158762	151755	17	24	14	26	16	12	4	3	2	1	3	0	31	13	32	12	9	26	20	16	14	58	15	13	18	17	44	39	38	8	36	11	12	9	31	19	19	14
101807	ENSG00000142396.6	ERVK3-1	chr19	+	58823562	58823828	58817453	58817582	58826113	58826568	101807	251	294	148	366	380	222	9	13	9	0	14	5	507	584	449	212	486	670	279	214	624	545	107	237	789	198	422	218	78	91	172	155	55	370	460	321	368	676
20632	ENSG00000137642.8	SORL1	chr11	+	121476110	121476280	121475821	121475948	121477553	121477666	20632	25	30	21	116	84	13	9	2	6	0	6	0	25	72	45	22	2	81	46	47	27	16	23	26	60	6	115	5	38	24	15	64	6	76	38	53	138	53
120899	ENSG00000078304.15	PPP2R5C	chr14	+	102290350	102290506	102276173	102276373	102323022	102323094	120899	22	21	10	35	9	11	49	44	12	114	42	19	14	23	31	13	22	43	26	3	20	29	77	57	14	3	47	17	7	25	15	48	48	83	26	54	65	35
71138	ENSG00000103064.9	SLC7A6	chr16	+	68324298	68324443	68321648	68321774	68325111	68325235	71138	62	32	17	68	20	29	7	6	0	0	1	1	18	25	35	5	3	19	25	27	11	33	21	13	14	2	79	9	25	10	9	9	31	8	22	23	110	18
87511	ENSG00000116984.8	MTR	chr1	+	237024424	237024577	237023132	237023222	237025535	237025643	87511	17	10	6	6	26	8	0	5	3	1	3	2	11	9	14	3	1	8	11	10	10	13	10	3	23	6	26	3	4	4	12	7	5	10	8	3	37	27
112222	ENSG00000116871.11	MAP7D1	chr1	+	36640498	36640609	36638964	36639079	36641799	36642182	112222	110	103	92	118	134	118	24	35	24	86	30	44	145	72	65	74	47	91	69	30	42	37	59	68	33	48	71	90	49	69	96	38	54	48	95	68	103	29
139684	ENSG00000160271.10	RALGDS	chr9	-	135982471	135982687	135982031	135982135	135983374	135983793	139684	118	125	30	399	119	443	2	3	0	6	2	7	171	192	226	387	369	626	778	103	510	214	61	283	110	102	484	93	136	196	305	142	103	180	1105	1172	492	92
28627	ENSG00000120129.5	DUSP1	chr5	-	172196577	172196797	172195092	172196135	172197163	172197309	28627	4276	2454	192	2015	605	392	13	8	2	8	2	0	3264	906	6009	1420	1929	1985	3850	3808	2245	838	352	1083	5315	2591	2438	96	1776	3712	234	392	808	3538	3410	2123	1212	1659
69053	ENSG00000010322.11	NISCH	chr3	+	52524090	52524247	52521211	52522621	52525367	52525529	69053	43	12	8	13	18	15	2	1	3	3	1	2	10	17	5	5	4	4	10	17	10	7	13	5	4	14	17	7	30	7	19	12	1	7	7	21	13	7
148870	ENSG00000174231.12	PRPF8	chr17	-	1580858	1580988	1580269	1580466	1581811	1581946	148870	127	160	37	176	124	31	2	3	2	0	5	1	155	130	166	74	30	254	75	77	147	140	44	80	117	33	124	47	38	156	54	38	89	122	147	54	203	55
17781	ENSG00000115875.14	SRSF7	chr2	-	38974203	38974272	38973835	38973889	38975188	38975299	17781	138	27	35	5	64	16	458	368	128	276	498	171	21	23	12	6	7	32	12	5	20	17	41	33	35	123	18	33	4	41	8	18	60	50	30	7	1	7
36208	ENSG00000143222.7	UFC1	chr1	+	161127043	161127107	161126739	161126807	161128201	161128646	36208	162	124	58	46	162	75	2	2	4	0	6	3	82	100	140	75	131	66	156	140	93	87	47	70	148	111	136	49	112	91	55	39	113	79	94	120	108	171
55540	ENSG00000205560.8	CPT1B	chr22	-	51012236	51012350	51011948	51012144	51012763	51012848	55540	29	11	11	3	19	25	37	28	41	15	40	84	11	10	49	3	7	16	22	5	11	4	36	32	5	12	28	14	67	10	40	13	26	0	9	58	14	11
12592	ENSG00000167325.10	RRM1	chr11	+	4141074	4141158	4133129	4133292	4142833	4142995	12592	26	31	12	17	63	9	5	5	1	1	1	1	26	10	7	7	17	24	19	38	14	34	7	7	13	2	9	17	4	16	19	11	16	19	5	33	32	108
161565	ENSG00000136527.13	TRA2B	chr3	-	185641583	185641796	185639830	185639914	185643251	185643414	161565	1798	952	472	924	1658	264	16	16	8	9	17	3	966	2129	1883	642	477	805	889	743	1453	1443	907	785	2566	1502	1127	297	289	1164	464	504	716	1251	1433	747	719	2180
35162	ENSG00000070476.10	ZXDC	chr3	-	126160607	126160789	126158474	126158570	126178495	126178580	35162	24	5	10	21	24	11	1	1	0	4	2	3	27	16	6	5	6	13	12	8	10	20	12	2	10	18	25	5	11	4	6	13	14	12	22	16	11	6
93684	ENSG00000133265.6	HSPBP1	chr19	-	55777253	55777350	55776645	55776757	55785765	55785990	93684	23	6	6	18	29	24	0	0	0	1	0	3	9	11	9	10	26	8	10	11	4	5	1	8	3	16	16	7	12	9	18	2	14	15	8	17	8	4
105102	ENSG00000250067.7	YJEFN3	chr19	+	19645842	19645953	19638509	19638579	19646145	19646259	105102	18	15	19	17	25	14	0	0	0	2	1	0	31	28	22	17	33	20	27	11	33	15	20	16	21	15	13	15	39	4	17	19	0	12	31	11	6	22
156943	ENSG00000151651.11	ADAM8	chr10	-	135082251	135082366	135081432	135081622	135083400	135083478	156943	12	7	4	100	1	55	1	0	0	2	0	3	16	13	6	27	31	5	4	2	6	70	5	14	4	1	14	40	13	33	73	29	32	13	9	34	9	1
82250	ENSG00000115758.8	ODC1	chr2	-	10584599	10584773	10583827	10583962	10585056	10585175	82250	246	331	52	231	198	112	1	2	1	1	1	0	631	158	639	302	954	515	1579	1143	210	388	78	196	426	124	273	23	111	184	373	36	91	109	486	2273	487	867
62623	ENSG00000159216.14	RUNX1	chr21	-	36206706	36206898	36171597	36171759	36231770	36231875	62623	706	228	204	547	888	440	41	9	9	48	62	43	465	214	223	172	128	454	190	379	220	586	55	110	288	84	338	868	61	647	610	177	362	291	473	370	123	65
32539	ENSG00000182944.13	EWSR1	chr22	+	29678378	29678546	29674018	29674205	29682911	29683123	32539	988	818	317	774	882	534	30	31	15	25	27	12	951	818	775	655	590	1323	845	640	1227	1197	279	469	1028	427	968	294	343	611	647	272	442	679	1397	770	720	788
143838	ENSG00000075856.7	SART3	chr12	-	108938202	108938308	108936803	108936928	108938914	108939099	143838	14	32	8	24	11	8	0	1	1	1	0	0	25	10	31	8	10	15	11	15	19	26	2	11	8	2	15	5	13	5	21	4	4	17	10	9	38	24
147944	ENSG00000100982.7	PCIF1	chr20	+	44571735	44571883	44569691	44569846	44572304	44572404	147944	54	37	38	70	82	74	2	4	3	1	11	3	48	7	46	39	23	17	30	37	13	36	17	20	13	15	25	53	37	17	47	21	13	57	35	10	58	24
150282	ENSG00000148362.6	C9orf142	chr9	+	139887376	139887426	139887091	139887152	139887504	139887695	150282	63	10	7	17	55	33	11	0	1	1	1	2	6	17	2	4	4	15	20	14	6	2	3	8	5	23	20	1	3	11	26	16	8	6	1	14	7	7
52053	ENSG00000183255.7	PTTG1IP	chr21	-	46281077	46281186	46276107	46276279	46285309	46285362	52053	83	79	26	378	210	39	5	3	3	8	6	2	21	48	43	26	26	15	47	24	74	146	6	36	140	11	40	63	26	48	168	54	24	39	26	69	82	32
9813	ENSG00000101608.8	MYL12A	chr18	+	3249358	3249441	3247870	3247907	3253230	3253426	9813	13	9	3	11	4	5	119	65	21	79	36	57	26	5	9	11	91	3	47	14	10	18	7	6	5	2	23	9	11	9	18	9	17	4	9	19	3	13
64731	ENSG00000139180.6	NDUFA9	chr12	+	4776702	4776820	4771698	4771801	4777622	4777876	64731	9	14	28	1	13	0	97	74	61	50	118	38	5	13	3	3	6	3	5	4	5	4	9	5	3	5	4	2	2	9	0	5	5	12	6	2	1	6
58173	ENSG00000137841.7	PLCB2	chr15	-	40582225	40582283	40581472	40581559	40582777	40582873	58173	108	35	67	77	96	197	7	2	10	10	3	11	89	72	64	25	26	34	88	60	45	4	53	30	35	59	102	22	294	11	26	59	28	84	34	82	58	18
32310	ENSG00000198265.7	HELZ	chr17	-	65156376	65156478	65147161	65147340	65157012	65157192	32310	26	33	93	39	18	17	0	7	1	5	3	0	38	46	23	29	16	40	22	8	58	103	37	42	56	16	32	34	7	33	17	37	18	42	49	16	52	50
97280	ENSG00000119537.11	KDSR	chr18	-	61033194	61033541	61030075	61030101	61034243	61034439	97280	5	4	1	4	2	1	9	12	7	14	2	4	16	14	14	11	2	22	6	5	22	32	6	9	17	5	17	2	0	21	8	5	5	13	57	23	13	15
12379	ENSG00000102984.10	ZNF821	chr16	-	71901795	71901940	71898041	71898145	71913809	71913926	12379	5	21	1	5	3	11	2	4	0	1	1	1	10	5	24	18	11	13	22	9	4	10	28	20	11	5	12	14	3	14	11	13	39	16	14	16	15	21
143769	ENSG00000164074.10	C4orf29	chr4	+	128942291	128942393	128941234	128941324	128949629	128950008	143769	45	12	17	17	17	12	5	2	0	2	3	1	24	4	13	2	3	11	8	12	5	13	6	6	20	9	22	4	19	7	8	10	4	18	3	8	8	16
159937	ENSG00000189043.5	NDUFA4	chr7	-	10978434	10978523	10977716	10977774	10979642	10979883	159937	1236	782	423	687	1082	389	32	33	19	16	23	13	399	737	393	353	1099	417	852	916	574	693	210	278	339	689	441	444	309	499	360	323	428	510	334	436	474	651
70481	ENSG00000048991.12	R3HDM1	chr2	+	136437742	136437894	136432901	136433056	136467002	136467106	70481	127	44	27	11	91	20	3	2	4	0	8	3	27	58	34	8	15	34	89	117	26	13	31	13	53	49	56	10	48	45	27	22	33	30	5	48	25	27
27594	ENSG00000163516.9	ANKZF1	chr2	+	220096649	220096762	220094957	220095072	220096981	220097084	27594	25	4	8	13	15	8	2	3	2	0	2	5	10	19	14	3	1	12	12	15	13	6	26	5	8	20	46	5	43	3	8	4	7	29	6	15	11	6
26586	ENSG00000165406.11	MARCH8	chr10	-	45958598	45959444	45956678	45956859	45959686	45959775	26586	3	14	1	10	3	4	11	16	10	10	10	19	12	9	35	6	7	47	13	14	21	29	2	5	35	3	24	2	11	10	25	21	9	21	13	18	27	26
59054	ENSG00000162591.11	MEGF6	chr1	-	3440687	3440810	3431965	3432091	3496388	3496493	59054	11	4	4	21	17	12	1	0	0	0	2	0	15	80	18	12	3	61	1	18	16	5	19	22	2	6	44	10	17	26	47	27	28	15	9	55	5	3
99861	ENSG00000047621.7	C12orf4	chr12	-	4627939	4628046	4614471	4614546	4634419	4634541	99861	4	6	3	5	8	2	1	6	7	1	7	2	10	4	5	0	12	3	4	7	9	39	2	1	10	2	5	10	4	11	2	3	1	1	6	5	3	10
121561	ENSG00000130511.11	SSBP4	chr19	+	18542162	18542228	18541650	18541740	18542456	18542516	121561	33	13	2	22	28	31	53	10	4	17	24	32	2	15	1	3	4	3	8	17	7	2	6	5	6	6	11	3	13	27	4	9	7	1	0	7	2	5
124531	ENSG00000161638.6	ITGA5	chr12	-	54805617	54805748	54803015	54803136	54812764	54813244	124531	11	19	4	60	15	16	0	0	0	2	0	1	36	28	31	11	2	32	20	19	14	29	27	8	8	19	34	6	17	21	84	11	12	25	24	48	64	1
155123	ENSG00000122025.10	FLT3	chr13	-	28597486	28597614	28592603	28592726	28598997	28599080	155123	8	5	1	9	14	4	0	0	0	0	1	0	23	134	45	34	15	215	18	18	18	178	33	3	93	7	134	115	56	62	218	261	393	100	15	670	13	14
2019	ENSG00000175066.11	GK5	chr3	-	141903552	141904635	141901764	141901891	141904770	141904831	2019	60	15	30	32	30	46	3	2	1	2	1	1	24	16	5	7	7	39	12	3	21	15	45	18	46	5	41	7	10	2	7	1	0	49	13	8	35	24
124507	ENSG00000161638.6	ITGA5	chr12	-	54795963	54796114	54795784	54795877	54796766	54796834	124507	103	170	42	264	105	154	1	1	0	3	1	3	238	321	238	110	41	253	217	108	145	232	559	191	101	69	260	214	154	122	399	109	94	317	362	383	434	54
55913	ENSG00000126247.6	CAPNS1	chr19	+	36631259	36631413	36631011	36631059	36631901	36632122	55913	1	0	0	0	2	1	30	1	4	4	18	4	0	1	0	2	1	2	0	3	1	1	2	3	2	1	4	3	2	0	4	1	3	5	9	2	0	0
119260	ENSG00000160828.13	STAG3L2	chr7	-	74299833	74299941	74299284	74299569	74300249	74300329	119260	20	1	3	5	13	0	16	3	0	4	8	2	1	0	2	0	2	0	0	3	1	0	4	2	0	3	0	1	3	0	1	0	2	0	2	1	1	0
24784	ENSG00000170525.14	PFKFB3	chr10	+	6263603	6263708	6263343	6263490	6264817	6264947	24784	18	58	7	176	18	39	1	0	0	1	2	0	138	623	72	121	16	361	209	36	246	357	49	164	408	41	407	197	9	991	139	387	319	137	233	435	130	108
7939	ENSG00000117868.11	ESYT2	chr7	-	158581035	158581108	158580694	158580784	158586340	158586417	7939	113	73	26	275	118	84	1	3	3	7	1	1	94	74	131	31	85	170	157	40	70	75	28	36	46	7	135	46	48	36	75	64	49	66	55	173	154	41
98468	ENSG00000077238.9	IL4R	chr16	+	27341386	27341519	27325246	27325341	27351506	27351594	98468	24	10	11	70	8	59	5	1	2	13	0	3	21	6	11	18	4	65	23	8	23	26	8	4	10	11	63	7	2	28	30	7	10	7	22	7	57	8
40053	ENSG00000130713.11	EXOSC2	chr9	+	133573548	133573638	133572968	133573014	133574715	133575068	40053	51	23	11	15	33	18	2	2	1	3	4	2	17	23	9	10	5	11	20	19	9	38	3	4	22	22	17	11	24	22	11	9	8	14	19	13	27	12
42498	ENSG00000164105.3	SAP30	chr4	+	174295089	174295188	174294540	174294666	174298355	174298683	42498	102	43	12	46	108	24	0	0	0	0	1	0	58	65	78	39	43	37	41	56	38	131	72	57	10	61	88	145	52	322	99	1379	184	109	65	174	31	93
52507	ENSG00000084652.11	TXLNA	chr1	+	32650125	32650217	32646842	32647178	32653554	32653725	52507	37	33	10	47	38	15	0	2	0	1	0	0	74	11	52	15	16	32	37	32	20	45	7	20	19	12	37	5	19	23	24	6	11	11	34	20	54	19
88767	ENSG00000105402.3	NAPA	chr19	-	48006679	48006759	48003889	48004006	48018099	48018289	88767	144	97	35	184	170	80	1	2	1	3	2	2	70	47	60	75	66	109	135	122	96	73	16	39	62	110	115	32	60	54	95	46	60	64	79	117	134	24
110963	ENSG00000076321.6	KLHL20	chr1	+	173684661	173684793	173684079	173684217	173685141	173685205	110963	14	12	12	14	12	2	1	1	1	2	5	2	11	14	14	10	10	12	6	7	13	27	6	13	11	18	19	6	1	10	3	5	7	24	28	5	11	17
93122	ENSG00000010404.13	IDS	chrX	-	148573068	148573198	148571844	148571971	148577876	148578047	93122	11	13	17	60	20	29	37	107	68	252	84	132	22	3	7	11	20	10	17	4	15	12	1	5	11	0	18	11	1	10	15	4	7	3	7	19	59	4
103889	ENSG00000173020.6	ADRBK1	chr11	+	67048563	67048655	67048202	67048254	67048929	67049029	103889	398	457	415	388	365	836	6	6	1	18	3	4	547	807	831	679	470	1107	1102	777	381	565	863	635	321	378	602	813	487	408	939	1087	1197	929	520	532	881	230
132220	ENSG00000080824.14	HSP90AA1	chr14	-	102548447	102548781	102547074	102548158	102549882	102550030	132220	3900	12621	2608	5933	3692	1917	70	66	50	2	80	9	3012	2623	25092	2159	2825	5757	2521	4172	4097	21964	1086	1772	8354	2079	2832	3520	1286	5687	3781	1730	3989	2375	5023	5123	5370	17966
97779	ENSG00000186716.15	BCR	chr22	+	23632525	23632600	23631703	23631808	23634727	23634825	97779	153	47	57	232	303	209	0	0	10	0	1	0	124	255	221	128	191	178	453	423	102	45	97	59	115	255	128	36	65	125	114	96	127	141	66	290	99	133
138617	ENSG00000171735.14	CAMTA1	chr1	+	6931816	6931900	6885151	6885270	6947713	6947847	138617	73	62	90	113	83	68	1	1	0	2	0	0	98	147	62	69	112	59	90	80	227	222	32	61	253	51	48	70	40	41	87	86	54	80	118	46	50	166
84690	ENSG00000099783.7	HNRNPM	chr19	+	8536209	8536311	8533657	8533718	8539050	8539128	84690	333	331	187	205	319	141	1	1	0	1	3	0	403	784	251	221	356	451	256	314	606	326	259	287	574	214	306	318	117	317	271	231	243	308	438	403	211	341
32581	ENSG00000182944.13	EWSR1	chr22	+	29684594	29684775	29682911	29683123	29687550	29687588	32581	535	437	74	614	425	369	11	3	12	2	14	6	653	413	534	293	436	788	427	460	685	877	114	210	635	247	504	210	222	321	492	134	199	296	833	421	492	490
3680	ENSG00000182173.8	TSEN54	chr17	+	73517785	73518414	73517489	73517591	73519355	73519416	3680	295	72	237	942	398	614	2	1	5	4	5	8	55	62	32	73	27	65	105	208	33	29	56	41	33	109	100	37	52	109	130	42	85	39	37	146	115	40
75900	ENSG00000109180.10	OCIAD1	chr4	+	48833243	48833513	48833079	48833158	48834636	48834699	75900	33	29	13	60	27	15	2	2	1	2	4	1	21	24	30	21	42	49	21	13	20	93	11	20	31	14	43	13	14	21	34	14	25	30	44	20	45	45
62558	ENSG00000164828.13	SUN1	chr7	+	891020	891119	889156	889240	891586	891680	62558	14	9	5	13	12	5	1	1	1	8	2	2	21	22	19	2	1	21	8	23	22	46	7	13	9	4	69	3	30	14	30	14	16	9	15	33	13	15
26891	ENSG00000130940.10	CASZ1	chr1	-	10715705	10715870	10714475	10714648	10719758	10720593	26891	8	9	13	13	24	16	1	2	1	0	0	0	20	16	20	23	4	11	14	12	19	6	12	21	7	3	17	8	7	11	3	5	5	10	40	2	33	6
73883	ENSG00000005844.13	ITGAL	chr16	+	30515495	30515585	30510658	30510810	30516567	30516621	73883	304	45	76	35	197	149	4	4	8	0	3	4	12	11	19	11	1	44	47	21	3	6	11	19	3	2	29	8	38	9	11	11	1	22	7	55	63	8
23095	ENSG00000156313.8	RPGR	chrX	-	38147113	38147294	38135839	38136025	38150211	38150277	23095	9	16	5	14	12	4	4	3	0	2	3	0	21	11	19	6	2	16	11	6	26	114	8	3	11	6	12	30	7	8	43	15	4	6	17	12	13	36
3690	ENSG00000182173.8	TSEN54	chr17	+	73518087	73518414	73517489	73517591	73519355	73519368	3690	141	25	99	391	185	268	2	1	5	4	5	8	27	23	5	30	10	27	42	75	15	12	17	18	9	41	49	13	14	42	57	18	31	12	15	61	27	16
47207	ENSG00000048707.9	VPS13D	chr1	+	12446243	12446393	12445318	12445432	12460237	12460387	47207	44	15	11	44	30	19	0	4	4	2	2	1	22	20	20	17	18	44	22	17	24	45	15	5	23	12	52	12	35	6	33	20	16	25	15	76	30	11
80648	ENSG00000113441.11	LNPEP	chr5	+	96362320	96362461	96358003	96358188	96363436	96363518	80648	16	14	14	19	19	14	2	0	4	0	3	3	13	16	24	9	9	4	13	25	13	20	9	7	36	13	19	4	14	4	8	7	7	20	7	11	20	48
105093	ENSG00000250067.7	YJEFN3	chr19	+	19638089	19638161	19636990	19637069	19638509	19638579	105093	1148	487	366	485	1168	719	0	2	4	3	4	7	390	296	512	394	953	555	560	636	334	727	226	307	146	647	477	607	572	390	548	355	415	437	317	402	319	288
86029	ENSG00000102081.9	FMR1	chrX	+	147024650	147024846	147022094	147022181	147026388	147026571	86029	79	60	108	101	78	59	2	12	16	3	5	2	77	71	107	72	83	95	76	36	135	268	61	79	116	30	48	153	28	54	102	164	82	131	86	55	120	175
28778	ENSG00000179262.5	RAD23A	chr19	+	13058990	13059172	13058661	13058823	13059499	13059627	28778	215	199	137	136	233	203	2	3	6	3	5	2	205	103	170	179	127	204	181	186	84	91	125	102	81	165	196	158	156	125	198	171	91	204	144	188	145	115
30680	ENSG00000145214.9	DGKQ	chr4	-	955475	955622	955254	955366	955769	955870	30680	62	16	14	68	37	29	4	2	1	4	3	0	17	9	20	13	12	33	37	43	5	10	11	18	13	24	33	5	47	23	18	21	28	15	22	16	35	2
161537	ENSG00000136527.13	TRA2B	chr3	-	185641583	185641772	185639798	185639914	185643251	185643414	161537	2432	1318	596	1225	2164	378	16	16	8	9	17	3	1280	2823	2626	900	628	1070	1166	1032	1981	1995	1198	1072	3462	2035	1576	403	382	1590	614	644	953	1676	1985	1024	992	2956
93119	ENSG00000010404.13	IDS	chrX	-	148583604	148583707	148582479	148582568	148584841	148585019	93119	17	25	23	37	40	18	33	107	27	243	41	66	6	3	17	10	13	8	16	5	9	13	11	5	4	4	11	15	5	13	12	6	10	15	15	9	43	8
44228	ENSG00000184677.12	ZBTB40	chr1	+	22834493	22834630	22832541	22832734	22835022	22835224	44228	20	10	4	10	23	5	3	1	0	1	1	1	35	16	42	1	1	28	22	13	11	9	13	11	24	11	48	2	27	4	11	2	7	20	15	14	22	5
131847	ENSG00000163349.17	HIPK1	chr1	+	114514445	114514576	114512577	114512819	114515645	114520426	131847	146	244	109	297	174	135	1	2	0	0	1	2	119	137	458	141	30	224	158	54	242	139	98	211	422	37	297	27	20	143	52	63	32	183	333	301	349	170
81172	ENSG00000196428.8	TSC22D2	chr3	+	150140835	150140907	150126121	150129095	150174862	150174914	81172	10	10	5	32	5	1	10	29	7	142	11	6	38	82	16	22	10	36	25	15	38	11	21	29	8	20	39	13	8	33	13	10	28	23	25	76	11	12
113369	ENSG00000079616.8	KIF22	chr16	+	29814769	29814929	29814089	29814258	29815318	29815386	113369	529	325	221	144	854	225	5	1	3	2	12	2	196	243	82	85	193	255	125	164	129	76	103	107	64	133	67	254	120	88	215	140	160	144	61	115	121	75
120647	ENSG00000127124.9	HIVEP3	chr1	-	42045407	42050989	41984072	41984159	42094419	42094618	120647	459	190	48	439	288	256	6	0	3	0	5	4	121	142	236	191	211	132	482	139	134	550	41	198	67	44	1078	374	118	254	249	26	55	71	276	113	316	145
109053	ENSG00000005483.15	KMT2E	chr7	+	104704474	104704563	104703797	104704027	104714065	104714124	109053	0	1	0	0	1	0	4	6	8	5	5	2	5	4	2	2	2	3	2	3	5	6	1	3	2	1	2	0	2	2	1	0	5	7	12	3	1	1
109227	ENSG00000152818.14	UTRN	chr6	+	144768346	144768454	144765416	144765518	144768737	144768917	109227	18	31	13	25	29	9	0	1	1	0	0	0	79	9	138	43	7	66	48	15	37	57	16	25	107	9	108	7	21	57	18	19	40	131	38	66	71	86
149584	ENSG00000036549.8	ZZZ3	chr1	-	78105133	78105287	78050201	78050340	78107068	78107131	149584	5	17	3	14	10	2	3	1	2	0	2	2	21	7	21	7	12	10	9	18	8	53	1	7	19	2	13	1	7	8	10	2	3	12	14	7	21	37
159287	ENSG00000169919.12	GUSB	chr7	-	65444713	65444898	65444385	65444528	65445210	65445396	159287	97	121	27	46	97	28	6	6	5	2	11	6	82	51	90	31	51	163	61	73	93	43	24	52	90	89	196	47	40	94	142	28	83	62	40	141	45	111
2573	ENSG00000111711.5	GOLT1B	chr12	+	21660877	21661043	21654757	21654882	21665228	21665310	2573	29	29	14	18	14	2	0	5	1	1	4	0	31	40	19	9	18	24	9	8	36	32	3	16	52	3	31	5	3	14	12	3	17	20	36	21	11	62
80096	ENSG00000080603.12	SRCAP	chr16	+	30732033	30732299	30731482	30731652	30734904	30736689	80096	88	66	45	94	78	45	1	0	0	2	1	2	141	86	61	48	11	171	35	19	58	36	38	72	29	27	91	16	22	69	53	34	56	76	111	76	93	25
4271	ENSG00000167508.6	MVD	chr16	-	88729119	88729315	88728522	88728575	88729418	88729454	4271	21	3	4	9	7	2	15	3	6	21	13	8	2	5	0	2	2	0	6	1	0	3	3	1	3	1	0	1	0	8	0	2	2	1	0	0	1	3
26867	ENSG00000102054.13	RBBP7	chrX	-	16870168	16870245	16867113	16867424	16871804	16871965	26867	105	59	69	58	115	60	3	0	1	0	0	1	99	66	34	37	66	68	50	59	72	205	84	56	49	36	70	121	39	32	144	85	95	66	52	61	48	95
163537	ENSG00000152359.10	POC5	chr5	-	74973598	74973775	74970255	74970403	74981031	74981309	163537	30	21	30	4	44	20	1	3	6	0	4	0	7	7	6	3	23	1	6	26	6	26	18	3	10	15	18	10	38	3	6	8	8	13	4	7	13	13
87280	ENSG00000132326.7	PER2	chr2	-	239170369	239170478	239169468	239169594	239170831	239170985	87280	6	12	3	23	3	9	0	2	0	0	0	0	82	21	30	25	32	48	31	10	103	29	5	26	19	2	51	4	9	13	18	7	3	15	226	66	37	12
10068	ENSG00000172795.11	DCP2	chr5	+	112339638	112339774	112337263	112337371	112346452	112346504	10068	11	27	3	32	7	9	5	2	4	1	2	1	28	8	33	2	6	8	7	12	11	42	3	6	26	4	9	3	11	10	11	6	6	23	8	8	24	33
143522	ENSG00000138606.15	SHF	chr15	-	45464346	45464516	45464080	45464200	45467416	45467623	143522	7	9	1	25	8	3	1	1	0	1	3	0	15	2	18	9	10	20	5	6	3	7	5	4	11	11	1	7	3	3	5	9	6	10	7	14	23	5
53969	ENSG00000158290.12	CUL4B	chrX	-	119678335	119678498	119677968	119678058	119680401	119680471	53969	35	9	8	18	14	8	6	3	3	1	2	0	12	13	10	8	5	8	16	21	13	31	8	14	24	3	15	6	8	5	15	9	12	22	17	7	18	34
139516	ENSG00000113597.13	TRAPPC13	chr5	+	64933522	64933607	64931770	64931870	64942881	64943009	139516	22	30	15	22	39	9	0	4	0	0	1	0	9	10	21	13	11	13	22	18	15	49	7	11	15	11	20	15	12	6	8	10	9	21	7	5	17	25
98018	ENSG00000157873.13	TNFRSF14	chr1	+	2493111	2493254	2492062	2492153	2494303	2494335	98018	143	98	89	120	112	132	1	1	1	2	4	2	86	91	119	89	69	101	263	156	81	25	149	98	54	117	292	72	356	60	103	90	135	115	127	155	142	145
35766	ENSG00000113269.9	RNF130	chr5	-	179390470	179390564	179382479	179382669	179393805	179394010	35766	643	99	17	217	1982	6	14	1	2	1	33	0	51	177	105	83	105	69	71	43	99	161	120	100	141	356	152	126	105	183	176	272	381	195	14	402	59	10
77145	ENSG00000119421.5	NDUFA8	chr9	-	124914523	124914687	124910390	124910556	124921905	124922066	77145	68	36	3	33	52	20	5	3	1	3	7	9	8	8	18	2	9	8	23	46	5	26	4	5	5	29	19	10	45	11	17	17	9	7	3	16	50	14
62615	ENSG00000159216.14	RUNX1	chr21	-	36252853	36253010	36231770	36231875	36265221	36265260	62615	292	112	94	240	339	119	3	2	1	1	7	19	204	77	94	97	53	180	85	135	94	221	11	36	113	29	116	358	33	246	227	78	150	121	178	130	78	22
148707	ENSG00000174437.12	ATP2A2	chr12	+	110729824	110729929	110720517	110720600	110734403	110734542	148707	61	136	42	288	97	34	2	9	0	9	12	3	265	69	118	69	37	204	101	63	168	125	26	57	121	13	115	40	20	104	91	25	60	55	175	126	173	127
38896	ENSG00000177119.11	ANO6	chr12	+	45695796	45695876	45609902	45610174	45725077	45725206	38896	10	14	5	8	10	1	4	1	2	3	2	0	6	2	11	3	2	5	10	9	8	21	2	4	10	1	11	1	4	10	1	2	7	7	12	11	9	13
82354	ENSG00000187555.10	USP7	chr16	-	8993460	8993614	8992977	8993045	8994386	8994487	82354	284	315	396	368	258	208	4	0	1	3	0	4	388	446	383	226	308	498	347	194	434	325	323	264	474	148	350	227	131	145	239	245	199	379	469	249	374	529
27026	ENSG00000140199.7	SLC12A6	chr15	-	34534302	34534422	34533433	34533538	34536174	34536273	27026	22	15	6	161	6	12	1	0	2	8	0	0	117	14	93	36	7	128	14	3	26	236	16	20	46	9	117	30	29	23	100	16	10	105	80	21	80	52
20329	ENSG00000005339.8	CREBBP	chr16	-	3789578	3789725	3781776	3781938	3790399	3790550	20329	21	51	22	93	15	16	0	0	1	0	0	0	75	62	117	54	14	125	46	48	89	46	20	36	65	15	79	19	28	38	50	28	22	73	86	43	101	39
5386	ENSG00000160447.6	PKN3	chr9	+	131477647	131477739	131477450	131477514	131479025	131479202	5386	15	14	8	3	23	6	0	1	1	0	2	2	6	6	6	5	20	44	28	34	8	20	2	5	3	21	9	23	17	7	15	19	24	7	14	18	3	7
155494	ENSG00000168894.5	RNF181	chr2	+	85824075	85824301	85823641	85823772	85824567	85824736	155494	129	82	79	90	108	63	3	7	1	2	2	0	106	65	110	67	214	81	75	87	64	181	100	60	64	91	60	140	113	34	54	80	61	124	104	54	88	57
160138	ENSG00000172932.10	ANKRD13D	chr11	+	67057299	67057436	67056818	67057021	67057548	67057684	160138	4	3	2	5	2	2	40	2	12	23	23	20	9	11	5	2	2	5	12	13	2	3	1	6	3	13	11	1	6	9	10	5	19	8	2	16	3	1
91501	ENSG00000107537.9	PHYH	chr10	-	13333824	13333912	13330359	13330541	13336427	13336596	91501	11	7	2	9	9	7	0	1	1	0	1	0	12	5	29	4	4	14	11	23	29	7	26	6	49	103	7	6	3	8	1	4	6	72	9	5	8	17
42752	ENSG00000001084.6	GCLC	chr6	-	53380906	53381020	53379236	53379295	53385575	53385758	42752	15	50	7	53	12	6	2	2	2	5	3	2	14	20	6	3	4	19	16	12	9	15	2	4	44	8	23	2	4	7	10	6	7	13	18	16	30	36
83133	ENSG00000130703.11	OSBPL2	chr20	+	60835072	60835181	60831112	60831277	60838671	60838747	83133	20	10	10	35	9	11	1	1	0	1	0	1	19	9	32	17	15	23	14	6	19	12	10	10	13	7	21	4	13	7	16	11	4	27	23	25	28	7
20271	ENSG00000142655.8	PEX14	chr1	+	10659294	10659423	10596269	10596354	10678388	10678474	20271	21	9	7	30	26	28	5	0	1	2	3	4	18	7	7	15	18	9	15	10	17	15	8	3	7	14	22	3	20	5	17	6	6	15	8	6	26	8
37957	ENSG00000099622.9	CIRBP	chr19	+	1271119	1271245	1270926	1271035	1271327	1271466	37957	1301	1002	704	569	1437	847	21	13	9	7	41	11	840	1016	807	806	1041	1169	1096	413	734	910	578	522	664	1190	1061	1197	624	438	870	775	795	989	838	984	786	664
34410	ENSG00000177410.8	ZFAS1	chr20	+	47898288	47898355	47897021	47897107	47905581	47905797	34410	99	21	17	2	25	23	321	313	101	386	260	88	21	30	17	36	26	20	22	11	15	46	18	18	58	31	17	14	15	31	3	29	30	53	48	33	11	43
86372	ENSG00000107020.5	PLGRKT	chr9	-	5431896	5431983	5361757	5361888	5436568	5436694	86372	85	11	6	5	65	2	6	1	1	2	5	0	2	10	13	4	12	14	16	47	10	21	9	7	12	39	22	8	7	15	15	8	15	8	5	14	9	14
66752	ENSG00000170260.4	ZNF212	chr7	+	148948300	148948418	148947800	148947898	148949796	148949886	66752	5	4	4	1	8	2	31	18	36	18	32	32	0	3	1	1	0	0	0	0	1	2	4	1	1	1	1	0	4	1	2	2	0	1	0	2	1	0
154373	ENSG00000104814.8	MAP4K1	chr19	-	39104884	39104932	39104682	39104725	39106834	39106899	154373	27	8	8	11	20	14	3	3	4	1	0	2	14	19	11	6	2	18	16	8	8	3	13	8	3	8	21	6	46	7	13	12	10	8	5	9	9	5
55289	ENSG00000149923.9	PPP4C	chr16	+	30092579	30092631	30087635	30087796	30093804	30093855	55289	128	42	59	92	127	110	8	4	4	13	4	3	99	58	62	102	69	156	74	87	98	109	61	72	49	60	110	81	70	33	134	76	76	97	75	93	49	43
33348	ENSG00000099889.9	ARVCF	chr22	-	19961634	19961801	19961165	19961316	19963208	19963285	33348	5	3	2	2	9	7	0	0	0	0	0	0	35	19	11	49	23	62	11	13	71	63	22	43	18	28	20	82	4	5	22	23	16	25	143	92	8	8
114730	ENSG00000149196.11	C11orf73	chr11	+	86017286	86017524	86013292	86013520	86048420	86048572	114730	172	36	17	16	117	12	8	3	0	0	4	1	8	25	30	3	16	37	46	123	11	13	7	10	25	89	38	11	78	36	33	14	59	18	10	33	28	28
7635	ENSG00000169554.12	ZEB2	chr2	-	145274844	145274986	145187335	145187593	145277505	145277899	7635	13	71	1	119	21	3	0	1	0	4	0	0	99	83	249	48	27	198	133	147	266	109	44	125	834	135	106	25	60	74	34	44	87	620	117	84	87	227
82344	ENSG00000187555.10	USP7	chr16	-	8989498	8989598	8988887	8989007	8990855	8990956	82344	249	214	408	238	232	241	2	3	1	0	1	2	305	449	253	261	348	423	383	208	417	222	374	265	429	172	287	282	113	92	200	235	168	309	372	254	216	449
126245	ENSG00000108840.11	HDAC5	chr17	-	42161172	42161222	42160132	42160188	42161922	42162043	126245	13	12	17	16	25	12	0	0	0	1	0	0	29	76	26	34	28	32	39	28	56	9	43	37	47	17	49	15	14	17	31	44	24	33	40	42	12	16
123279	ENSG00000106144.15	CASP2	chr7	+	143001766	143001876	143000876	143001026	143002032	143002164	123279	142	115	51	68	126	40	2	1	0	4	7	0	62	80	81	30	25	33	36	38	60	57	59	43	83	54	34	32	30	34	58	34	39	102	68	47	62	59
122379	ENSG00000081760.12	AACS	chr12	+	125621207	125621410	125619339	125619398	125626637	125627862	122379	63	17	31	22	35	42	4	2	3	1	2	2	23	21	3	9	16	3	31	2	16	9	17	6	17	23	14	12	38	2	14	10	3	14	14	0	20	14
140613	ENSG00000136238.13	RAC1	chr7	+	6439756	6439819	6431554	6431672	6441498	6441658	140613	129	168	77	97	126	87	1	0	2	0	1	2	148	160	125	110	223	257	202	104	129	168	96	117	118	90	181	180	66	159	141	143	144	119	167	245	112	195
17216	ENSG00000108559.7	NUP88	chr17	-	5307418	5307566	5302871	5302970	5308376	5308563	17216	58	66	16	93	54	35	8	4	0	2	6	1	71	103	147	69	43	57	49	105	129	185	90	62	82	45	113	52	39	35	23	99	50	119	83	86	117	153
87509	ENSG00000116984.8	MTR	chr1	+	237015820	237015937	237013643	237013823	237016247	237016388	87509	10	6	2	11	12	4	3	1	3	1	1	2	5	3	7	2	0	5	8	3	11	16	4	1	21	3	19	2	2	4	9	1	3	12	3	4	24	14
2394	ENSG00000100227.13	POLDIP3	chr22	-	42993678	42993743	42992191	42992371	42995703	42995799	2394	32	19	19	7	16	14	65	71	39	59	55	41	17	17	9	5	6	7	16	13	12	6	5	7	5	8	8	3	4	5	5	11	12	7	14	10	9	5
47079	ENSG00000013561.13	RNF14	chr5	+	141357867	141358395	141354368	141354520	141359687	141359916	47079	87	56	90	82	119	124	1	0	0	0	13	2	66	31	78	68	83	51	35	83	40	264	48	25	21	24	69	71	87	21	55	47	31	58	56	75	66	33
95901	ENSG00000130684.9	ZNF337	chr20	-	25666202	25666298	25654850	25657673	25666631	25666885	95901	22	14	12	8	35	20	4	1	1	0	7	0	14	13	9	9	4	25	12	12	15	22	17	4	24	10	35	11	21	3	32	12	6	23	10	27	14	17
146896	ENSG00000103249.13	CLCN7	chr16	-	1502755	1502894	1501623	1501717	1503834	1503895	146896	115	54	50	181	91	69	0	0	0	1	2	1	149	104	64	125	72	354	164	69	62	56	150	93	35	109	128	49	113	57	137	75	159	92	100	202	56	30
2053	ENSG00000141564.9	RPTOR	chr17	+	78899169	78899280	78897289	78897473	78914295	78914401	2053	27	7	11	28	22	24	0	3	0	4	6	1	22	6	6	8	9	45	20	40	23	5	6	2	6	7	39	7	18	11	60	2	3	6	4	24	16	2
111623	ENSG00000164307.8	ERAP1	chr5	-	96124233	96124388	96122173	96122253	96125998	96126070	111623	52	34	36	27	52	43	2	3	6	0	3	1	23	52	50	14	10	28	64	146	28	56	9	27	56	55	99	9	37	18	49	8	50	38	21	28	58	56
15057	ENSG00000068793.13	CYFIP1	chr15	+	22999338	22999577	22998423	22998518	23000095	23000243	15057	21	11	10	21	7	7	0	0	0	0	0	0	83	40	67	10	478	50	503	50	41	68	130	38	37	30	84	47	44	17	44	32	37	45	45	33	36	27
105562	ENSG00000135317.8	SNX14	chr6	-	86275049	86275137	86267693	86267778	86281854	86281933	105562	10	11	4	4	3	6	3	1	0	0	0	0	2	7	2	1	3	12	11	6	6	29	5	1	11	3	16	2	8	9	5	2	4	14	4	4	3	13
91069	ENSG00000130714.11	POMT1	chr9	+	134384297	134384409	134382754	134382901	134385129	134385195	91069	51	15	47	24	21	25	3	3	2	5	0	1	21	15	23	6	2	22	10	20	20	9	25	8	7	3	38	12	16	2	7	13	7	22	14	16	22	4
80114	ENSG00000080603.12	SRCAP	chr16	+	30732509	30732797	30731482	30731652	30734904	30736403	80114	89	69	49	66	89	49	1	0	0	2	1	2	123	84	59	64	22	207	50	39	68	43	43	56	35	31	105	16	18	66	34	36	41	90	209	85	94	26
108750	ENSG00000076003.4	MCM6	chr2	-	136608971	136609133	136602114	136602254	136610356	136610485	108750	128	109	37	95	213	78	3	3	2	0	8	2	24	34	24	22	41	34	40	107	17	45	13	23	23	35	19	21	25	12	79	22	8	36	5	49	65	166
132216	ENSG00000080824.14	HSP90AA1	chr14	-	102549370	102549639	102547074	102548158	102549882	102550030	132216	3404	10057	1758	5386	3468	1429	70	66	50	2	80	9	2711	2098	21725	1705	1702	4954	2484	3527	3531	20776	712	1548	7831	1478	2424	2108	816	4926	3003	1275	3217	2270	4414	4246	4291	16573
152728	ENSG00000075151.15	EIF4G3	chr1	-	21154109	21154191	21151596	21151691	21155639	21155765	152728	16	9	3	9	20	11	1	1	0	1	0	1	28	36	21	10	12	39	36	45	19	9	25	10	22	24	49	20	46	17	17	23	10	23	5	48	10	20
30870	ENSG00000125089.12	SH3TC1	chr4	+	8234134	8235240	8233702	8233883	8237159	8237282	30870	117	55	402	84	69	404	1	0	11	12	1	0	440	894	819	465	193	1035	585	228	418	473	1889	390	161	239	904	222	723	424	691	2366	328	1369	311	1089	187	124
73458	ENSG00000095319.10	NUP188	chr9	+	131761450	131761596	131760429	131760507	131761902	131762084	73458	68	22	15	27	67	32	1	0	0	0	0	1	32	24	32	12	20	32	45	29	23	40	36	15	15	30	23	57	32	12	43	40	9	21	20	20	55	24
154179	ENSG00000198911.7	SREBF2	chr22	+	42294652	42294785	42290823	42290941	42296333	42296502	154179	182	110	59	197	174	137	3	4	1	7	5	1	43	23	85	68	32	34	101	48	21	22	14	25	16	33	82	22	79	34	80	8	38	25	45	55	58	50
89209	ENSG00000136444.5	RSAD1	chr17	+	48557240	48557445	48556989	48557123	48559451	48559817	89209	70	10	7	20	44	20	4	0	5	0	5	1	39	22	11	4	2	9	9	49	10	18	12	6	17	41	17	7	22	22	24	16	16	8	7	20	15	2
137830	ENSG00000198001.9	IRAK4	chr12	+	44164840	44164907	44161905	44162075	44165982	44166165	137830	3	1	0	1	5	4	9	5	6	6	9	3	0	2	2	0	0	2	2	1	0	0	1	1	0	0	2	2	1	0	0	1	2	1	0	0	1	0
162653	ENSG00000169045.13	HNRNPH1	chr5	-	179050037	179050165	179048242	179048398	179050595	179050711	162653	1099	779	507	1574	1435	487	10	5	1	1	10	2	1875	1478	1091	597	366	2195	1166	443	1948	2418	424	616	3025	192	1478	255	305	211	678	411	396	1016	1727	1071	753	2479
112843	ENSG00000125826.15	RBCK1	chr20	+	390524	390669	388721	389423	398169	398263	112843	222	85	48	39	136	58	7	3	5	1	9	1	41	61	43	14	10	71	77	101	25	7	40	36	46	150	111	19	142	51	50	33	52	38	44	47	44	21
12375	ENSG00000102984.10	ZNF821	chr16	-	71898805	71898951	71898040	71898145	71901814	71901940	12375	1	27	4	14	1	13	0	3	0	0	0	1	26	7	29	28	18	22	20	18	17	28	55	26	16	4	12	24	11	21	11	24	36	38	11	30	27	26
59756	ENSG00000143624.9	INTS3	chr1	+	153736593	153736697	153736307	153736362	153737165	153737210	59756	60	8	10	7	41	16	1	1	0	0	0	0	50	28	57	2	1	40	18	56	19	1	71	31	51	49	84	18	146	32	43	32	28	28	20	68	19	6
95557	ENSG00000203875.6	SNHG5	chr6	-	86387512	86387593	86387046	86387210	86387671	86387750	95557	2702	374	1674	557	597	1211	101	48	57	32	34	29	706	1347	1012	1072	1885	1928	772	1847	2674	3032	833	686	2044	988	891	1458	538	1642	467	1615	2291	985	1000	2613	1607	2146
129186	ENSG00000066027.7	PPP2R5A	chr1	+	212522530	212522584	212520688	212520748	212529967	212530018	129186	27	40	19	28	13	18	1	0	2	0	0	0	17	52	37	20	20	37	21	50	43	43	20	33	63	15	23	30	14	25	28	27	22	44	45	34	30	39
65219	ENSG00000171720.5	HDAC3	chr5	-	141005251	141005331	141004774	141004932	141005760	141005850	65219	83	44	69	32	79	53	1	0	1	3	2	3	53	30	33	59	61	37	32	41	26	43	38	31	25	49	27	70	50	30	45	31	42	53	25	27	33	15
66916	ENSG00000129657.10	SEC14L1	chr17	+	75209395	75209574	75208031	75208283	75209999	75212884	66916	59	60	67	325	53	206	1	0	2	2	1	3	24	172	32	43	56	128	67	45	54	109	43	50	94	21	255	51	14	274	93	189	40	86	20	98	70	89
10392	ENSG00000132024.13	CC2D1A	chr19	+	14038939	14039001	14038705	14038843	14040191	14040255	10392	14	3	8	5	14	14	5	2	5	1	3	6	8	6	2	1	4	9	12	11	7	1	12	0	1	7	12	4	9	3	9	6	5	3	2	12	2	2
96620	ENSG00000055483.15	USP36	chr17	-	76810493	76810634	76808941	76809083	76814748	76814860	96620	43	86	68	210	102	168	0	1	0	3	2	1	221	68	73	88	162	381	113	23	316	53	39	81	78	16	144	42	15	108	161	65	70	117	153	130	215	39
20406	ENSG00000125637.11	PSD4	chr2	+	113953303	113953347	113951435	113951525	113953723	113953884	20406	88	14	35	15	51	56	2	0	6	0	5	5	4	15	7	4	4	11	15	11	4	1	22	4	3	11	35	4	73	10	4	6	3	9	2	12	13	8
93314	ENSG00000166225.4	FRS2	chr12	+	69931695	69931763	69925793	69925836	69955959	69956054	93314	3	4	0	1	5	3	17	10	14	9	10	1	2	1	2	0	0	0	1	0	3	2	0	1	2	0	1	0	1	4	0	0	1	0	1	0	0	1
80647	ENSG00000113441.11	LNPEP	chr5	+	96360224	96360386	96358003	96358188	96363436	96363518	80647	22	14	20	29	25	12	2	0	4	0	3	3	11	19	27	10	10	10	23	22	19	39	11	9	55	3	38	12	10	7	15	6	15	30	11	23	43	63
26014	ENSG00000148339.8	SLC25A25	chr9	+	130865959	130866118	130864648	130864760	130868007	130868160	26014	111	107	30	91	51	51	1	2	0	0	0	0	136	319	331	139	51	333	459	113	70	133	92	130	67	5	202	85	22	284	146	78	177	133	159	292	89	72
27141	ENSG00000129351.13	ILF3	chr19	+	10793212	10793380	10792668	10792868	10793800	10793938	27141	1058	534	361	557	1236	502	4	8	7	4	7	0	1272	1027	460	745	535	952	714	420	1236	746	592	577	972	433	648	436	263	411	581	357	364	897	1438	784	579	846
51657	ENSG00000111679.12	PTPN6	chr12	+	7067081	7067236	7066816	7066948	7069089	7069157	51657	820	254	128	338	397	141	25	11	8	15	11	4	165	49	274	94	183	94	302	417	41	387	328	181	30	17	582	697	619	79	967	389	245	159	28	97	144	54
143386	ENSG00000241973.6	PI4KA	chr22	-	21080785	21080829	21075585	21075706	21081517	21081645	143386	55	11	18	21	52	20	2	3	1	5	2	2	20	15	10	9	21	15	16	15	20	7	11	10	3	26	41	10	22	17	19	7	14	34	21	38	16	11
12386	ENSG00000102984.10	ZNF821	chr16	-	71901814	71901940	71898040	71898145	71913809	71913926	12386	5	22	1	5	2	10	2	4	0	1	1	1	7	6	24	24	16	12	22	8	4	10	30	18	10	5	12	14	4	13	11	13	36	19	11	18	12	20
148621	ENSG00000172794.15	RAB37	chr17	+	72736906	72737017	72733357	72733504	72738392	72738434	148621	202	37	65	71	187	159	7	0	4	2	8	2	14	16	6	2	5	11	14	2	19	5	30	33	12	26	64	10	56	33	39	7	13	13	16	101	9	17
79069	ENSG00000121680.11	PEX16	chr11	-	45935866	45936019	45935369	45935489	45936154	45936235	79069	64	33	42	42	48	107	0	2	0	3	1	1	39	33	23	57	41	52	64	61	21	45	21	36	22	43	71	35	48	23	43	67	82	55	38	64	16	15
149805	ENSG00000114867.15	EIF4G1	chr3	+	184045617	184045790	184045373	184045492	184046418	184046544	149805	212	140	97	281	224	146	0	1	1	5	1	0	409	281	173	237	263	239	210	165	218	140	140	176	117	130	208	158	101	261	231	130	146	194	362	263	166	109
120548	ENSG00000172175.8	MALT1	chr18	+	56367672	56367823	56363597	56363719	56376609	56376788	120548	7	38	2	121	4	15	0	1	1	2	0	0	100	18	85	48	27	111	71	61	167	370	4	17	113	7	82	41	27	41	124	17	21	28	62	55	174	55
132359	ENSG00000179051.9	RCC2	chr1	-	17738617	17738690	17733255	17735690	17739568	17739674	132359	65	84	21	102	99	45	0	4	2	5	3	3	154	62	105	45	139	139	76	61	66	96	49	35	59	31	73	158	36	31	182	49	41	60	79	87	105	97
20828	ENSG00000164062.8	APEH	chr3	+	49713488	49713652	49713323	49713399	49714041	49714133	20828	90	23	13	9	38	26	4	1	0	1	6	2	9	9	21	5	6	34	37	57	7	1	6	10	3	32	31	1	53	15	12	9	14	20	3	30	14	8
82256	ENSG00000115758.8	ODC1	chr2	-	10584220	10584393	10583827	10583962	10585056	10585175	82256	310	318	76	257	266	140	1	2	1	1	1	0	759	231	585	389	1300	615	2227	1403	242	388	154	275	450	175	376	37	144	261	367	44	129	171	546	3089	446	952
156991	ENSG00000167483.13	FAM129C	chr19	+	17657494	17657606	17654125	17654242	17660252	17660336	156991	11	6	3	3	11	2	1	0	0	0	0	0	87	279	38	5	87	110	152	96	112	17	172	119	273	498	88	39	786	53	159	66	76	40	20	282	25	162
26284	ENSG00000142453.7	CARM1	chr19	+	11032050	11032119	11031725	11031803	11032290	11033453	26284	19	8	8	3	21	3	48	27	26	12	31	26	12	17	11	10	9	24	19	15	16	7	22	14	7	12	20	13	22	15	16	15	18	21	15	23	6	1
132	ENSG00000184014.3	DENND5A	chr11	-	9167216	9167362	9166541	9166660	9168576	9168698	132	17	100	45	76	8	38	0	0	1	3	0	0	141	51	111	44	64	101	139	74	67	175	27	37	68	29	113	163	102	43	191	86	92	83	138	104	73	199
150025	ENSG00000143862.3	ARL8A	chr1	-	202104586	202104654	202104277	202104348	202104834	202104928	150025	99	123	60	150	108	176	0	2	0	5	1	1	224	213	234	222	148	196	241	150	186	208	247	137	130	75	84	401	68	162	245	161	289	198	168	171	152	90
6120	ENSG00000184381.14	PLA2G6	chr22	-	38524275	38524437	38522377	38522456	38525460	38525569	6120	81	20	23	28	77	29	4	3	1	0	3	3	11	19	19	8	6	34	15	30	22	5	24	20	20	18	46	7	49	16	14	25	28	31	18	35	11	7
40058	ENSG00000164077.9	MON1A	chr3	-	49948958	49949444	49947551	49948317	49950652	49950792	40058	12	30	1	47	1	2	0	0	1	1	0	1	24	8	26	8	4	9	8	21	1	29	1	3	7	9	3	3	23	14	14	3	3	1	2	3	31	30
5079	ENSG00000165119.14	HNRNPK	chr9	-	86590376	86590420	86589431	86589504	86591909	86591966	5079	1102	794	297	1044	1069	550	28	10	10	12	53	8	1036	664	1273	540	675	883	1167	1143	1112	1127	311	468	1490	543	905	298	423	841	697	424	624	771	991	970	937	1397
158512	ENSG00000165629.15	ATP5C1	chr10	+	7844720	7844817	7844232	7844388	7848936	7848973	158512	617	223	311	189	490	269	11	11	14	4	12	6	138	167	182	100	214	147	285	505	127	346	94	100	136	311	186	252	352	186	190	363	361	243	73	218	160	210
154432	ENSG00000186469.4	GNG2	chr14	+	52344334	52344375	52327363	52327508	52417367	52417483	154432	100	112	74	391	194	167	3	5	0	61	5	5	52	24	150	178	35	304	187	43	50	342	26	89	51	6	191	130	93	169	118	21	126	67	178	46	295	80
36560	ENSG00000083799.13	CYLD	chr16	+	50778640	50778777	50776672	50776752	50783486	50783709	36560	5	20	1	46	3	1	6	31	15	51	19	5	23	4	19	1	0	2	4	1	1	14	2	0	6	1	7	1	2	4	6	1	2	2	10	2	44	16
112006	ENSG00000124103.8	FAM209A	chr20	+	55099945	55100113	55093142	55093353	55100859	55101131	112006	9	6	6	2	8	4	0	1	3	2	2	2	7	7	3	2	11	3	4	4	3	14	12	8	3	2	5	2	2	1	1	2	0	6	2	1	2	19
26645	ENSG00000164885.8	CDK5	chr7	-	150752839	150752935	150752618	150752693	150753666	150753723	26645	53	30	7	5	29	15	2	5	1	2	3	1	6	6	6	2	4	7	19	21	5	2	3	3	8	31	19	6	20	9	13	4	16	4	2	17	6	10
154531	ENSG00000166441.8	RPL27A	chr11	+	8706369	8706439	8705552	8705628	8707224	8707395	154531	3675	2259	2904	1705	2130	1976	14	6	17	9	19	6	2071	4736	2344	2452	6389	1900	3091	3589	3254	2967	2426	1778	5473	4461	3440	3162	2349	2785	2271	3782	4023	3310	2197	3416	2747	5903
77089	ENSG00000173039.14	RELA	chr11	-	65425757	65425970	65423325	65423406	65427136	65427268	77089	94	98	69	249	107	165	1	5	0	12	5	8	244	241	128	175	93	173	139	135	125	128	74	95	120	65	251	66	42	89	170	150	126	169	333	161	205	52
129187	ENSG00000066027.7	PPP2R5A	chr1	+	212521730	212521839	212520688	212520748	212529967	212530018	129187	15	17	8	21	6	1	1	0	2	0	0	0	4	32	16	6	8	41	16	18	37	50	5	10	75	4	16	7	7	13	8	10	6	26	22	27	31	24
35803	ENSG00000043462.7	LCP2	chr5	-	169697722	169697921	169695388	169695486	169701304	169701342	35803	243	152	44	314	290	94	31	8	19	1	18	6	60	28	60	51	10	17	34	44	21	26	11	44	29	13	130	36	62	62	13	20	29	58	85	32	111	15
33790	ENSG00000053770.7	AP5M1	chr14	+	57748806	57748946	57746912	57747140	57749651	57749737	33790	30	31	22	41	48	10	4	3	5	0	2	0	18	18	16	9	9	17	10	30	9	83	5	15	19	6	29	21	10	5	12	16	10	20	8	4	58	57
149342	ENSG00000242372.2	EIF6	chr20	-	33868456	33868632	33867744	33867921	33872183	33872295	149342	163	97	36	90	142	82	0	1	2	0	8	1	149	77	120	32	136	83	131	188	58	112	43	46	67	152	117	75	122	100	128	45	97	74	77	79	90	97
165203	ENSG00000129566.8	TEP1	chr14	-	20852758	20852872	20852196	20852391	20853143	20853268	165203	5	5	2	5	2	1	0	1	2	2	3	1	15	2	5	3	1	3	14	20	0	1	1	2	3	3	13	3	6	5	7	4	1	4	2	2	3	4
159927	ENSG00000104853.11	CLPTM1	chr19	+	45494495	45494631	45494107	45494203	45495490	45495658	159927	113	129	183	170	209	155	1	3	0	5	0	1	206	119	107	239	200	168	127	100	170	153	152	133	74	74	128	177	84	80	146	129	71	138	191	109	148	83
99327	ENSG00000143442.17	POGZ	chr1	-	151397430	151397537	151396424	151396762	151400298	151400490	99327	77	84	43	106	105	28	0	4	2	1	1	1	98	85	116	51	26	84	46	43	90	84	41	46	83	20	135	24	37	42	40	50	48	88	124	71	69	53
93118	ENSG00000010404.13	IDS	chrX	-	148583604	148583707	148582479	148582568	148585686	148585749	93118	13	19	21	26	36	16	6	11	5	50	16	12	4	3	13	7	12	4	14	5	8	9	10	5	3	3	10	11	1	8	9	6	6	11	14	7	28	6
27932	ENSG00000100239.11	PPP6R2	chr22	+	50845117	50845304	50832321	50832564	50852980	50853118	27932	148	38	22	41	93	38	3	1	2	0	5	4	57	60	65	23	10	92	51	82	44	19	36	32	47	69	90	25	123	54	61	45	96	47	28	75	54	8
100938	ENSG00000168958.15	MFF	chr2	+	228193393	228193505	228189954	228190143	228197134	228197304	100938	52	19	58	46	87	32	9	1	9	6	10	12	17	53	15	33	36	22	46	54	43	86	36	26	60	29	36	12	13	54	26	40	34	58	25	35	11	102
101851	ENSG00000169241.13	SLC50A1	chr1	+	155110036	155110198	155108774	155108852	155110454	155110574	101851	55	26	6	21	38	16	2	3	0	1	1	2	29	17	71	12	23	41	36	59	23	27	23	36	28	34	68	28	90	53	31	37	102	18	24	33	20	18
50487	ENSG00000084774.9	CAD	chr2	+	27462564	27462666	27462198	27462339	27463132	27463229	50487	58	9	2	6	40	9	2	0	0	1	6	5	8	7	6	1	3	15	20	39	3	3	6	7	7	62	18	4	42	14	17	6	9	12	1	25	5	0
76358	ENSG00000145391.9	SETD7	chr4	-	140441430	140441548	140439038	140439196	140444507	140444589	76358	2	11	5	34	2	4	0	0	0	2	0	1	21	24	23	3	3	10	22	28	11	103	1	2	41	1	34	6	3	19	30	5	2	8	9	9	25	100
73628	ENSG00000135870.7	RC3H1	chr1	-	173941646	173941765	173939642	173939755	173947625	173947758	73628	9	16	9	20	14	5	0	2	0	2	0	0	15	9	29	6	3	16	11	13	16	34	5	9	50	2	29	2	3	25	6	3	6	30	23	15	24	33
98021	ENSG00000157873.13	TNFRSF14	chr1	+	2492932	2493254	2491992	2492153	2494303	2494335	98021	186	95	136	137	178	187	1	1	1	2	4	2	150	125	126	146	181	182	451	153	147	44	295	163	64	115	341	103	388	54	173	121	155	173	195	189	150	136
60106	ENSG00000107771.11	CCSER2	chr10	+	86198267	86198463	86185486	86185649	86223688	86223772	60106	34	26	26	102	40	45	2	0	2	3	2	5	13	14	29	20	25	26	14	8	12	83	11	28	51	7	29	9	10	30	10	15	11	14	15	6	111	26
17564	ENSG00000135387.15	CAPRIN1	chr11	+	34118742	34118843	34118025	34118220	34120849	34120935	17564	133	72	49	141	126	81	7	2	0	1	9	0	124	50	113	48	92	80	70	94	76	168	59	37	125	54	57	51	45	57	60	53	29	76	79	75	82	139
24590	ENSG00000112992.12	NNT	chr5	+	43677826	43677908	43659272	43659452	43700220	43700339	24590	17	5	2	1	16	4	4	1	1	1	3	1	4	14	5	2	4	3	13	36	8	19	5	6	7	12	18	8	16	6	7	4	14	7	5	9	6	8
111033	ENSG00000090316.11	MAEA	chr4	+	1316168	1316291	1309184	1309388	1321414	1321491	111033	63	26	7	79	37	44	1	1	1	7	4	1	41	9	22	17	11	51	20	56	33	52	15	10	42	31	44	19	31	13	74	20	14	21	13	22	47	22
123220	ENSG00000101182.10	PSMA7	chr20	-	60713226	60713346	60712419	60712482	60714130	60714452	123220	830	398	357	641	736	450	2	1	2	0	2	1	366	287	493	275	620	544	532	681	368	787	169	182	375	375	452	514	646	283	687	297	275	307	356	475	497	229
47115	ENSG00000143554.9	SLC27A3	chr1	+	153751162	153751361	153750636	153750831	153751589	153751687	47115	8	6	5	4	12	2	0	0	0	0	0	0	37	34	81	15	8	55	19	50	16	27	42	35	12	43	158	120	241	81	124	143	138	30	27	89	20	12
291	ENSG00000100330.11	MTMR3	chr22	+	30418017	30418128	30415468	30416873	30418597	30418686	291	21	24	28	37	18	24	18	23	21	32	18	13	20	6	19	13	9	16	13	10	15	19	16	12	9	14	17	20	13	9	19	18	6	25	30	5	30	9
20820	ENSG00000164062.8	APEH	chr3	+	49713488	49713948	49713323	49713399	49714041	49714133	20820	167	37	12	19	82	45	4	1	0	1	6	2	16	18	32	7	11	55	65	91	19	4	16	24	15	55	60	8	112	26	25	16	33	37	8	39	24	11
147988	ENSG00000186312.6	CA5BP1	chrX	+	15711085	15711181	15706783	15706981	15720904	15721472	147988	10	17	4	10	5	6	1	3	0	4	1	3	17	4	23	1	4	11	15	5	14	22	1	3	13	6	7	8	7	15	40	4	13	4	9	22	14	12
154550	ENSG00000174744.9	BRMS1	chr11	-	66105713	66106256	66104839	66105360	66108244	66108341	154550	74	46	75	44	84	68	1	1	0	3	0	0	45	33	24	46	97	22	45	27	40	44	37	36	38	27	54	45	34	12	29	32	29	35	41	43	35	30
79136	ENSG00000158321.11	AUTS2	chr7	+	70233009	70233054	70231099	70231320	70236534	70236630	79136	1	4	1	40	4	4	0	0	0	3	0	0	57	39	48	26	12	49	35	85	17	18	46	23	12	11	56	19	6	27	41	8	13	80	43	33	54	12
160943	ENSG00000180104.11	EXOC3	chr5	+	457003	457121	453511	454166	458014	458140	160943	67	40	33	93	63	37	0	0	1	2	1	3	32	22	38	27	25	72	39	54	34	19	44	24	27	20	66	23	43	13	16	15	36	56	42	28	75	23
22614	ENSG00000175826.7	CTDNEP1	chr17	-	7150109	7150181	7149572	7149689	7150382	7150501	22614	276	197	90	183	326	208	1	4	4	2	4	0	269	152	231	219	225	163	216	312	124	147	126	129	69	212	214	233	275	181	116	145	264	187	165	223	210	105
142441	ENSG00000076242.10	MLH1	chr3	+	37055922	37056035	37053501	37053590	37058996	37059090	142441	26	18	3	2	26	5	1	2	1	1	6	2	12	7	16	1	1	3	13	30	9	6	3	5	14	8	16	2	29	9	11	4	3	5	2	11	20	4
112752	ENSG00000095015.5	MAP3K1	chr5	+	56170858	56171137	56168651	56168832	56174806	56174928	112752	24	58	6	119	21	25	2	6	0	1	4	0	30	10	85	25	31	14	161	50	27	55	34	30	44	4	46	5	28	17	7	6	12	37	22	7	101	192
154918	ENSG00000140398.9	NEIL1	chr15	+	75646079	75646207	75644942	75645042	75646771	75646833	154918	1	1	2	3	2	9	0	0	0	0	0	1	38	37	21	28	62	166	48	23	66	65	117	38	9	7	130	21	32	9	67	77	15	42	18	83	2	66
145581	ENSG00000071462.7	WBSCR22	chr7	+	73107953	73107999	73106925	73107744	73111934	73112024	145581	65	65	71	55	117	55	1	0	6	1	0	0	130	73	52	81	235	52	81	79	107	102	39	54	98	28	52	84	41	53	52	36	60	46	117	59	60	62
82342	ENSG00000187555.10	USP7	chr16	-	8994386	8994487	8992387	8992496	8994846	8994914	82342	98	137	135	162	109	64	0	1	1	1	3	0	165	157	180	104	142	207	178	104	202	131	97	118	174	61	104	93	46	59	76	88	80	151	205	123	164	222
139553	ENSG00000109184.10	DCUN1D4	chr4	+	52757925	52758017	52752733	52752804	52765435	52765544	139553	11	7	3	15	6	3	2	0	1	0	1	0	9	3	9	1	5	6	2	5	3	74	7	2	7	6	11	2	6	0	11	2	6	7	2	2	14	15
6546	ENSG00000100997.14	ABHD12	chr20	-	25297683	25297714	25290134	25290211	25300834	25300954	6546	6	5	3	5	13	9	1	5	2	2	1	0	2	5	5	3	10	3	7	16	5	7	1	2	9	8	10	7	1	3	2	1	3	4	6	7	4	6
19829	ENSG00000170142.7	UBE2E1	chr3	+	23852950	23853001	23848579	23848912	23929057	23929190	19829	137	115	58	221	79	42	1	2	3	19	2	6	114	72	159	63	103	62	74	137	99	428	36	80	186	70	107	137	83	91	81	50	95	131	134	118	115	118
43979	ENSG00000136717.10	BIN1	chr2	-	127825738	127825831	127821508	127821594	127826499	127826607	43979	22	1	7	24	1	31	41	13	16	30	3	48	3	5	17	2	63	23	35	13	14	5	3	7	4	0	25	5	11	3	7	4	1	11	15	7	6	3
89902	ENSG00000149823.3	VPS51	chr11	+	64864469	64864599	64863586	64863950	64875052	64875199	89902	352	164	107	132	255	195	2	2	4	2	1	1	143	221	160	189	72	156	215	227	151	57	72	103	145	229	262	50	106	123	120	107	170	183	207	248	168	112
155124	ENSG00000122025.10	FLT3	chr13	-	28597486	28597614	28589726	28589838	28598997	28599080	155124	5	1	1	6	11	2	0	0	0	0	2	0	8	65	20	20	9	99	10	7	11	89	14	2	50	4	73	59	22	33	115	131	189	51	8	322	7	9
105059	ENSG00000125753.9	VASP	chr19	+	46025597	46025839	46025425	46025475	46025975	46026076	105059	111	65	62	219	65	164	5	0	5	1	2	3	346	137	100	126	118	315	139	40	127	190	24	89	44	28	171	140	71	127	326	36	82	65	196	129	94	30
14205	ENSG00000138709.13	LARP1B	chr4	+	129012501	129012667	129003319	129003460	129019340	129019485	14205	24	21	8	116	30	8	5	1	2	1	4	0	37	6	18	5	26	29	21	13	18	77	3	8	20	5	12	5	5	11	29	18	7	9	18	13	20	41
66676	ENSG00000086730.12	LAT2	chr7	+	73638968	73639090	73638347	73638527	73643273	73643402	66676	50	33	21	108	33	80	0	1	1	0	1	0	142	385	194	113	640	594	1540	1355	124	795	166	204	75	224	1055	856	1745	543	1040	367	749	57	50	877	111	74
72504	ENSG00000122026.6	RPL21	chr13	+	27828356	27828418	27827901	27827980	27829378	27829491	72504	3495	2874	2091	1695	2175	1698	73	109	64	26	53	35	1935	4748	2317	2543	5043	2288	2251	2156	2645	2921	1349	1165	4455	2237	2770	2593	1511	2343	1712	1987	2026	2537	1699	2517	3406	4946
146155	ENSG00000176393.6	RNPEP	chr1	+	201958510	201958659	201958031	201958172	201965274	201965391	146155	39	37	4	27	36	18	0	0	1	2	0	2	10	11	42	4	6	29	48	124	12	6	12	11	9	40	99	17	71	57	30	12	52	23	5	14	32	6
91510	ENSG00000107537.9	PHYH	chr10	-	13333830	13333912	13330359	13330541	13336427	13336596	91510	21	14	4	15	21	10	0	1	1	0	1	0	32	5	33	12	6	18	28	47	54	10	45	11	101	219	11	8	7	14	5	10	16	143	17	11	29	35
115596	ENSG00000101974.10	ATP11C	chrX	-	138869331	138869403	138867384	138867458	138870350	138870502	115596	16	9	5	6	33	1	0	1	2	0	1	0	46	7	18	13	4	7	17	14	3	16	4	2	16	4	13	5	11	19	34	18	17	10	6	12	13	15
132353	ENSG00000179051.9	RCC2	chr1	-	17739568	17739674	17735171	17735690	17740032	17740213	132353	65	92	20	94	88	42	1	1	0	4	0	0	151	73	98	49	164	128	78	82	67	119	29	30	58	34	74	138	46	50	186	58	50	56	113	101	104	100
165013	ENSG00000166197.12	NOLC1	chr10	+	103916775	103916831	103911932	103912287	103917805	103917971	165013	37	50	6	38	45	15	0	0	0	2	1	0	75	55	41	57	46	34	42	24	36	62	8	19	49	18	45	17	13	59	30	12	29	12	63	37	46	24
18722	ENSG00000115364.9	MRPL19	chr2	+	75879267	75879386	75874227	75874345	75879648	75879783	18722	34	17	11	39	43	18	3	0	3	0	8	1	14	14	8	21	40	7	32	33	17	74	14	12	10	16	30	15	15	17	24	7	5	36	12	8	17	26
135960	ENSG00000100591.3	AHSA1	chr14	+	77928984	77929102	77928502	77928585	77930940	77931029	135960	261	534	39	232	130	68	7	23	1	9	8	3	191	73	519	101	137	160	108	251	101	588	18	53	135	76	101	119	103	112	223	65	99	86	117	119	253	250
90576	ENSG00000158106.8	RHPN1	chr8	+	144461998	144462155	144461484	144461678	144462231	144462345	90576	320	46	214	54	176	263	4	0	4	1	6	8	25	79	5	10	18	43	62	115	20	3	77	11	37	171	73	5	27	1	2	42	20	29	20	18	6	14
88931	ENSG00000077782.15	FGFR1	chr8	-	38283639	38283763	38280830	38282217	38285438	38285611	88931	392	106	123	145	464	138	7	1	1	5	3	1	333	52	88	78	253	75	17	32	199	81	17	35	15	6	97	37	1	40	68	66	82	76	190	100	93	35
86138	ENSG00000083312.13	TNPO1	chr5	+	72151600	72151750	72147031	72147146	72157634	72157742	86138	37	88	24	13	37	12	0	2	1	1	0	0	85	55	77	43	18	101	49	32	100	300	17	49	160	33	95	14	14	83	17	25	43	86	87	78	132	193
100934	ENSG00000168958.15	MFF	chr2	+	228211941	228212100	228205007	228205096	228220392	228220477	100934	36	22	25	17	28	10	74	40	87	32	89	26	9	25	19	7	65	13	15	29	17	19	27	12	33	26	27	23	33	17	17	37	14	13	8	31	15	57
18483	ENSG00000068724.11	TTC7A	chr2	+	47185633	47185691	47183977	47184146	47202111	47202242	18483	10	0	2	4	5	11	88	62	54	153	55	84	15	18	38	6	6	4	21	54	11	4	20	5	10	18	11	1	93	13	26	1	9	11	20	15	20	1
139207	ENSG00000177200.11	CHD9	chr16	+	53355074	53355129	53352123	53352252	53355437	53355542	139207	0	0	0	0	4	0	3	5	6	13	14	1	1	2	2	1	1	1	5	3	1	1	1	2	7	1	6	3	2	1	2	2	1	3	1	1	0	1
136808	ENSG00000175215.5	CTDSP2	chr12	-	58220778	58220880	58220128	58220185	58221316	58221373	136808	140	76	64	90	90	105	3	1	3	2	4	8	40	49	50	43	6	73	31	27	30	24	100	73	47	51	134	32	51	74	32	69	70	119	36	71	111	30
37951	ENSG00000099622.9	CIRBP	chr19	+	1271138	1271245	1270926	1271035	1271327	1271466	37951	2212	1737	1149	954	2469	1654	21	13	9	7	41	11	1396	1684	1398	1415	1749	1884	1839	735	1140	1596	956	886	1108	1961	1769	2051	1145	789	1522	1283	1412	1674	1308	1622	1339	1075
73996	ENSG00000197586.8	ENTPD6	chr20	+	25193898	25194042	25190484	25190561	25195502	25195578	73996	70	34	16	56	42	37	2	1	6	2	2	2	16	16	30	14	18	30	23	62	11	8	24	15	14	14	45	17	28	33	32	24	26	24	21	27	40	24
142017	ENSG00000144749.9	LRIG1	chr3	-	66460552	66460696	66457771	66457915	66463294	66463438	142017	1	15	1	17	1	1	0	0	0	0	0	0	17	109	75	48	19	72	140	138	8	75	24	6	48	26	24	12	34	26	32	10	33	16	149	21	39	32
93071	ENSG00000185753.8	CXorf38	chrX	-	40498260	40498380	40496258	40496408	40506258	40506393	93071	29	10	19	16	21	10	3	2	0	8	0	2	21	9	17	11	10	4	14	11	11	24	2	13	17	11	9	6	17	9	26	13	20	30	9	10	22	25
10626	ENSG00000197724.6	PHF2	chr9	+	96421792	96421882	96416694	96416857	96422473	96422842	10626	34	14	9	22	47	30	0	2	0	2	2	1	10	5	19	6	7	24	28	26	6	7	3	4	3	15	40	10	10	14	10	8	9	18	9	15	16	7
62695	ENSG00000183020.9	AP2A2	chr11	+	993283	993381	992502	992685	993753	993985	62695	34	18	12	57	33	51	0	0	0	1	0	3	25	23	35	34	20	55	45	104	32	45	17	32	23	16	46	23	62	28	75	46	20	15	31	30	31	10
96605	ENSG00000055483.15	USP36	chr17	-	76809854	76809955	76808941	76809083	76814748	76814860	96605	28	63	43	145	83	119	0	1	0	3	2	1	136	78	46	66	127	249	79	13	293	42	15	59	75	13	76	22	9	86	136	55	51	86	99	99	186	30
15285	ENSG00000052749.9	RRP12	chr10	-	99126797	99126889	99126498	99126666	99129181	99129339	15285	26	44	16	47	33	48	0	0	2	2	2	1	75	22	49	87	111	185	59	24	92	63	17	43	78	12	287	31	16	42	100	27	32	37	310	443	65	14
94231	ENSG00000179335.14	CLK3	chr15	+	74914460	74914557	74912349	74912566	74917242	74917359	94231	51	73	24	138	38	41	10	1	2	2	5	5	75	118	75	52	46	76	47	61	79	75	57	59	136	9	68	32	15	32	58	44	54	67	115	87	40	52
136539	ENSG00000223482.3	NUTM2A-AS1	chr10	-	89005871	89005969	88998423	88998606	89048198	89048252	136539	38	18	24	6	31	15	0	0	1	0	2	2	13	10	16	9	8	16	20	7	10	26	13	8	14	17	23	16	17	8	9	18	19	19	24	18	12	4
130068	ENSG00000133794.13	ARNTL	chr11	+	13399883	13399992	13398091	13398275	13402707	13402801	130068	26	25	29	116	47	13	6	1	2	2	4	0	13	5	15	20	9	10	43	16	15	17	20	14	12	5	11	24	8	9	6	10	10	16	28	6	43	12
135885	ENSG00000153006.10	SREK1IP1	chr5	-	64060871	64060948	64036883	64037027	64064331	64064454	135885	12	3	3	3	6	4	2	5	1	6	1	3	4	4	4	2	21	7	6	4	4	9	7	4	5	3	4	10	4	8	0	3	10	4	6	1	4	5
39107	ENSG00000051825.10	MPHOSPH9	chr12	-	123699290	123699381	123694602	123694709	123702922	123703046	39107	37	31	10	19	44	16	2	5	1	0	4	1	12	18	24	8	5	21	17	22	16	34	18	20	33	5	11	5	13	14	6	14	19	31	5	15	25	40
134224	ENSG00000108953.12	YWHAE	chr17	-	1265195	1265302	1257504	1257641	1268152	1268352	134224	318	436	35	505	439	113	11	14	2	3	8	0	439	305	603	147	344	347	284	457	467	1056	103	220	584	159	281	215	142	463	161	108	187	203	395	322	351	572
62817	ENSG00000112029.5	FBXO5	chr6	-	153294180	153294271	153293406	153293589	153296041	153296756	62817	124	48	20	17	120	12	9	0	0	0	7	0	48	38	43	20	11	66	51	23	27	60	32	22	33	14	30	29	14	67	32	22	53	35	26	17	30	201
8018	ENSG00000143815.10	LBR	chr1	-	225599038	225599142	225597992	225598118	225600155	225600347	8018	142	111	40	197	210	55	6	1	0	1	5	3	69	121	137	34	22	57	60	82	59	122	28	47	110	23	49	26	88	94	72	31	34	34	77	60	153	142
165234	ENSG00000171316.7	CHD7	chr8	+	61773462	61773684	61769003	61769447	61774754	61774895	165234	1	15	2	10	2	1	0	0	0	0	0	0	61	166	158	124	31	87	73	55	272	96	256	77	251	118	213	61	38	48	40	105	76	218	150	89	59	205
70298	ENSG00000017483.10	SLC38A5	chrX	-	48319371	48319472	48319034	48319150	48320392	48320530	70298	13	6	1	4	9	2	0	0	1	0	1	0	15	4	5	3	14	15	28	20	24	10	1	3	11	18	12	15	8	17	17	11	17	13	4	17	6	6
78170	ENSG00000163719.14	MTMR14	chr3	+	9739394	9739550	9731647	9731827	9743473	9743900	78170	53	56	75	64	30	56	13	11	24	10	9	24	80	63	86	86	59	91	93	83	81	48	77	62	49	36	67	90	38	21	72	151	106	164	92	82	68	83
145278	ENSG00000122406.8	RPL5	chr1	+	93298945	93299015	93297620	93297674	93299101	93299217	145278	4672	2719	1991	2005	2627	1334	29	39	5	18	10	13	2398	4750	2088	2401	3452	2134	3419	2873	3876	3633	1420	1529	5627	2771	3545	1831	993	2844	1679	1885	2155	3196	2530	3694	2338	5976
145597	ENSG00000071462.7	WBSCR22	chr7	+	73108321	73108380	73106925	73107744	73111934	73112024	145597	67	64	38	68	64	106	1	0	6	1	0	0	100	16	40	65	144	52	75	70	72	116	28	44	18	43	38	77	36	44	55	41	39	48	74	77	69	49
148841	ENSG00000137161.12	CNPY3	chr6	+	42905454	42905577	42903311	42903408	42905827	42905945	148841	637	308	610	81	235	217	3	2	2	0	1	2	290	97	238	136	154	196	335	429	167	337	141	145	144	336	381	213	303	310	291	253	377	188	120	253	173	190
86226	ENSG00000143418.15	CERS2	chr1	-	150936749	150937039	150935433	150935620	150938637	150938764	86226	85	19	62	17	49	50	1	1	0	2	1	0	50	39	33	20	29	32	31	43	33	31	68	20	36	59	55	39	164	15	34	22	27	44	25	26	23	16
29548	ENSG00000100714.11	MTHFD1	chr14	+	64921440	64921593	64920471	64920579	64924931	64925025	29548	174	40	12	14	187	17	5	3	2	0	8	0	17	55	17	7	20	52	69	111	35	9	8	19	51	128	45	51	128	36	92	64	92	28	11	97	18	78
103710	ENSG00000141279.11	NPEPPS	chr17	+	45663513	45663610	45662865	45663066	45663730	45663764	103710	34	25	24	48	21	11	1	2	0	1	0	0	24	15	42	17	16	16	14	17	30	61	4	6	50	10	16	10	8	25	15	4	12	17	42	9	43	46
41988	ENSG00000172534.9	HCFC1	chrX	-	153224019	153224217	153223475	153223700	153224781	153224942	41988	124	116	22	33	131	27	12	5	2	9	11	2	79	77	50	18	6	63	40	30	65	16	20	17	29	35	70	8	14	56	44	24	34	44	61	41	35	21
117897	ENSG00000196504.11	PRPF40A	chr2	-	153535569	153535623	153533964	153533989	153535865	153535986	117897	96	150	114	101	96	33	10	37	8	47	34	7	124	60	118	70	42	143	133	62	191	416	81	140	307	19	124	58	37	77	94	96	44	244	146	124	148	232
127177	ENSG00000101040.15	ZMYND8	chr20	-	45841286	45841370	45839405	45839542	45849964	45850125	127177	19	8	6	2	15	9	1	0	0	1	1	0	12	47	28	5	19	37	52	36	11	1	88	16	39	32	94	8	20	13	8	16	7	22	17	19	3	8
142079	ENSG00000161526.10	SAP30BP	chr17	+	73687473	73687611	73667895	73667943	73689519	73689562	142079	1	4	8	4	3	0	95	102	168	111	122	100	13	19	8	5	6	10	8	4	28	14	4	7	20	0	15	16	1	7	3	6	4	6	29	10	2	15
14546	ENSG00000071054.11	MAP4K4	chr2	+	102448182	102448313	102445965	102446056	102450870	102450925	14546	155	186	51	133	218	71	1	0	0	1	1	0	329	155	227	204	65	225	117	98	256	327	58	129	224	42	285	81	73	232	175	67	109	267	416	281	231	98
51013	ENSG00000140968.6	IRF8	chr16	+	85946736	85946842	85945175	85945264	85948078	85948126	51013	14	133	52	61	6	12	0	2	0	0	1	0	275	245	471	246	118	323	157	22	147	1659	128	229	112	7	352	730	72	316	685	638	558	49	74	765	173	151
69090	ENSG00000010322.11	NISCH	chr3	+	52520485	52520568	52519800	52519843	52521211	52521669	69090	5	4	8	2	5	3	59	12	17	27	36	29	0	1	2	1	2	0	0	1	1	0	11	0	1	0	0	0	0	4	0	9	1	2	4	0	0	1
98570	ENSG00000166986.8	MARS	chr12	+	57909921	57909941	57909702	57909774	57910027	57910120	98570	10	4	6	4	4	4	54	32	34	38	59	28	9	2	1	1	4	3	4	2	1	1	5	0	1	3	2	5	4	1	0	2	2	2	3	4	0	0
159781	ENSG00000178971.9	CTC1	chr17	-	8132459	8132524	8132044	8132210	8132619	8132764	159781	47	1	2	4	13	15	5	0	1	1	5	1	5	6	11	3	3	2	11	21	4	1	11	4	3	17	24	10	21	4	6	6	4	12	2	6	12	1
162587	ENSG00000062485.14	CS	chr12	-	56685414	56685577	56680378	56680429	56693943	56694175	162587	14	6	2	3	7	3	92	54	27	56	76	29	19	22	7	12	3	13	17	2	24	41	4	14	10	6	6	4	1	16	7	5	19	12	31	15	6	20
84391	ENSG00000108405.3	P2RX1	chr17	-	3818639	3819272	3808556	3808661	3819382	3819770	84391	47	30	16	24	33	16	25	21	10	3	20	14	201	95	214	38	22	250	143	146	129	83	73	65	30	25	319	15	95	74	39	40	63	105	193	147	43	41
115959	ENSG00000175087.5	PDIK1L	chr1	+	26440782	26441084	26438339	26438406	26448327	26450524	115959	21	35	10	31	47	16	1	3	1	1	4	1	11	16	3	17	4	17	13	7	5	26	11	5	10	2	9	6	2	5	6	9	4	17	11	10	9	28
118845	ENSG00000132740.4	IGHMBP2	chr11	+	68702766	68702890	68701931	68702026	68703704	68703802	118845	27	26	25	56	42	26	1	3	0	0	3	0	34	26	19	16	23	11	16	7	16	16	21	15	10	7	13	21	19	15	34	19	10	16	11	9	22	9
34408	ENSG00000177410.8	ZFAS1	chr20	+	47898288	47898355	47895640	47895745	47905581	47905797	34408	98	20	16	2	25	23	128	60	52	69	39	56	21	29	17	35	27	20	22	11	15	46	18	18	58	31	17	14	15	30	3	29	30	52	49	32	11	44
110672	ENSG00000107263.14	RAPGEF1	chr9	-	134503935	134504059	134503299	134503483	134504488	134504641	110672	82	96	40	300	86	107	0	0	1	0	0	0	81	81	143	151	39	336	329	98	107	90	92	72	55	43	350	33	64	91	128	92	40	421	70	114	248	45
18812	ENSG00000188191.10	PRKAR1B	chr7	-	618892	619014	591025	591107	624144	624205	18812	212	43	7	120	277	96	2	1	0	7	3	7	2	3	3	3	20	15	12	17	2	2	6	8	2	11	12	2	15	11	11	5	5	11	2	11	5	2
65489	ENSG00000221995.4	TIAF1	chr17	-	27413455	27413595	27409333	27409456	27413953	27414139	65489	307	43	286	80	365	203	6	2	5	3	8	14	324	371	307	89	110	678	393	377	264	285	442	258	239	477	336	600	395	242	871	385	428	424	154	642	120	154
105920	ENSG00000149273.10	RPS3	chr11	+	75113347	75113490	75112683	75112777	75115063	75115251	105920	6903	5384	2153	2710	3294	2640	117	187	75	54	110	59	2961	8206	3502	2889	6513	2493	5276	5504	5989	3921	1884	1994	9593	6508	5411	3703	2250	5289	2909	4970	5139	4726	3278	5598	4540	7478
115392	ENSG00000105568.13	PPP2R1A	chr19	+	52723441	52723502	52722943	52723117	52724231	52724386	115392	111	104	87	206	221	224	1	1	1	0	1	1	241	66	175	230	263	197	223	270	222	134	75	103	90	124	202	128	152	106	185	147	78	140	268	158	134	83
97266	ENSG00000153406.9	NMRAL1	chr16	-	4521357	4521450	4519227	4519466	4524093	4524167	97266	4	1	4	2	4	4	28	8	3	4	27	8	1	0	3	1	0	3	0	0	0	1	1	0	0	2	1	0	2	2	0	0	1	2	0	2	2	0
135487	ENSG00000162735.14	PEX19	chr1	-	160253319	160253429	160252733	160252899	160254844	160254931	135487	33	17	5	12	22	11	3	0	1	4	2	0	12	7	14	14	7	26	15	33	18	19	5	14	11	23	21	6	25	11	17	8	11	23	6	13	15	8
13696	ENSG00000125877.8	ITPA	chr20	+	3193814	3193872	3190005	3190263	3194630	3194704	13696	22	8	6	9	21	5	7	2	0	2	13	13	10	9	12	7	6	8	20	24	6	2	3	7	20	24	23	6	20	7	8	2	8	4	3	15	5	6
75018	ENSG00000104738.12	MCM4	chr8	+	48882357	48882617	48879924	48880045	48885416	48885624	75018	285	237	17	56	310	47	4	6	0	0	6	2	238	191	48	16	72	196	124	187	175	93	16	32	89	90	86	45	65	96	197	53	100	49	120	128	58	409
160461	ENSG00000138073.9	PREB	chr2	-	27355097	27355271	27354877	27354950	27355470	27355595	160461	99	26	8	67	67	36	5	1	0	1	4	3	54	20	27	12	8	18	18	51	4	17	5	6	7	53	28	16	71	12	49	3	9	15	5	25	50	8
38596	ENSG00000124126.9	PREX1	chr20	-	47244085	47244153	47240792	47242465	47244398	47244501	38596	51	28	4	483	72	51	0	1	0	4	0	2	173	254	81	157	81	366	52	70	165	118	223	144	34	95	428	139	134	182	267	143	110	100	207	269	53	41
84845	ENSG00000132376.15	INPP5K	chr17	-	1412976	1413093	1412471	1412647	1417165	1417273	84845	28	25	8	24	26	28	0	0	0	2	1	3	39	12	27	24	12	28	26	23	31	26	16	25	24	5	18	13	19	12	9	14	14	30	42	27	30	13
154164	ENSG00000198911.7	SREBF2	chr22	+	42295240	42295557	42294652	42294785	42296333	42296502	154164	25	34	5	53	26	11	160	84	46	140	134	108	13	6	67	13	4	12	13	4	8	15	2	7	6	1	22	8	10	8	19	6	7	10	12	13	33	35
20363	ENSG00000184007.13	PTP4A2	chr1	-	32377296	32377427	32375638	32375713	32381495	32381588	20363	1391	759	747	543	814	602	15	7	10	2	20	7	479	345	581	376	385	316	640	516	526	510	463	381	861	341	291	355	304	434	346	280	458	573	510	362	389	498
22867	ENSG00000104221.8	BRF2	chr8	-	37703203	37703292	37702219	37702731	37704371	37704693	22867	8	3	1	0	4	0	23	24	12	25	21	7	0	2	1	1	3	2	0	1	0	0	1	1	0	2	0	1	0	1	0	0	0	0	1	0	0	2
63976	ENSG00000198721.8	ECI2	chr6	-	4119419	4119509	4117541	4117685	4125483	4125604	63976	95	18	10	39	49	8	8	0	0	7	0	0	17	8	24	5	7	16	11	40	7	22	5	5	7	9	16	17	54	12	20	9	9	14	3	15	42	16
105684	ENSG00000178381.7	ZFAND2A	chr7	-	1197291	1197386	1195088	1195220	1197793	1197893	105684	135	320	110	111	104	62	0	1	1	1	1	1	118	372	506	136	98	141	130	76	209	260	110	139	300	101	123	116	36	160	80	110	117	194	272	136	117	304
151708	ENSG00000071127.12	WDR1	chr4	-	10090287	10090365	10089916	10089997	10099334	10099515	151708	226	193	98	778	257	202	11	9	10	5	8	3	201	105	156	96	122	235	283	256	266	225	55	139	165	75	329	76	119	149	249	168	81	184	243	183	283	102
21580	ENSG00000114107.4	CEP70	chr3	-	138216872	138216952	138213844	138213918	138218951	138219066	21580	21	14	13	3	23	9	3	7	4	1	10	2	7	6	5	5	6	4	5	12	9	11	8	2	7	6	4	2	8	1	3	6	3	5	2	1	5	3
94583	ENSG00000119801.8	YPEL5	chr2	+	30378715	30378776	30369806	30369928	30379493	30379658	94583	61	27	35	51	96	33	37	64	28	155	112	58	181	439	134	109	74	156	282	64	624	98	233	219	657	236	537	37	23	342	27	116	204	165	241	660	65	110
94400	ENSG00000085433.11	WDR47	chr1	-	109524354	109524486	109517157	109517376	109525903	109526073	94400	13	38	5	56	20	13	1	0	1	0	2	0	107	29	66	20	12	96	27	10	45	124	11	10	119	1	51	11	7	23	29	6	9	15	52	44	56	129
68812	ENSG00000134324.7	LPIN1	chr2	+	11916211	11916319	11913745	11913871	11919644	11919771	68812	1	8	9	21	5	6	8	12	9	30	10	32	26	15	16	17	23	55	32	11	29	19	6	28	13	4	23	6	4	12	9	17	8	35	47	39	42	3
153825	ENSG00000100055.16	CYTH4	chr22	+	37700212	37700327	37699294	37699443	37705252	37705364	153825	2	2	0	2	2	3	27	19	22	25	13	28	7	1	10	1	1	4	3	2	2	8	15	18	0	1	9	7	33	6	17	8	12	5	2	4	2	0
4532	ENSG00000116809.7	ZBTB17	chr1	-	16273429	16273618	16272648	16272789	16274785	16274992	4532	124	120	135	106	213	104	3	1	1	5	1	1	171	115	124	141	63	148	111	73	121	120	86	97	94	44	106	138	49	70	109	101	63	80	208	129	87	46
108763	ENSG00000076003.4	MCM6	chr2	-	136603806	136603962	136602114	136602254	136610356	136610485	108763	132	109	33	72	222	106	3	3	2	0	8	2	39	35	24	23	83	28	42	129	20	41	12	9	16	56	25	27	34	7	105	15	15	44	7	42	73	189
148350	ENSG00000089154.6	GCN1L1	chr12	-	120568988	120569137	120568449	120568557	120569729	120569826	148350	117	88	184	81	130	101	1	1	3	13	7	8	70	61	43	75	94	51	37	66	21	66	77	62	36	71	67	85	60	51	68	47	53	73	48	53	127	39
12366	ENSG00000033100.10	CHPF2	chr7	+	150934041	150934258	150933493	150933676	150934459	150934679	12366	28	17	8	24	28	12	16	11	10	15	16	18	17	16	10	15	16	14	20	11	16	26	13	11	7	4	17	17	14	6	12	15	11	11	19	19	13	7
123324	ENSG00000163466.11	ARPC2	chr2	+	219104113	219104207	219093460	219093573	219110142	219110269	123324	559	422	257	530	483	270	1	1	4	5	3	4	335	199	298	241	279	260	250	194	226	532	167	137	200	247	402	370	351	199	259	181	229	226	230	243	490	244
129258	ENSG00000197037.6	ZSCAN25	chr7	+	99221679	99221803	99220171	99220263	99226813	99227091	129258	41	35	17	30	64	31	9	1	0	1	2	0	13	24	11	13	16	13	13	12	8	9	9	6	13	6	20	4	9	7	6	6	10	15	21	9	19	11
16695	ENSG00000215301.5	DDX3X	chrX	+	41202989	41203075	41202468	41202604	41203282	41203381	16695	262	476	150	1484	307	61	7	11	2	28	11	1	703	574	1292	409	105	486	428	196	963	2016	127	340	1450	129	901	99	54	732	431	189	509	564	749	417	760	1137
82759	ENSG00000148908.10	RGS10	chr10	-	121275020	121275164	121259436	121259771	121285543	121285630	82759	680	498	738	409	409	552	4	6	12	4	5	8	54	56	63	89	233	21	23	10	72	48	108	156	12	3	62	18	56	80	32	52	184	105	52	29	444	48
82972	ENSG00000198952.7	SMG5	chr1	-	156220648	156220787	156219014	156220461	156221193	156221268	82972	128	88	88	156	172	124	1	1	0	3	1	2	198	113	117	134	127	125	97	102	153	172	52	107	63	87	149	105	80	43	95	57	50	79	198	130	131	91
16689	ENSG00000215301.5	DDX3X	chrX	+	41206111	41206265	41205757	41205875	41206892	41207168	16689	432	530	259	1785	527	96	16	9	9	8	12	1	1038	760	1673	517	133	726	595	286	1493	2548	222	580	2021	310	1185	175	93	845	575	361	626	722	1079	598	878	1640
2934	ENSG00000049656.9	CLPTM1L	chr5	-	1323901	1323984	1322991	1323026	1324877	1325931	2934	123	61	45	99	141	94	0	0	1	4	1	1	54	82	55	34	108	69	114	180	43	64	42	24	17	82	90	41	174	59	138	54	66	34	45	117	82	32
98636	ENSG00000063046.13	EIF4B	chr12	+	53419010	53419129	53416276	53416411	53421565	53421703	98636	8	15	10	3	19	3	204	169	82	88	152	65	7	6	4	8	1	5	6	3	1	6	4	7	8	1	11	0	1	5	2	7	3	5	9	5	4	9
145644	ENSG00000123064.8	DDX54	chr12	-	113617739	113617810	113616947	113617136	113618733	113618863	145644	89	58	28	54	80	74	0	1	0	0	3	3	76	47	54	63	38	65	75	81	40	32	28	33	15	42	63	46	61	61	70	28	100	71	40	62	47	20
91001	ENSG00000116688.12	MFN2	chr1	+	12067109	12067306	12066594	12066750	12069648	12069783	91001	110	130	87	110	137	97	0	1	2	0	4	0	130	103	100	121	97	114	96	66	168	138	82	84	62	44	82	117	55	62	104	91	41	169	98	131	144	83
26884	ENSG00000130940.10	CASZ1	chr1	-	10718564	10718633	10714475	10714648	10719758	10720593	26884	3	5	11	14	7	2	1	2	1	0	0	0	11	14	11	17	1	7	13	7	14	8	2	9	13	1	12	5	4	3	2	5	3	12	25	8	15	2
96857	ENSG00000184990.8	SIVA1	chr14	+	105221966	105222161	105219483	105219656	105222940	105223816	96857	1095	395	329	388	915	733	6	2	0	9	6	8	257	520	97	254	326	442	336	362	383	814	171	182	362	383	264	536	94	448	684	386	609	336	308	381	89	526
100959	ENSG00000168958.15	MFF	chr2	+	228195341	228195562	228189974	228190143	228197134	228197304	100959	141	79	115	88	154	64	9	1	9	6	10	12	41	70	97	47	111	42	68	108	61	146	37	51	114	72	87	47	105	67	53	74	68	71	38	72	60	174
85620	ENSG00000065427.10	KARS	chr16	-	75668070	75668190	75665619	75665753	75669577	75669703	85620	373	263	139	200	310	142	2	0	1	1	5	0	207	297	173	147	333	147	274	341	187	317	93	122	254	247	179	102	181	159	170	127	230	184	185	212	187	260
94720	ENSG00000151726.9	ACSL1	chr4	-	185697637	185697816	185694996	185695029	185698037	185698137	94720	3	194	7	157	16	5	1	1	0	0	0	0	43	87	20	73	56	366	47	17	353	765	4	43	219	3	117	58	7	130	186	60	23	98	116	19	148	207
160565	ENSG00000206573.4	SETD5-AS1	chr3	-	9437189	9437263	9432995	9433510	9439107	9439188	160565	4	2	6	8	9	5	2	1	0	2	4	1	5	2	3	3	5	3	14	5	5	7	5	2	0	1	2	7	0	4	5	3	1	1	3	9	3	7
45203	ENSG00000148737.11	TCF7L2	chr10	+	114919678	114919751	114917779	114917828	114925313	114927437	45203	0	0	1	1	0	2	1	2	2	4	1	4	14	1	1	9	2	7	4	0	16	1	0	3	6	2	3	1	0	2	3	1	1	2	25	2	1	3
113650	ENSG00000100731.11	PCNX	chr14	+	71455283	71455416	71443658	71445365	71462457	71462642	113650	7	2	1	4	4	2	0	0	2	1	0	0	4	2	19	1	3	2	5	4	8	13	2	1	15	1	7	2	3	19	3	4	15	10	7	8	3	7
42847	ENSG00000076685.14	NT5C2	chr10	-	104850367	104850544	104849341	104849665	104850692	104850753	42847	214	120	100	271	317	166	15	3	2	10	18	6	172	91	226	157	94	214	191	196	100	309	129	131	138	82	224	80	229	43	158	103	100	266	168	76	191	211
95556	ENSG00000203875.6	SNHG5	chr6	-	86387512	86387593	86387046	86387210	86387853	86387917	95556	1321	160	948	266	303	616	20	16	15	5	4	6	361	712	504	526	1135	937	428	931	1351	1549	469	366	1046	499	444	755	319	789	262	887	1178	482	498	1332	791	1086
33743	ENSG00000214021.11	TTLL3	chr3	+	9867483	9867632	9861977	9862425	9868680	9868756	33743	122	34	59	50	40	106	5	1	0	1	3	4	31	48	51	29	17	96	58	64	30	31	80	31	40	34	138	51	152	14	88	59	28	48	25	50	30	40
112841	ENSG00000125826.15	RBCK1	chr20	+	390527	390669	388790	389423	398169	398263	112841	111	60	28	25	76	26	7	3	5	1	9	1	21	35	29	5	5	40	43	55	17	2	24	16	22	80	50	10	90	21	27	17	30	20	18	23	23	12
146488	ENSG00000104164.6	BLOC1S6	chr15	+	45893431	45893605	45884332	45884474	45897625	45897712	146488	16	11	48	16	14	14	1	5	0	3	4	0	8	8	5	8	16	14	15	4	19	40	13	14	37	8	16	18	1	11	9	7	7	23	7	17	5	32
110294	ENSG00000009307.11	CSDE1	chr1	-	115280091	115280184	115279378	115279476	115280583	115280693	110294	33	21	7	19	31	16	302	365	214	359	345	161	12	8	25	2	4	7	22	21	13	16	6	4	21	10	21	2	25	14	9	12	10	10	5	16	21	10
89210	ENSG00000136444.5	RSAD1	chr17	+	48557240	48557445	48556160	48556380	48559451	48559817	89210	56	8	7	15	34	17	5	0	2	0	4	1	33	16	9	4	2	6	5	41	8	12	10	3	12	31	15	6	16	20	20	12	12	4	5	15	15	1
106931	ENSG00000015133.14	CCDC88C	chr14	-	91747505	91747652	91745581	91745650	91747800	91747869	106931	18	11	11	11	5	7	54	24	35	27	13	37	39	19	35	42	10	12	27	8	15	11	13	37	8	9	31	15	6	7	15	20	13	13	65	21	10	11
161799	ENSG00000130332.10	LSM7	chr19	-	2325978	2326138	2324123	2324191	2328385	2328476	161799	44	5	8	10	24	4	53	39	50	16	75	34	16	32	9	8	22	39	23	39	35	40	7	16	57	26	12	7	15	13	33	19	19	20	15	91	7	7
19218	ENSG00000151576.6	QTRTD1	chr3	+	113786833	113786910	113785074	113785130	113789472	113789685	19218	18	38	13	15	31	15	2	5	2	0	4	3	44	38	37	57	30	25	53	22	40	54	34	48	34	11	37	11	12	31	20	17	9	27	66	67	25	57
123254	ENSG00000100258.13	LMF2	chr22	-	50944713	50944931	50944463	50944642	50945066	50945095	123254	179	22	54	111	136	95	1	1	3	2	4	5	89	88	16	75	11	186	141	46	71	57	57	76	84	78	141	10	29	49	119	72	101	77	67	140	18	52
66122	ENSG00000243156.3	MICAL3	chr22	-	18291609	18291703	18273967	18274067	18293468	18293502	66122	16	1	1	8	16	2	0	0	0	1	0	0	12	7	1	14	6	19	20	37	11	9	1	4	22	33	31	1	4	11	10	1	7	29	16	6	6	3
161120	ENSG00000130775.11	THEMIS2	chr1	+	28208481	28209554	28199078	28199176	28211805	28211962	161120	103	357	43	101	31	41	0	1	0	0	0	0	699	381	308	404	102	809	356	356	414	609	1864	884	225	557	1168	1086	75	1745	716	2459	1222	1159	646	2117	344	73
79870	ENSG00000142945.8	KIF2C	chr1	+	45225951	45226156	45224877	45225020	45228017	45228123	79870	47	66	2	7	87	3	6	5	0	0	2	0	33	33	20	6	13	42	16	26	28	15	4	11	5	8	9	19	14	11	43	12	6	23	3	27	1	16
134094	ENSG00000138398.11	PPIG	chr2	+	170488108	170488157	170487359	170487497	170488275	170488443	134094	22	1	6	1	20	1	54	138	42	70	137	30	6	0	2	3	1	7	2	4	2	3	4	2	2	3	3	2	5	1	4	4	1	11	4	6	4	4
152066	ENSG00000070814.13	TCOF1	chr5	+	149767505	149767651	149759094	149759295	149769449	149769586	152066	75	22	44	29	63	43	0	0	1	2	7	4	29	27	10	21	12	20	31	38	11	14	14	9	12	28	26	9	24	22	25	5	19	18	19	19	14	9
105942	ENSG00000149273.10	RPS3	chr11	+	75113395	75113490	75112683	75112777	75115063	75115251	105942	11177	8265	3576	4377	5390	4355	117	187	75	54	110	59	4786	13571	5578	4896	9925	4030	8473	9045	9572	6256	3103	3144	14934	10602	8822	5844	3506	8689	4657	8141	8634	7572	5109	9076	7255	11723
109194	ENSG00000142192.16	APP	chr21	-	27372329	27372497	27354656	27354790	27394155	27394358	109194	13	34	1	19	1	1	0	2	0	1	0	0	189	66	136	203	70	5	189	207	115	135	44	11	304	116	199	92	87	176	7	33	226	260	142	106	133	31
50513	ENSG00000137965.6	IFI44	chr1	+	79128388	79128563	79124996	79125168	79129449	79129763	50513	147	76	239	96	68	44	5	6	4	3	20	6	22	21	43	21	6	27	10	4	117	220	46	33	837	322	13	199	54	7	80	729	27	51	70	30	184	24
127164	ENSG00000101040.15	ZMYND8	chr20	-	45848908	45848975	45837858	45839542	45849964	45850125	127164	17	6	13	4	26	15	1	0	0	1	1	0	22	85	48	12	18	50	96	43	25	3	93	35	36	26	121	9	47	9	6	22	19	34	20	17	4	13
2982	ENSG00000169221.9	TBC1D10B	chr16	-	30376425	30376533	30371047	30371162	30380548	30381585	2982	4	5	2	11	7	11	0	0	0	4	0	1	10	5	3	8	4	15	7	7	9	2	1	4	3	2	4	4	1	2	8	5	2	6	7	18	1	4
127381	ENSG00000102034.12	ELF4	chrX	-	129215229	129215513	129208555	129208727	129244299	129244470	127381	16	41	9	87	8	23	0	0	0	6	1	1	39	20	67	21	17	38	37	22	29	57	1	14	15	9	44	19	22	55	100	13	15	17	34	27	70	15
41599	ENSG00000172465.9	TCEAL1	chrX	+	102884421	102884489	102883926	102883953	102884812	102885375	41599	3	7	2	2	8	5	1	0	2	0	0	0	8	6	3	3	11	4	11	10	7	16	3	2	6	1	6	11	6	6	12	14	15	7	10	1	4	22
52610	ENSG00000197020.6	ZNF100	chr19	-	21926818	21926914	21908994	21910791	21927742	21927869	52610	4	12	8	10	24	8	2	2	1	0	3	2	11	4	5	1	7	8	4	11	11	61	2	3	3	2	1	3	3	2	13	3	2	19	8	6	12	26
83468	ENSG00000157303.6	SUSD3	chr9	+	95841752	95841884	95840127	95840275	95846818	95847412	83468	19	6	11	10	3	75	1	0	0	0	0	2	6	163	8	10	18	57	45	21	7	1	66	18	4	9	137	10	169	26	24	40	18	9	1	82	25	7
40109	ENSG00000095951.12	HIVEP1	chr6	+	12136023	12136125	12130999	12131175	12161671	12162124	40109	30	17	13	63	25	37	4	0	1	7	1	1	43	4	16	18	10	5	20	6	14	99	5	15	27	8	12	22	6	27	15	7	6	21	20	1	68	43
72856	ENSG00000132819.12	RBM38	chr20	+	55967452	55967548	55966508	55966851	55967709	55967833	72856	10	4	16	20	20	19	2	0	2	3	1	6	8	31	8	19	14	39	50	25	37	7	13	21	11	9	30	16	4	7	32	12	11	18	16	20	27	21
51092	ENSG00000133243.4	BTBD2	chr19	-	2013545	2013879	1997342	1997462	2015295	2015543	51092	8	4	1	1	21	7	46	8	5	8	47	7	10	13	11	10	5	22	11	3	8	7	8	3	6	6	18	4	7	13	3	3	8	7	16	26	2	3
154414	ENSG00000164466.8	SFXN1	chr5	+	174948921	174948971	174943616	174943666	174953640	174956745	154414	22	15	7	13	8	3	0	2	1	1	0	1	17	11	16	12	5	12	11	17	4	13	21	28	5	1	21	6	3	15	12	27	8	76	11	8	22	37
29668	ENSG00000153922.6	CHD1	chr5	-	98193883	98194094	98191986	98192429	98194667	98194719	29668	774	518	906	515	669	405	9	6	28	0	9	1	333	625	520	368	197	568	509	154	724	739	624	506	1083	141	350	346	115	209	140	629	254	915	711	429	373	914
136473	ENSG00000136732.10	GYPC	chr2	+	127443403	127444221	127413764	127413888	127447830	127447887	136473	40	7	7	11	6	4	243	18	41	102	145	104	12	118	7	3	9	22	2	18	26	32	24	1	16	10	182	8	5	14	8	25	4	28	13	57	8	9
18368	ENSG00000140612.9	SEC11A	chr15	-	85230855	85231005	85213955	85214013	85259255	85259294	18368	46	50	16	41	41	32	2	3	2	3	2	1	34	29	32	36	48	30	32	20	32	70	11	24	32	15	45	38	19	25	20	15	33	26	31	18	42	63
97976	ENSG00000159377.6	PSMB4	chr1	+	151372456	151372661	151372065	151372203	151372917	151373831	97976	802	529	348	464	619	455	6	3	2	11	12	17	523	756	626	518	577	672	465	587	616	830	308	356	664	449	658	441	391	326	493	366	601	675	721	448	578	979
110209	ENSG00000119333.7	WDR34	chr9	-	131397936	131398046	131397370	131397538	131398559	131398717	110209	222	32	14	4	195	28	6	0	0	0	7	6	19	20	20	8	13	68	87	120	22	7	24	23	15	76	66	21	55	40	59	43	64	32	15	54	8	26
39648	ENSG00000197312.7	DDI2	chr1	+	15983111	15983174	15978200	15978390	15986331	15987552	39648	3	13	1	45	2	3	1	0	0	3	0	0	7	2	15	7	9	27	9	3	17	15	1	17	7	2	51	3	3	24	9	6	8	11	21	48	69	7
67746	ENSG00000172530.15	BANP	chr16	+	88037900	88038017	88017665	88017865	88039695	88039871	67746	24	23	2	89	27	13	4	2	1	5	3	1	20	19	16	12	60	106	20	14	42	23	8	9	17	10	24	8	8	15	23	16	5	17	28	52	18	5
5134	ENSG00000141349.4	G6PC3	chr17	+	42152336	42152455	42152047	42152138	42152677	42152819	5134	28	23	4	6	33	5	1	2	2	2	2	3	4	10	13	4	23	41	24	29	2	12	4	9	5	40	45	19	31	17	27	14	36	4	4	38	4	2
104122	ENSG00000077454.11	LRCH4	chr7	-	100174895	100175012	100174316	100174628	100175119	100175181	104122	103	8	24	42	70	59	1	3	2	1	3	5	98	83	32	17	7	87	51	76	31	24	107	45	31	71	124	27	68	27	92	49	68	32	35	57	19	16
131797	ENSG00000133872.9	TMEM66	chr8	-	29931392	29931571	29927157	29927575	29940362	29940464	131797	363	816	371	2790	447	768	46	20	51	131	54	74	718	552	969	913	669	827	1503	466	1092	1140	366	669	1479	249	1631	238	167	454	360	704	557	721	964	1195	2473	1596
69066	ENSG00000010322.11	NISCH	chr3	+	52524720	52524849	52521211	52522621	52525367	52525529	69066	69	19	34	33	31	33	2	1	3	3	1	2	27	41	21	14	9	21	26	32	24	23	42	12	20	26	48	28	61	21	33	65	14	16	29	29	18	18
14567	ENSG00000071054.11	MAP4K4	chr2	+	102477286	102477448	102476104	102476326	102481391	102481498	14567	68	42	5	68	100	51	23	31	7	9	23	14	87	31	56	25	35	42	23	31	20	39	15	14	19	11	105	12	38	40	48	24	33	35	65	79	28	22
150820	ENSG00000108262.11	GIT1	chr17	-	27904153	27904265	27903880	27904014	27904662	27904760	150820	162	55	49	115	101	102	1	2	6	5	0	2	149	57	72	41	79	103	146	260	94	44	17	14	51	126	135	131	55	77	301	40	94	52	33	95	59	27
76480	ENSG00000156958.10	GALK2	chr15	+	49574183	49574282	49531417	49531564	49575762	49575915	76480	25	4	4	4	22	6	4	3	1	1	2	0	5	5	8	0	1	10	4	12	6	6	4	4	11	10	11	4	12	2	5	3	10	2	1	8	5	4
106179	ENSG00000085998.9	POMGNT1	chr1	-	46662402	46662521	46661683	46661749	46662641	46662756	106179	76	19	3	5	60	15	6	4	1	0	5	1	15	11	19	1	4	13	18	36	10	1	7	6	11	51	25	4	32	24	7	5	17	10	4	16	9	3
126188	ENSG00000108840.11	HDAC5	chr17	-	42162389	42162523	42161922	42162043	42163939	42164105	126188	121	32	65	71	112	121	9	13	8	10	24	8	134	88	94	71	47	106	100	147	95	33	110	113	112	93	148	50	70	54	133	91	117	122	111	115	74	32
26679	ENSG00000115762.12	PLEKHB2	chr2	+	131890474	131890564	131884256	131884359	131897739	131897848	26679	14	30	6	70	19	11	0	3	0	13	2	0	17	16	17	11	14	29	17	12	67	52	5	8	46	6	23	6	6	19	16	5	7	23	28	14	42	26
10387	ENSG00000132024.13	CC2D1A	chr19	+	14038936	14039001	14038705	14038843	14040191	14040255	10387	34	5	13	7	27	22	5	2	5	1	3	6	10	8	8	1	2	14	18	18	10	1	16	2	2	14	19	5	22	6	13	8	7	7	4	17	5	1
86537	ENSG00000171634.12	BPTF	chr17	+	65887959	65888150	65870932	65871136	65889485	65889841	86537	49	53	13	82	80	6	1	7	2	3	1	0	46	7	46	12	5	82	37	42	24	70	12	12	54	7	52	2	13	26	30	2	11	30	22	35	56	64
144761	ENSG00000135250.12	SRPK2	chr7	-	104766694	104766787	104756823	104758469	104782454	104782937	144761	9	10	9	30	34	21	3	1	0	0	7	2	12	2	12	12	2	5	11	4	4	8	4	2	9	9	15	1	12	2	13	2	3	7	5	1	12	7
88794	ENSG00000105402.3	NAPA	chr19	-	48006649	48006759	48003889	48004006	48018099	48018283	88794	72	47	20	76	89	39	1	2	1	3	2	2	36	27	40	36	37	66	66	56	43	33	8	19	25	60	53	19	31	21	44	30	32	29	43	58	64	12
97973	ENSG00000159377.6	PSMB4	chr1	+	151372456	151372663	151372035	151372203	151372917	151373064	97973	1140	815	568	690	918	689	6	3	2	11	12	17	787	1088	980	781	968	983	736	904	925	1250	493	498	970	673	990	732	621	493	778	578	904	960	1047	652	859	1436
5695	ENSG00000162961.9	DPY30	chr2	-	32117060	32117203	32092877	32093561	32142994	32143106	5695	42	24	14	29	39	18	1	1	0	0	0	2	44	32	28	11	17	26	28	55	26	27	17	14	23	27	40	23	47	29	42	29	27	24	3	22	19	24
71868	ENSG00000059758.3	CDK17	chr12	-	96692646	96692761	96688776	96688900	96694081	96694138	71868	24	56	31	286	63	65	2	3	1	12	4	9	55	9	37	28	19	51	33	16	68	75	8	18	101	5	27	24	6	75	35	14	18	24	75	34	99	52
62546	ENSG00000164828.13	SUN1	chr7	+	889156	889240	888054	888252	891586	891680	62546	11	10	2	27	6	4	0	1	0	2	0	1	13	12	23	4	5	16	15	6	21	44	3	6	9	4	38	7	14	9	16	4	8	10	8	15	7	10
86480	ENSG00000102882.7	MAPK3	chr16	-	30126915	30126966	30125866	30126029	30127956	30128111	86480	20	4	9	2	16	6	74	16	25	20	62	43	1	2	3	1	1	13	3	5	2	0	12	3	3	4	8	5	7	2	2	3	8	3	1	3	2	0
130127	ENSG00000151092.12	NGLY1	chr3	-	25778824	25778946	25777494	25777640	25792588	25792754	130127	32	19	20	50	18	9	1	2	5	0	4	0	10	14	14	5	7	12	18	43	23	25	7	5	16	46	19	12	48	11	13	11	11	11	12	13	32	26
85322	ENSG00000072818.7	ACAP1	chr17	+	7240630	7240688	7239847	7240106	7245266	7245386	85322	426	52	78	87	155	208	26	1	2	2	12	7	64	40	101	17	15	66	58	81	43	8	38	63	32	42	102	17	114	44	20	14	70	38	41	90	80	28
146681	ENSG00000068400.9	GRIPAP1	chrX	-	48847337	48847522	48847096	48847144	48849839	48849990	146681	118	35	93	83	135	136	1	3	1	2	9	1	98	50	59	55	26	101	93	64	66	111	53	72	62	37	96	75	71	35	174	105	68	103	65	57	77	43
152039	ENSG00000070814.13	TCOF1	chr5	+	149767464	149767651	149759094	149759295	149769449	149769586	152039	111	28	38	38	83	44	0	0	1	2	7	4	37	26	19	17	17	30	42	67	12	18	16	8	18	43	35	10	35	31	36	9	33	22	30	38	24	13
158008	ENSG00000171824.9	EXOSC10	chr1	-	11140555	11140571	11139767	11139879	11140820	11140969	158008	9	1	3	5	5	1	2	2	1	5	0	2	7	6	5	4	7	7	5	5	8	10	8	2	10	2	4	7	2	0	7	5	1	4	8	8	10	10
17951	ENSG00000134759.9	ELP2	chr18	+	33718232	33718389	33716269	33716340	33718757	33718835	17951	77	66	22	57	61	31	0	1	0	4	1	0	43	45	51	32	11	62	36	40	58	160	16	37	78	26	40	24	25	32	40	26	18	74	61	41	104	99
53331	ENSG00000171103.6	TRMT61B	chr2	-	29073937	29074164	29073193	29073271	29075273	29075365	53331	28	19	17	14	41	10	4	2	0	1	1	3	24	33	9	20	31	10	12	19	26	31	17	13	41	24	19	15	18	11	5	18	10	18	23	24	15	33
53748	ENSG00000109572.9	CLCN3	chr4	+	170625148	170625335	170618339	170618885	170628018	170628417	53748	44	48	28	20	47	3	3	0	1	0	9	0	21	13	27	10	11	13	11	14	55	23	8	7	48	6	13	1	18	10	17	12	9	8	15	14	42	32
38190	ENSG00000170482.12	SLC23A1	chr5	-	138715644	138715765	138715366	138715523	138715896	138716078	38190	28	17	23	2	25	12	1	3	4	0	2	2	13	15	33	4	4	9	26	33	1	4	40	12	14	22	49	4	82	7	11	18	5	13	14	14	1	10
62163	ENSG00000072803.13	FBXW11	chr5	-	171341346	171341409	171337575	171337801	171423893	171424055	62163	9	8	3	8	5	10	0	2	0	0	0	0	16	3	12	9	14	28	17	10	23	34	6	12	8	2	14	13	5	10	14	10	12	18	10	13	13	12
57602	ENSG00000157601.9	MX1	chr21	+	42815714	42815793	42813642	42813841	42817374	42817497	57602	247	105	83	687	104	88	8	4	4	1	4	0	49	38	103	43	9	195	177	27	119	484	38	54	502	283	54	276	76	77	507	642	109	82	58	121	789	84
116253	ENSG00000125746.10	EML2	chr19	-	46122079	46122201	46120887	46120955	46122317	46122449	116253	5	2	3	0	7	8	13	4	13	3	20	18	0	1	1	3	0	1	2	3	2	1	3	0	3	3	1	0	2	0	1	1	0	0	1	2	0	1
157002	ENSG00000167483.13	FAM129C	chr19	+	17641563	17641694	17638077	17638204	17643071	17643197	157002	5	5	3	5	5	5	0	0	1	2	1	0	55	241	12	8	53	91	107	76	146	26	94	68	209	242	66	25	342	35	137	44	67	28	11	222	21	149
77386	ENSG00000143434.11	SEMA6C	chr1	-	151108066	151108240	151107638	151107785	151108486	151108639	77386	19	4	19	13	9	6	0	0	1	1	0	0	122	261	108	82	159	452	116	37	64	53	148	85	39	113	222	80	116	75	119	77	166	43	48	122	29	12
75958	ENSG00000149499.7	EML3	chr11	-	62373113	62373245	62371584	62371673	62374429	62374571	75958	21	11	16	22	25	24	1	1	0	6	3	1	15	11	8	14	8	19	17	12	10	8	22	14	8	19	10	24	30	5	24	17	15	12	10	20	17	6
157402	ENSG00000205629.7	LCMT1	chr16	+	25182034	25182118	25180432	25180534	25186257	25186355	157402	44	20	11	32	33	17	6	2	9	0	3	5	11	12	14	6	21	13	14	24	13	25	10	12	23	20	18	18	16	14	12	11	17	8	8	20	23	19
118599	ENSG00000183955.8	SETD8	chr12	+	123889430	123889621	123888119	123888179	123892039	123893054	118599	104	92	47	294	116	54	0	0	1	6	1	0	141	92	118	124	37	226	86	115	129	105	31	73	80	57	104	64	40	107	116	60	134	91	105	144	94	107
55048	ENSG00000168710.13	AHCYL1	chr1	+	110561672	110561741	110561173	110561272	110562169	110562248	55048	26	14	2	22	19	8	4	1	0	0	0	0	14	2	15	3	9	14	19	33	18	35	4	4	14	28	19	8	38	7	22	6	7	11	5	16	19	9
87293	ENSG00000132326.7	PER2	chr2	-	239179952	239180154	239177563	239177615	239181710	239181832	87293	8	27	3	41	12	7	2	1	0	1	0	0	108	23	74	37	46	89	38	17	128	35	4	37	51	2	109	14	8	19	37	9	6	31	267	102	82	39
13757	ENSG00000268083.1	AC104534.3	chr19	-	39329533	39329655	39329036	39329238	39330735	39330818	13757	918	725	657	527	1288	704	3	4	4	6	10	1	908	669	745	716	876	937	892	821	796	737	818	632	545	432	770	884	400	598	660	700	736	763	868	798	486	727
5377	ENSG00000166199.8	ALKBH3	chr11	+	43913590	43913679	43911274	43911378	43923065	43923275	5377	46	5	6	3	45	15	6	0	3	1	1	2	7	8	9	3	12	2	13	18	5	2	3	1	9	8	14	2	14	4	5	6	12	11	4	6	10	7
23108	ENSG00000156313.8	RPGR	chrX	-	38146346	38147294	38135839	38136025	38150211	38150277	23108	25	30	11	30	40	18	4	3	0	2	3	0	45	22	30	17	9	52	27	20	87	307	26	19	58	21	101	60	22	17	98	42	7	37	70	43	41	99
12876	ENSG00000140983.9	RHOT2	chr16	+	719552	719606	718655	718699	720122	720175	12876	149	42	47	87	115	87	5	1	0	3	1	5	87	60	60	54	29	127	93	89	50	35	64	37	42	56	94	35	74	18	76	37	56	63	48	97	47	20
159573	ENSG00000132109.8	TRIM21	chr11	-	4407386	4407487	4406131	4407083	4408197	4408220	159573	33	31	23	21	40	31	6	4	3	0	1	3	4	12	18	10	34	3	9	12	7	18	17	14	6	9	2	19	29	9	15	8	9	15	3	8	59	15
82775	ENSG00000012660.9	ELOVL5	chr6	-	53152659	53152740	53140976	53141054	53156573	53156761	82775	31	14	46	17	48	7	120	123	65	291	286	91	10	4	2	2	1	9	4	2	4	9	1	10	6	2	3	1	1	1	2	2	2	3	6	3	3	4
80437	ENSG00000166788.5	SAAL1	chr11	-	18105081	18105278	18102957	18103050	18108412	18108601	80437	124	79	94	21	150	38	5	3	6	0	8	0	61	72	26	57	65	39	50	54	59	103	46	35	52	45	30	83	35	30	43	42	50	71	37	47	26	87
134213	ENSG00000108953.12	YWHAE	chr17	-	1265223	1265302	1257504	1257641	1268152	1268352	134213	252	349	29	375	348	88	11	14	2	3	8	0	361	264	470	128	285	276	230	347	353	835	86	191	482	122	222	178	102	366	119	88	148	172	324	254	259	438
146498	ENSG00000104164.6	BLOC1S6	chr15	+	45895301	45895385	45884332	45884474	45897625	45897712	146498	21	29	9	24	34	1	1	5	0	3	4	0	18	10	11	6	7	24	17	13	30	41	1	4	32	6	28	4	5	7	9	3	6	20	13	8	23	23
38628	ENSG00000124126.9	PREX1	chr20	-	47258705	47258796	47256303	47256432	47258944	47259027	38628	58	53	4	235	68	53	2	0	0	4	1	1	191	227	177	131	27	349	58	68	156	100	150	128	35	78	476	135	133	191	261	128	89	139	206	238	142	63
147156	ENSG00000111596.7	CNOT2	chr12	+	70687850	70688074	70671911	70672054	70704674	70704797	147156	6	25	6	21	4	0	35	68	28	81	44	34	12	3	28	0	0	9	1	1	8	24	2	4	34	2	4	3	1	10	3	2	0	11	4	1	13	35
147225	ENSG00000146535.9	GNA12	chr7	-	2773084	2773135	2767745	2771384	2834561	2834777	147225	17	43	7	39	20	80	1	3	0	7	2	0	79	56	93	68	25	366	183	94	150	58	37	48	53	33	129	39	20	138	99	123	40	50	81	107	100	24
71343	ENSG00000181929.7	PRKAG1	chr12	-	49399525	49399664	49399244	49399326	49406844	49406893	71343	39	19	5	19	32	10	2	1	1	3	2	1	8	7	16	7	10	15	17	17	11	18	9	11	9	19	17	7	38	11	5	3	12	9	3	7	22	22
142995	ENSG00000069424.10	KCNAB2	chr1	+	6151322	6151367	6150448	6150535	6154459	6154545	142995	2	3	2	4	17	5	164	77	85	133	175	68	0	0	0	0	1	1	1	1	0	0	0	0	0	0	2	0	0	3	3	4	2	1	0	3	2	0
88724	ENSG00000008282.3	SYPL1	chr7	-	105733009	105733115	105731902	105732385	105733394	105733583	88724	5	3	9	2	16	5	61	60	56	99	127	47	5	1	1	2	7	2	6	5	1	4	5	5	0	1	2	8	1	2	1	1	1	4	3	0	2	1
106205	ENSG00000160710.11	ADAR	chr1	-	154558656	154558839	154558228	154558341	154560600	154560734	106205	312	258	142	525	231	148	16	16	3	14	23	2	163	102	251	151	105	150	137	100	110	297	80	98	167	161	214	84	158	71	207	114	72	203	250	97	638	133
145592	ENSG00000071462.7	WBSCR22	chr7	+	73107658	73107744	73106925	73106976	73111934	73112024	145592	83	78	93	73	115	77	2	1	1	8	4	0	125	88	52	103	256	65	94	107	111	149	37	59	94	34	63	121	41	83	61	43	81	69	142	103	105	52
55597	ENSG00000197045.8	GMFB	chr14	-	54948870	54948920	54946503	54946577	54950388	54950485	55597	14	27	6	24	10	10	1	1	1	0	2	0	23	32	33	21	10	30	32	10	37	136	10	19	27	5	47	37	4	41	20	18	34	35	51	42	19	41
19270	ENSG00000157212.14	PAXIP1	chr7	-	154767405	154768041	154760112	154760836	154774928	154775042	19270	159	135	29	41	125	45	1	8	0	0	4	0	47	44	42	28	13	59	54	84	92	76	30	17	102	56	68	15	46	56	65	15	38	44	38	48	40	139
70809	ENSG00000064607.12	SUGP2	chr19	-	19114304	19114417	19112421	19112483	19114976	19115455	70809	7	2	6	4	7	3	126	31	47	40	97	59	18	7	10	3	9	7	5	4	6	7	13	12	7	5	21	6	7	0	15	4	7	22	7	8	8	1
121090	ENSG00000023902.9	PLEKHO1	chr1	+	150128259	150128400	150123101	150123248	150129104	150129209	121090	142	168	126	423	231	273	1	2	4	3	2	0	227	136	195	186	324	217	145	203	132	288	117	92	86	181	260	531	236	101	505	122	218	161	117	271	298	94
142036	ENSG00000151725.7	MLF1IP	chr4	-	185638289	185638350	185637550	185637787	185646110	185646216	142036	164	198	39	26	364	29	3	6	0	1	2	0	61	129	36	16	37	104	77	140	140	61	44	66	122	75	26	48	38	116	116	102	126	124	26	128	13	437
147915	ENSG00000084623.7	EIF3I	chr1	+	32692003	32692131	32690010	32690076	32694099	32694210	147915	253	219	103	125	215	90	17	15	17	16	22	15	246	94	224	75	181	124	206	280	66	110	44	102	125	84	178	83	177	146	148	79	132	71	101	240	154	150
164558	ENSG00000113648.12	H2AFY	chr5	-	134686512	134686603	134681657	134681747	134696186	134696297	164558	132	33	23	32	68	35	45	39	22	21	25	15	42	127	104	34	113	99	68	133	36	64	38	57	88	162	136	70	108	91	181	81	169	85	41	202	34	22
27166	ENSG00000129351.13	ILF3	chr19	+	10791021	10791119	10790491	10790603	10791694	10791806	27166	615	323	203	308	680	266	11	2	4	26	26	10	680	536	213	333	214	544	417	239	579	435	230	280	479	222	376	156	142	279	269	166	220	438	717	402	292	413
86184	ENSG00000083312.13	TNPO1	chr5	+	72187636	72187723	72185612	72185784	72189203	72189362	86184	6	26	5	1	8	1	0	1	0	0	0	0	21	10	25	8	10	18	20	14	23	72	1	8	26	5	18	3	5	22	7	6	8	18	23	15	35	42
28975	ENSG00000171456.12	ASXL1	chr20	+	30959580	30959677	30956817	30956926	30959966	30960041	28975	35	27	45	6	24	7	11	9	10	4	18	3	13	9	8	10	6	20	16	4	10	10	33	25	21	20	7	21	7	31	8	47	20	20	16	15	10	17
116247	ENSG00000125746.10	EML2	chr19	-	46129962	46130097	46127976	46128076	46133208	46133304	116247	64	25	20	11	47	42	1	1	5	2	3	1	6	14	10	2	14	22	12	29	15	1	16	11	12	15	29	20	48	12	9	13	11	16	7	28	20	4
158085	ENSG00000090097.16	PCBP4	chr3	-	51993910	51994039	51993592	51993667	51994204	51994336	158085	7	14	3	7	14	26	1	0	0	0	0	2	34	15	54	25	58	87	56	69	33	13	50	35	101	255	26	26	21	13	3	38	15	39	19	43	26	28
76400	ENSG00000197299.6	BLM	chr15	+	91347396	91347589	91346750	91346950	91352366	91352489	76400	45	33	21	34	85	25	3	1	1	0	8	0	25	26	11	3	35	8	13	43	22	24	8	12	19	20	13	10	21	4	22	8	6	9	1	19	14	49
22977	ENSG00000254536.1	RP11-108K14.8	chr10	+	135215032	135215094	135213032	135213123	135215652	135215749	22977	47	17	6	12	27	21	0	1	0	0	3	1	16	14	24	4	11	34	29	55	16	4	19	21	22	43	24	18	50	27	29	29	40	20	8	44	7	13
47020	ENSG00000115484.10	CCT4	chr2	-	62104054	62104187	62103229	62103369	62106003	62106146	47020	296	368	170	151	333	174	2	3	1	0	1	0	239	257	341	169	307	232	221	229	250	425	131	179	221	152	197	102	134	127	148	156	115	220	277	147	203	276
149335	ENSG00000242372.2	EIF6	chr20	-	33871978	33872064	33867744	33867921	33872528	33872607	149335	18	23	7	22	29	22	5	3	5	3	4	3	44	32	29	44	105	45	42	25	35	65	26	25	12	23	31	58	11	24	60	11	25	49	58	52	29	45
102918	ENSG00000161835.6	GRASP	chr12	+	52402973	52403023	52400723	52401049	52404664	52404719	102918	47	59	39	123	44	27	0	1	1	1	0	0	229	271	116	159	177	710	1006	381	401	169	42	111	185	12	463	155	4	497	442	313	442	50	401	618	117	133
148839	ENSG00000137161.12	CNPY3	chr6	+	42902212	42902336	42896937	42897459	42903311	42903408	148839	222	89	160	43	87	67	15	6	4	3	6	4	98	50	89	38	30	63	137	214	57	97	38	32	68	139	162	50	99	117	102	73	143	53	35	99	57	77
119453	ENSG00000160949.12	TONSL	chr8	-	145666348	145666494	145666100	145666253	145667419	145667534	119453	38	15	1	2	23	1	2	5	0	0	7	0	10	9	10	1	0	14	7	20	0	1	3	2	2	13	11	3	15	9	12	9	13	2	3	28	1	2
47899	ENSG00000160218.8	TRAPPC10	chr21	+	45482933	45483049	45478983	45479095	45483418	45483666	47899	5	5	9	3	4	4	17	21	19	37	18	33	1	6	2	0	2	0	1	0	1	3	2	3	5	0	4	2	1	4	0	0	1	1	3	1	6	3
57798	ENSG00000165782.6	TMEM55B	chr14	-	20927364	20927455	20926016	20926861	20927546	20927599	57798	124	68	72	54	133	190	3	2	2	2	1	4	129	67	168	120	83	93	135	90	104	121	163	118	73	63	125	196	104	80	143	167	196	233	158	94	118	116
8787	ENSG00000089177.13	KIF16B	chr20	-	16354901	16355054	16352309	16352406	16359449	16360808	8787	2	2	3	1	1	0	0	0	0	0	0	1	22	17	15	11	2	21	23	19	12	22	11	3	17	3	35	5	9	4	15	7	7	18	13	5	8	15
2500	ENSG00000113758.9	DBN1	chr5	-	176894481	176894628	176894255	176894333	176894743	176894818	2500	527	49	56	184	524	189	2	1	0	1	4	0	331	103	111	129	411	395	316	288	215	180	97	90	124	228	75	240	88	117	294	66	151	166	131	342	36	73
155540	ENSG00000173848.14	NET1	chr10	+	5493792	5493900	5471132	5471192	5494320	5494488	155540	48	96	17	149	160	26	2	4	1	0	10	0	63	57	63	25	11	30	25	30	61	131	27	67	94	11	69	43	2	117	44	29	29	52	90	72	62	43
15326	ENSG00000052749.9	RRP12	chr10	-	99144922	99145014	99141471	99141583	99148008	99148136	15326	10	32	9	28	15	16	0	0	0	0	2	1	44	8	23	28	23	105	23	17	36	26	2	24	30	6	164	7	10	38	47	9	13	12	175	246	15	9
94376	ENSG00000160201.7	U2AF1	chr21	-	44520562	44520629	44515803	44515853	44521475	44521542	94376	277	291	210	330	417	244	62	25	1	23	48	2	388	322	315	314	653	206	310	218	555	1507	223	363	464	145	238	780	121	246	727	402	246	323	530	442	368	464
111331	ENSG00000126883.12	NUP214	chr9	+	134067594	134067679	134064439	134064518	134070619	134070681	111331	42	46	33	35	47	38	1	7	4	1	1	0	21	22	27	23	26	46	40	23	50	34	13	15	19	13	43	18	18	25	24	22	16	29	46	30	63	15
103422	ENSG00000168010.6	ATG16L2	chr11	+	72534588	72534842	72533892	72534006	72535104	72535167	103422	21	4	4	8	8	4	63	22	13	24	42	40	6	5	24	5	0	14	5	13	5	4	15	9	5	13	24	4	77	2	23	12	35	9	10	18	12	1
112248	ENSG00000022267.12	FHL1	chrX	+	135290613	135290800	135289950	135290120	135292029	135293518	112248	136	99	30	15	33	13	15	5	1	0	1	2	61	101	333	66	9	255	61	63	92	442	71	203	43	44	573	213	89	254	181	208	329	69	132	149	56	42
132488	ENSG00000165802.15	NSMF	chr9	-	140347004	140347038	140346816	140346887	140347187	140347271	132488	9	22	3	10	17	3	0	4	0	0	0	0	25	47	28	31	100	62	167	76	87	27	87	105	40	18	67	21	39	15	15	74	40	309	19	21	96	21
137891	ENSG00000138107.7	ACTR1A	chr10	-	104241757	104241932	104240888	104240929	104242767	104242860	137891	187	105	121	129	271	172	24	16	11	10	33	21	153	65	116	106	128	107	92	82	110	271	30	82	72	64	66	173	91	81	117	130	136	122	119	57	115	67
31726	ENSG00000170476.11	MZB1	chr5	-	138725015	138725109	138724149	138724274	138725368	138725537	31726	160	55	91	11	150	79	246	89	59	29	257	117	19	59	34	11	23	76	39	36	18	17	90	36	39	40	72	25	181	19	33	62	40	53	26	63	3	19
18171	ENSG00000105677.7	TMEM147	chr19	+	36037573	36037931	36037427	36037487	36038020	36038142	18171	216	106	79	62	219	83	2	0	0	4	4	5	87	89	97	79	153	93	122	146	78	88	57	46	106	213	137	97	135	104	109	95	123	74	46	79	75	61
113891	ENSG00000203485.8	INF2	chr14	+	105181620	105181677	105180539	105181193	105185131	105185940	113891	20	1	15	6	9	22	67	7	19	15	33	46	10	21	10	5	18	24	27	42	8	7	17	23	4	13	27	69	52	27	78	89	69	5	2	39	7	3
139481	ENSG00000149657.15	LSM14B	chr20	+	60702640	60702757	60701359	60701495	60704840	60705008	139481	10	2	2	11	10	6	38	10	17	76	44	33	10	10	6	9	14	13	14	17	14	3	7	7	3	11	12	0	8	3	4	4	6	11	14	17	5	1
55135	ENSG00000163832.11	ELP6	chr3	-	47539775	47539922	47537130	47537687	47545819	47545938	55135	37	23	15	12	35	9	3	2	3	3	7	3	12	11	14	6	10	10	11	36	9	22	6	7	1	11	13	7	24	2	5	7	8	2	7	6	10	12
140130	ENSG00000106462.6	EZH2	chr7	-	148511050	148511229	148508716	148508812	148512005	148512131	140130	333	270	120	131	299	82	2	1	0	1	5	1	1082	157	279	307	120	99	123	160	484	173	179	215	292	118	60	198	117	49	191	113	88	508	829	56	193	706
108887	ENSG00000089053.8	ANAPC5	chr12	-	121769149	121769231	121764898	121766300	121773335	121773526	108887	123	54	18	20	69	18	0	2	2	1	3	0	34	27	53	9	12	28	56	80	42	29	22	22	80	105	77	7	50	55	21	17	46	16	32	42	33	47
101642	ENSG00000175309.10	PHYKPL	chr5	-	177658405	177658524	177656940	177657100	177658669	177658867	101642	48	11	4	14	25	9	8	4	4	3	7	6	7	11	37	1	1	23	19	28	6	4	9	16	14	26	40	11	38	8	17	12	34	11	13	21	12	6
97765	ENSG00000175061.13	C17orf76-AS1	chr17	+	16342973	16343017	16342358	16342728	16343498	16343567	97765	131	93	31	44	52	29	2023	1108	218	729	612	576	51	120	60	64	95	72	84	82	101	96	44	50	140	57	98	77	34	76	31	72	85	97	49	179	39	109
138051	ENSG00000125304.8	TM9SF2	chr13	+	100191699	100191811	100189992	100190117	100192967	100193047	138051	80	120	31	163	112	65	10	8	8	6	6	6	125	59	132	62	101	73	139	77	129	295	33	71	83	27	125	46	58	64	85	23	46	102	114	19	208	142
87291	ENSG00000132326.7	PER2	chr2	-	239159191	239159384	239157702	239157853	239160239	239160402	87291	13	22	9	56	18	17	0	1	3	1	0	0	191	37	58	75	72	109	71	18	237	70	9	55	57	6	77	22	7	29	42	22	11	24	445	136	53	52
67607	ENSG00000184584.8	TMEM173	chr5	-	138858688	138858789	138858046	138858093	138860374	138860483	67607	49	11	43	20	24	88	90	14	37	32	85	119	1	4	8	5	5	6	2	2	11	3	4	5	5	2	14	9	9	24	3	17	22	23	5	10	4	0
157399	ENSG00000205629.7	LCMT1	chr16	+	25182034	25182126	25180432	25180534	25186257	25186355	157399	109	54	45	55	71	44	6	2	9	0	3	5	25	29	36	12	56	26	36	50	26	55	20	24	44	51	52	35	45	28	24	27	38	21	28	42	50	48
26862	ENSG00000102054.13	RBBP7	chrX	-	16870871	16870998	16867366	16867424	16871804	16871965	26862	150	126	66	127	169	84	3	0	1	0	0	1	152	84	58	70	112	126	89	132	85	282	71	73	96	96	95	197	74	81	248	144	149	118	93	107	129	135
1034	ENSG00000111674.4	ENO2	chr12	+	7031218	7031327	7030743	7030945	7031506	7031565	1034	175	47	16	13	246	24	14	12	12	2	41	10	9	0	11	5	3	7	18	29	0	1	2	2	2	5	11	8	7	1	8	1	14	2	3	3	44	4
94913	ENSG00000109320.7	NFKB1	chr4	+	103500037	103500196	103498032	103498196	103501691	103501796	94913	18	219	48	647	11	63	1	7	0	18	1	7	309	294	303	329	196	147	181	108	312	777	53	188	218	17	169	175	29	260	253	78	75	101	513	74	747	352
104126	ENSG00000077454.11	LRCH4	chr7	-	100174708	100175012	100174316	100174628	100175119	100175181	104126	153	13	61	98	145	183	1	3	2	1	3	5	251	183	59	98	37	165	156	117	108	62	206	115	71	115	193	42	96	42	157	105	94	133	140	165	33	41
31595	ENSG00000115306.11	SPTBN1	chr2	+	54884986	54885183	54883050	54883135	54886290	54886403	31595	781	353	354	834	911	896	5	0	0	2	1	1	553	807	656	289	225	1070	1171	506	2044	136	675	622	3298	679	1041	199	278	351	192	608	340	1071	1177	299	346	1721
104355	ENSG00000168675.14	LDLRAD4	chr18	+	13438242	13438383	13387339	13387761	13621115	13621270	104355	41	12	3	23	36	3	1	0	0	8	5	0	11	9	22	2	8	14	44	88	5	2	13	12	6	19	39	7	17	20	10	11	18	19	9	19	10	15
65924	ENSG00000022840.11	RNF10	chr12	+	121003230	121003332	121001612	121001746	121013433	121013491	65924	4	6	8	3	8	3	0	0	0	3	0	0	7	26	4	8	9	10	12	1	21	9	8	4	9	3	5	2	0	6	0	6	2	5	21	12	1	4
137671	ENSG00000125107.12	CNOT1	chr16	-	58657185	58657313	58633166	58633415	58663631	58663789	137671	134	91	213	49	150	172	20	12	0	22	14	4	221	277	92	252	459	332	221	106	369	491	218	209	202	175	186	400	25	210	102	301	242	260	298	288	71	436
107165	ENSG00000140525.13	FANCI	chr15	+	89838145	89838325	89837063	89837228	89843030	89843197	107165	72	22	1	12	98	4	5	1	1	1	10	0	21	35	3	3	8	40	20	45	18	11	10	8	17	23	16	7	24	12	38	3	9	13	1	39	4	47
1464	ENSG00000085231.9	TAF9	chr5	-	68662329	68662422	68660570	68661581	68665483	68665840	1464	96	70	27	45	99	59	2	1	1	0	3	0	58	40	80	35	155	83	52	77	80	113	36	43	112	61	61	55	23	48	39	60	51	55	63	152	71	69
78788	ENSG00000135426.10	TESPA1	chr12	-	55375557	55375729	55368183	55368391	55378368	55378515	78788	14	8	5	3	10	8	50	31	10	24	22	24	2	1	2	0	0	0	1	1	1	1	4	0	2	1	2	0	0	1	1	1	2	0	0	1	15	1
81798	ENSG00000197872.7	FAM49A	chr2	-	16743272	16743409	16742723	16742801	16745256	16745362	81798	3	69	3	23	2	1	0	2	0	1	0	0	203	84	121	64	8	219	22	2	193	288	57	168	144	15	88	60	11	131	108	77	55	161	105	119	91	47
13534	ENSG00000123146.15	CD97	chr19	+	14517872	14518041	14517680	14517772	14518719	14518821	13534	78	345	183	1486	103	1280	0	4	1	28	0	6	657	272	1896	1171	1166	1577	1424	235	605	408	595	1041	203	77	3369	1837	347	1134	1281	1412	756	334	1712	2633	1022	212
144196	ENSG00000030066.9	NUP160	chr11	-	47828621	47828692	47827704	47827864	47829947	47830081	144196	19	19	6	36	26	2	2	1	1	1	2	0	28	8	21	4	4	7	15	15	7	17	2	2	15	3	15	4	19	5	15	5	2	8	10	15	27	37
146585	ENSG00000122884.8	P4HA1	chr10	-	74810810	74811007	74806682	74806859	74813108	74813348	146585	39	33	9	46	29	4	1	1	1	1	0	0	145	18	79	11	8	31	42	89	18	134	19	24	42	41	147	43	36	57	68	32	54	14	24	30	57	63
89451	ENSG00000121281.8	ADCY7	chr16	+	50348924	50349049	50348202	50348317	50349269	50349649	89451	90	33	33	104	71	41	7	1	0	3	6	3	6	34	11	7	6	33	30	11	29	18	28	25	16	13	56	13	135	20	30	14	29	11	2	57	46	15
132381	ENSG00000100335.8	MIEF1	chr22	+	39907292	39907443	39900207	39900539	39907853	39908031	132381	18	37	10	23	20	21	6	7	1	0	2	1	24	13	10	8	20	16	16	5	6	14	7	15	5	5	17	5	6	13	14	2	11	11	24	11	31	14
87336	ENSG00000143119.8	CD53	chr1	+	111436948	111437023	111434966	111435155	111441745	111442198	87336	79	120	18	192	37	86	4	6	4	18	3	8	318	83	346	60	56	108	185	258	183	246	43	59	143	58	381	69	185	63	86	63	73	67	152	186	239	161
76650	ENSG00000134056.7	MRPS36	chr5	+	68522164	68522228	68513586	68513698	68524026	68524214	76650	80	38	30	33	59	38	9	3	10	1	2	2	48	43	46	57	60	30	54	41	62	97	20	33	46	37	46	39	32	19	36	16	36	64	71	66	30	50
123306	ENSG00000163466.11	ARPC2	chr2	+	219091718	219091820	219090642	219090677	219093460	219093573	123306	4	13	16	28	13	14	365	196	122	486	339	112	20	3	10	24	17	26	19	4	24	37	5	16	26	4	12	16	0	10	4	21	3	51	30	18	25	9
6703	ENSG00000090006.13	LTBP4	chr19	+	41122794	41122926	41120220	41120352	41123005	41123130	6703	47	7	27	19	73	72	5	0	2	0	5	5	23	14	10	22	7	15	21	22	18	12	11	14	13	18	12	5	15	8	16	17	14	25	17	23	14	4
23238	ENSG00000105778.13	AVL9	chr7	+	32619830	32619884	32615566	32615684	32620413	32620502	23238	10	6	2	15	24	3	0	0	1	3	6	2	11	7	10	4	11	6	5	10	5	25	4	1	11	2	12	2	5	10	8	4	2	6	2	2	19	16
15319	ENSG00000052749.9	RRP12	chr10	-	99145651	99145750	99141471	99141583	99148008	99148136	15319	10	16	3	18	11	11	0	0	0	0	2	1	40	9	26	31	23	90	26	9	39	23	2	10	35	2	131	7	1	31	36	2	5	13	140	233	21	6
155458	ENSG00000111669.10	TPI1	chr12	+	6978027	6978151	6976694	6976845	6978421	6978554	155458	514	394	55	326	507	47	0	0	2	1	0	0	409	71	335	70	154	168	285	312	138	244	36	76	142	180	251	279	167	321	199	67	480	180	158	199	241	304
151984	ENSG00000017260.15	ATP2C1	chr3	+	130694175	130694332	130688135	130688240	130699425	130699523	151984	108	47	72	216	132	46	3	0	6	1	5	2	37	19	34	21	10	44	36	39	24	80	16	24	63	32	57	31	53	21	28	17	20	21	23	29	44	37
80290	ENSG00000134109.6	EDEM1	chr3	+	5251859	5251933	5249777	5249948	5255003	5255207	80290	59	16	17	38	43	42	2	1	0	2	1	1	106	41	96	40	18	78	37	21	50	69	64	60	67	7	134	13	19	58	42	25	21	122	76	75	63	76
144818	ENSG00000116337.11	AMPD2	chr1	+	110167924	110168055	110163535	110163888	110168283	110168414	144818	41	10	1	85	23	26	4	4	8	5	9	14	47	23	18	34	7	70	67	22	22	20	16	13	27	36	66	3	30	12	75	6	12	13	37	68	6	8
94551	ENSG00000160752.10	FDPS	chr1	+	155289584	155289719	155289401	155289479	155290199	155290457	94551	836	321	165	131	707	171	18	3	0	2	21	0	105	137	116	56	157	124	241	306	119	90	102	81	109	286	192	120	310	114	177	102	216	132	60	144	72	206
156989	ENSG00000167483.13	FAM129C	chr19	+	17657494	17657606	17654332	17654440	17660252	17660336	156989	15	8	4	4	20	3	1	0	0	0	1	0	103	403	48	8	108	155	226	121	166	25	240	169	394	707	125	59	1023	72	259	102	122	55	31	385	33	229
118109	ENSG00000164056.6	SPRY1	chr4	+	124318765	124319011	124317949	124318087	124322691	124322948	118109	166	9	21	873	193	47	9	0	2	8	14	2	149	23	61	37	53	62	18	3	81	44	10	50	113	25	160	6	1	220	51	89	56	63	50	10	4	20
46230	ENSG00000126787.8	DLGAP5	chr14	-	55625239	55625459	55621334	55621524	55629688	55629793	46230	30	19	2	2	50	1	2	5	0	0	4	0	7	3	1	3	2	12	7	48	3	3	2	7	1	5	7	4	6	2	4	7	4	27	1	5	1	8
90225	ENSG00000117360.8	PRPF3	chr1	+	150318493	150318612	150316909	150317023	150318883	150318967	90225	80	47	110	68	69	82	13	3	13	1	9	5	104	74	91	61	159	75	77	81	69	165	124	39	90	72	69	104	133	27	103	60	47	60	56	55	74	98
9469	ENSG00000165487.9	MICU2	chr13	-	22070190	22070299	22066838	22067492	22077064	22077236	9469	36	35	22	29	56	21	3	5	4	1	3	0	32	35	19	24	43	39	35	28	27	91	21	18	64	21	33	28	18	26	14	16	13	22	39	27	24	63
102792	ENSG00000130816.10	DNMT1	chr19	-	10250721	10251004	10250351	10250493	10251456	10251585	102792	296	125	82	95	283	89	4	1	4	0	10	1	343	195	73	87	34	180	162	171	212	79	64	102	95	207	111	76	91	59	207	58	60	109	83	189	74	359
94399	ENSG00000085433.11	WDR47	chr1	-	109525230	109525401	109517157	109517376	109525903	109526073	94399	12	56	10	90	26	12	1	0	1	0	2	0	183	52	143	34	23	139	50	22	97	234	16	23	198	4	80	16	16	35	55	11	15	17	87	86	106	260
62213	ENSG00000153443.8	UBALD1	chr16	-	4660493	4660657	4658883	4659984	4664678	4664875	62213	37	14	21	65	25	55	0	0	1	1	0	2	87	96	30	43	85	260	94	47	162	31	31	41	101	30	194	20	12	14	37	21	43	58	129	45	17	58
124080	ENSG00000173757.5	STAT5B	chr17	-	40354357	40354465	40351185	40353882	40359575	40359746	124080	214	49	48	80	158	63	3	1	1	4	5	2	22	32	62	24	10	51	24	43	36	10	89	17	30	39	64	13	44	34	24	19	50	25	40	46	68	16
161217	ENSG00000104529.13	EEF1D	chr8	-	144674884	144675112	144668898	144669022	144679517	144679535	161217	36	7	7	21	16	13	474	271	264	252	296	250	31	31	15	8	3	74	17	17	26	17	10	12	16	12	43	2	7	7	18	14	16	22	44	13	21	18
43488	ENSG00000019582.10	CD74	chr5	-	149782683	149782875	149781732	149781813	149784647	149784743	43488	9	61	1	37	4	7	0	2	0	1	0	0	268	57	374	97	169	188	263	349	98	72	124	79	109	214	811	85	141	129	92	164	226	351	146	229	108	83
65261	ENSG00000148180.12	GSN	chr9	+	124089585	124089760	124088789	124088960	124091515	124091593	65261	6	4	3	8	2	10	0	0	0	0	0	0	71	112	142	48	9	84	52	46	46	54	317	179	8	19	1309	227	104	342	198	423	229	80	15	313	13	11
133732	ENSG00000196756.7	SNHG17	chr20	-	37054582	37054700	37049652	37049745	37055061	37055146	133732	18	5	4	1	35	0	78	60	27	12	107	31	12	2	1	4	23	0	5	7	6	3	7	5	1	3	4	5	1	3	4	3	0	6	15	3	5	2
4365	ENSG00000162736.11	NCSTN	chr1	+	160321011	160321162	160319338	160319460	160322676	160322781	4365	11	8	2	7	12	9	1	0	2	0	3	4	18	7	12	4	2	6	6	16	2	4	4	6	6	11	15	1	14	7	6	9	6	9	5	12	14	2
38980	ENSG00000166037.6	CEP57	chr11	+	95555662	95555740	95551990	95552068	95560949	95561191	38980	23	9	1	8	29	3	1	1	2	1	4	3	2	5	6	1	7	5	6	13	5	9	1	1	7	4	5	2	8	2	5	11	6	8	2	5	15	16
40212	ENSG00000143158.6	MPC2	chr1	-	167889216	167889328	167885966	167887597	167889784	167889869	40212	322	177	159	163	394	187	17	16	23	4	28	6	117	167	149	113	385	145	281	275	165	187	65	114	111	99	195	96	96	121	92	96	160	185	138	203	121	524
35764	ENSG00000100097.7	LGALS1	chr22	+	38074489	38074661	38072992	38073072	38075609	38075647	35764	314	503	22	1916	98	64	1	5	0	18	0	2	69	185	119	129	56	38	206	42	129	268	36	126	26	12	158	154	355	545	574	68	467	97	236	1038	134	136
26882	ENSG00000102054.13	RBBP7	chrX	-	16870673	16870751	16870168	16870245	16870871	16870998	26882	178	108	67	126	192	81	19	19	22	10	13	7	190	45	52	49	72	118	80	129	57	228	41	39	39	85	85	161	79	49	288	92	134	81	63	56	110	104
16688	ENSG00000215301.5	DDX3X	chrX	+	41206111	41206265	41205757	41205875	41206564	41206704	16688	569	769	335	2575	687	133	20	11	10	10	16	2	1398	982	2492	679	202	962	759	401	1955	3582	283	767	2751	360	1568	255	128	1171	811	504	810	1005	1505	812	1297	2268
120300	ENSG00000108784.5	NAGLU	chr17	+	40692967	40693224	40690687	40690773	40695045	40696467	120300	6	13	7	11	10	18	3	1	2	1	0	2	13	4	10	10	6	18	23	23	10	10	14	14	8	24	11	12	31	7	6	15	19	17	8	12	10	5
149799	ENSG00000114867.15	EIF4G1	chr3	+	184046696	184046778	184046418	184046544	184049053	184049152	149799	135	147	83	199	186	99	0	1	0	6	2	2	317	207	206	158	299	211	180	150	164	124	124	126	105	98	142	194	104	217	190	99	104	152	288	179	165	90
54388	ENSG00000166377.15	ATP9B	chr18	+	76936812	76936907	76914503	76914555	76953182	76953263	54388	24	6	7	6	19	6	1	3	1	1	1	1	5	1	6	2	1	9	8	7	4	10	5	7	8	10	10	2	6	8	6	4	10	15	3	9	10	5
62798	ENSG00000112282.13	MED23	chr6	-	131941767	131941869	131940966	131941036	131943020	131943119	62798	20	33	13	42	19	9	0	0	2	2	1	0	12	15	25	14	2	25	16	5	36	116	3	16	67	2	29	6	18	30	14	8	4	34	44	13	36	69
81195	ENSG00000076641.4	PAG1	chr8	-	81892669	81892729	81880044	81889141	81897010	81897612	81195	10	26	6	451	51	12	0	0	0	6	0	0	137	35	327	109	15	408	67	39	149	208	30	23	113	4	330	11	42	30	102	24	33	42	119	16	103	156
15790	ENSG00000198087.7	CD2AP	chr6	+	47567036	47567179	47563596	47563762	47573900	47574013	15790	124	162	107	265	142	46	5	3	10	2	4	0	97	66	140	59	30	119	119	33	192	472	27	42	329	4	105	39	21	67	60	55	31	82	176	47	111	280
42853	ENSG00000076685.14	NT5C2	chr10	-	104857047	104857131	104855695	104855737	104858687	104858741	42853	90	62	29	156	161	57	2	0	2	4	10	1	92	34	102	57	28	68	105	88	56	166	38	42	67	45	93	21	84	40	65	25	31	78	62	44	80	89
17539	ENSG00000171570.6	RAB4B-EGLN2	chr19	+	41313042	41313179	41306243	41307320	41313388	41313456	17539	68	74	14	107	76	46	0	0	0	0	1	0	59	21	106	26	16	50	27	51	29	44	41	36	40	37	40	32	66	15	101	27	29	42	24	31	164	41
82572	ENSG00000068650.14	ATP11A	chr13	+	113512458	113512604	113512131	113512234	113513706	113513766	82572	7	2	1	16	3	0	0	1	0	1	0	1	16	9	11	0	0	7	11	11	12	10	0	1	8	3	22	2	9	8	6	2	4	6	5	2	12	2
124069	ENSG00000173757.5	STAT5B	chr17	-	40354774	40354826	40351185	40353882	40359575	40359746	124069	132	31	30	30	66	22	3	1	1	4	5	2	19	16	36	14	1	20	19	16	18	4	37	9	18	19	33	6	31	14	12	5	34	17	12	30	39	9
17536	ENSG00000171570.6	RAB4B-EGLN2	chr19	+	41313388	41313456	41306243	41307320	41313713	41314103	17536	34	46	12	78	38	25	5	1	3	3	7	7	42	7	66	23	16	36	26	27	19	21	26	15	23	24	27	31	63	8	76	18	14	26	18	22	79	13
96012	ENSG00000143093.10	STRIP1	chr1	+	110591733	110591860	110590393	110590491	110592964	110593031	96012	61	57	54	57	66	48	0	4	0	3	0	0	80	67	53	43	18	58	41	15	60	51	59	47	59	23	32	29	31	25	55	18	13	69	85	45	51	31
58185	ENSG00000137841.7	PLCB2	chr15	-	40584049	40584125	40583465	40583688	40584264	40584359	58185	33	14	10	33	28	52	2	1	2	1	2	5	14	12	22	4	4	6	17	22	10	3	13	14	9	18	29	17	58	11	7	10	20	15	9	22	16	1
18167	ENSG00000105677.7	TMEM147	chr19	+	36037573	36037710	36037427	36037487	36038020	36038299	18167	111	62	35	30	119	45	2	0	0	4	4	5	40	44	57	38	70	51	67	79	41	42	23	24	52	102	73	47	62	55	53	53	75	30	16	52	44	32
26583	ENSG00000213523.5	SRA1	chr5	-	139931566	139931769	139930645	139930754	139936731	139937041	26583	90	91	108	135	98	123	9	0	0	5	5	9	108	33	114	118	185	107	154	141	56	120	81	102	42	64	74	88	76	32	97	21	55	138	74	84	92	103
150144	ENSG00000157916.14	RER1	chr1	+	2328554	2328659	2325443	2327310	2334473	2336883	150144	55	23	23	35	45	11	0	1	4	0	0	0	118	24	36	5	17	38	24	58	30	19	14	17	37	26	48	11	53	18	56	15	35	29	11	34	46	12
141179	ENSG00000148840.6	PPRC1	chr10	+	103898375	103898522	103897606	103897795	103898635	103898737	141179	17	41	3	43	16	9	0	1	0	1	2	1	99	19	56	38	8	33	13	30	18	51	6	8	8	9	18	7	11	33	36	4	7	12	50	26	72	21
49683	ENSG00000115685.10	PPP1R7	chr2	+	242098627	242098758	242097898	242097964	242102699	242102816	49683	83	37	29	18	74	23	3	2	5	0	3	4	19	31	22	16	44	8	25	84	14	24	11	13	17	50	43	11	55	29	21	22	24	24	7	28	25	20
118554	ENSG00000165671.14	NSD1	chr5	+	176709465	176709582	176707565	176707835	176715819	176715926	118554	13	5	8	8	10	4	2	0	1	0	2	0	8	5	10	5	4	12	6	11	4	6	4	4	11	1	24	2	10	3	3	2	4	5	1	6	5	5
78162	ENSG00000163719.14	MTMR14	chr3	+	9731647	9731827	9730627	9730766	9739394	9739550	78162	62	82	136	113	63	106	5	6	9	17	5	9	84	44	73	89	57	121	136	88	79	47	92	70	36	49	109	84	82	30	78	126	104	182	79	92	89	53
63307	ENSG00000136770.6	DNAJC1	chr10	-	22209726	22209892	22208760	22208858	22217434	22217481	63307	33	30	7	338	47	152	4	0	2	3	2	6	45	8	11	12	11	15	8	8	20	16	1	8	13	4	12	1	10	24	36	9	25	8	5	31	38	23
117198	ENSG00000114302.11	PRKAR2A	chr3	-	48789608	48789750	48789017	48789151	48793811	48793877	117198	12	20	3	32	5	5	3	4	0	3	1	0	37	19	30	26	11	75	32	20	19	70	7	12	32	6	29	5	5	30	19	17	23	29	42	28	78	30
150849	ENSG00000140564.6	FURIN	chr15	+	91420756	91420845	91420364	91420441	91421361	91421534	150849	70	84	45	638	54	116	3	12	0	43	0	3	107	37	38	54	70	194	51	36	54	53	24	69	11	12	166	77	31	135	115	80	63	109	96	67	194	23
49798	ENSG00000184164.10	CRELD2	chr22	+	50316881	50316965	50316259	50316355	50319064	50319205	49798	25	6	3	53	25	13	0	1	0	5	0	0	18	12	4	17	32	45	35	40	21	9	4	14	4	10	47	14	17	16	33	12	19	9	13	24	5	10
62729	ENSG00000188554.9	NBR1	chr17	+	41348958	41349123	41348497	41348608	41352183	41352625	62729	129	72	65	77	120	82	2	2	5	1	6	0	13	8	23	17	9	11	25	32	6	19	9	14	9	17	16	10	51	13	15	4	7	19	7	12	84	26
70097	ENSG00000090020.6	SLC9A1	chr1	-	27427693	27427766	27425305	27427135	27428215	27428317	70097	17	32	6	60	14	10	0	0	0	3	0	0	85	41	18	14	13	39	11	8	27	24	3	13	9	6	21	6	9	9	38	3	3	6	35	17	46	23
127641	ENSG00000127337.2	YEATS4	chr12	+	69757956	69758079	69756567	69756687	69759412	69759479	127641	13	12	1	4	28	0	67	69	9	14	148	7	0	3	1	0	1	0	0	0	3	2	0	2	4	2	3	4	0	6	0	8	15	5	2	2	3	4
128610	ENSG00000077044.5	DGKD	chr2	+	234368402	234368537	234366929	234367043	234368839	234368991	128610	69	61	36	185	151	110	2	3	1	3	0	1	524	101	236	576	237	150	592	210	204	946	113	82	34	44	513	470	223	120	464	133	94	288	529	145	216	188
29113	ENSG00000126561.12	STAT5A	chr17	+	40457627	40457720	40456547	40456670	40458258	40458465	29113	343	160	204	250	259	149	2	4	5	11	4	4	72	73	93	97	33	112	69	48	24	75	120	75	26	36	51	82	41	31	50	62	47	145	71	60	191	42
106450	ENSG00000062598.13	ELMO2	chr20	-	45003174	45003279	45002970	45003079	45003874	45004009	106450	79	53	86	63	29	99	8	3	3	5	5	6	47	16	51	31	16	21	20	25	25	35	39	46	46	13	35	16	22	28	18	23	17	70	40	7	51	27
155047	ENSG00000153944.6	MSI2	chr17	+	55674228	55674311	55607036	55607085	55693330	55693445	155047	133	50	81	93	139	60	0	2	3	2	7	3	114	114	120	41	100	193	354	203	84	77	62	59	117	67	189	20	92	46	139	25	39	118	75	123	73	171
44130	ENSG00000143569.14	UBAP2L	chr1	+	154226375	154226565	154223956	154224129	154227311	154227366	44130	226	250	124	286	226	148	6	3	7	2	11	3	352	212	211	199	178	324	217	165	295	244	96	161	205	95	206	116	76	159	224	199	172	288	328	208	254	210
158598	ENSG00000150990.3	DHX37	chr12	-	125434958	125435096	125434694	125434789	125435235	125435350	158598	43	31	71	38	50	55	2	2	5	1	1	1	59	23	15	56	54	36	40	38	38	50	33	33	31	49	44	65	36	49	25	30	27	31	55	34	55	12
49677	ENSG00000115685.10	PPP1R7	chr2	+	242099746	242099909	242097898	242097964	242102699	242102816	49677	169	66	64	32	99	51	3	2	5	0	3	4	19	41	32	34	126	21	47	116	22	61	18	26	31	98	55	26	93	38	49	32	40	49	21	43	43	48
146515	ENSG00000166295.4	ANAPC16	chr10	+	73983645	73983814	73975805	73975896	73990123	73990198	146515	290	99	118	53	198	105	20	4	2	1	15	2	58	120	141	39	122	116	127	219	60	64	51	43	41	155	229	82	309	227	87	116	316	47	25	170	77	66
41178	ENSG00000062194.11	GPBP1	chr5	+	56532939	56532999	56531792	56531859	56542126	56542311	41178	14	14	7	19	24	10	29	115	65	189	57	51	43	22	40	30	42	26	30	31	40	31	21	21	26	16	45	23	27	17	34	19	51	20	46	23	30	28
118871	ENSG00000070081.11	NUCB2	chr11	+	17308180	17308260	17304335	17304490	17316870	17317014	118871	37	17	6	1	66	12	198	41	17	9	266	34	0	4	4	0	5	0	6	11	2	1	1	1	9	6	3	0	4	2	1	0	5	7	1	7	2	8
36334	ENSG00000023287.8	RB1CC1	chr8	-	53573155	53573217	53571432	53571536	53573485	53573567	36334	11	34	55	80	39	19	1	1	2	7	1	0	25	9	42	21	20	46	28	10	55	82	23	31	138	0	26	15	6	16	15	40	15	62	38	49	47	112
48258	ENSG00000141030.8	COPS3	chr17	-	17150793	17150874	17150149	17150465	17152239	17152353	48258	268	320	185	116	515	214	5	10	1	14	11	5	328	541	256	267	438	367	282	226	537	780	323	237	477	166	238	516	111	412	119	250	308	191	445	522	173	775
109185	ENSG00000142192.16	APP	chr21	-	27369674	27369731	27354656	27354790	27372329	27372497	109185	0	5	0	0	0	1	1	7	1	6	1	0	14	6	4	21	19	0	22	11	24	37	12	1	50	6	15	19	4	30	1	7	39	54	12	11	31	8
14215	ENSG00000162889.6	MAPKAPK2	chr1	+	206904032	206904108	206903316	206903443	206904482	206904607	14215	196	307	184	554	283	311	2	3	0	1	4	2	680	633	677	586	606	824	1169	913	659	496	413	648	393	130	457	578	76	606	709	466	661	718	928	996	593	362
46000	ENSG00000167613.11	LAIR1	chr19	-	54875901	54875937	54872616	54872816	54881868	54882058	46000	34	9	7	4	32	33	0	0	1	2	1	1	15	31	32	6	6	19	14	9	21	8	20	10	24	35	76	5	91	11	9	7	13	30	14	20	7	1
135305	ENSG00000076201.10	PTPN23	chr3	+	47446141	47446269	47437632	47437707	47446494	47446571	135305	18	16	18	22	24	21	0	1	0	2	2	0	50	8	24	21	15	26	24	21	19	14	18	19	9	12	40	6	19	18	9	15	21	25	30	22	25	3
9472	ENSG00000165487.9	MICU2	chr13	-	22069299	22070299	22066835	22067492	22077064	22077212	9472	162	126	149	185	244	98	3	5	4	1	3	0	161	131	136	100	184	174	139	122	128	378	164	99	242	88	155	159	119	77	84	112	47	150	169	119	110	245
132145	ENSG00000156256.10	USP16	chr21	+	30409599	30409784	30408591	30408695	30410655	30410751	132145	70	98	81	190	110	31	1	0	0	0	1	1	96	110	114	69	133	777	158	52	218	1211	40	138	341	20	196	107	27	138	113	111	61	182	213	190	181	524
90569	ENSG00000158106.8	RHPN1	chr8	+	144460865	144460990	144460438	144460516	144461081	144461248	90569	258	55	127	34	134	198	4	2	3	0	4	6	17	46	13	6	15	40	41	78	16	2	36	1	36	144	83	3	44	3	2	28	14	17	13	32	8	11
105442	ENSG00000117682.12	DHDDS	chr1	+	26774049	26774151	26772806	26772923	26784281	26784396	105442	25	11	5	17	28	12	2	4	4	1	2	5	29	12	13	7	15	22	20	11	9	24	15	7	10	9	17	9	12	6	15	3	6	22	16	20	14	12
22132	ENSG00000126768.8	TIMM17B	chrX	-	48752634	48752737	48752320	48752384	48754041	48754141	22132	6	2	1	3	4	1	63	28	5	14	61	21	1	1	5	8	1	5	3	5	1	11	5	5	1	4	3	8	8	4	7	16	6	10	4	4	10	3
58374	ENSG00000175054.10	ATR	chr3	-	142272068	142272240	142268973	142269144	142272481	142272582	58374	10	10	4	15	29	14	3	0	3	0	8	0	10	7	22	19	11	7	19	20	5	12	8	6	20	4	18	10	12	9	7	5	5	17	10	11	27	22
114383	ENSG00000140157.10	NIPA2	chr15	-	23014437	23014528	23012278	23012439	23019799	23019856	114383	34	63	26	123	50	37	2	1	2	1	3	0	87	36	70	58	52	48	151	97	121	135	20	25	50	22	47	38	27	20	70	25	24	64	103	62	131	136
20860	ENSG00000126453.5	BCL2L12	chr19	+	50173472	50173745	50172280	50172372	50176954	50177173	20860	75	27	49	34	92	40	2	0	0	0	4	0	146	89	28	61	37	56	52	55	60	47	61	58	42	146	75	41	48	46	88	35	53	52	66	71	23	45
36761	ENSG00000249915.3	PDCD6	chr5	+	272825	272887	271739	271936	304291	304336	36761	92	15	7	65	56	50	4	0	0	11	1	1	46	19	23	21	18	42	67	107	10	35	18	14	26	41	62	6	26	26	49	11	39	12	13	29	20	19
128532	ENSG00000070495.10	JMJD6	chr17	-	74717344	74717438	74716441	74716580	74717879	74718015	128532	14	15	15	38	16	7	29	80	30	742	43	47	8	11	10	6	4	15	14	6	11	12	18	14	4	10	16	11	2	12	4	12	50	14	9	23	10	3
49357	ENSG00000170004.12	CHD3	chr17	+	7810918	7811020	7810670	7810806	7811211	7811337	49357	160	37	15	74	116	45	88	53	25	64	107	51	75	65	64	18	14	96	51	102	78	35	44	40	30	44	154	75	104	79	41	71	85	35	41	137	67	17
94542	ENSG00000160752.10	FDPS	chr1	+	155289647	155289719	155289401	155289479	155290199	155290456	94542	299	111	59	51	230	56	18	3	0	2	21	0	22	50	44	20	53	37	87	116	45	25	34	26	36	94	72	50	116	38	58	37	75	42	24	50	24	72
121796	ENSG00000131051.16	RBM39	chr20	-	34326889	34326939	34319862	34320057	34328745	34328809	121796	369	741	297	614	507	152	3	2	1	4	2	2	554	1134	863	363	246	995	766	327	1005	1364	350	457	2581	284	981	210	134	668	180	240	240	433	1175	627	479	1291
47044	ENSG00000137776.12	SLTM	chr15	-	59205697	59205895	59193458	59193486	59209133	59209198	47044	125	127	46	150	166	29	2	10	0	10	0	0	149	106	89	71	63	141	113	79	144	229	66	65	249	20	173	31	59	72	72	51	38	110	161	124	111	169
155450	ENSG00000111669.10	TPI1	chr12	+	6978262	6978347	6976694	6976845	6978421	6978554	155450	402	314	38	267	363	30	0	0	2	1	0	0	328	43	279	58	125	147	199	234	119	208	32	60	90	115	185	213	142	211	130	60	363	141	130	155	172	218
74612	ENSG00000143621.12	ILF2	chr1	-	153635180	153635271	153634511	153635032	153635690	153635752	74612	617	407	165	345	618	192	2	1	1	2	8	1	460	417	491	292	689	355	341	343	436	711	254	280	613	380	260	380	131	481	300	232	556	327	553	314	284	620
132180	ENSG00000156256.10	USP16	chr21	+	30409596	30409784	30408591	30408695	30410655	30410751	132180	72	115	89	213	140	42	1	0	0	0	1	1	112	120	132	74	143	836	163	59	241	1332	41	144	381	20	216	106	31	162	129	112	63	189	256	197	196	549
122668	ENSG00000112130.12	RNF8	chr6	+	37342395	37342485	37339287	37339350	37344701	37344809	122668	21	9	16	17	18	27	0	7	0	4	1	1	6	6	11	11	16	16	14	17	17	46	5	10	14	12	12	24	24	4	21	15	9	15	8	3	14	9
60481	ENSG00000125538.7	IL1B	chr2	-	113593759	113593821	113593142	113593194	113594284	113594356	60481	50	46	1	197	11	3	1	0	0	2	0	0	33	5	44	29	1	46	68	218	21	558	12	5	14	3	195	406	9	266	133	107	149	45	39	265	39	14
67774	ENSG00000173264.9	GPR137	chr11	+	64055192	64055418	64054436	64054486	64055536	64055686	67774	35	15	2	15	22	5	2	2	1	1	2	2	38	15	4	12	7	32	19	25	14	17	14	15	5	27	41	11	9	18	25	21	33	8	19	34	4	6
102410	ENSG00000171988.13	JMJD1C	chr10	-	65024410	65024524	64979637	64979743	65028422	65028826	102410	22	21	4	21	18	2	1	0	0	0	1	0	46	17	115	17	7	159	34	5	121	151	22	39	262	2	240	5	9	103	6	17	10	111	125	157	109	122
149139	ENSG00000204628.7	GNB2L1	chr5	-	180665098	180665239	180663936	180664042	180666486	180666582	149139	1457	704	756	417	708	740	6	4	4	2	1	6	663	1259	586	670	1470	586	870	1044	848	741	592	481	1169	1148	906	752	508	776	606	642	1130	912	657	1200	533	1260
10395	ENSG00000132024.13	CC2D1A	chr19	+	14037987	14038078	14037790	14037890	14038705	14038843	10395	55	9	21	8	47	28	6	3	2	0	0	2	20	23	23	5	10	33	26	31	7	12	24	13	7	26	47	20	51	9	32	19	16	14	8	36	11	6
79262	ENSG00000126804.9	ZBTB1	chr14	+	64983317	64983469	64971443	64971664	64988204	64988324	79262	31	14	15	30	19	5	28	29	15	131	37	9	15	42	26	14	14	13	29	10	74	27	13	21	49	32	39	5	14	41	11	9	14	31	63	50	38	54
161116	ENSG00000130775.11	THEMIS2	chr1	+	28203098	28203239	28199068	28199176	28206154	28206565	161116	16	71	4	8	2	6	0	2	0	0	1	0	110	36	53	58	6	127	46	31	56	91	167	102	37	70	142	88	10	230	92	221	121	143	101	263	50	7
3894	ENSG00000135316.13	SYNCRIP	chr6	-	86346684	86346861	86333694	86333830	86349938	86350046	3894	156	141	38	312	128	85	0	2	0	0	1	5	405	227	395	224	124	317	216	182	455	1021	59	171	548	56	241	98	78	484	199	80	119	202	525	445	321	472
108466	ENSG00000196839.8	ADA	chr20	-	43254209	43254325	43251469	43251571	43257687	43257810	108466	93	24	63	10	57	90	6	5	1	0	3	7	6	32	5	2	1	24	9	20	10	9	23	5	19	44	18	5	23	7	15	12	9	3	8	31	5	4
35043	ENSG00000086061.11	DNAJA1	chr9	+	33029882	33029987	33026810	33026988	33030437	33030665	35043	215	1743	82	2166	375	55	1	7	0	7	3	1	994	968	5560	516	139	1199	423	359	1035	4343	181	560	3871	160	531	188	51	1546	537	202	330	333	1742	984	1515	4861
48837	ENSG00000102445.14	KIAA0226L	chr13	-	46935575	46935708	46933620	46933766	46937249	46937348	48837	7	30	42	3	4	132	1	2	2	0	0	1	805	10	175	42	10	20	7	1	55	24	152	61	58	55	13	22	134	10	22	5	25	402	166	20	102	176
50914	ENSG00000137409.14	MTCH1	chr6	-	36940478	36940572	36938422	36938470	36943433	36943493	50914	202	199	255	184	171	268	2	4	7	0	1	3	236	183	214	209	139	286	183	76	199	430	145	167	100	80	208	309	87	93	186	153	139	184	296	228	152	149
58991	ENSG00000011304.12	PTBP1	chr19	+	805512	805569	805012	805187	806407	806556	58991	26	2	2	17	26	5	63	24	22	126	113	36	20	3	6	4	4	14	11	9	2	4	1	0	2	10	11	1	8	11	10	0	1	5	5	6	14	1
59438	ENSG00000155629.10	PIK3AP1	chr10	-	98362036	98362155	98354251	98355391	98363735	98363806	59438	3	68	1	63	4	9	0	0	0	2	0	0	273	149	247	89	129	285	494	640	139	565	24	53	112	134	330	97	187	177	347	59	176	45	103	338	181	225
82053	ENSG00000117724.8	CENPF	chr1	+	214825052	214825229	214822017	214822170	214826170	214826332	82053	19	36	5	15	95	4	1	2	0	1	17	1	20	13	13	6	12	24	17	56	47	10	9	11	19	13	30	8	16	12	13	14	8	20	6	26	9	43
61627	ENSG00000059378.8	PARP12	chr7	-	139741443	139741639	139734034	139734131	139746683	139746807	61627	42	61	23	68	39	43	1	3	3	0	2	3	37	26	66	35	8	36	48	41	38	63	35	30	88	37	46	39	80	22	28	52	38	24	35	17	109	44
110442	ENSG00000176915.10	ANKLE2	chr12	-	133318394	133318477	133318004	133318071	133319739	133319862	110442	6	3	0	3	1	4	31	31	20	41	47	17	11	10	10	1	3	22	4	6	7	1	11	8	7	4	18	1	9	6	6	5	5	7	6	9	4	3
69818	ENSG00000002549.8	LAP3	chr4	+	17598668	17598757	17597032	17597157	17600078	17600181	69818	67	64	34	147	53	26	2	5	0	7	1	1	79	60	36	27	47	86	55	84	51	205	15	19	94	111	61	37	49	75	137	133	61	24	25	116	151	64
148884	ENSG00000123143.8	PKN1	chr19	+	14580563	14580626	14580152	14580329	14580723	14580800	148884	263	227	172	116	309	245	7	0	0	0	27	0	114	120	180	163	165	115	202	227	84	55	170	104	56	224	216	98	182	154	167	126	156	132	98	210	88	58
64313	ENSG00000140326.8	CDAN1	chr15	-	43026423	43026544	43026135	43026245	43027297	43027376	64313	21	13	15	11	18	4	1	4	3	1	2	3	11	6	6	6	3	10	4	22	9	9	10	12	5	8	9	9	19	3	9	9	9	13	7	10	9	4
25047	ENSG00000108433.11	GOSR2	chr17	+	45012394	45012535	45009432	45009565	45015964	45016277	25047	60	29	10	51	38	31	1	0	2	0	1	8	23	13	38	13	49	17	24	46	15	31	3	4	17	30	30	12	67	12	22	5	14	32	16	23	49	19
116426	ENSG00000148606.8	POLR3A	chr10	-	79769294	79769433	79767459	79767624	79769621	79769749	116426	16	20	8	14	18	5	4	2	2	1	4	1	3	3	12	7	5	7	11	10	5	21	1	3	11	7	24	1	23	5	3	2	2	13	6	6	15	8
6793	ENSG00000091140.8	DLD	chr7	+	107542769	107542838	107542182	107542262	107543922	107543992	6793	57	81	52	84	67	25	2	2	3	1	3	2	62	23	56	35	49	47	71	40	61	89	18	48	42	15	39	27	27	21	48	26	14	91	42	33	72	69
62657	ENSG00000183486.8	MX2	chr21	+	42771122	42771264	42770823	42770946	42773896	42774127	62657	17	41	9	95	7	33	0	1	0	9	0	3	13	5	17	4	4	6	20	12	15	15	6	2	21	26	9	5	37	5	19	24	9	8	2	15	128	7
30585	ENSG00000115935.12	WIPF1	chr2	-	175494393	175494596	175490437	175490688	175499245	175499264	30585	13	10	6	5	13	5	2	0	0	0	5	3	3	9	6	5	10	2	6	5	8	6	11	12	6	5	8	6	3	2	4	4	3	17	5	2	6	9
48488	ENSG00000175224.12	ATG13	chr11	+	46639874	46639925	46639117	46639440	46665828	46665910	48488	3	6	1	1	2	3	10	7	12	11	20	16	2	0	1	1	1	2	0	1	0	3	0	0	0	1	2	0	1	1	1	1	2	2	3	0	1	3
74633	ENSG00000143621.12	ILF2	chr1	-	153642311	153642354	153640928	153641033	153642646	153642706	74633	376	180	59	268	324	94	18	6	6	1	7	3	332	311	242	159	195	257	203	165	236	456	100	118	319	158	151	104	49	275	169	94	245	173	333	212	152	365
83695	ENSG00000187688.10	TRPV2	chr17	+	16335097	16335164	16332130	16332296	16335279	16335614	83695	79	13	11	50	44	54	0	0	6	2	0	9	10	10	14	12	13	25	15	53	3	5	12	18	4	16	40	14	35	9	6	4	12	11	10	7	10	6
44961	ENSG00000034677.7	RNF19A	chr8	-	101276261	101276423	101269287	101271474	101276898	101277013	44961	18	78	6	385	19	13	3	3	4	1	2	1	24	47	67	8	61	31	14	9	35	84	15	16	118	2	33	10	15	55	14	4	6	22	30	21	121	107
54699	ENSG00000247774.2	PCED1B-AS1	chr12	-	47603063	47603265	47599683	47599852	47604422	47604544	54699	22	18	14	53	3	14	1	0	1	5	0	5	6	8	40	19	35	15	57	56	5	2	15	13	2	17	16	2	50	8	7	7	14	28	7	4	117	29
29481	ENSG00000184428.8	TOP1MT	chr8	-	144416277	144416455	144413393	144413509	144416909	144416965	29481	29	4	8	5	11	9	74	12	11	9	66	20	1	4	6	0	1	1	4	3	0	0	1	0	0	7	1	1	5	1	0	1	0	1	0	8	1	1
68638	ENSG00000101773.12	RBBP8	chr18	+	20573683	20573810	20572710	20573602	20576336	20576425	68638	65	61	20	116	92	14	0	3	0	0	3	0	76	38	44	27	50	52	57	77	83	148	7	14	86	19	38	41	24	38	83	14	20	21	22	37	41	332
120236	ENSG00000161202.13	DVL3	chr3	+	183881444	183881514	183873349	183873584	183882054	183882176	120236	73	60	12	25	95	24	0	0	0	0	2	1	65	36	42	40	15	66	57	54	42	31	41	32	20	41	56	35	48	17	37	17	20	53	55	30	38	31
145852	ENSG00000168488.14	ATXN2L	chr16	+	28837560	28837711	28837090	28837162	28840721	28840813	145852	224	161	150	171	238	101	4	5	2	2	9	1	208	138	141	96	47	231	123	76	109	79	71	98	44	50	96	68	54	102	136	90	90	95	190	115	135	62
105293	ENSG00000172590.14	MRPL52	chr14	+	23302626	23302691	23299395	23299463	23303380	23303555	105293	198	79	33	64	265	71	21	7	2	10	16	3	54	25	67	49	164	55	104	218	71	89	30	31	81	124	100	72	134	86	103	53	156	61	23	54	44	55
119027	ENSG00000114904.8	NEK4	chr3	-	52777367	52777477	52775426	52775515	52778254	52778321	119027	15	12	3	12	9	6	1	1	1	1	3	0	18	7	15	13	24	16	19	51	10	32	21	14	18	7	25	14	20	10	21	6	7	35	8	31	17	57
25368	ENSG00000176261.11	ZBTB8OS	chr1	-	33099551	33099711	33087441	33087549	33116033	33116504	25368	21	9	1	6	30	5	1	1	2	1	2	4	3	4	11	0	9	3	7	22	5	6	1	1	3	9	8	5	20	1	3	0	3	4	3	9	5	3
17570	ENSG00000135387.15	CAPRIN1	chr11	+	34119244	34119308	34118742	34118843	34120849	34122011	17570	209	128	90	185	253	127	5	1	2	7	9	3	145	64	162	79	146	92	107	162	137	218	66	75	181	61	69	70	90	85	115	67	72	129	125	96	139	221
61616	ENSG00000059378.8	PARP12	chr7	-	139737514	139737656	139734034	139734131	139746683	139746807	61616	40	34	49	57	44	43	1	3	3	0	2	3	21	38	34	23	6	18	30	30	23	40	35	34	62	32	35	34	57	11	22	32	19	14	31	16	80	34
76704	ENSG00000234420.3	ZNF37BP	chr10	-	43020987	43021108	43019059	43019186	43046004	43048256	76704	1	1	3	0	0	0	14	6	4	1	8	1	0	0	1	0	1	3	0	2	0	3	4	0	7	0	10	1	5	3	0	4	0	2	3	1	0	3
163309	ENSG00000130726.7	TRIM28	chr19	+	59057130	59057263	59056304	59056464	59058742	59058878	163309	469	408	160	329	524	246	0	0	1	36	4	0	384	235	328	208	135	414	233	329	236	148	98	201	133	193	216	112	135	125	279	70	177	183	253	254	311	114
64683	ENSG00000215039.2	CD27-AS1	chr12	-	6552711	6552883	6548326	6548842	6556126	6556253	64683	18	10	27	5	9	6	0	1	2	1	1	0	19	15	14	6	14	10	19	33	12	22	61	1	27	24	85	26	104	10	13	26	27	3	15	36	7	10
102451	ENSG00000128245.10	YWHAH	chr22	+	32341485	32341664	32340507	32340806	32352125	32352469	102451	28	1	15	33	12	2	43	12	29	78	34	22	7	22	13	27	3	73	31	27	22	11	18	25	21	4	40	21	5	83	28	19	11	27	91	60	3	164
75704	ENSG00000140521.7	POLG	chr15	-	89867337	89867458	89867045	89867132	89868680	89868917	75704	89	53	73	242	98	104	0	2	1	3	0	3	119	49	105	77	30	146	80	80	44	101	37	47	22	28	142	46	61	24	134	42	24	71	38	76	108	24
128804	ENSG00000038219.8	BOD1L1	chr4	-	13574325	13574466	13571129	13571752	13578461	13578615	128804	16	17	13	27	29	16	27	20	23	39	23	32	20	11	18	13	38	27	23	9	59	99	20	14	43	9	34	20	16	18	14	20	25	48	24	22	37	78
104362	ENSG00000168675.14	LDLRAD4	chr18	+	13621115	13621270	13612617	13612773	13645125	13645658	104362	60	125	40	139	94	113	1	0	6	1	3	11	28	15	36	11	808	126	441	250	93	46	44	26	129	18	130	6	35	43	108	22	3	18	17	49	89	153
87339	ENSG00000143119.8	CD53	chr1	+	111436948	111437023	111415775	111415870	111441745	111442198	87339	3	8	7	14	7	15	0	0	0	2	0	4	29	14	27	19	9	25	29	33	38	50	11	20	24	14	44	22	21	5	20	14	15	15	22	38	12	26
80153	ENSG00000080603.12	SRCAP	chr16	+	30733442	30733607	30731482	30731652	30734904	30736689	80153	33	17	11	22	26	10	1	0	0	2	1	2	35	22	16	15	0	55	13	9	22	9	10	14	16	5	17	5	3	15	5	12	19	27	40	22	24	10
95192	ENSG00000175390.8	EIF3F	chr11	+	8013327	8013518	8008902	8009263	8013630	8013710	95192	19	12	12	11	19	8	3	0	2	0	0	0	20	12	22	14	9	13	13	11	17	16	16	17	24	8	17	23	6	11	7	41	23	20	26	3	14	14
25233	ENSG00000058600.11	POLR3E	chr16	+	22334170	22334252	22330146	22330267	22335674	22335734	25233	42	44	9	94	22	40	0	2	0	4	0	1	26	11	33	19	9	43	25	27	18	17	13	14	16	12	28	8	18	8	20	8	19	27	11	14	112	19
127878	ENSG00000100379.13	KCTD17	chr22	+	37456862	37456962	37455352	37455478	37457578	37457604	127878	17	12	5	4	12	11	1	2	1	1	4	1	10	2	16	3	7	20	16	22	28	4	9	10	18	32	16	1	22	8	8	3	6	5	7	15	8	7
360	ENSG00000117528.7	ABCD3	chr1	+	94972093	94972198	94965050	94965170	94980701	94980758	360	46	38	47	15	58	48	7	0	7	0	4	3	11	7	8	8	2	6	12	19	9	35	13	6	14	4	9	10	31	3	6	13	2	9	9	2	23	34
27443	ENSG00000142765.13	SYTL1	chr1	+	27677748	27677827	27677284	27677443	27677946	27678046	27443	412	35	93	131	242	230	12	1	26	9	8	33	42	60	30	30	18	52	52	69	10	11	74	90	8	92	133	8	177	27	82	15	35	22	27	104	13	15
134596	ENSG00000043514.11	TRIT1	chr1	-	40318402	40318548	40315790	40315933	40319641	40319740	134596	10	12	7	14	18	10	2	3	1	3	0	1	11	5	7	8	16	9	12	15	4	42	7	3	8	5	18	6	8	5	8	5	8	9	15	11	12	12
163308	ENSG00000130726.7	TRIM28	chr19	+	59057130	59057263	59056304	59056464	59058963	59059080	163308	107	96	41	80	134	57	0	0	0	7	1	0	118	71	73	61	27	115	57	77	74	39	31	62	45	48	67	27	28	29	60	14	41	41	84	69	77	37
113904	ENSG00000122557.5	HERPUD2	chr7	-	35709824	35709938	35707043	35707198	35733793	35734176	113904	29	46	27	68	27	10	0	6	0	9	1	0	56	62	64	33	14	81	27	38	45	22	26	31	50	16	75	7	25	16	29	13	23	58	35	70	73	33
1397	ENSG00000110321.11	EIF4G2	chr11	-	10826459	10826562	10825918	10825965	10827453	10827594	1397	1124	1222	469	2004	1057	348	3	4	4	6	6	1	1396	1501	1819	626	434	1246	1005	871	1525	1991	446	584	2676	379	1183	229	316	1054	559	366	676	685	1668	796	1619	1347
143565	ENSG00000187257.10	RSBN1L	chr7	+	77378740	77379381	77365726	77365843	77394811	77394949	143565	76	83	11	138	57	16	0	1	0	1	0	0	73	15	89	27	14	136	30	41	44	129	16	17	116	21	55	5	50	27	37	7	7	56	44	13	119	124
128162	ENSG00000156860.11	FBRS	chr16	+	30677832	30677862	30676958	30677027	30678239	30678311	128162	148	44	128	255	141	168	2	8	4	22	10	2	157	168	43	166	55	206	110	67	99	68	61	115	37	76	111	53	18	93	150	112	160	94	222	161	47	26
35831	ENSG00000043462.7	LCP2	chr5	-	169679437	169679515	169677733	169677889	169680122	169680217	35831	468	162	290	315	488	172	4	7	1	18	1	2	85	64	32	50	19	41	37	54	45	49	29	91	47	16	160	64	68	52	11	65	75	107	93	56	94	21
3886	ENSG00000135316.13	SYNCRIP	chr6	-	86346960	86347074	86333694	86333830	86349938	86350046	3886	116	95	25	204	77	48	0	2	0	0	1	5	288	142	320	134	93	176	115	119	334	672	30	82	398	35	167	40	45	301	97	49	87	126	380	253	257	320
49801	ENSG00000184164.10	CRELD2	chr22	+	50318007	50318103	50316259	50316355	50319064	50319205	49801	40	15	28	72	35	40	0	1	0	5	0	0	48	23	25	46	84	47	69	69	36	35	16	41	4	24	78	48	50	19	66	24	25	10	22	35	22	14
74600	ENSG00000143621.12	ILF2	chr1	-	153635494	153635609	153634511	153635032	153635690	153635752	74600	411	287	112	316	337	153	2	1	1	2	8	1	400	237	428	187	523	308	191	268	309	572	152	165	478	238	198	262	107	271	285	141	402	228	373	237	276	460
68817	ENSG00000196151.6	WDSUB1	chr2	-	160104882	160105023	160092303	160092701	160112706	160112886	68817	26	21	51	1	37	9	0	0	0	0	2	0	26	41	37	12	30	33	39	38	42	56	36	47	35	35	7	40	30	18	19	31	11	43	39	22	23	47
117014	ENSG00000130589.12	HELZ2	chr20	-	62197730	62197806	62193872	62197584	62198196	62198980	117014	23	7	4	36	3	23	0	0	1	6	0	5	2	2	3	3	1	7	2	2	5	3	4	3	7	4	1	1	6	3	14	9	3	8	4	2	28	4
138751	ENSG00000071794.11	HLTF	chr3	-	148759276	148759455	148757817	148757943	148759952	148760077	138751	35	40	10	28	61	9	8	7	1	0	13	1	12	14	5	6	6	18	15	20	6	32	6	7	23	3	8	1	4	7	15	8	3	19	4	13	16	27
163294	ENSG00000130726.7	TRIM28	chr19	+	59056791	59056904	59056304	59056464	59058963	59059080	163294	213	23	44	174	226	36	0	0	0	7	1	0	139	84	19	93	6	128	100	85	57	58	32	54	38	70	82	2	2	60	156	26	51	60	55	107	17	41
68816	ENSG00000134324.7	LPIN1	chr2	+	11959609	11959724	11955213	11955366	11960536	11960640	68816	27	22	19	86	37	101	0	1	0	0	0	0	152	37	61	50	71	142	79	34	51	84	14	33	17	11	39	21	29	26	70	25	10	38	122	54	115	41
69072	ENSG00000010322.11	NISCH	chr3	+	52523351	52523694	52521211	52522621	52525367	52525529	69072	227	36	112	103	155	84	2	1	3	3	1	2	108	137	29	62	15	68	80	98	69	78	113	40	44	83	128	38	64	70	154	141	60	48	88	106	28	76
9938	ENSG00000141524.11	TMC6	chr17	-	76113882	76114016	76113548	76113725	76115051	76115127	9938	324	39	135	99	194	256	2	1	1	3	1	4	101	91	60	127	87	202	87	32	35	48	119	74	15	45	371	56	205	82	238	50	96	81	79	95	75	8
127544	ENSG00000158545.11	ZC3H18	chr16	+	88694029	88694190	88691009	88691153	88694327	88694527	127544	87	44	71	134	100	70	1	0	1	2	2	1	127	125	39	64	56	114	86	67	117	60	64	65	70	47	66	50	42	63	73	83	49	96	140	131	43	38
84207	ENSG00000090615.8	GOLGA3	chr12	-	133393125	133393398	133389892	133390005	133398581	133398898	84207	45	13	35	45	57	32	3	2	15	1	6	4	50	20	26	44	28	63	50	176	24	35	14	35	28	11	53	8	22	23	36	12	20	65	55	46	33	31
157009	ENSG00000167483.13	FAM129C	chr19	+	17660252	17660336	17657494	17657606	17662594	17662835	157009	15	7	3	7	13	3	1	0	0	0	0	0	88	327	38	6	87	111	180	101	169	19	194	124	276	608	103	41	866	51	165	81	110	50	24	324	27	177
100327	ENSG00000099804.4	CDC34	chr19	+	541183	541252	536993	537147	541338	541426	100327	4	1	5	13	7	6	24	36	14	175	26	103	5	1	0	5	1	6	2	0	6	1	7	1	0	1	2	1	0	0	5	1	1	4	1	1	0	0
97762	ENSG00000175061.13	C17orf76-AS1	chr17	+	16344387	16344444	16343498	16343567	16344681	16345342	97762	3436	1413	388	1106	1040	926	131	80	19	75	62	64	842	2647	740	781	1498	833	1143	1688	1790	1515	467	623	2756	1562	1582	1048	396	2751	388	915	1474	1111	888	1974	798	2610
59590	ENSG00000181404.13	XXyac-YRM2039.2	chr9	-	17343	17479	16968	17166	17718	17855	59590	79	29	19	21	39	33	8	1	4	0	0	1	17	13	21	12	13	20	18	44	5	23	34	17	26	39	25	29	64	18	24	11	28	30	5	22	6	12
32150	ENSG00000108219.10	TSPAN14	chr10	+	82228302	82228443	82214108	82214127	82264483	82264534	32150	6	2	3	7	6	4	0	0	0	1	2	1	16	6	15	8	1	19	7	9	6	9	2	9	6	11	16	2	6	5	23	17	6	21	17	22	11	4
118010	ENSG00000138363.10	ATIC	chr2	+	216189902	216190052	216184387	216184454	216190709	216190862	118010	68	23	6	12	45	13	2	5	4	0	1	1	9	10	12	5	12	14	23	39	10	5	5	0	24	46	14	2	15	6	8	7	15	10	11	17	19	24
64295	ENSG00000225484.2	RP11-773D16.1	chr10	-	81568514	81568588	81565794	81565878	81574368	81574472	64295	45	27	72	18	47	28	3	2	8	5	3	0	48	25	36	41	46	27	46	35	27	119	18	22	23	17	20	48	24	61	22	39	33	33	24	32	39	19
95184	ENSG00000171159.4	C9orf16	chr9	+	130924282	130924623	130922637	130922765	130925721	130925825	95184	41	16	23	30	58	37	143	52	85	72	175	136	24	22	6	34	40	20	19	10	21	23	22	9	13	31	27	10	17	10	16	15	9	13	25	29	15	19
64106	ENSG00000130023.11	ERMARD	chr6	+	170176550	170176769	170175973	170176161	170179277	170179391	64106	73	28	129	27	44	71	6	0	0	0	7	1	12	37	19	6	10	43	21	32	26	29	139	16	58	65	63	37	99	5	30	42	49	36	13	21	14	22
145599	ENSG00000071462.7	WBSCR22	chr7	+	73108321	73108380	73106925	73106976	73111934	73112024	145599	67	62	37	69	63	105	2	1	1	8	4	0	101	16	41	65	144	52	74	70	70	116	28	42	18	43	38	76	36	43	55	41	39	45	72	78	69	50
74599	ENSG00000143621.12	ILF2	chr1	-	153635494	153635609	153635180	153635271	153636518	153636606	74599	434	303	116	344	425	180	2	1	1	1	3	2	398	273	438	232	585	306	259	260	370	593	152	160	538	267	204	284	116	269	258	167	426	226	383	245	296	514
101016	ENSG00000129235.6	TXNDC17	chr17	+	6545072	6545154	6544346	6544547	6545568	6545644	101016	81	34	12	40	65	35	3	7	1	5	3	1	53	24	32	22	73	28	34	74	40	116	11	12	14	16	33	43	56	17	21	13	14	19	34	14	66	59
64800	ENSG00000070756.9	PABPC1	chr8	-	101725314	101725409	101724879	101725017	101727698	101727829	64800	1189	1231	330	2814	858	736	9	27	28	16	9	4	1590	750	1299	817	712	2712	999	1078	936	580	366	479	769	460	1171	595	425	1042	1115	1107	997	752	641	1586	2427	758
80285	ENSG00000134109.6	EDEM1	chr3	+	5252804	5252901	5249777	5249948	5255003	5255207	80285	50	41	3	87	27	24	2	1	0	2	1	1	120	27	254	52	8	86	39	27	58	103	31	42	115	5	80	9	21	76	66	12	11	92	68	70	103	146
82339	ENSG00000187555.10	USP7	chr16	-	8994386	8994487	8993031	8993045	8994846	8994914	82339	101	137	135	163	109	68	2	1	0	1	1	1	171	159	181	107	145	211	191	111	202	133	98	121	178	62	108	91	47	61	85	89	80	151	209	132	165	218
75662	ENSG00000140521.7	POLG	chr15	-	89866634	89866742	89862458	89862581	89867045	89867132	75662	56	47	42	143	46	62	0	4	0	12	0	1	51	18	62	51	31	93	32	32	28	62	20	30	12	24	54	31	32	12	53	15	18	29	20	45	72	16
145095	ENSG00000156639.7	ZFAND3	chr6	+	37897734	37897775	37787274	37787792	38029368	38029551	145095	16	5	5	28	25	9	1	0	1	0	2	2	25	20	23	17	6	38	21	13	15	41	5	15	18	8	38	12	6	14	12	9	9	17	16	28	14	9
99773	ENSG00000172922.4	RNASEH2C	chr11	-	65487151	65487280	65482366	65482788	65487515	65487635	99773	135	40	23	13	135	29	0	0	0	2	2	0	47	74	46	5	108	88	103	218	58	29	31	33	36	189	65	57	121	70	131	108	193	52	19	55	26	60
50779	ENSG00000136937.8	NCBP1	chr9	+	100407398	100407506	100405485	100405642	100407892	100408014	50779	29	29	12	19	26	15	0	0	2	1	2	0	28	14	26	3	5	33	13	26	35	51	5	12	59	2	30	6	21	13	9	14	3	46	26	19	32	49
60348	ENSG00000108294.4	PSMB3	chr17	+	36916683	36916861	36912135	36912243	36920371	36920484	60348	535	257	135	251	477	148	2	6	4	7	4	3	194	88	208	117	361	227	275	477	138	289	43	81	101	271	241	322	326	141	432	105	271	175	129	168	181	171
139589	ENSG00000109685.13	WHSC1	chr4	+	1944065	1944292	1941380	1941505	1952798	1952930	139589	21	7	5	6	32	2	54	21	2	10	60	2	10	4	1	2	5	7	3	6	3	3	1	3	1	1	3	0	2	7	10	6	1	4	3	6	1	10
163293	ENSG00000130726.7	TRIM28	chr19	+	59056791	59056904	59056304	59056464	59058742	59058878	163293	213	24	46	176	226	36	0	0	1	36	4	0	143	86	25	96	7	133	104	86	57	58	32	55	42	70	83	2	2	61	156	26	51	60	60	110	21	46
66635	ENSG00000050426.11	LETMD1	chr12	+	51449926	51450028	51445874	51445990	51450132	51450285	66635	56	30	25	12	38	17	7	2	0	0	3	2	12	26	22	12	16	11	15	14	24	11	21	24	36	30	17	17	15	14	7	15	26	36	10	21	20	29
77109	ENSG00000173039.14	RELA	chr11	-	65426188	65426293	65423325	65423406	65427136	65427268	77109	83	105	52	165	80	101	1	5	0	12	5	8	166	179	129	124	64	134	172	87	121	92	90	96	101	59	215	86	43	166	124	90	133	128	239	184	157	33
88233	ENSG00000108799.8	EZH1	chr17	-	40871122	40871225	40870471	40870635	40872290	40872467	88233	38	17	31	9	36	19	1	3	1	3	3	1	19	5	19	10	7	27	16	16	15	24	15	10	15	8	26	24	33	7	21	18	12	52	9	12	41	12
111118	ENSG00000131373.10	HACL1	chr3	-	15626754	15626849	15624383	15624496	15631046	15631119	111118	8	2	4	3	8	7	2	4	1	3	2	0	9	8	4	3	1	3	12	8	7	4	5	4	15	2	17	3	5	1	3	2	3	12	15	20	9	6
159286	ENSG00000169919.12	GUSB	chr7	-	65444713	65444898	65441001	65441189	65445210	65445396	159286	55	75	22	26	51	20	11	9	7	2	12	8	55	35	58	16	32	97	38	51	63	28	18	37	60	48	119	31	29	56	88	17	55	41	25	87	27	76
53282	ENSG00000152234.11	ATP5A1	chr18	-	43673145	43673328	43671647	43671817	43675018	43675097	53282	45	15	22	7	15	30	310	217	142	170	241	126	9	39	1	9	6	12	4	7	4	18	11	24	5	12	17	0	8	14	3	8	5	22	19	7	4	6
945	ENSG00000153113.19	CAST	chr5	+	96082045	96082129	96078358	96078460	96083048	96083096	945	28	36	34	117	27	3	0	0	0	6	0	0	45	19	45	33	32	83	49	89	10	74	25	85	24	13	386	60	65	45	55	28	63	44	25	27	171	27
150539	ENSG00000014138.4	POLA2	chr11	+	65048462	65048618	65047008	65047097	65049140	65049203	150539	80	44	4	9	100	6	2	2	0	1	7	1	22	28	5	5	8	20	21	53	13	3	5	20	15	37	14	5	29	9	14	9	24	15	7	21	17	10
11481	ENSG00000037897.12	METTL1	chr12	-	58163554	58163739	58163347	58163461	58164876	58165040	11481	29	15	7	6	45	3	2	1	0	0	2	1	58	22	14	46	105	25	20	30	10	32	3	13	25	29	22	22	22	45	25	6	31	6	37	25	18	13
133615	ENSG00000070882.8	OSBPL3	chr7	-	24846394	24846521	24843933	24844056	24849425	24849570	133615	73	19	64	148	78	43	2	0	2	6	2	2	19	10	21	8	12	32	23	26	17	24	17	24	27	10	58	14	12	9	36	25	7	6	17	24	31	27
139961	ENSG00000105671.7	DDX49	chr19	+	19035041	19035117	19033518	19033553	19035431	19035508	139961	86	54	21	65	65	41	1	6	0	3	2	2	76	44	51	45	66	76	65	71	53	78	19	38	35	82	76	30	47	31	58	22	24	44	71	61	55	39
155584	ENSG00000135297.11	MTO1	chr6	+	74190015	74190090	74189658	74189849	74190397	74190528	155584	6	5	1	1	2	1	20	18	11	18	28	2	1	0	1	0	0	2	1	2	1	0	1	0	0	1	3	1	6	1	0	0	1	0	0	3	1	1
137301	ENSG00000174915.7	PTDSS2	chr11	+	473894	473977	460186	460288	479084	479152	137301	24	10	7	21	25	6	3	0	1	3	2	2	9	8	14	4	11	4	15	21	15	5	7	6	10	11	23	3	13	16	9	17	7	7	6	18	9	8
82973	ENSG00000198952.7	SMG5	chr1	-	156220648	156220787	156219014	156220461	156222204	156222295	82973	81	56	68	103	113	92	0	0	1	0	0	1	140	66	59	85	81	87	55	63	111	112	39	71	39	57	100	71	57	30	59	37	36	59	137	90	80	61
123592	ENSG00000182568.12	SATB1	chr3	-	18462248	18462483	18458393	18458570	18486098	18486365	123592	279	129	92	378	121	99	8	0	1	4	4	0	49	124	82	64	43	63	33	113	100	61	117	61	302	155	200	58	104	80	94	116	108	156	60	144	329	118
70577	ENSG00000172053.10	QARS	chr3	-	49139052	49139138	49138787	49138874	49139260	49139332	70577	371	181	140	128	186	146	15	19	41	12	26	35	162	311	146	156	122	221	188	275	259	110	114	139	147	250	281	90	129	166	120	98	181	246	166	326	131	244
108468	ENSG00000196839.8	ADA	chr20	-	43252842	43252970	43251469	43251719	43257687	43257810	108468	542	136	344	39	301	437	12	2	4	0	1	4	31	161	60	33	45	110	82	121	77	43	125	54	92	196	84	58	175	38	81	64	58	36	30	187	34	20
44172	ENSG00000122490.14	PQLC1	chr18	-	77693968	77694022	77662420	77664183	77703328	77703462	44172	6	4	2	8	1	6	5	7	3	29	9	16	16	9	10	18	23	18	21	17	30	23	22	4	11	10	16	31	11	14	23	20	19	18	11	5	22	1
32317	ENSG00000198265.7	HELZ	chr17	-	65190082	65190158	65186272	65186471	65197244	65197301	32317	23	34	40	35	19	13	0	1	4	0	2	0	19	16	23	24	13	22	24	8	42	114	14	39	46	5	22	37	4	34	18	23	25	45	49	37	34	19
162746	ENSG00000089597.12	GANAB	chr11	-	62397285	62397429	62397059	62397156	62397668	62397748	162746	323	95	26	101	324	106	7	2	4	8	5	11	137	77	112	43	30	173	159	254	66	32	55	66	78	175	211	63	143	128	122	60	150	121	60	165	137	58
151850	ENSG00000090975.8	PITPNM2	chr12	-	123488940	123489036	123485600	123485705	123489786	123490095	151850	265	66	104	40	196	166	6	4	3	8	3	10	5	63	33	14	76	36	233	135	19	6	41	18	17	30	61	2	36	9	2	8	1	54	23	9	25	31
86246	ENSG00000253710.1	ALG11	chr13	+	52593048	52593279	52586549	52586598	52602454	52603800	86246	9	13	12	14	8	6	1	2	2	1	2	1	17	19	22	3	15	7	6	8	23	45	5	10	22	14	13	5	3	6	3	4	10	14	18	13	16	14
82355	ENSG00000187555.10	USP7	chr16	-	8993460	8993614	8992977	8993045	8994846	8994914	82355	183	191	262	227	183	146	2	1	0	1	1	1	248	285	231	148	198	333	219	108	295	194	218	168	310	100	224	142	79	97	158	162	136	245	315	162	222	344
132003	ENSG00000169826.6	CSGALNACT2	chr10	+	43659313	43659492	43650344	43651258	43662451	43662546	132003	79	116	54	147	79	63	2	3	0	0	12	1	46	118	61	38	78	142	81	67	88	420	16	65	185	12	61	147	21	107	123	121	61	81	99	287	107	126
50561	ENSG00000175216.10	CKAP5	chr11	-	46798988	46799102	46797804	46797933	46799688	46799863	50561	40	41	18	27	48	11	3	0	2	1	7	0	15	15	32	11	13	23	30	40	16	80	10	15	25	9	17	5	16	15	15	8	11	29	17	17	25	27
73417	ENSG00000013441.11	CLK1	chr2	-	201722440	201722607	201721613	201721708	201722695	201722812	73417	1325	1086	719	1460	663	556	4	7	0	8	15	2	1067	3271	1871	656	340	1911	936	635	3363	2020	1046	1031	11008	1269	1230	336	198	840	295	722	562	2158	2220	1206	1218	3890
37692	ENSG00000175334.3	BANF1	chr11	+	65770705	65770844	65769549	65770041	65771096	65771617	37692	218	91	36	63	263	105	8	4	6	1	10	5	66	46	109	72	208	114	141	268	43	72	15	47	42	118	88	93	235	79	151	81	178	41	48	77	63	53
136763	ENSG00000137275.9	RIPK1	chr6	+	3089814	3089891	3085492	3085642	3104458	3104549	136763	36	48	35	76	36	15	3	4	4	4	3	3	58	21	42	24	15	50	38	13	29	148	34	28	41	10	43	23	7	14	32	22	14	53	31	12	79	34
18376	ENSG00000140612.9	SEC11A	chr15	-	85234765	85234875	85213955	85214013	85259255	85259947	18376	49	30	21	63	52	46	2	3	2	3	2	1	42	31	22	24	54	32	44	39	26	83	15	19	35	23	50	21	18	35	35	17	33	27	25	29	24	87
10342	ENSG00000141959.12	PFKL	chr21	+	45724157	45724338	45719933	45720073	45726563	45726637	10342	2	1	0	1	0	1	11	0	1	16	13	7	6	2	3	4	1	3	4	3	15	8	5	12	7	6	30	6	6	1	38	11	8	19	9	33	2	6
98499	ENSG00000067596.6	DHX8	chr17	+	41598118	41598247	41594534	41597635	41598736	41598933	98499	115	140	159	77	116	92	2	9	5	5	6	6	93	106	98	93	94	83	63	45	139	177	71	77	218	32	70	105	34	93	80	97	82	103	156	76	95	83
151095	ENSG00000128595.12	CALU	chr7	+	128394315	128394509	128388626	128388858	128398924	128399091	151095	43	58	5	77	56	7	5	8	3	0	12	2	136	35	65	45	38	9	43	40	88	100	10	17	41	32	34	8	14	34	18	5	13	27	40	28	59	68
15321	ENSG00000052749.9	RRP12	chr10	-	99132492	99132560	99131829	99131923	99132802	99132957	15321	20	35	15	52	41	57	0	5	1	2	3	1	80	19	40	79	94	182	45	24	96	44	15	57	56	21	303	31	13	64	125	22	29	35	342	537	66	11
70295	ENSG00000017483.10	SLC38A5	chrX	-	48320103	48320183	48319034	48319150	48320392	48320530	70295	7	4	2	6	15	3	0	0	1	0	1	0	19	6	7	4	5	9	17	17	25	6	1	0	8	24	13	10	18	23	23	15	19	5	6	11	9	8
61453	ENSG00000115053.11	NCL	chr2	-	232321996	232322068	232321711	232321835	232322353	232322511	61453	25	15	7	5	18	5	293	310	67	337	388	180	35	38	19	23	54	16	48	19	33	27	18	11	44	39	45	12	7	46	12	25	24	11	38	37	5	52
109965	ENSG00000145868.12	FBXO38	chr5	+	147806775	147807510	147805084	147805264	147812986	147813087	109965	150	84	145	115	135	141	10	3	1	1	1	0	56	72	58	59	51	72	87	67	61	160	116	38	116	72	180	57	88	30	81	83	79	185	46	66	120	123
165414	ENSG00000139436.16	GIT2	chr12	-	110388971	110389121	110385060	110385309	110390896	110391039	165414	106	82	78	68	96	174	5	7	5	3	3	3	56	56	88	59	37	76	97	94	52	101	125	77	98	52	113	53	81	75	49	108	89	107	37	98	49	63
152098	ENSG00000152256.9	PDK1	chr2	+	173429230	173429415	173426947	173427019	173429705	173429801	152098	7	4	0	11	7	3	1	0	1	1	0	0	43	7	36	12	3	23	12	22	37	36	7	18	31	5	21	1	18	10	19	3	13	31	38	17	39	58
24518	ENSG00000167302.5	ENTHD2	chr17	-	79211350	79211460	79211186	79211259	79212313	79212673	24518	25	3	27	6	18	5	1	1	3	0	1	2	10	6	2	12	0	4	3	4	4	8	7	7	1	6	12	5	6	4	9	7	6	8	8	7	8	6
72646	ENSG00000164944.7	KIAA1429	chr8	-	95547066	95547235	95543190	95543313	95549330	95549379	72646	66	57	60	90	89	20	4	4	6	3	6	2	48	37	31	38	13	77	35	33	59	136	32	44	69	8	77	21	20	73	18	33	27	70	89	49	50	109
107335	ENSG00000164088.13	PPM1M	chr3	+	52280989	52281244	52280710	52280828	52281697	52281810	107335	108	17	13	19	31	39	8	0	0	1	3	1	7	13	2	2	1	12	9	8	6	2	8	13	4	13	17	3	27	14	3	4	8	8	4	15	14	9
137827	ENSG00000198001.9	IRAK4	chr12	+	44166714	44166789	44165982	44166165	44167767	44167832	137827	28	8	10	14	19	7	2	1	4	1	4	0	6	11	5	2	2	7	13	7	9	5	9	1	18	3	17	1	17	4	3	2	3	11	8	8	3	15
109966	ENSG00000145868.12	FBXO38	chr5	+	147806775	147807285	147805084	147805264	147812986	147813087	109966	129	64	117	89	107	108	10	3	1	1	1	0	38	51	50	42	38	48	69	50	42	113	108	26	98	60	131	41	56	21	55	61	61	119	38	45	84	93
87874	ENSG00000186517.9	ARHGAP30	chr1	-	161029403	161029506	161026177	161026322	161039317	161039660	87874	136	38	6	54	65	50	4	1	3	6	9	4	24	26	29	11	14	20	39	58	10	18	8	4	9	33	61	8	54	19	44	5	25	17	8	32	53	10
6729	ENSG00000090006.13	LTBP4	chr19	+	41128854	41128926	41128305	41128572	41129508	41129637	6729	36	4	17	5	44	49	3	0	1	1	1	5	5	5	2	14	7	11	19	10	8	2	19	7	4	22	10	7	9	5	8	8	7	8	2	8	9	3
144508	ENSG00000196449.3	YRDC	chr1	-	38269973	38270116	38268615	38269669	38272528	38272648	144508	168	133	36	110	143	38	3	2	0	0	2	0	255	334	228	143	113	83	170	116	147	186	107	82	209	189	200	83	33	234	117	58	123	137	285	197	109	144
84330	ENSG00000100242.11	SUN2	chr22	-	39135726	39135948	39135346	39135431	39136271	39137055	84330	351	103	84	330	289	413	8	0	2	6	3	10	408	213	234	210	319	945	917	1362	160	105	259	186	104	378	866	194	481	368	773	213	662	426	230	417	373	72
120642	ENSG00000127124.9	HIVEP3	chr1	-	42041214	42041360	41984072	41984159	42094419	42094618	120642	10	4	1	8	5	12	6	0	3	0	5	4	6	4	2	3	11	2	11	4	2	8	2	4	3	1	15	12	2	0	8	1	1	2	6	1	6	2
32817	ENSG00000174227.11	PIGG	chr4	+	502617	502759	501193	501382	509761	509974	32817	67	36	34	75	48	47	4	1	2	6	5	2	58	28	42	19	32	28	25	35	39	49	11	19	42	23	55	17	25	9	28	22	21	48	50	18	46	34
7883	ENSG00000053900.6	ANAPC4	chr4	+	25419237	25419361	25418046	25418220	25419776	25420111	7883	115	30	154	35	121	97	6	2	10	0	6	1	38	60	46	15	34	37	64	81	45	68	125	21	76	75	92	52	230	11	81	87	72	41	24	30	38	50
159949	ENSG00000006114.11	SYNRG	chr17	-	35880281	35880317	35878989	35879174	35880640	35880751	159949	32	10	21	11	27	28	2	3	0	15	0	0	16	17	11	6	13	5	8	15	8	11	13	3	9	12	13	11	41	3	15	2	10	6	2	3	17	7
149417	ENSG00000215021.4	PHB2	chr12	-	7076333	7076401	7075586	7075663	7077054	7077184	149417	294	205	149	74	249	68	2	3	5	0	1	0	134	206	128	76	275	121	187	230	178	103	142	119	221	221	173	243	146	198	173	160	211	148	123	177	116	205
29196	ENSG00000156802.8	ATAD2	chr8	-	124384876	124384926	124383909	124384075	124392768	124392917	29196	29	95	6	18	45	4	4	10	0	0	10	0	15	39	15	5	3	55	18	14	33	30	8	5	57	4	17	4	4	28	13	15	11	17	9	35	10	132
50940	ENSG00000137409.14	MTCH1	chr6	-	36949363	36949448	36946280	36946387	36953628	36953901	50940	192	170	182	158	199	222	14	6	19	15	12	20	226	140	143	159	72	233	125	68	118	311	118	137	85	77	214	141	56	78	185	103	135	155	199	163	118	74
146828	ENSG00000183258.7	DDX41	chr5	-	176939780	176939877	176939496	176939646	176940353	176940485	146828	98	36	55	67	96	33	1	2	2	2	1	2	81	45	39	65	138	64	77	79	73	107	41	26	53	49	53	99	48	25	81	44	83	54	74	46	43	37
78268	ENSG00000028203.13	VEZT	chr12	+	95650325	95650398	95645715	95645847	95656681	95656857	78268	16	39	16	34	36	27	0	1	1	0	4	0	43	30	43	62	9	37	39	16	76	155	14	46	88	7	24	18	8	57	18	20	22	60	81	44	25	39
163470	ENSG00000165688.7	PMPCA	chr9	+	139309004	139309099	139307261	139307344	139310742	139310843	163470	75	60	58	65	70	67	2	1	5	3	6	2	139	45	73	28	96	65	107	61	70	79	35	63	36	38	73	52	44	31	57	42	30	72	58	85	91	33
123300	ENSG00000163466.11	ARPC2	chr2	+	219099074	219099120	219093460	219093573	219110142	219110269	123300	171	123	52	230	193	43	1	1	4	5	3	4	85	64	119	57	46	104	101	116	96	202	33	28	97	75	163	50	86	69	114	40	85	59	83	63	151	91
29753	ENSG00000164024.7	METAP1	chr4	+	99958917	99959092	99956550	99956611	99960524	99960616	29753	2	4	4	3	9	4	9	23	0	37	14	2	0	0	0	0	1	2	4	0	3	0	1	2	6	0	2	2	1	0	0	1	0	3	2	1	0	0
74101	ENSG00000119979.11	FAM45A	chr10	+	120879852	120879964	120877030	120877179	120882980	120883081	74101	22	8	13	11	3	48	3	4	1	1	0	2	6	1	3	4	5	7	5	2	5	13	10	4	4	3	3	4	3	10	6	3	6	10	4	8	5	6
94247	ENSG00000179335.14	CLK3	chr15	+	74914834	74914901	74914460	74914557	74917242	74917359	94247	110	150	105	218	93	128	2	1	0	2	2	0	166	168	221	94	108	176	100	102	169	140	131	138	214	25	127	99	58	67	120	142	104	170	230	195	114	116
75021	ENSG00000104738.12	MCM4	chr8	+	48883070	48883436	48879924	48880045	48883900	48884028	75021	332	217	22	58	367	66	4	4	0	0	7	1	228	210	46	32	64	219	149	244	184	87	29	37	105	120	92	50	55	104	215	56	115	80	130	149	57	421
69996	ENSG00000178950.12	GAK	chr4	-	853149	853281	844723	844872	853393	853510	69996	2	0	4	6	3	3	2	2	8	12	5	11	1	2	3	6	7	19	9	7	6	10	13	5	0	2	3	5	3	9	8	12	15	4	18	3	2	2
138953	ENSG00000172575.7	RASGRP1	chr15	-	38786582	38786968	38780303	38782889	38792303	38792340	138953	204	121	60	285	182	68	5	3	1	3	1	2	15	1	44	34	14	9	36	26	11	20	6	3	20	2	22	2	22	2	6	1	5	23	20	2	191	45
144943	ENSG00000090520.6	DNAJB11	chr3	+	186299159	186299302	186295456	186295589	186299783	186299866	144943	167	143	145	246	281	181	0	0	0	3	2	1	312	179	234	189	388	202	185	124	305	506	106	160	282	127	212	220	104	180	240	90	117	160	356	205	172	366
34480	ENSG00000092841.14	MYL6	chr12	+	56553406	56553514	56552467	56552495	56553758	56553932	34480	2783	1068	508	1805	2482	1273	57	47	49	161	62	88	1513	805	1711	712	692	2685	1613	1961	1338	1996	516	682	1435	1371	2405	1160	1267	1328	1741	674	1725	1165	1402	1613	1141	1388
26361	ENSG00000180817.7	PPA1	chr10	-	71969950	71970175	71969400	71969441	71973218	71973345	26361	11	5	11	2	10	29	215	208	101	60	219	146	1	22	1	1	9	4	7	3	1	4	0	0	5	4	1	1	0	4	0	6	0	5	2	2	1	2
3423	ENSG00000215788.5	TNFRSF25	chr1	-	6525147	6525282	6524611	6524779	6525499	6525620	3423	49	21	6	88	8	142	1	1	0	7	0	5	9	3	8	15	2	7	5	1	5	14	5	3	16	22	7	6	9	4	10	7	7	10	10	11	156	27
67190	ENSG00000122224.13	LY9	chr1	+	160793970	160794039	160793254	160793586	160797537	160798051	67190	10	11	1	7	2	10	0	1	0	0	1	1	27	15	56	18	353	48	24	5	108	6	7	15	12	12	3	4	28	5	18	4	6	12	3	36	41	14
74681	ENSG00000203666.8	EFCAB2	chr1	+	245180543	245180628	245133630	245133745	245222687	245222760	74681	5	3	2	4	11	6	1	1	0	2	0	0	1	4	2	2	6	15	12	13	3	5	0	4	11	1	12	8	8	11	12	2	17	10	5	11	9	25
23020	ENSG00000156411.5	C14orf2	chr14	-	104387276	104387545	104380297	104380321	104387806	104387838	23020	8	11	13	8	11	2	1	1	2	2	0	3	6	6	7	1	6	1	2	3	11	17	3	7	6	7	3	4	7	9	3	4	4	11	14	1	8	8
12813	ENSG00000106829.14	TLE4	chr9	+	82337873	82337950	82337365	82337516	82339951	82340148	12813	121	125	148	59	271	182	7	20	7	7	13	16	230	297	241	177	142	284	173	94	461	158	355	267	515	256	236	272	219	75	125	280	40	168	301	254	138	181
109621	ENSG00000120992.13	LYPLA1	chr8	-	54965214	54965316	54963571	54963748	54967619	54967693	109621	43	21	4	50	29	10	2	0	1	2	1	0	52	11	36	10	11	21	23	85	28	85	20	14	35	36	47	14	12	43	23	20	31	29	34	39	24	59
1868	ENSG00000254505.4	CHMP4A	chr14	-	24679859	24679974	24679553	24679689	24680620	24680798	1868	190	58	56	44	171	87	6	10	17	8	6	7	53	21	61	36	32	53	72	146	25	93	35	38	47	109	64	108	200	41	102	74	125	52	30	54	91	46
38295	ENSG00000105281.8	SLC1A5	chr19	-	47281931	47282165	47280467	47280662	47285639	47285806	38295	68	265	23	266	79	49	0	1	0	0	2	2	725	425	907	190	136	332	380	327	535	479	30	204	298	165	259	145	31	697	498	67	285	106	787	343	346	367
130272	ENSG00000166783.15	KIAA0430	chr16	-	15705448	15705591	15704831	15704965	15706413	15706634	130272	51	66	18	104	54	34	3	0	6	0	4	1	24	43	74	39	12	172	57	31	48	72	17	29	100	34	78	13	26	37	35	42	28	79	52	87	105	82
96923	ENSG00000091592.11	NLRP1	chr17	-	5437216	5437308	5436623	5436704	5440170	5440260	96923	44	33	12	100	15	85	2	2	0	0	0	3	26	55	76	53	16	81	74	63	55	45	172	56	27	20	103	75	198	65	21	83	80	78	48	137	76	22
143065	ENSG00000170037.9	CNTROB	chr17	+	7838236	7838463	7837846	7837864	7839683	7839800	143065	61	22	4	23	98	32	5	0	4	1	12	5	57	32	25	24	15	26	44	62	41	19	10	11	20	14	27	24	32	14	16	7	21	22	40	40	22	15
16243	ENSG00000141504.7	SAT2	chr17	-	7530680	7530732	7530460	7530544	7530870	7531120	16243	10	18	1	23	7	10	1	1	1	1	0	4	19	11	21	26	33	19	14	30	17	55	9	14	16	26	18	25	28	11	12	24	23	18	11	24	24	5
107243	ENSG00000187741.10	FANCA	chr16	-	89809207	89809346	89807211	89807274	89811366	89811479	107243	62	29	13	6	66	10	2	1	1	0	10	1	19	62	22	2	31	33	28	11	19	5	29	16	9	28	22	30	35	13	52	41	37	24	3	66	8	27
117976	ENSG00000105669.8	COPE	chr19	-	19017768	19017921	19016384	19016438	19021779	19021880	117976	633	321	286	377	645	294	11	18	9	27	11	19	387	262	167	326	750	383	434	569	381	488	164	232	318	584	417	354	265	274	329	366	293	445	396	432	200	220
80609	ENSG00000108883.8	EFTUD2	chr17	-	42929776	42929930	42929077	42929185	42930663	42930758	80609	183	114	359	146	227	251	0	0	1	1	2	4	172	85	91	172	252	125	132	180	102	211	110	82	86	134	145	259	145	74	224	124	81	136	100	124	120	75
76062	ENSG00000061938.12	TNK2	chr3	-	195612283	195612414	195611715	195611904	195613847	195613918	76062	7	4	0	0	6	2	27	11	5	14	36	14	10	19	6	1	0	23	37	15	7	3	10	12	3	3	14	11	31	4	16	26	5	12	9	9	6	5
113927	ENSG00000188559.9	RALGAPA2	chr20	-	20591958	20592070	20585818	20586056	20596686	20596835	113927	9	4	1	8	3	2	3	3	1	2	0	0	4	10	7	1	2	11	6	11	11	1	1	3	31	1	9	2	4	6	4	1	4	10	2	6	14	14
36158	ENSG00000179583.13	CIITA	chr16	+	11010223	11010316	11009502	11009507	11012296	11012383	36158	1	5	2	6	3	1	0	0	0	1	0	0	113	61	160	53	17	119	103	273	43	99	77	37	77	254	381	82	255	61	74	78	145	120	61	107	22	44
47861	ENSG00000065526.6	SPEN	chr1	+	16202696	16203173	16199310	16199631	16235815	16235976	47861	91	105	37	172	80	24	4	2	0	4	2	0	111	64	136	58	6	115	97	27	78	72	32	58	88	26	138	13	24	63	38	22	37	128	127	84	168	72
92685	ENSG00000161265.10	U2AF1L4	chr19	-	36235391	36235441	36235223	36235322	36235526	36235593	92685	0	1	1	0	0	0	15	12	7	8	18	14	0	7	0	4	2	0	9	0	0	0	11	1	2	0	0	0	0	0	1	3	0	0	2	0	5	1
138612	ENSG00000171735.14	CAMTA1	chr1	+	6880240	6880310	6845550	6845635	6885151	6885270	138612	60	28	26	39	71	37	1	1	0	6	5	0	50	68	25	45	69	42	51	41	118	106	35	35	121	19	24	35	34	29	41	85	52	41	46	25	28	81
80477	ENSG00000132334.12	PTPRE	chr10	+	129874866	129874992	129871600	129871735	129875880	129876047	80477	60	80	91	135	114	171	1	1	0	1	0	1	525	426	478	449	440	1636	904	485	410	2536	427	379	494	144	861	1138	121	362	622	1118	401	1090	632	794	253	408
63835	ENSG00000154889.12	MPPE1	chr18	-	11897524	11897619	11896982	11897355	11908199	11908347	63835	7	5	7	2	15	7	10	6	31	5	13	31	4	13	8	4	6	7	9	6	4	7	13	5	12	4	2	3	4	5	2	3	8	3	2	7	7	6
146820	ENSG00000183258.7	DDX41	chr5	-	176940011	176940083	176939496	176939646	176940353	176940485	146820	70	13	42	32	67	26	1	2	2	2	1	2	68	38	32	50	46	37	52	44	36	67	28	27	29	38	34	73	33	9	42	21	44	45	22	27	33	27
157436	ENSG00000196510.8	ANAPC7	chr12	-	110819556	110819753	110815395	110815422	110820647	110820765	157436	73	52	35	35	55	24	4	3	2	1	1	1	34	20	42	8	7	25	19	79	19	49	18	18	52	39	37	13	80	21	19	5	24	28	19	33	27	56
108463	ENSG00000196839.8	ADA	chr20	-	43254209	43254325	43251469	43251719	43257687	43257810	108463	93	24	63	10	57	88	12	2	4	0	1	4	6	32	5	2	1	25	9	20	10	10	23	5	19	44	17	5	23	7	15	12	8	3	8	32	5	4
96298	ENSG00000118900.10	UBN1	chr16	+	4926871	4927112	4924211	4925435	4927385	4927475	96298	90	114	52	137	85	60	2	2	0	1	1	1	116	241	95	71	69	272	70	94	255	104	42	89	188	77	96	56	35	71	71	45	56	111	144	119	115	72
127924	ENSG00000132128.12	LRRC41	chr1	-	46746067	46746232	46745863	46745962	46746796	46747057	127924	80	24	27	62	75	60	2	2	1	1	1	6	74	17	37	28	63	60	36	50	27	31	15	12	19	84	78	25	88	31	72	29	27	31	22	25	64	11
90203	ENSG00000117360.8	PRPF3	chr1	+	150316851	150317023	150316637	150316737	150318883	150318967	90203	45	18	72	12	49	36	4	1	4	0	3	0	33	31	18	27	25	20	14	14	22	29	41	21	26	33	11	19	19	12	16	30	25	50	21	19	7	20
100890	ENSG00000137171.10	KLC4	chr6	+	43039304	43039357	43039012	43039112	43039589	43039660	100890	29	10	14	6	18	18	3	2	8	0	3	4	16	14	8	7	3	27	10	11	8	10	18	6	12	13	14	4	39	7	7	5	15	33	11	10	24	8
146225	ENSG00000168003.12	SLC3A2	chr11	+	62655606	62655690	62652936	62653080	62655802	62656265	146225	402	496	118	321	337	222	5	7	1	12	7	4	525	507	399	353	775	302	333	117	324	613	67	249	114	82	215	166	78	321	236	131	442	128	645	551	366	238
32345	ENSG00000148399.7	DPH7	chr9	-	140469203	140469295	140468659	140468832	140470531	140470619	32345	41	22	39	11	52	28	0	2	2	1	2	2	31	18	24	39	49	24	36	38	22	21	35	48	15	24	43	23	36	14	22	30	12	52	22	27	26	13
48469	ENSG00000175224.12	ATG13	chr11	+	46678644	46678741	46677782	46677823	46679073	46679168	48469	72	84	47	83	84	41	3	0	3	0	2	1	46	47	48	39	43	61	41	49	44	91	25	27	67	20	34	36	23	32	51	41	19	38	60	47	97	68
67887	ENSG00000135018.9	UBQLN1	chr9	-	86279944	86280060	86278789	86278958	86284099	86284242	67887	149	210	85	254	222	159	11	13	9	1	9	3	111	280	310	106	174	221	216	105	238	265	84	182	304	54	219	74	58	248	118	113	82	94	311	190	178	199
83842	ENSG00000121774.13	KHDRBS1	chr1	+	32503435	32503637	32502510	32502644	32504152	32504220	83842	1052	531	407	416	1107	615	7	3	2	5	15	1	360	419	499	461	390	665	729	713	654	396	262	399	511	326	465	534	335	420	587	225	394	619	539	685	352	412
117011	ENSG00000130589.12	HELZ2	chr20	-	62193424	62193556	62193175	62193337	62193640	62193735	117011	35	32	12	89	12	54	0	2	3	5	2	6	18	4	15	15	3	8	6	4	13	27	6	9	8	8	13	5	22	9	45	47	10	19	11	9	86	2
2153	ENSG00000100429.13	HDAC10	chr22	-	50688491	50688589	50688288	50688393	50689199	50689319	2153	58	17	24	35	41	57	3	1	0	2	5	2	20	23	11	14	7	40	29	35	31	8	28	21	13	23	34	4	52	15	28	30	19	26	14	39	8	4
146103	ENSG00000134697.8	GNL2	chr1	-	38046942	38047146	38042028	38042157	38047823	38047937	146103	10	40	5	62	11	11	28	38	12	41	40	15	72	48	29	41	114	77	30	13	98	119	5	19	50	5	50	19	2	33	18	6	18	20	106	111	30	38
150080	ENSG00000167699.9	GLOD4	chr17	-	673660	673747	673283	673397	674564	674701	150080	66	32	20	33	75	52	9	8	6	2	12	1	50	10	29	46	30	36	42	57	40	71	15	26	21	31	14	40	58	21	29	15	30	48	24	23	40	53
36207	ENSG00000143222.7	UFC1	chr1	+	161127910	161128001	161127043	161127107	161128201	161128646	36207	194	106	53	50	138	79	0	1	1	1	1	1	74	79	113	41	138	65	138	159	77	61	48	53	137	144	136	44	127	76	63	55	113	58	52	116	120	150
161114	ENSG00000130775.11	THEMIS2	chr1	+	28209023	28209554	28199068	28199176	28211805	28211928	161114	62	242	24	55	16	25	0	1	0	0	0	0	371	224	182	226	56	435	197	197	230	344	1138	505	122	332	630	710	44	948	378	1501	690	624	374	1133	221	39
11918	ENSG00000146842.12	TMEM209	chr7	-	129818241	129818367	129815351	129815449	129821462	129821559	11918	19	38	17	11	35	10	2	2	1	0	7	0	4	4	6	4	13	2	6	13	2	10	7	3	8	10	7	3	17	9	1	1	2	6	5	9	12	17
165633	ENSG00000003756.12	RBM5	chr3	+	50137964	50138038	50137414	50137484	50140515	50140599	165633	36	32	18	39	20	15	39	37	18	44	33	12	32	22	33	7	11	40	23	33	44	83	10	18	41	11	56	12	25	5	10	19	3	17	36	8	79	37
152469	ENSG00000065243.14	PKN2	chr1	+	89270073	89270217	89251786	89251896	89270528	89270604	152469	37	29	18	70	52	17	2	2	1	2	1	0	52	27	67	30	30	61	62	39	44	90	18	21	104	11	81	8	14	13	18	24	26	95	55	37	46	124
131805	ENSG00000133872.9	TMEM66	chr8	-	29931392	29931567	29927157	29927575	29940362	29940640	131805	280	697	282	2109	340	579	46	20	51	131	54	74	552	430	854	682	561	639	1204	368	847	890	282	484	1179	183	1241	215	133	335	258	542	423	551	706	914	2164	1261
54092	ENSG00000144741.13	SLC25A26	chr3	+	66286967	66287124	66271167	66271553	66293626	66293736	54092	14	14	16	19	20	13	11	6	16	5	7	11	21	19	7	5	21	13	16	15	33	26	8	8	35	7	40	8	12	16	6	8	7	22	16	9	21	56
16711	ENSG00000215301.5	DDX3X	chrX	+	41206564	41206704	41205757	41205875	41206892	41207289	16711	413	481	186	1830	409	97	16	9	9	8	12	1	950	883	1529	521	167	624	628	313	1546	2511	204	567	1983	285	1137	184	87	871	623	336	640	688	1151	608	704	1705
161190	ENSG00000104529.13	EEF1D	chr8	-	144674816	144674967	144668898	144669022	144679517	144679585	161190	7	4	0	13	5	4	474	271	264	252	296	250	17	6	12	6	2	45	6	9	16	10	14	3	6	1	17	3	7	4	10	3	2	10	14	8	8	5
109052	ENSG00000005483.15	KMT2E	chr7	+	104704474	104704563	104703797	104704027	104707173	104707254	109052	3	2	0	1	2	0	43	47	45	111	56	25	12	9	3	4	4	4	5	3	10	8	2	4	3	1	3	0	4	3	5	0	4	9	22	3	3	2
14680	ENSG00000143514.12	TP53BP2	chr1	-	223990972	223991154	223990432	223990597	223991875	223992050	14680	84	165	76	250	127	50	4	4	1	3	4	0	193	189	212	145	43	190	113	50	285	215	51	184	426	28	149	39	19	152	62	49	47	146	529	223	248	263
17913	ENSG00000134759.9	ELP2	chr18	+	33722243	33722310	33721099	33721164	33722788	33722910	17913	67	42	18	48	44	18	2	1	3	5	2	0	32	17	21	22	12	36	35	39	52	87	14	18	47	17	32	17	19	14	26	19	17	54	41	46	67	45
49905	ENSG00000272053.1	RP11-367G6.3	chr6	-	25015985	25016063	25015179	25015811	25042078	25042398	49905	44	21	55	5	54	26	3	1	2	1	2	4	14	9	26	3	5	10	13	9	6	10	7	28	7	8	21	5	3	11	1	15	21	25	18	8	2	7
50078	ENSG00000136560.9	TANK	chr2	+	162080425	162080502	162061185	162061304	162081141	162081257	50078	24	93	26	51	44	24	1	6	0	4	2	0	16	3	22	13	9	16	20	18	10	40	9	8	15	5	11	6	13	9	19	1	9	14	9	9	80	41
86256	ENSG00000085224.16	ATRX	chrX	-	76949312	76949426	76944310	76944420	76952064	76952192	86256	19	12	4	24	30	2	0	0	0	1	3	1	20	2	21	11	4	42	18	9	22	52	10	5	73	1	38	4	15	12	22	5	10	20	20	17	13	38
81816	ENSG00000197872.7	FAM49A	chr2	-	16736336	16736407	16734203	16734267	16740727	16740854	81816	1	59	2	17	2	2	0	1	0	0	0	0	162	106	104	85	7	158	20	5	211	299	71	111	166	23	87	68	10	108	89	101	45	123	115	90	66	51
40138	ENSG00000079805.12	DNM2	chr19	+	10919244	10919256	10916591	10916643	10922939	10923053	40138	183	78	38	209	130	113	8	8	1	7	10	3	146	86	179	82	91	158	144	208	149	52	107	144	83	145	208	87	90	97	125	68	134	130	139	137	220	33
94936	ENSG00000109320.7	NFKB1	chr4	+	103455001	103455042	103450992	103451071	103459014	103459113	94936	5	38	6	154	3	10	1	3	0	7	0	3	66	39	76	32	27	55	41	29	56	127	9	26	36	3	42	15	5	45	73	30	20	10	58	23	172	55
10731	ENSG00000158669.7	AGPAT6	chr8	+	41470363	41470479	41469698	41469792	41471904	41471960	10731	106	63	110	246	118	128	2	0	1	1	0	2	356	67	145	152	113	160	105	69	87	211	88	72	58	82	113	240	107	108	205	207	80	160	202	111	259	85
122543	ENSG00000172766.14	NAA16	chr13	+	41910785	41910892	41905409	41905505	41929279	41929352	122543	29	13	29	12	36	7	3	5	4	2	5	0	14	27	21	14	12	25	13	3	31	21	28	16	19	3	16	19	2	15	14	9	10	31	25	21	30	51
14693	ENSG00000143514.12	TP53BP2	chr1	-	223976709	223976876	223971816	223972016	223980090	223980224	14693	102	155	189	304	193	143	2	0	1	0	3	1	254	314	277	290	226	268	172	118	457	295	152	250	603	86	232	218	37	202	113	161	83	174	737	303	249	317
62619	ENSG00000159216.14	RUNX1	chr21	-	36265221	36265260	36231770	36231875	36421138	36421255	62619	27	5	7	17	27	32	1	0	1	4	3	3	7	13	2	3	1	19	17	27	12	12	3	4	16	6	18	9	1	6	11	7	16	7	3	19	4	3
102364	ENSG00000171988.13	JMJD1C	chr10	-	64975312	64975456	64975022	64975215	64976966	64977091	102364	35	75	22	94	41	11	0	3	1	1	5	0	123	42	354	52	8	156	70	34	251	387	41	106	494	5	408	17	18	390	22	46	64	169	308	398	269	279
60910	ENSG00000124222.17	STX16	chr20	+	57246209	57246353	57245567	57245659	57248686	57248767	60910	237	115	133	80	194	114	15	7	10	17	22	7	92	87	153	35	34	91	152	159	78	35	194	91	128	111	236	55	262	124	98	119	93	148	70	85	143	58
70930	ENSG00000144354.9	CDCA7	chr2	+	174224070	174224219	174223439	174223565	174227953	174228190	70930	20	3	2	2	9	2	79	55	24	8	95	11	2	1	0	0	1	0	0	5	1	0	0	0	1	7	0	0	2	0	5	0	1	1	0	3	0	8
154926	ENSG00000140398.9	NEIL1	chr15	+	75644451	75644571	75641224	75641680	75644664	75644728	154926	20	8	9	14	4	55	3	0	0	0	0	2	234	169	152	258	588	1076	286	98	422	680	504	308	50	32	678	129	175	28	443	356	71	337	230	503	65	617
165426	ENSG00000130222.6	GADD45G	chr9	+	92220346	92220448	92219927	92220089	92220581	92220795	165426	11	7	2	25	2	1	1	1	0	4	0	0	150	85	64	71	58	104	35	33	65	67	15	84	114	6	119	16	16	220	33	13	13	43	196	33	18	79
139	ENSG00000184014.3	DENND5A	chr11	-	9168576	9168698	9167216	9167362	9171627	9171756	139	19	83	26	66	5	34	3	3	4	1	1	0	92	39	82	43	49	74	76	58	50	142	24	26	58	24	98	120	82	25	135	76	72	56	97	69	66	129
99057	ENSG00000145287.6	PLAC8	chr4	-	84028956	84029103	84015830	84015944	84035818	84035955	99057	71	37	8	176	24	66	4	0	0	3	2	5	21	29	63	21	5	39	29	8	21	8	41	32	19	22	58	3	321	36	49	74	57	53	22	23	48	34
49804	ENSG00000184164.10	CRELD2	chr22	+	50315944	50316091	50315232	50315409	50316259	50316355	49804	1	6	8	12	3	5	44	17	13	80	33	44	22	1	41	5	5	8	21	5	9	2	27	16	1	2	12	10	6	6	17	4	12	28	9	14	10	3
76651	ENSG00000134056.7	MRPS36	chr5	+	68522164	68522228	68513586	68513698	68525034	68525956	76651	36	12	16	11	30	17	1	2	3	2	3	3	15	16	9	30	13	17	24	16	33	42	11	19	13	14	18	17	13	9	7	11	13	29	47	35	10	11
68330	ENSG00000138668.14	HNRNPD	chr4	-	83280623	83280792	83279811	83279973	83292680	83292737	68330	1477	639	618	828	1941	634	6	3	10	4	10	3	1216	1095	595	601	913	1356	1158	1160	1568	1347	493	788	1147	554	1217	644	661	555	1435	1196	575	1406	1316	1297	714	1581
87761	ENSG00000123338.8	NCKAP1L	chr12	+	54904132	54904250	54903656	54903769	54905586	54905635	87761	1	3	3	1	1	3	64	21	13	41	51	17	5	4	5	0	0	9	6	9	4	6	3	2	11	1	6	0	6	1	2	1	3	13	10	2	4	1
131798	ENSG00000133872.9	TMEM66	chr8	-	29931392	29931544	29927389	29927575	29940362	29940590	131798	259	625	270	1893	309	525	46	20	51	131	54	74	493	368	776	629	513	571	1089	337	779	804	258	446	1072	160	1115	196	120	303	240	487	386	495	647	817	1975	1127
152114	ENSG00000141429.9	GALNT1	chr18	+	33239821	33239894	33234619	33234765	33243591	33243766	152114	0	2	0	1	0	0	3	27	4	55	14	16	4	3	1	2	1	3	5	2	11	17	2	2	6	2	11	3	1	2	2	2	1	3	1	4	0	4
108675	ENSG00000106459.10	NRF1	chr7	+	129350213	129350411	129348914	129349073	129351314	129351416	108675	46	64	18	97	44	33	4	6	4	2	4	4	43	22	56	14	39	20	24	28	18	107	10	14	49	34	50	11	42	6	35	9	9	40	21	6	96	66
96665	ENSG00000047579.15	DTNBP1	chr6	-	15651543	15651594	15637974	15638035	15652317	15652371	96665	23	10	7	10	19	16	1	2	2	0	4	0	15	21	17	4	19	19	28	69	12	40	11	5	25	37	23	12	24	29	23	14	26	11	6	26	18	15
24022	ENSG00000105968.14	H2AFV	chr7	-	44882875	44882953	44880497	44880611	44887567	44887620	24022	84	41	39	71	141	37	2	1	1	10	5	3	28	44	23	20	16	42	46	71	21	47	17	16	28	38	38	24	27	22	32	24	28	23	19	48	30	30
157763	ENSG00000116521.6	SCAMP3	chr1	-	155226464	155226582	155225769	155226210	155228616	155228706	157763	75	50	40	34	70	44	3	2	3	1	1	5	31	21	40	31	54	35	30	43	13	60	20	14	14	46	35	54	55	13	30	16	40	24	22	26	55	16
58054	ENSG00000093009.5	CDC45	chr22	+	19502271	19502410	19496052	19496214	19504049	19504168	58054	56	40	10	7	96	13	2	1	1	1	5	2	41	39	6	4	23	32	24	40	17	7	18	14	8	52	13	17	24	11	35	15	16	9	1	44	10	14
96655	ENSG00000047579.15	DTNBP1	chr6	-	15660613	15660752	15652317	15652371	15663044	15663289	96655	5	1	1	1	1	1	15	8	4	12	7	12	2	4	8	4	3	11	10	20	4	13	5	1	3	10	10	3	6	12	5	4	9	4	4	9	3	5
130955	ENSG00000005379.11	BZRAP1	chr17	-	56393785	56393901	56393383	56393493	56395640	56395813	130955	87	56	42	33	25	16	1	1	0	2	0	0	209	287	91	19	60	57	57	32	14	36	39	18	8	5	79	32	82	21	48	13	27	33	40	292	30	16
36407	ENSG00000132510.6	KDM6B	chr17	+	7748867	7749009	7748631	7748774	7749189	7749288	36407	61	39	8	335	28	73	0	2	0	14	0	4	295	55	67	86	27	131	70	22	86	145	13	71	27	15	159	23	5	75	52	22	64	19	346	99	80	50
50966	ENSG00000041802.6	LSG1	chr3	-	194380801	194380862	194379834	194379862	194386285	194386372	50966	46	41	23	69	47	15	2	0	0	1	0	0	54	75	57	29	20	98	47	41	93	146	17	30	190	14	49	19	14	37	29	29	24	43	82	52	73	66
59415	ENSG00000100280.12	AP1B1	chr22	-	29737489	29737749	29736644	29736846	29738273	29738372	59415	116	66	34	67	118	41	1	1	1	0	3	3	269	160	203	93	64	203	206	176	196	52	166	137	245	377	277	36	91	161	189	202	164	256	140	191	96	27
45402	ENSG00000159593.10	NAE1	chr16	-	66860570	66860683	66860425	66860486	66864749	66864879	45402	34	25	13	14	50	13	2	3	0	1	5	1	9	14	4	11	12	14	14	15	10	51	11	12	12	16	13	5	7	12	6	9	17	17	10	21	11	16
88808	ENSG00000136878.8	USP20	chr9	+	132631140	132631281	132630283	132630728	132631588	132631704	88808	83	12	59	89	134	93	3	0	2	0	4	6	11	16	4	12	11	10	21	18	12	7	6	5	13	20	12	4	8	13	18	9	7	10	11	12	10	10
51457	ENSG00000221829.5	FANCG	chr9	-	35074367	35074491	35073834	35074213	35075275	35075322	51457	60	20	12	5	68	6	4	0	3	1	10	3	22	31	17	10	16	20	6	35	13	2	33	17	19	38	8	29	18	8	28	29	13	14	4	28	6	17
158564	ENSG00000197535.10	MYO5A	chr15	-	52635313	52635394	52632392	52632591	52638557	52638658	158564	2	8	6	1	1	1	5	19	12	10	9	7	9	3	8	3	0	3	9	7	2	24	2	3	11	3	6	4	8	2	5	1	3	2	5	2	13	5
30884	ENSG00000125089.12	SH3TC1	chr4	+	8234433	8234792	8233702	8233883	8235089	8235240	30884	33	13	93	16	17	86	21	11	52	23	11	39	105	192	168	121	38	257	128	50	103	108	413	102	28	54	186	46	136	99	147	562	71	352	72	273	41	29
30583	ENSG00000115935.12	WIPF1	chr2	-	175439931	175440108	175436403	175437174	175450250	175450339	30583	25	44	17	66	47	43	4	0	0	0	0	0	58	29	79	46	58	84	65	23	201	24	18	59	141	53	109	32	37	33	35	47	21	72	64	83	111	11
77943	ENSG00000214135.4	AC024560.3	chr3	-	197349057	197349201	197348574	197348739	197350090	197350253	77943	13	7	9	8	4	1	2	0	0	3	3	0	6	3	7	0	2	27	9	26	13	7	6	2	13	29	10	7	21	1	13	4	0	4	12	3	6	14
3511	ENSG00000116731.18	PRDM2	chr1	+	14095533	14095668	14075930	14075982	14099572	14099683	3511	7	1	0	3	4	0	3	15	2	29	6	1	15	43	6	10	6	14	27	3	27	5	26	22	20	8	80	0	3	6	2	13	4	27	42	7	12	25
139680	ENSG00000160271.10	RALGDS	chr9	-	135978616	135978649	135978165	135978287	135979133	135979220	139680	39	46	11	135	57	165	1	1	1	1	0	0	68	79	89	190	130	295	306	30	200	78	36	129	46	27	131	46	51	84	141	49	40	70	346	428	204	39
18165	ENSG00000105677.7	TMEM147	chr19	+	36037846	36037931	36037573	36037710	36038020	36038142	18165	149	72	61	29	137	35	3	8	3	0	7	4	49	51	58	36	99	67	99	104	41	54	40	25	61	173	104	54	106	96	76	62	92	61	19	49	41	47
94233	ENSG00000179335.14	CLK3	chr15	+	74914460	74914901	74912349	74912566	74917242	74917359	94233	191	181	217	284	160	205	10	1	2	2	5	5	245	360	215	137	126	278	169	149	263	179	376	211	325	79	295	136	78	72	189	197	161	330	335	269	112	129
147070	ENSG00000129255.10	MPDU1	chr17	+	7489263	7489396	7489049	7489115	7490009	7490095	147070	98	70	13	49	191	62	2	1	1	1	4	3	124	42	75	52	43	95	45	96	58	166	35	49	46	71	88	99	55	55	30	47	100	47	61	87	60	31
103172	ENSG00000141141.10	DDX52	chr17	-	35980917	35980993	35979812	35979884	35981171	35981322	103172	25	28	30	34	24	25	1	1	0	3	1	0	40	43	25	26	46	29	28	20	57	137	23	21	73	12	23	40	23	33	32	14	10	32	41	46	25	35
123315	ENSG00000163466.11	ARPC2	chr2	+	219103386	219103573	219093460	219093573	219110142	219110269	123315	554	436	275	657	464	239	1	1	4	5	3	4	413	305	361	317	226	362	310	260	375	591	206	189	430	220	426	329	294	213	263	226	254	336	347	249	543	300
124113	ENSG00000232956.4	SNHG15	chr7	-	45023955	45024025	45023420	45023645	45025619	45025696	124113	659	288	151	385	544	375	39	14	13	10	42	16	266	192	181	196	172	152	172	109	163	379	49	137	249	138	87	206	51	250	208	72	109	110	243	173	124	177
77472	ENSG00000213614.5	HEXA	chr15	-	72638867	72639051	72638472	72638666	72640388	72640475	77472	167	88	96	93	159	113	4	2	0	2	3	4	64	79	91	35	54	108	70	77	55	49	143	114	91	148	145	96	112	65	89	136	70	108	38	119	77	42
105536	ENSG00000144674.12	GOLGA4	chr3	+	37402733	37402796	37396591	37396678	37407570	37408242	105536	34	19	41	38	39	59	3	9	30	18	5	7	11	13	11	9	65	13	13	12	17	24	13	10	29	9	14	11	7	7	5	13	7	28	31	10	7	35
71476	ENSG00000173653.3	RCE1	chr11	+	66611426	66611510	66610305	66611332	66611756	66611835	71476	44	42	17	48	42	38	0	2	1	0	3	1	57	50	22	42	31	35	32	36	34	36	30	34	26	33	41	37	25	36	47	27	53	22	54	40	27	21
38717	ENSG00000091409.10	ITGA6	chr2	+	173335701	173335833	173333852	173334108	173338782	173338840	38717	15	4	11	26	4	6	0	0	0	1	0	0	205	22	34	40	2	152	15	8	851	73	4	13	1244	35	425	13	18	36	33	13	15	132	192	1	66	3
102450	ENSG00000128245.10	YWHAH	chr22	+	32341542	32341664	32340732	32340806	32352125	32352591	102450	7	0	13	19	8	1	43	12	29	78	34	22	2	13	4	24	1	50	22	18	15	4	11	9	12	1	10	16	3	71	23	7	3	8	62	32	0	117
21530	ENSG00000168397.12	ATG4B	chr2	+	242594685	242594758	242593960	242594062	242606059	242606253	21530	41	19	6	23	49	22	1	1	1	1	6	1	30	26	42	7	32	7	30	46	30	17	25	18	20	55	29	11	27	15	48	17	16	20	22	28	28	3
34342	ENSG00000139517.6	LNX2	chr13	-	28136549	28136918	28133978	28134122	28141776	28141976	34342	28	20	13	70	29	31	2	1	2	0	2	3	38	6	51	15	17	12	19	20	9	43	6	7	9	8	21	5	13	4	11	1	13	13	12	3	56	45
96014	ENSG00000143093.10	STRIP1	chr1	+	110592081	110592182	110590393	110590491	110592964	110593031	96014	39	37	49	34	44	39	0	4	0	3	0	0	66	40	41	40	18	56	28	26	47	27	62	42	56	33	33	36	21	13	34	21	23	41	57	24	47	21
6225	ENSG00000042753.7	AP2S1	chr19	-	47342721	47342877	47341996	47342056	47349249	47349399	6225	155	119	94	72	179	48	0	0	0	3	2	0	51	56	43	49	112	54	64	130	48	99	26	33	40	114	67	92	86	53	100	79	95	53	26	63	55	34
153384	ENSG00000081237.14	PTPRC	chr1	+	198718544	198718678	198717237	198717328	198719620	198719755	153384	518	303	309	1029	649	397	18	4	18	18	23	13	86	25	242	223	140	103	253	225	125	87	114	177	131	44	304	11	229	53	64	47	16	173	80	17	467	776
15633	ENSG00000008838.13	MED24	chr17	-	38191168	38191225	38189597	38189709	38191369	38191602	15633	3	1	1	2	3	0	35	12	14	19	36	8	3	0	1	1	0	8	1	5	2	4	1	1	1	11	7	0	3	4	4	1	12	3	2	4	1	0
142052	ENSG00000161526.10	SAP30BP	chr17	+	73699887	73699939	73698559	73698651	73700835	73700894	142052	64	54	180	71	93	87	0	11	1	11	0	1	101	120	85	91	81	106	112	46	214	273	78	67	169	45	100	186	33	84	97	72	68	109	179	109	76	54
70463	ENSG00000048991.12	R3HDM1	chr2	+	136323306	136323495	136289024	136289203	136360069	136360240	70463	1	0	1	1	1	2	20	5	1	7	20	2	4	2	2	0	2	1	2	5	4	1	4	1	2	1	0	4	1	2	1	3	4	1	2	4	0	3
24578	ENSG00000112992.12	NNT	chr5	+	43675612	43675772	43659272	43659452	43700220	43700339	24578	90	33	19	21	62	18	4	1	1	1	3	1	16	27	36	8	11	30	42	123	19	58	27	7	29	35	56	19	61	22	26	27	25	33	11	24	33	47
52009	ENSG00000179361.13	ARID3B	chr15	+	74885478	74885577	74883900	74884155	74887951	74890472	52009	17	9	6	44	16	14	3	1	0	7	0	1	6	6	1	2	2	21	3	5	23	1	2	10	5	2	20	6	5	15	5	4	12	8	17	12	14	4
72611	ENSG00000131165.10	CHMP1A	chr16	-	89720311	89720331	89717976	89718054	89723989	89724058	72611	37	37	32	72	69	61	7	12	6	3	8	2	76	34	78	65	53	64	62	32	36	62	7	34	21	14	33	36	32	22	41	19	31	47	66	48	54	30
105363	ENSG00000130723.13	PRRC2B	chr9	+	134357757	134357949	134357112	134357195	134358096	134358294	105363	63	78	42	102	69	87	6	10	8	13	12	7	94	36	95	68	28	116	95	41	60	97	28	56	53	29	112	25	29	49	77	42	19	129	123	38	106	68
62557	ENSG00000164828.13	SUN1	chr7	+	891020	891119	888054	888252	891586	891680	62557	14	9	5	13	11	5	0	1	0	2	0	1	21	21	20	2	1	20	9	23	22	45	7	13	9	4	70	3	30	14	30	14	16	9	15	33	13	15
161197	ENSG00000104529.13	EEF1D	chr8	-	144676062	144676241	144668898	144669022	144679517	144679574	161197	20	5	4	5	9	5	474	271	264	252	296	250	16	11	8	5	2	41	8	5	13	14	6	2	11	4	31	3	7	2	17	7	13	11	17	8	11	9
98022	ENSG00000157873.13	TNFRSF14	chr1	+	2493215	2493254	2492120	2492153	2494303	2494335	98022	18	16	17	20	20	25	1	1	1	2	4	2	22	10	23	21	26	24	44	26	15	9	30	21	5	13	55	19	62	12	16	19	30	23	25	31	27	16
87318	ENSG00000143119.8	CD53	chr1	+	111440430	111440514	111436948	111437023	111441745	111442550	87318	66	95	24	169	26	51	3	8	7	13	7	17	259	32	240	34	32	47	125	167	83	89	21	24	45	41	230	44	193	37	52	26	33	21	85	81	215	75
45881	ENSG00000035928.10	RFC1	chr4	-	39328182	39328260	39322084	39322289	39329143	39329376	45881	10	16	7	19	17	1	0	4	0	1	0	0	8	24	11	8	3	17	8	7	15	42	4	15	24	1	17	4	5	26	6	11	11	11	12	9	17	32
19190	ENSG00000156467.5	UQCRB	chr8	-	97243453	97243743	97242942	97243360	97244001	97244168	19190	57	43	23	68	21	27	1091	427	979	350	798	563	16	14	25	16	43	32	20	22	30	22	16	28	30	14	21	12	3	26	15	26	17	41	23	36	23	43
108920	ENSG00000089053.8	ANAPC5	chr12	-	121768385	121768475	121766118	121766300	121773335	121773485	108920	88	46	41	34	69	25	0	2	2	1	3	0	35	38	61	31	22	35	40	78	72	75	46	26	107	83	73	17	37	62	38	25	36	37	50	58	46	54
165165	ENSG00000106348.12	IMPDH1	chr7	-	128040885	128040945	128040386	128040593	128041068	128041170	165165	11	13	1	1	10	7	1	0	1	0	1	1	14	9	19	2	6	1	11	30	7	6	9	3	7	16	22	7	32	12	8	3	16	8	4	21	0	1
17897	ENSG00000134759.9	ELP2	chr18	+	33718257	33718389	33716269	33716340	33718757	33718835	17897	45	39	10	30	35	16	0	1	0	4	1	0	24	30	31	22	7	30	21	24	34	86	9	19	40	14	17	19	15	20	20	17	8	53	37	27	71	57
157005	ENSG00000167483.13	FAM129C	chr19	+	17654332	17654440	17654125	17654242	17657494	17657606	157005	13	5	4	13	19	3	1	1	0	1	1	0	111	385	29	7	80	122	214	99	168	31	172	139	338	579	111	42	651	63	253	106	130	45	27	359	18	215
36233	ENSG00000125686.7	MED1	chr17	-	37596638	37596771	37595417	37595446	37596875	37596930	36233	34	62	27	50	39	14	1	3	0	1	3	0	34	24	53	16	20	35	19	15	36	98	4	22	47	10	42	2	9	30	18	2	7	29	64	27	68	57
48370	ENSG00000088882.7	CPXM1	chr20	-	2778613	2778704	2777837	2777988	2778797	2778937	48370	114	21	15	72	89	66	5	2	2	4	4	1	203	83	67	94	99	154	106	115	52	152	81	52	67	45	24	118	65	19	3	29	36	124	85	42	18	66
97305	ENSG00000113013.8	HSPA9	chr5	-	137909756	137909815	137909451	137909539	137910926	137911029	97305	134	69	43	566	166	93	18	3	10	32	37	5	175	109	45	122	72	231	181	118	157	263	28	74	183	34	162	19	16	95	117	44	85	103	166	143	55	187
19309	ENSG00000106948.12	AKNA	chr9	-	117121873	117122074	117120200	117120447	117122175	117122342	19309	87	56	32	130	78	120	12	11	4	5	18	25	100	71	144	75	32	108	110	56	53	33	39	21	51	27	141	29	86	81	121	88	53	57	48	179	278	18
75073	ENSG00000159692.11	CTBP1	chr4	-	1219147	1219354	1209778	1209993	1221986	1222131	75073	465	84	176	314	464	290	5	2	3	5	7	18	163	80	81	91	91	142	214	430	73	118	179	64	98	257	234	56	200	96	399	219	112	86	88	128	86	58
118264	ENSG00000100567.8	PSMA3	chr14	+	58737651	58737716	58737135	58737203	58738568	58738730	118264	185	127	149	127	263	52	3	3	5	0	6	1	91	78	122	61	205	125	120	76	117	462	69	92	122	51	112	240	104	95	111	113	150	122	154	134	112	130
9756	ENSG00000086758.11	HUWE1	chrX	-	53591534	53591683	53590706	53590782	53592027	53592200	9756	83	50	9	82	30	22	6	1	5	2	0	0	88	43	56	34	18	88	49	33	47	157	9	30	32	17	90	22	27	77	98	23	32	48	50	35	72	61
96945	ENSG00000091592.11	NLRP1	chr17	-	5421065	5421207	5418792	5418837	5424843	5425106	96945	39	28	7	88	14	115	1	1	0	1	0	4	72	62	112	82	27	97	69	61	50	55	205	50	41	20	109	101	166	45	45	86	73	62	61	106	127	55
155764	ENSG00000165233.13	C9orf89	chr9	+	95874160	95874220	95869955	95870098	95874499	95874571	155764	11	3	3	5	6	11	1	0	0	1	1	4	2	3	6	6	11	5	28	27	4	16	1	4	1	12	12	6	8	14	25	15	28	3	5	10	11	3
159448	ENSG00000018699.7	TTC27	chr2	+	32961760	32961883	32958894	32958990	32983358	32983586	159448	34	20	4	10	47	9	2	4	1	1	4	0	21	8	6	10	8	9	8	18	8	17	2	8	18	15	16	1	19	10	11	1	9	16	11	6	24	12
104888	ENSG00000094631.14	HDAC6	chrX	+	48675732	48675866	48674871	48675040	48676447	48676516	104888	75	21	30	39	79	27	3	1	0	1	1	1	32	23	25	20	6	30	43	42	25	28	51	27	14	33	39	28	47	17	44	27	41	35	26	28	21	20
128379	ENSG00000166164.11	BRD7	chr16	-	50360194	50360302	50355892	50355949	50362579	50362655	128379	7	4	7	37	19	3	0	0	0	0	0	0	6	3	4	2	7	7	4	4	5	8	4	2	5	4	5	3	13	3	1	4	5	5	3	6	9	11
20529	ENSG00000184983.5	NDUFA6	chr22	-	42483063	42483179	42481528	42482318	42486609	42486959	20529	613	322	177	295	747	295	7	2	1	10	7	11	302	336	269	289	459	402	371	310	313	573	139	211	220	216	234	256	134	179	316	155	230	342	365	391	248	357
87788	ENSG00000102531.12	FNDC3A	chr13	+	49771012	49771126	49765344	49765520	49771860	49772010	87788	61	39	23	36	80	26	8	0	1	1	3	0	42	19	28	10	10	16	23	13	25	45	16	7	94	12	50	9	26	12	6	4	18	55	20	35	14	46
36413	ENSG00000132510.6	KDM6B	chr17	+	7748631	7748774	7748218	7748338	7749189	7749288	36413	21	81	2	283	17	41	0	0	0	2	0	1	245	66	236	73	50	101	86	21	102	81	13	51	24	6	130	46	7	50	44	16	40	15	296	94	233	30
146719	ENSG00000137815.10	RTF1	chr15	+	41771300	41771396	41770745	41770823	41772411	41772523	146719	133	134	84	155	152	79	0	1	0	7	0	1	130	128	114	101	72	187	104	77	152	198	64	77	156	33	86	71	51	99	73	63	69	133	180	110	121	144
77379	ENSG00000143434.11	SEMA6C	chr1	-	151108923	151109055	151108486	151108639	151109332	151109550	77379	7	7	4	4	12	5	1	0	0	2	0	1	68	107	56	28	64	203	32	27	29	26	86	40	26	54	92	33	59	49	38	35	73	24	21	62	16	4
56908	ENSG00000138750.10	NUP54	chr4	-	77066707	77066844	77065542	77065626	77069460	77069530	56908	2	1	2	11	5	0	22	32	11	40	25	7	1	3	0	3	5	0	1	0	3	10	2	1	3	0	2	0	0	0	0	1	0	0	2	0	2	6
99801	ENSG00000110955.4	ATP5B	chr12	-	57038954	57039137	57038564	57038739	57039620	57039757	99801	1802	909	350	1894	1197	515	28	21	15	84	44	49	1294	2016	703	842	500	1934	1455	1270	1576	1894	336	662	2201	946	1404	195	284	1151	915	356	919	788	1944	997	575	1379
73870	ENSG00000005844.13	ITGAL	chr16	+	30507417	30507615	30505532	30505684	30507756	30507887	73870	220	58	44	26	155	94	5	0	2	0	5	3	9	16	23	12	1	39	35	14	11	8	8	18	2	2	31	2	30	8	15	12	3	5	3	56	71	11
127395	ENSG00000106290.10	TAF6	chr7	-	99711302	99711392	99710971	99711028	99711490	99711577	127395	34	5	9	12	36	7	3	9	10	2	9	7	8	6	16	6	4	15	22	27	5	1	8	11	8	21	15	3	21	15	14	4	6	6	2	17	8	7
5153	ENSG00000156858.7	PRR14	chr16	+	30665949	30666535	30665550	30665660	30666671	30666741	5153	595	247	515	441	846	485	7	4	8	8	4	6	429	443	186	401	158	438	289	209	253	212	409	300	146	226	292	316	236	187	327	333	464	307	420	421	192	207
105943	ENSG00000149273.10	RPS3	chr11	+	75113395	75113490	75112683	75112777	75115715	75115774	105943	4256	2864	1405	1665	2097	1708	2	7	2	10	6	3	1826	5343	2069	2007	3384	1520	3189	3507	3575	2324	1211	1148	5291	4064	3392	2136	1252	3380	1732	3161	3469	2805	1820	3463	2690	4231
26169	ENSG00000137207.7	YIPF3	chr6	-	43483332	43483439	43481325	43481371	43483626	43483928	26169	166	62	61	79	129	108	1	7	0	8	0	3	109	71	83	68	78	52	83	88	55	68	56	52	36	119	129	54	94	46	86	46	83	118	68	81	88	47
156990	ENSG00000167483.13	FAM129C	chr19	+	17657494	17657606	17654332	17654440	17662594	17662769	156990	7	3	1	2	12	1	1	0	0	0	0	0	49	211	23	7	50	71	109	61	89	17	117	79	214	361	65	33	472	39	148	51	63	25	19	181	13	118
19378	ENSG00000116991.6	SIPA1L2	chr1	-	232581274	232581532	232579347	232579431	232596632	232596907	19378	8	2	1	5	4	97	4	0	0	0	0	0	41	20	86	27	7	110	5	12	105	83	5	36	236	28	35	66	1	186	124	131	18	222	86	94	33	4
16453	ENSG00000092529.18	CAPN3	chr15	+	42703944	42704177	42703484	42703543	42704283	42704506	16453	17	7	11	10	4	10	0	0	1	1	0	0	35	188	20	6	48	21	39	234	112	4	50	11	187	149	98	21	97	6	31	30	30	33	24	44	15	23
131936	ENSG00000105339.6	DENND3	chr8	+	142200382	142200516	142199084	142199245	142202429	142202548	131936	25	27	4	125	29	71	0	0	0	2	0	0	49	145	104	34	77	596	197	114	81	158	81	99	12	7	831	159	341	94	315	463	108	155	36	219	73	31
131401	ENSG00000253729.3	PRKDC	chr8	-	48848291	48848460	48847568	48847618	48848912	48849077	131401	43	27	7	21	19	5	2	2	0	0	1	1	12	9	17	6	2	46	12	19	12	17	10	18	31	4	27	8	9	26	7	18	14	22	14	11	21	40
35765	ENSG00000100097.7	LGALS1	chr22	+	38074382	38074661	38073005	38073072	38075609	38075809	35765	214	291	21	1236	80	39	1	5	0	18	0	2	43	137	71	89	30	27	133	32	92	185	25	75	15	7	97	92	219	356	394	46	303	61	172	673	75	108
82260	ENSG00000115758.8	ODC1	chr2	-	10584599	10584673	10584220	10584393	10585056	10585175	82260	214	205	46	107	184	75	1	1	0	0	3	0	367	125	357	222	735	358	1272	733	130	197	100	168	275	89	204	24	57	150	206	24	89	111	301	1740	259	547
29386	ENSG00000077097.9	TOP2B	chr3	-	25673936	25674074	25672291	25672430	25674183	25674285	29386	105	59	17	128	110	14	1	2	0	3	8	1	75	70	136	26	53	185	258	205	90	304	134	47	266	53	118	15	102	36	126	52	31	102	80	147	189	500
142900	ENSG00000179094.9	PER1	chr17	-	8051314	8051421	8050991	8051145	8051498	8051577	142900	85	145	60	288	102	287	3	0	0	0	2	4	251	314	427	255	248	434	263	110	316	53	244	337	168	188	786	56	7	457	62	380	212	321	382	440	268	124
149331	ENSG00000242372.2	EIF6	chr20	-	33871978	33872295	33867744	33867921	33872528	33872573	149331	77	64	22	59	93	61	5	3	5	3	4	3	118	90	83	108	225	109	95	87	81	164	57	47	51	68	83	104	43	59	127	30	67	110	152	118	67	121
50263	ENSG00000114054.9	PCCB	chr3	+	136045996	136046097	136045644	136045752	136046475	136046574	50263	85	81	51	42	88	37	2	8	3	1	1	1	26	15	23	18	41	28	47	81	33	45	12	27	39	75	36	24	42	25	19	28	29	40	15	22	20	26
102490	ENSG00000129518.4	EAPP	chr14	-	34998563	34998681	34993902	34994013	35002649	35002745	102490	244	201	124	94	232	138	4	10	3	7	7	2	90	163	98	86	173	127	182	133	129	278	142	112	134	126	126	217	86	114	127	222	187	194	85	121	113	143
22586	ENSG00000119487.12	MAPKAP1	chr9	-	128233361	128233516	128230250	128230388	128246721	128246862	22586	3	2	9	0	0	3	37	27	6	7	45	12	7	12	2	2	3	7	3	2	5	5	18	5	28	3	16	6	0	5	0	4	4	2	3	8	2	14
38107	ENSG00000108039.13	XPNPEP1	chr10	-	111635285	111635357	111633124	111633185	111637547	111637625	38107	9	23	22	14	6	14	0	2	1	1	0	2	36	8	32	25	50	39	35	52	25	47	9	26	25	26	32	21	36	23	25	20	34	40	23	29	34	50
155368	ENSG00000159079.14	C21orf59	chr21	-	33974581	33974677	33973976	33974283	33975470	33975602	155368	101	28	29	40	97	47	5	4	4	7	15	5	58	16	46	24	86	130	38	111	48	67	9	31	24	53	105	36	100	25	185	27	27	18	41	94	56	33
16137	ENSG00000162607.8	USP1	chr1	+	62908829	62908990	62907865	62907970	62910408	62911100	16137	95	92	17	150	179	16	6	1	0	0	17	2	61	56	95	28	29	88	59	63	67	118	9	30	79	17	70	21	20	55	59	26	29	42	79	106	89	489
34189	ENSG00000119723.11	COQ6	chr14	+	74422153	74422212	74420137	74420272	74422507	74422631	34189	20	12	8	12	9	11	5	3	3	3	0	4	5	3	6	1	3	8	6	10	6	7	3	8	4	8	6	1	4	3	8	4	12	4	9	6	6	7
38974	ENSG00000166037.6	CEP57	chr11	+	95555034	95555142	95551990	95552068	95560949	95561191	38974	44	25	6	26	45	3	1	1	2	1	4	3	28	12	16	11	22	14	21	28	13	37	8	7	18	10	11	6	8	2	19	10	13	26	6	20	28	45
122569	ENSG00000161800.8	RACGAP1	chr12	-	50384466	50384575	50384050	50384126	50385780	50385916	122569	70	64	12	14	185	11	3	0	0	1	9	2	21	26	29	10	9	40	31	67	12	21	6	6	18	24	13	25	36	16	51	25	21	21	5	18	29	42
138036	ENSG00000168522.8	FNTA	chr8	+	42919243	42919358	42911450	42911689	42924697	42924802	138036	17	18	8	18	10	9	2	1	0	4	2	1	15	11	23	5	14	4	11	17	16	42	10	12	27	15	23	10	18	8	9	8	16	20	14	12	25	46
73899	ENSG00000005844.13	ITGAL	chr16	+	30506033	30506171	30505532	30505684	30507756	30507887	73899	192	45	37	28	94	89	5	0	2	0	5	3	5	10	12	7	2	37	20	8	5	3	7	14	1	2	30	1	17	6	16	7	2	6	2	36	50	4
87468	ENSG00000102572.10	STK24	chr13	-	99112625	99112694	99109421	99109558	99114027	99114151	87468	170	97	94	241	138	206	0	1	1	3	0	3	266	104	233	88	118	192	342	263	268	124	173	119	175	202	230	65	130	67	150	73	79	212	220	76	164	213
165285	ENSG00000102710.15	SUPT20H	chr13	-	37591381	37591501	37586328	37586434	37593478	37593534	165285	96	9	28	15	76	21	3	3	1	1	4	1	7	20	38	12	8	11	16	66	12	17	20	10	34	76	16	8	73	9	15	10	12	27	11	30	20	19
111119	ENSG00000131373.10	HACL1	chr3	-	15626754	15626849	15624383	15624496	15628031	15628109	111119	23	11	7	8	9	19	1	1	0	0	0	0	17	11	8	10	9	13	30	26	24	14	7	10	27	6	34	7	13	5	8	6	8	22	27	30	14	15
47914	ENSG00000160218.8	TRAPPC10	chr21	+	45494204	45494351	45483418	45483666	45494919	45495034	47914	82	113	102	122	54	135	2	7	0	8	1	6	35	130	58	63	77	33	144	32	66	179	44	74	92	24	85	86	33	74	97	83	92	80	39	107	106	95
50942	ENSG00000137409.14	MTCH1	chr6	-	36940427	36940572	36938422	36938470	36943433	36943493	50942	235	244	224	234	188	269	2	4	7	0	1	3	398	187	310	206	134	303	179	102	289	425	203	197	150	112	282	253	107	87	227	145	155	234	373	287	193	155
51047	ENSG00000134107.4	BHLHE40	chr3	+	5023076	5023200	5021646	5022093	5024520	5024953	51047	41	161	33	605	68	128	4	4	0	2	3	2	425	466	690	435	123	785	92	20	584	425	58	535	404	74	2145	139	13	924	295	255	705	137	609	630	416	300
65980	ENSG00000100883.7	SRP54	chr14	+	35492115	35492286	35488171	35488280	35497293	35497389	65980	88	91	17	167	120	45	4	1	1	1	1	0	59	39	69	34	87	77	56	53	49	277	11	27	74	15	50	66	65	17	107	20	21	95	37	53	184	162
131128	ENSG00000148334.10	PTGES2	chr9	-	130885980	130886126	130885212	130885413	130886770	130886829	131128	89	21	16	40	56	84	5	0	3	0	2	10	15	37	23	27	25	22	75	37	11	7	16	13	30	38	40	11	71	11	21	20	13	23	15	36	40	5
77307	ENSG00000136051.9	KIAA1033	chr12	+	105536230	105536336	105534944	105535024	105536904	105537021	77307	15	29	21	36	15	11	2	0	3	0	3	0	47	11	53	13	3	74	41	25	32	127	25	31	69	11	93	15	40	18	24	18	9	90	49	35	77	72
141688	ENSG00000106100.6	NOD1	chr7	-	30477188	30477272	30475613	30475697	30485756	30485840	141688	10	4	9	2	16	13	2	0	0	1	1	1	8	14	19	9	3	10	8	6	12	6	25	5	21	13	25	9	20	10	5	7	12	7	12	10	8	4
153548	ENSG00000055163.14	CYFIP2	chr5	+	156754980	156755057	156753178	156753275	156757749	156757858	153548	255	105	69	149	301	45	4	7	3	11	1	2	49	59	60	13	65	60	164	261	41	28	46	16	70	159	51	6	143	26	87	15	34	33	15	84	91	57
125558	ENSG00000148481.9	FAM188A	chr10	-	15828559	15828647	15824153	15824225	15831245	15831318	125558	12	8	12	13	12	6	7	7	8	5	3	7	9	9	5	2	4	10	10	6	19	25	7	5	20	6	25	9	11	4	8	6	3	29	12	3	10	21
45331	ENSG00000132405.14	TBC1D14	chr4	+	7006570	7006651	7002871	7002978	7012379	7012508	45331	14	14	13	35	30	11	0	1	1	10	2	4	15	3	28	12	17	13	22	53	9	69	5	6	15	6	61	15	15	12	48	20	16	11	19	17	26	11
13561	ENSG00000113716.8	HMGXB3	chr5	+	149386035	149386210	149384413	149384552	149389673	149390171	13561	31	27	7	63	22	14	1	1	0	2	2	0	51	24	41	21	13	30	47	27	20	19	4	11	16	19	43	7	15	26	22	9	13	18	38	43	26	17
114705	ENSG00000106261.12	ZKSCAN1	chr7	+	99616853	99616972	99613221	99613349	99621041	99621084	114705	6	1	1	3	3	1	18	1	8	11	8	14	2	1	1	0	0	3	1	0	0	1	1	0	2	0	1	0	0	0	0	0	0	2	5	1	3	0
131316	ENSG00000115310.13	RTN4	chr2	-	55200956	55201003	55200698	55200757	55201830	55201900	131316	149	213	94	261	269	52	20	29	17	10	66	5	270	74	284	44	55	185	80	148	147	154	17	70	101	21	155	107	60	73	182	39	48	61	201	155	187	163
79579	ENSG00000130755.8	GMFG	chr19	-	39823716	39823766	39819023	39819188	39825900	39825950	79579	305	127	126	44	340	194	16	3	0	3	4	0	65	118	118	45	89	185	139	240	125	95	83	74	92	264	219	288	188	121	192	198	322	187	32	148	70	82
33336	ENSG00000099889.9	ARVCF	chr22	-	19959880	19959934	19959408	19959494	19960259	19960350	33336	8	1	5	1	8	4	1	0	0	1	0	4	35	12	9	39	3	36	9	20	19	35	15	25	10	40	9	46	7	6	19	9	18	19	64	53	4	10
146000	ENSG00000010256.6	UQCRC1	chr3	-	48643202	48643289	48642083	48642213	48646594	48646735	146000	239	106	31	40	210	62	10	6	4	1	9	1	78	67	53	27	78	91	124	188	52	53	27	49	18	132	119	46	85	66	119	48	90	53	42	73	46	39
155776	ENSG00000165233.13	C9orf89	chr9	+	95872849	95873003	95869955	95870098	95874499	95874571	155776	53	55	57	61	35	82	1	0	0	1	1	4	62	357	36	49	118	90	221	153	82	300	59	108	64	70	102	170	33	181	183	316	157	74	57	230	40	56
25554	ENSG00000182400.10	TRAPPC6B	chr14	-	39623414	39623498	39620949	39621043	39627488	39627606	25554	19	12	1	15	19	3	3	1	0	1	0	1	16	9	9	2	4	14	3	16	5	47	6	6	8	6	12	4	3	7	22	4	6	5	7	6	19	19
149336	ENSG00000242372.2	EIF6	chr20	-	33871978	33872064	33867744	33867921	33872183	33872295	149336	106	83	31	65	90	75	0	1	2	0	8	1	121	81	92	82	212	119	105	103	79	147	50	56	40	84	88	120	63	78	126	43	80	104	106	110	85	94
18473	ENSG00000068724.11	TTC7A	chr2	+	47249000	47249118	47238469	47238574	47256362	47256523	18473	66	29	41	86	38	67	1	0	0	3	2	2	68	136	63	52	65	100	185	144	61	21	57	50	71	69	143	18	156	36	57	45	56	112	49	75	50	52
134070	ENSG00000106636.3	YKT6	chr7	+	44250621	44250723	44247731	44247797	44251845	44253893	134070	244	169	127	148	312	135	3	1	0	10	2	0	171	213	158	190	157	95	168	137	152	195	92	137	79	145	194	140	82	124	94	81	111	153	204	153	157	89
3959	ENSG00000047410.9	TPR	chr1	-	186304199	186304261	186303456	186303665	186304469	186304675	3959	85	74	65	119	102	47	0	4	0	3	1	0	75	41	55	44	32	87	58	70	90	159	36	35	79	25	91	40	47	48	39	29	42	55	85	44	80	169
13135	ENSG00000141551.10	CSNK1D	chr17	-	80207573	80208055	80207306	80207478	80209254	80209290	13135	48	63	62	95	51	29	69	89	151	290	114	161	201	45	70	58	49	110	41	18	82	113	70	58	41	29	102	38	21	19	52	38	21	80	98	40	87	36
78389	ENSG00000102225.11	CDK16	chrX	+	47086777	47086868	47086579	47086622	47087965	47088043	78389	161	97	177	141	160	170	0	0	1	4	3	2	232	254	190	197	76	224	188	93	213	272	202	145	163	111	122	253	58	103	330	290	254	165	206	137	137	155
141276	ENSG00000113240.8	CLK4	chr5	-	178049393	178049460	178046838	178047674	178050256	178050417	141276	8	9	12	4	20	10	1	0	0	3	1	0	8	10	8	8	2	19	16	7	11	18	21	13	21	4	20	4	7	7	6	15	9	38	12	8	11	14
144814	ENSG00000116337.11	AMPD2	chr1	+	110171264	110171428	110170985	110171117	110171730	110171857	144814	90	65	45	135	71	86	7	15	3	13	8	5	45	28	26	59	21	78	78	67	37	34	20	26	41	72	82	17	91	17	93	14	37	32	33	85	42	16
92698	ENSG00000161265.10	U2AF1L4	chr19	-	36234055	36234106	36233427	36233704	36234709	36234805	92698	5	4	8	1	9	2	38	7	48	22	12	54	1	2	0	1	5	1	2	0	2	2	7	5	1	0	0	2	1	1	3	1	1	4	2	1	1	2
50192	ENSG00000245910.4	SNHG6	chr8	-	67834848	67834960	67834558	67834627	67837671	67837831	50192	948	361	540	375	569	438	27	16	7	2	6	2	413	1245	220	493	744	673	484	567	639	617	346	331	635	559	347	394	259	496	267	686	557	538	414	749	394	1222
19535	ENSG00000196498.9	NCOR2	chr12	-	124839382	124839485	124839023	124839128	124839977	124840117	19535	193	40	18	69	150	45	4	1	1	2	1	2	46	44	20	23	16	82	39	25	49	30	18	16	16	34	166	7	23	78	56	14	45	35	88	61	35	7
67929	ENSG00000135018.9	UBQLN1	chr9	-	86281264	86281348	86278789	86278958	86284099	86284242	67929	63	102	33	146	128	61	11	13	9	1	9	3	59	139	136	48	72	144	104	55	122	126	45	70	151	30	108	51	25	145	59	54	40	43	122	98	100	105
143735	ENSG00000096070.15	BRPF3	chr6	+	36172434	36172591	36168068	36169547	36175089	36175221	143735	26	40	5	62	23	18	2	1	0	1	2	0	65	16	40	19	4	37	8	13	53	44	13	16	31	12	26	8	12	46	24	9	23	20	45	32	70	13
44329	ENSG00000101337.11	TM9SF4	chr20	+	30724679	30724800	30723876	30723976	30729299	30729468	44329	4	4	4	0	4	2	14	10	8	17	20	7	1	0	0	1	2	2	3	3	1	1	2	2	0	0	1	2	0	1	0	0	1	3	2	2	3	0
154152	ENSG00000198911.7	SREBF2	chr22	+	42271340	42271455	42266892	42267039	42276719	42276996	154152	39	30	11	28	29	22	2	1	1	1	2	6	8	5	18	13	3	5	25	4	8	1	1	7	5	8	18	3	9	9	6	1	9	7	8	19	9	6
30878	ENSG00000125089.12	SH3TC1	chr4	+	8206893	8207093	8201093	8201132	8211474	8211549	30878	12	11	24	66	9	30	0	0	4	0	0	0	47	99	78	49	9	107	40	30	28	47	97	40	20	29	142	7	114	66	129	102	34	160	53	96	19	20
64117	ENSG00000173226.12	IQCB1	chr3	-	121514303	121514413	121508919	121509062	121518042	121518221	64117	29	23	23	11	45	18	3	8	3	0	5	1	18	15	24	5	9	12	15	17	10	59	8	10	22	13	14	15	18	4	19	16	6	14	12	14	11	40
74776	ENSG00000100393.9	EP300	chr22	+	41566409	41566575	41565506	41565620	41568502	41568667	74776	136	180	116	236	96	50	0	0	0	2	0	0	160	254	186	72	41	260	123	69	255	94	80	128	123	24	174	58	48	193	76	94	66	126	338	134	154	87
150723	ENSG00000116815.11	CD58	chr1	-	117061852	117061889	117057156	117057444	117064527	117064605	150723	3	7	3	17	12	7	0	0	0	0	0	1	22	2	18	3	57	11	40	152	16	50	7	5	20	32	30	53	36	2	62	17	10	5	12	13	22	16
33649	ENSG00000155508.9	CNOT8	chr5	+	154250220	154250382	154244751	154244945	154251289	154251391	33649	250	271	291	247	283	273	5	6	1	11	1	0	262	198	354	272	201	275	267	240	303	589	374	285	510	89	215	269	126	156	220	221	310	364	235	225	255	439
150556	ENSG00000074370.13	ATP2A3	chr17	-	3848353	3848442	3847997	3848100	3850684	3851149	150556	556	86	100	215	422	245	2	2	1	12	5	10	94	74	141	110	75	142	246	170	55	60	54	55	64	202	338	37	309	78	114	22	119	97	71	86	79	25
36206	ENSG00000143222.7	UFC1	chr1	+	161127910	161128001	161127406	161127483	161128201	161128646	36206	381	196	110	99	248	130	30	29	29	17	50	33	150	149	198	69	252	114	242	312	144	113	86	84	271	267	224	74	225	135	99	107	200	115	105	208	207	273
31027	ENSG00000113194.8	FAF2	chr5	+	175919194	175919333	175915951	175916028	175920999	175921085	31027	35	36	23	18	20	15	3	1	2	1	3	0	9	7	15	8	13	11	19	32	9	57	11	8	13	4	21	7	7	27	16	9	18	34	13	18	21	27
82008	ENSG00000124201.10	ZNFX1	chr20	-	47879870	47880020	47876999	47877114	47881252	47881401	82008	14	48	12	64	17	11	2	0	1	3	0	0	35	21	57	25	10	48	22	10	26	59	6	23	25	3	56	16	11	37	28	8	17	31	87	33	106	14
94911	ENSG00000109320.7	NFKB1	chr4	+	103455004	103455042	103450992	103451071	103459014	103459113	94911	5	33	5	134	3	9	1	3	0	7	0	3	69	34	67	29	29	39	46	20	50	113	8	25	37	6	34	18	6	45	56	26	16	11	44	22	152	41
96604	ENSG00000055483.15	USP36	chr17	-	76809854	76809955	76808941	76809083	76810493	76810634	96604	41	108	72	246	128	187	1	5	0	8	8	5	243	96	75	98	196	417	124	23	387	59	21	86	111	18	118	41	19	101	231	70	62	150	136	129	320	40
124367	ENSG00000141759.10	TXNL4A	chr18	-	77739332	77739640	77737601	77737701	77748239	77748537	124367	16	2	0	4	5	1	82	25	22	37	97	39	4	8	4	1	1	6	4	0	14	9	9	2	10	3	38	1	3	1	1	3	1	14	18	1	3	10
83839	ENSG00000167615.12	LENG8	chr19	+	54964724	54964835	54963829	54963931	54965608	54965861	83839	441	78	152	130	284	233	28	15	20	31	36	32	256	110	94	58	38	184	107	94	154	82	380	194	104	150	346	109	218	29	94	154	107	277	167	115	109	32
157475	ENSG00000143756.7	FBXO28	chr1	+	224340843	224341039	224318173	224318283	224345053	224349749	157475	15	67	10	46	14	6	2	4	0	0	6	0	11	20	29	14	30	27	15	30	21	82	3	4	37	9	12	8	5	27	9	5	6	15	14	7	48	46
85820	ENSG00000164073.5	MFSD8	chr4	-	128863199	128863313	128859937	128859993	128864906	128865147	85820	19	7	3	18	15	8	2	1	2	1	3	2	7	1	3	2	9	4	6	6	4	23	6	3	4	1	11	8	2	0	4	5	0	9	5	2	2	5
149426	ENSG00000215021.4	PHB2	chr12	-	7077573	7077758	7077054	7077184	7078660	7078740	149426	1010	575	326	276	715	129	6	7	10	3	15	1	401	601	365	199	470	346	557	731	552	349	279	266	688	697	589	370	300	607	445	364	567	529	333	571	356	650
161593	ENSG00000108296.7	CWC25	chr17	-	36962549	36962648	36959067	36959114	36963017	36963229	161593	145	130	188	88	226	151	3	1	0	5	7	2	230	175	230	169	129	194	163	97	220	363	173	175	296	88	281	203	60	152	158	116	112	180	364	231	114	173
55288	ENSG00000149923.9	PPP4C	chr16	+	30092520	30092631	30087635	30087796	30093804	30093855	55288	57	24	32	41	53	37	8	4	4	13	4	3	51	24	41	38	34	66	36	25	43	43	26	31	23	24	43	38	22	9	53	32	34	48	30	47	27	18
129896	ENSG00000104408.5	EIF3E	chr8	-	109255521	109255692	109254027	109254142	109260841	109260946	129896	26	16	20	15	33	5	262	105	85	128	125	14	22	10	7	15	11	21	20	4	26	48	6	19	16	2	20	6	1	4	8	14	1	23	20	5	9	27
48843	ENSG00000102445.14	KIAA0226L	chr13	-	46930566	46930631	46924247	46924486	46933620	46933766	48843	24	39	79	8	8	165	0	0	2	0	1	5	1027	8	243	86	15	27	10	1	69	31	189	61	58	48	28	13	190	12	37	11	29	440	184	16	129	212
114466	ENSG00000108622.6	ICAM2	chr17	-	62085100	62085182	62083990	62084095	62097882	62097967	114466	34	3	4	3	31	10	32	16	2	17	40	21	1	3	2	0	1	1	4	2	1	1	2	2	0	2	10	2	12	0	1	2	4	2	0	2	2	1
66420	ENSG00000127191.13	TRAF2	chr9	+	139794873	139795128	139794045	139794124	139802521	139802683	66420	15	10	4	13	19	17	1	2	0	1	3	2	14	9	9	8	3	4	10	14	6	7	6	7	11	7	17	1	4	5	12	2	5	4	13	3	8	15
164771	ENSG00000113141.11	IK	chr5	+	140035413	140035577	140034265	140034312	140037138	140037247	164771	226	216	181	207	264	174	2	6	7	1	13	4	267	106	248	218	240	243	204	254	172	359	119	185	141	119	211	132	198	77	149	78	160	268	251	241	299	240
62795	ENSG00000112282.13	MED23	chr6	-	131913527	131913600	131912452	131912667	131914145	131914311	62795	35	42	77	53	31	36	1	4	1	2	0	0	19	26	25	35	41	29	30	17	58	140	25	26	43	17	19	33	18	16	25	24	8	68	49	23	49	54
27702	ENSG00000103274.6	NUBP1	chr16	+	10849577	10849610	10846466	10846535	10850546	10850637	27702	18	34	28	27	48	32	1	1	2	1	1	2	83	52	68	79	42	52	56	49	49	177	36	44	38	24	34	95	35	42	29	40	63	58	80	54	63	47
139749	ENSG00000149182.10	ARFGAP2	chr11	-	47195309	47195466	47194976	47195033	47196565	47196649	139749	47	27	35	44	75	30	0	0	0	0	0	2	34	33	29	33	16	45	30	37	23	33	33	44	15	21	52	22	28	20	22	70	34	80	45	42	26	9
32408	ENSG00000128739.16	SNRPN	chr15	+	25212175	25212299	25207260	25207356	25213078	25213229	32408	33	22	8	23	15	1	341	175	88	205	204	55	23	7	27	5	17	12	12	19	12	55	7	2	1	11	5	12	1	21	7	0	2	17	17	22	37	15
28226	ENSG00000108848.11	LUC7L3	chr17	+	48814647	48814840	48814320	48814387	48817666	48817706	28226	35	21	28	17	62	13	62	58	26	45	64	19	78	57	41	5	5	47	18	11	56	217	48	16	138	31	66	13	21	3	45	10	5	46	52	20	17	162
74340	ENSG00000249859.3	PVT1	chr8	+	128951753	128951922	128902873	128903244	129001407	129001537	74340	2	8	0	8	4	6	0	0	1	1	1	1	21	16	28	2	6	4	18	7	8	1	12	17	59	24	19	5	17	16	5	5	4	19	5	34	6	25
107080	ENSG00000124181.10	PLCG1	chr20	+	39802763	39802951	39802562	39802651	39803106	39804361	107080	428	79	713	146	422	657	15	3	19	4	18	26	167	4	115	147	31	41	49	64	36	40	85	48	33	30	79	85	130	23	21	70	16	231	145	18	135	27
46318	ENSG00000011451.13	WIZ	chr19	-	15538920	15539319	15537792	15538344	15540396	15540900	46318	65	6	14	66	87	31	1	1	0	2	2	0	77	32	21	55	17	35	35	37	46	26	26	18	21	17	71	9	12	33	40	17	16	32	80	66	14	15
93393	ENSG00000087470.13	DNM1L	chr12	+	32871576	32871697	32863862	32863949	32873597	32873729	93393	18	38	21	48	30	9	0	2	2	1	0	0	70	32	57	17	12	94	43	29	79	148	9	28	84	8	66	13	16	43	46	21	24	50	104	26	62	117
115991	ENSG00000051009.6	FAM160A2	chr11	-	6235962	6236141	6235640	6235803	6238600	6239380	115991	119	51	63	57	68	79	2	0	4	5	9	5	62	32	26	42	68	49	27	35	18	20	47	26	9	55	58	54	77	45	33	41	53	30	52	26	30	13
46237	ENSG00000116786.7	PLEKHM2	chr1	+	16047823	16047883	16045032	16045120	16051811	16052040	46237	13	15	14	21	4	14	1	1	2	2	0	0	4	9	7	17	12	13	21	12	33	12	2	10	6	8	9	5	6	11	7	13	8	12	22	9	28	8
48041	ENSG00000173473.6	SMARCC1	chr3	-	47742767	47742892	47734730	47734790	47747898	47748020	48041	227	69	37	109	238	38	1	1	2	0	1	0	127	100	70	38	47	192	115	121	127	108	30	55	111	95	113	20	57	92	75	47	57	109	89	154	109	141
17825	ENSG00000118217.5	ATF6	chr1	+	161829996	161830067	161823013	161823113	161832987	161833102	17825	40	23	18	30	23	15	2	1	0	1	2	0	40	5	32	7	28	26	26	17	15	82	13	15	29	9	16	13	12	18	27	27	23	48	20	14	36	45
77440	ENSG00000142102.11	ATHL1	chr11	+	294266	294478	294098	294196	294555	296107	77440	2931	789	5660	1391	3582	4374	47	9	34	6	66	31	310	55	438	449	607	441	227	793	109	27	794	390	156	140	228	88	2533	52	229	780	124	746	135	503	687	130
102303	ENSG00000171988.13	JMJD1C	chr10	-	64960235	64960437	64958272	64958487	64966354	64968561	102303	55	122	51	182	165	60	3	3	3	0	5	2	370	105	747	222	86	694	173	57	798	854	113	292	946	18	817	110	49	548	96	139	111	475	722	1025	377	681
23350	ENSG00000094880.6	CDC23	chr5	-	137548679	137548752	137542235	137542373	137548840	137548993	23350	26	46	3	17	49	8	2	2	0	0	5	1	18	17	22	9	13	12	13	16	23	54	13	18	17	12	17	13	13	13	22	2	6	26	10	11	34	14
24856	ENSG00000055130.11	CUL1	chr7	+	148457424	148457588	148456639	148456730	148463652	148463815	24856	11	59	7	59	6	16	0	2	0	0	0	3	150	62	117	70	36	124	113	106	111	187	50	23	280	52	124	26	82	22	80	27	27	77	109	43	143	156
83340	ENSG00000173171.10	MTX1	chr1	+	155181917	155182010	155180338	155180418	155182175	155182358	83340	84	52	46	44	98	54	9	4	2	2	1	3	33	32	27	47	71	38	46	45	25	76	27	31	27	43	51	25	31	47	36	21	58	46	40	51	43	30
23027	ENSG00000156411.5	C14orf2	chr14	-	104380297	104380321	104378624	104379031	104381402	104381526	23027	460	265	375	133	404	185	2	5	7	2	4	6	178	231	134	170	521	131	272	234	282	551	157	162	215	272	168	501	215	249	243	357	350	269	108	206	147	295
89361	ENSG00000147649.5	MTDH	chr8	+	98711981	98712080	98703179	98703416	98725889	98725997	89361	88	110	48	121	83	55	1	4	4	7	5	0	85	103	101	61	57	150	96	75	108	178	26	61	128	31	89	50	38	182	57	69	89	81	106	106	95	132
54866	ENSG00000104267.5	CA2	chr8	+	86385617	86385697	86377500	86377698	86385921	86386040	54866	0	0	0	0	0	0	1	16	1	13	2	13	7	1	4	2	0	2	1	0	2	1	2	1	10	1	5	3	0	2	2	6	2	6	9	1	2	25
118492	ENSG00000012061.11	ERCC1	chr19	-	45922355	45922455	45919748	45920155	45923581	45923685	118492	120	53	12	32	86	50	4	1	2	1	4	7	59	80	76	20	118	37	79	160	45	19	48	42	64	171	96	35	99	46	80	69	70	63	26	127	31	34
146491	ENSG00000104164.6	BLOC1S6	chr15	+	45895297	45895385	45884332	45884474	45897625	45897712	146491	30	34	12	42	46	3	1	5	0	3	4	0	25	13	23	10	8	32	27	26	33	54	3	6	40	8	33	3	15	10	13	4	8	29	14	12	33	28
17546	ENSG00000171570.6	RAB4B-EGLN2	chr19	+	41312459	41312579	41306243	41307320	41313713	41314103	17546	37	28	7	79	33	25	5	1	3	3	7	7	43	13	33	26	6	31	16	22	37	43	19	11	27	22	24	6	27	9	75	16	4	30	22	22	38	22
21077	ENSG00000078142.7	PIK3C3	chr18	+	39637846	39638015	39629494	39629569	39644703	39644794	21077	16	26	23	42	12	25	3	2	4	0	2	2	77	15	54	18	32	16	22	28	15	110	45	8	30	18	39	20	38	10	28	21	20	45	42	11	43	54
141380	ENSG00000100221.6	JOSD1	chr22	-	39085300	39085429	39081547	39084006	39095807	39096672	141380	86	149	42	267	104	91	1	2	1	8	4	0	193	44	167	85	66	234	102	51	142	45	40	69	59	20	236	12	11	140	107	35	125	103	112	212	248	81
160416	ENSG00000134684.6	YARS	chr1	-	33276191	33276367	33272082	33272212	33282788	33282918	160416	96	104	32	167	73	39	3	0	1	5	0	1	129	38	63	56	70	73	75	85	41	180	14	34	52	39	50	28	56	34	40	28	16	69	72	51	126	48
87196	ENSG00000167522.10	ANKRD11	chr16	-	89383340	89383483	89371613	89371752	89484691	89484776	87196	68	54	43	141	62	77	0	0	2	0	1	0	147	31	68	70	44	179	94	48	91	71	34	58	118	22	77	15	33	24	78	40	41	175	74	61	135	50
139297	ENSG00000114353.12	GNAI2	chr3	+	50290455	50290616	50289828	50289970	50293623	50293752	139297	869	451	154	452	752	413	5	5	0	2	2	0	810	491	652	578	163	1028	804	774	503	643	341	570	394	653	1027	367	480	547	785	274	404	532	660	661	526	268
18780	ENSG00000128284.15	APOL3	chr22	-	36542187	36542456	36541530	36541647	36545093	36545190	18780	1	0	2	1	0	2	1	16	6	49	3	9	2	6	4	1	0	6	2	2	3	3	4	7	3	7	36	3	6	2	3	11	1	4	4	1	5	1
67407	ENSG00000162402.8	USP24	chr1	-	55590141	55590301	55589119	55589275	55590992	55591221	67407	24	61	9	63	26	9	0	1	0	0	0	1	17	10	40	21	2	45	28	10	29	109	5	11	38	3	52	0	14	16	8	8	6	50	37	14	63	61
83453	ENSG00000110851.7	PRDM4	chr12	-	108148605	108148637	108147802	108147886	108150608	108150742	83453	0	1	1	1	2	0	8	26	2	33	9	7	5	3	2	5	1	2	3	4	0	0	1	1	0	3	9	0	0	4	1	0	4	2	11	3	1	2
5175	ENSG00000130348.7	QRSL1	chr6	+	107102604	107102797	107100341	107100457	107103489	107103607	5175	54	34	19	34	35	33	0	0	0	0	1	0	31	89	101	23	72	37	235	465	85	98	73	50	86	108	142	22	265	21	22	23	13	9	32	79	39	128
98237	ENSG00000151465.9	CDC123	chr10	+	12288147	12288276	12280455	12280484	12292309	12292588	98237	93	89	99	154	156	95	1	1	5	1	2	1	77	77	69	78	116	106	113	77	87	339	59	64	84	35	117	212	68	107	66	117	46	66	108	142	85	134
48093	ENSG00000152558.10	TMEM123	chr11	-	102318966	102319106	102272829	102272937	102319542	102319599	48093	3	5	3	2	1	2	145	131	66	549	191	65	8	11	7	4	0	3	2	3	8	10	9	15	19	3	5	0	1	6	1	7	4	11	7	8	6	18
136616	ENSG00000174738.8	NR1D2	chr3	+	23997527	23997616	23996027	23996294	24001161	24001306	136616	5	78	3	118	10	9	2	3	0	3	0	0	55	35	53	33	11	64	86	49	46	46	21	24	152	7	51	5	4	37	29	15	27	57	44	65	130	155
17105	ENSG00000139613.7	SMARCC2	chr12	-	56578813	56578876	56578627	56578720	56579938	56580024	17105	25	20	10	18	41	8	0	1	0	2	4	1	18	13	16	12	5	17	15	27	17	15	14	12	17	14	22	2	25	17	10	12	16	26	21	13	14	15
115930	ENSG00000178685.9	PARP10	chr8	-	145058202	145058272	145057334	145057979	145058377	145058599	115930	88	9	9	18	23	12	2	3	1	0	1	5	7	9	25	2	2	41	20	54	8	0	19	11	11	61	22	12	99	5	18	35	32	6	11	9	13	3
33149	ENSG00000119013.4	NDUFB3	chr2	+	201937001	201937084	201936752	201936782	201943603	201943745	33149	3	2	1	4	7	2	22	15	5	8	15	7	1	0	1	2	10	0	2	3	0	1	1	2	0	0	1	1	0	0	2	0	0	1	1	0	0	3
90674	ENSG00000065357.15	DGKA	chr12	+	56329088	56329188	56324872	56325128	56330206	56330351	90674	26	4	3	4	8	17	239	17	54	17	79	104	4	12	5	5	4	19	8	3	5	3	6	4	4	6	16	3	3	3	3	3	7	11	7	9	5	4
46902	ENSG00000114209.10	PDCD10	chr3	-	167443188	167443261	167437849	167438061	167452001	167452133	46902	10	5	6	7	9	3	1	2	0	0	1	0	14	2	9	6	6	5	10	4	12	27	5	3	0	1	7	11	2	5	4	9	1	11	3	7	11	4
1060	ENSG00000168385.13	SEPT2	chr2	+	242255836	242255970	242255319	242255397	242263630	242263656	1060	1	0	1	0	2	3	26	7	6	18	13	3	2	3	2	0	1	2	2	3	5	6	0	2	2	2	5	1	3	1	1	2	1	6	5	2	3	0
38302	ENSG00000105281.8	SLC1A5	chr19	-	47287773	47287816	47287353	47287401	47290656	47291851	38302	19	67	3	83	31	11	2	2	1	2	1	0	215	96	169	53	30	98	133	93	146	130	6	46	54	36	82	21	8	168	157	27	99	25	182	77	97	51
139583	ENSG00000109685.13	WHSC1	chr4	+	1944065	1944159	1941380	1941505	1952798	1952930	139583	7	3	3	1	11	0	54	21	2	10	60	2	2	1	1	0	3	1	0	1	2	0	1	1	0	1	1	0	2	4	4	3	0	1	2	3	1	1
105382	ENSG00000130723.13	PRRC2B	chr9	+	134357760	134357949	134357112	134357195	134358096	134358294	105382	62	69	40	100	64	82	6	10	8	13	12	7	93	34	95	57	26	118	88	40	52	95	27	56	52	20	117	28	27	46	72	38	20	124	128	39	109	62
138851	ENSG00000134058.6	CDK7	chr5	+	68555644	68555763	68553869	68553980	68558031	68558131	138851	61	116	66	68	133	28	1	3	2	3	3	1	80	156	92	92	155	71	74	40	157	208	77	86	148	39	76	67	24	76	49	56	73	79	148	77	50	155
132724	ENSG00000117640.13	MTFR1L	chr1	+	26149728	26149814	26149509	26149619	26150134	26150239	132724	3	1	1	1	4	3	14	7	5	11	11	16	0	0	1	0	0	4	2	1	0	0	3	0	0	0	2	0	2	0	1	3	1	2	0	1	0	0
105327	ENSG00000130723.13	PRRC2B	chr9	+	134361471	134361569	134360334	134360527	134362553	134362681	105327	81	87	53	115	70	100	1	2	0	1	3	1	145	99	127	138	52	156	137	41	151	105	55	115	81	40	185	29	41	61	79	74	38	167	276	88	127	85
108333	ENSG00000185158.8	LRRC37B	chr17	+	30372718	30372837	30362583	30362658	30374779	30374920	108333	84	45	51	47	44	42	7	7	3	2	0	0	18	15	27	20	20	17	6	18	23	32	35	23	25	15	13	39	32	16	26	36	18	52	16	20	33	25
125836	ENSG00000029364.7	SLC39A9	chr14	+	69919957	69920026	69908785	69908983	69921528	69921614	125836	15	31	17	9	16	5	0	10	0	0	2	0	17	7	7	5	7	7	9	11	3	18	6	5	11	1	13	9	10	13	13	3	10	15	9	10	20	20
84508	ENSG00000110422.7	HIPK3	chr11	+	33369711	33369774	33369397	33369559	33370692	33370833	84508	5	9	3	11	9	1	0	0	0	1	3	1	17	12	14	8	5	44	32	10	26	24	5	15	3	3	48	4	4	7	6	9	8	27	18	48	16	4
29903	ENSG00000095380.10	NANS	chr9	+	100837851	100838014	100823063	100823279	100839199	100839299	29903	2	11	3	7	7	4	46	50	3	51	39	15	10	21	4	10	6	8	11	3	18	9	7	4	14	0	18	4	1	19	1	18	6	12	19	34	4	10
49470	ENSG00000051108.10	HERPUD1	chr16	+	56976043	56976149	56973806	56974157	56977037	56977793	49470	351	498	233	693	1010	156	0	6	2	18	2	0	221	145	451	141	1110	183	548	115	216	665	73	133	365	71	249	152	78	449	212	128	471	70	292	237	413	1143
95567	ENSG00000203875.6	SNHG5	chr6	-	86387141	86387210	86375569	86375865	86387853	86387906	95567	12	7	10	4	1	2	0	1	0	3	0	0	12	17	34	9	5	9	9	9	10	44	2	8	32	8	9	8	8	39	9	9	12	11	15	14	7	39
109162	ENSG00000146094.9	DOK3	chr5	-	176935237	176935543	176932011	176932111	176936475	176936658	109162	37	19	1	21	13	5	1	2	0	0	0	0	106	132	80	49	70	145	319	276	110	60	145	26	77	145	223	36	143	123	167	99	271	140	62	150	18	41
160673	ENSG00000266714.2	MYO15B	chr17	+	73597518	73597644	73592893	73592980	73598597	73598675	160673	139	49	112	109	137	136	4	2	2	5	13	11	174	130	223	63	11	251	184	140	141	49	205	111	85	51	316	158	145	40	139	101	134	190	152	191	68	19
27328	ENSG00000104852.10	SNRNP70	chr19	+	49605370	49605442	49604646	49604728	49607890	49607992	27328	111	36	51	105	107	79	135	213	101	133	242	133	173	85	60	114	61	167	73	51	171	75	127	97	51	55	150	54	126	19	66	90	41	98	205	175	80	77
62214	ENSG00000153443.8	UBALD1	chr16	-	4660493	4660556	4658883	4659984	4664678	4664927	62214	40	12	13	71	20	53	0	0	1	1	0	2	83	73	28	39	87	224	87	49	131	25	19	39	76	24	144	14	10	17	41	23	46	41	95	48	16	40
95554	ENSG00000203875.6	SNHG5	chr6	-	86387512	86387750	86387141	86387210	86387853	86388440	95554	1991	314	1207	430	469	852	20	16	15	5	4	6	747	1492	866	874	1474	1702	658	1297	2153	2830	649	637	1906	762	720	1127	432	1379	553	1294	1679	853	1124	2297	1097	1801
78397	ENSG00000102225.11	CDK16	chrX	+	47085170	47085265	47084386	47084501	47085363	47085426	78397	190	188	157	168	179	153	8	5	7	7	11	6	279	287	199	183	64	313	160	86	264	280	173	170	177	104	146	197	60	97	308	282	267	192	302	154	202	121
43489	ENSG00000019582.10	CD74	chr5	-	149782683	149782875	149781732	149781813	149784242	149784330	43489	15	155	5	91	12	13	0	12	0	3	1	0	457	117	703	165	335	402	587	759	161	124	200	131	173	368	1290	210	311	291	166	304	544	607	210	409	249	159
51615	ENSG00000127824.9	TUBA4A	chr2	-	220116729	220116952	220116286	220116435	220118577	220118754	51615	30	199	6	172	9	48	1	2	0	1	0	2	150	238	276	68	47	125	157	17	44	163	141	145	28	20	469	99	62	667	135	112	198	105	75	106	755	231
25039	ENSG00000136810.8	TXN	chr9	-	113013099	113013159	113007057	113007123	113013637	113013742	25039	1049	588	392	477	965	332	7	6	6	9	5	3	332	315	193	124	747	396	687	498	379	737	104	195	238	318	316	527	198	696	259	379	377	242	370	462	187	373
88721	ENSG00000026297.11	RNASET2	chr6	-	167368982	167369115	167365975	167366036	167369584	167370099	88721	7	0	2	2	1	1	50	11	5	42	12	48	9	2	6	5	2	12	5	3	5	10	22	23	5	3	18	0	2	13	10	9	6	17	0	8	2	1
88742	ENSG00000119326.10	CTNNAL1	chr9	-	111761346	111761536	111754911	111755099	111775581	111775809	88742	31	54	7	19	19	9	0	1	0	3	1	0	93	44	59	24	15	30	39	29	114	81	13	43	57	9	47	13	4	45	25	13	26	46	116	44	26	120
65433	ENSG00000118513.14	MYB	chr6	+	135518098	135518461	135516885	135517140	135520045	135520188	65433	319	69	60	43	203	33	220	59	51	117	277	78	118	46	140	73	32	72	151	124	41	79	247	169	173	108	115	42	43	85	87	166	169	893	32	84	32	226
142550	ENSG00000132155.7	RAF1	chr3	-	12641650	12641778	12641189	12641307	12641886	12641914	142550	225	261	150	272	318	125	3	9	2	4	3	1	329	184	317	236	173	294	247	136	327	471	91	191	360	76	203	130	83	87	190	90	82	316	444	155	292	385
77436	ENSG00000142102.11	ATHL1	chr11	+	294320	294478	294098	294196	294555	294732	77436	1812	469	3648	865	2243	2782	47	9	34	6	66	31	203	32	249	299	360	290	142	522	71	19	510	235	99	78	151	48	1524	42	131	523	79	470	78	326	422	89
52674	ENSG00000120798.12	NR2C1	chr12	-	95445537	95445719	95442843	95443009	95451328	95451419	52674	102	24	60	52	81	33	3	1	6	2	4	1	39	38	39	12	37	54	38	52	43	149	50	19	82	28	54	30	51	15	45	42	27	44	35	31	35	158
10633	ENSG00000197724.6	PHF2	chr9	+	96418215	96418303	96416694	96416857	96422473	96422842	10633	37	16	7	16	19	26	0	2	0	2	2	1	16	6	19	9	9	25	23	25	8	11	6	6	6	9	32	5	14	13	20	3	9	30	9	21	21	1
147390	ENSG00000182095.10	TNRC18	chr7	-	5430115	5430259	5427302	5428967	5434070	5434226	147390	105	37	12	63	84	105	3	0	0	3	2	6	19	32	13	27	10	41	43	17	6	15	4	16	7	11	50	10	7	22	23	14	27	25	10	57	23	3
102183	ENSG00000127527.9	EPS15L1	chr19	-	16472589	16472795	16466049	16466662	16487932	16488065	102183	37	10	5	13	46	18	2	0	2	0	6	1	25	23	13	14	35	19	17	31	25	38	23	6	35	47	33	20	40	15	29	24	24	20	17	25	20	19
128696	ENSG00000121210.11	KIAA0922	chr4	+	154553869	154553990	154548756	154548839	154555343	154555432	128696	288	119	360	27	140	678	5	1	6	3	2	13	144	252	333	147	87	50	838	807	125	103	679	233	270	203	280	126	489	75	105	181	87	148	181	41	77	302
43176	ENSG00000164329.9	PAPD4	chr5	+	78975401	78975493	78964714	78964851	78977804	78977884	43176	79	65	89	69	69	53	3	2	4	0	4	1	60	40	76	37	69	44	60	64	37	141	47	38	77	37	51	27	60	25	43	32	29	80	46	15	77	65
87168	ENSG00000167522.10	ANKRD11	chr16	-	89383340	89383486	89371613	89371752	89484691	89484776	87168	77	62	51	156	69	83	0	0	2	0	1	0	148	30	67	76	48	183	104	54	98	75	35	64	129	25	81	17	34	25	90	42	44	182	78	71	158	51
162314	ENSG00000116455.9	WDR77	chr1	-	111990056	111990198	111989716	111989766	111991240	111991513	162314	54	17	6	13	34	6	0	1	1	1	1	0	23	8	11	3	6	7	17	52	9	14	9	8	11	43	20	3	55	10	31	5	4	8	7	12	11	3
12146	ENSG00000101084.12	C20orf24	chr20	+	35236292	35236403	35236117	35236221	35238003	35238133	12146	123	103	107	43	101	65	47	77	12	83	49	23	62	91	38	49	50	41	54	32	75	97	47	39	115	48	62	48	27	40	10	49	70	81	109	52	43	77
152608	ENSG00000088325.11	TPX2	chr20	+	30330343	30330450	30327073	30327424	30345209	30345385	152608	56	66	3	6	86	5	4	5	0	2	2	0	38	12	6	1	24	15	15	49	12	11	4	2	6	4	16	9	13	19	12	8	9	30	6	25	3	18
22131	ENSG00000126768.8	TIMM17B	chrX	-	48752634	48752784	48752320	48752384	48754041	48754141	22131	13	3	4	6	13	11	63	28	5	14	61	21	9	7	9	10	5	12	13	10	6	23	6	11	6	22	8	18	13	10	17	33	16	24	4	9	19	3
53375	ENSG00000064651.9	SLC12A2	chr5	+	127512796	127512844	127510232	127510358	127514258	127514381	53375	5	8	12	23	6	7	0	2	1	2	0	0	53	12	33	19	45	20	20	10	37	30	7	6	13	4	19	21	7	14	35	7	8	13	25	14	31	29
50507	ENSG00000137965.6	IFI44	chr1	+	79126238	79126376	79125003	79125168	79129449	79129582	50507	83	42	31	60	33	10	5	6	4	3	20	6	10	6	18	8	0	12	3	2	42	107	8	7	448	116	6	68	21	7	34	282	5	23	22	11	106	8
52082	ENSG00000116459.6	ATP5F1	chr1	+	111998707	111998871	111992458	111992495	111999251	111999370	52082	375	187	224	205	288	136	15	19	21	2	17	3	198	164	178	182	251	146	223	281	160	341	157	143	164	125	237	183	177	146	158	169	181	310	115	213	196	245
85033	ENSG00000125740.9	FOSB	chr19	+	45974451	45974559	45973133	45974207	45975808	45975964	85033	955	1572	65	3569	717	86	219	43	3	99	60	5	2204	945	2905	1128	913	1379	2492	1359	1449	1261	130	780	2367	109	6322	46	81	4027	307	94	825	322	3360	3109	672	1059
16784	ENSG00000105287.8	PRKD2	chr19	-	47217119	47217258	47214163	47214295	47219387	47219477	16784	128	27	102	99	71	95	0	0	0	4	0	0	197	284	70	128	264	595	320	162	134	232	63	105	51	63	259	232	96	245	484	271	214	182	114	346	44	45
17819	ENSG00000109736.10	MFSD10	chr4	-	2933281	2933390	2933101	2933192	2933551	2933663	17819	98	51	61	311	87	122	1	3	7	4	2	4	137	56	116	110	78	125	114	202	67	54	134	121	36	91	195	123	154	101	291	202	146	111	90	139	46	21
71140	ENSG00000103064.9	SLC7A6	chr16	+	68324298	68324443	68308593	68309152	68325111	68325235	71140	43	19	10	52	15	15	3	5	0	0	1	2	14	14	17	4	3	9	18	18	7	19	12	10	9	2	53	5	14	9	5	9	20	6	18	14	78	16
132012	ENSG00000169826.6	CSGALNACT2	chr10	+	43654162	43654379	43650344	43651258	43662451	43662546	132012	129	175	88	202	134	73	2	3	0	0	12	1	69	130	85	80	65	158	157	54	140	519	32	100	212	19	91	131	19	172	153	106	89	110	130	361	141	174
17120	ENSG00000139613.7	SMARCC2	chr12	-	56566720	56566813	56566368	56566488	56567479	56567633	17120	28	8	1	4	13	6	65	35	23	26	61	21	3	4	5	1	1	2	9	10	2	1	4	3	2	18	8	1	10	4	4	2	7	4	3	5	1	3
82954	ENSG00000198952.7	SMG5	chr1	-	156221193	156221268	156219014	156220461	156222204	156222295	82954	57	55	41	79	118	70	0	0	1	0	0	1	120	62	73	72	81	90	67	43	95	64	28	54	40	48	92	46	24	25	56	31	37	50	133	86	64	48
143339	ENSG00000241973.6	PI4KA	chr22	-	21064195	21064285	21063583	21063667	21064986	21065146	143339	255	62	209	119	252	188	0	0	0	0	0	3	138	143	89	82	212	138	166	130	84	87	184	91	66	193	178	125	208	60	148	98	99	96	111	132	91	64
[truncated: 63 more columns]

## Sheet: A3SS
ID	GeneID	geneSymbol	chr	strand	longExonStart_0base	longExonEnd	shortES	shortEE	flankingES	flankingEE	ID	IC_SAMPLE_1_ALL26	IC_SAMPLE_1_ALL30	IC_SAMPLE_1_ALL1	IC_SAMPLE_1_ALL7	IC_SAMPLE_1_ALL14	IC_SAMPLE_1_ALL17	SC_SAMPLE_1_ALL26	SC_SAMPLE_1_ALL30	SC_SAMPLE_1_ALL1	SC_SAMPLE_1_ALL7	SC_SAMPLE_1_ALL14	SC_SAMPLE_1_ALL17	IC_SAMPLE_2_ALL27	IC_SAMPLE_2_ALL28	IC_SAMPLE_2_ALL33	IC_SAMPLE_2_ALL38	IC_SAMPLE_2_ALL2	IC_SAMPLE_2_ALL4	IC_SAMPLE_2_ALL18	IC_SAMPLE_2_ALL22	IC_SAMPLE_2_ALL25	IC_SAMPLE_2_ALL31	IC_SAMPLE_2_ALL32	IC_SAMPLE_2_ALL34	IC_SAMPLE_2_ALL35	IC_SAMPLE_2_ALL36	IC_SAMPLE_2_ALL3	IC_SAMPLE_2_ALL8	IC_SAMPLE_2_ALL9	IC_SAMPLE_2_ALL10	IC_SAMPLE_2_ALL11	IC_SAMPLE_2_ALL12	IC_SAMPLE_2_ALL13	IC_SAMPLE_2_ALL15	IC_SAMPLE_2_ALL19	IC_SAMPLE_2_ALL20	IC_SAMPLE_2_ALL21	IC_SAMPLE_2_ALL23
1854	ENSG00000182944.13	EWSR1	chr22	+	29684594	29687588	29687553	29687588	29682911	29683123	1854	3344	1581	2287	1818	3230	2608	16	14	21	0	15	12	4108	4794	1824	1531	1613	3724	2580	1079	5231	4478	2566	1606	4839	1366	4622	1525	1187	855	1516	2092	1215	3590	6389	2142	1622	3391
218	ENSG00000215788.5	TNFRSF25	chr1	-	6522922	6523207	6522922	6523030	6524434	6524513	218	47	5	7	57	15	178	4	2	1	11	0	10	10	2	13	21	3	17	11	7	4	10	12	11	12	9	6	23	9	1	6	9	5	24	12	16	90	20
1599	ENSG00000110888.13	CAPRIN2	chr12	-	30872012	30873849	30872012	30872159	30876192	30876248	1599	57	10	28	30	47	6	6	2	2	3	0	1	19	9	6	1	3	15	22	18	3	8	8	2	23	9	12	7	12	2	7	4	9	13	9	8	13	15
7160	ENSG00000163463.7	KRTCAP2	chr1	-	155142266	155144965	155142266	155142333	155145040	155145368	7160	173	28	94	31	84	91	196	132	80	58	181	83	46	36	26	38	16	31	22	21	18	81	40	24	11	15	21	40	89	7	45	20	17	53	31	28	70	31
2102	ENSG00000125835.13	SNRPB	chr20	-	2442279	2442585	2442279	2442439	2443281	2443407	2102	1195	910	734	552	1435	1104	187	115	64	142	221	113	748	679	522	737	2301	607	833	949	659	1000	550	545	458	819	573	1482	443	663	1005	709	725	612	744	675	474	783
4173	ENSG00000103994.12	ZNF106	chr15	-	42731230	42732011	42731230	42731750	42734270	42734612	4173	47	71	18	42	33	10	2	5	1	6	3	0	20	12	32	14	5	37	12	12	22	57	9	13	30	9	35	2	20	30	12	4	16	25	20	17	35	28
5039	ENSG00000151498.7	ACAD8	chr11	+	134131500	134131784	134131631	134131784	134131168	134131266	5039	20	8	20	5	37	9	74	15	19	24	98	40	4	5	1	1	2	0	2	8	0	7	1	0	1	0	2	7	2	0	1	6	3	1	0	0	3	3
9117	ENSG00000135390.13	ATP5G2	chr12	-	54063654	54063898	54063654	54063732	54066359	54066429	9117	33	42	25	11	45	40	454	292	167	106	450	218	7	34	11	23	30	16	27	21	9	20	22	13	12	10	11	31	8	5	11	27	6	28	8	22	14	39
4561	ENSG00000114626.13	ABTB1	chr3	+	127395809	127396129	127396010	127396129	127395378	127395424	4561	80	30	43	35	57	96	8	1	4	2	5	20	14	39	12	25	21	55	47	67	26	26	51	19	16	39	49	22	90	25	36	43	60	50	18	48	41	23
4798	ENSG00000132256.14	TRIM5	chr11	-	5684424	5686625	5684424	5685403	5686885	5686912	4798	153	58	50	38	205	40	1	0	0	0	2	0	72	31	75	9	52	40	29	121	35	82	40	24	72	110	68	43	124	8	35	56	32	62	34	35	95	40
219	ENSG00000215788.5	TNFRSF25	chr1	-	6522922	6523187	6522922	6523030	6524434	6524513	219	41	4	7	48	12	143	4	2	1	11	0	10	7	2	10	17	3	14	7	5	2	9	11	6	13	9	5	16	9	1	8	7	5	20	13	14	86	14
2220	ENSG00000123349.9	PFDN5	chr12	+	53690213	53691708	53691633	53691708	53689622	53689725	2220	304	160	217	233	282	93	0	1	0	0	1	0	470	456	147	246	251	375	331	125	503	724	400	261	252	160	369	227	143	73	258	208	205	394	576	352	268	350
7619	ENSG00000123136.10	DDX39A	chr19	-	14523362	14523523	14523362	14523490	14523824	14524036	7619	28	19	11	31	36	14	271	252	183	161	371	214	56	46	35	42	12	66	43	13	55	24	30	41	20	23	76	24	5	25	26	8	31	56	91	66	18	32
8036	ENSG00000074855.6	ANO8	chr19	-	17438970	17440350	17438970	17439792	17440565	17440640	8036	36	2	9	4	27	4	27	7	5	5	24	3	2	1	1	3	0	1	4	3	4	1	6	3	0	4	5	0	0	1	5	8	6	8	1	3	0	1
503	ENSG00000137500.5	CCDC90B	chr11	-	82984993	82985783	82984993	82985035	82991183	82991303	503	19	9	6	6	20	3	0	0	1	0	1	0	8	3	4	8	9	3	10	16	9	13	5	3	7	12	4	6	19	10	10	10	6	3	8	8	6	16
8534	ENSG00000105323.12	HNRNPUL1	chr19	+	41811550	41811772	41811580	41811772	41809876	41810166	8534	57	27	4	41	46	18	309	153	91	300	342	216	13	10	27	7	18	12	22	39	4	11	11	9	16	20	28	7	16	17	26	9	8	8	11	13	32	16
7642	ENSG00000133794.13	ARNTL	chr11	+	13399883	13402801	13402707	13402801	13398186	13398275	7642	238	49	83	237	165	39	6	1	2	2	4	0	68	9	32	64	8	53	117	36	65	73	56	40	62	16	64	65	23	13	18	30	17	155	60	11	146	68
9346	ENSG00000080189.10	SLC35C2	chr20	-	44983711	44983918	44983711	44983817	44984440	44984513	9346	17	4	9	9	22	15	3	3	3	0	2	5	7	9	4	4	2	2	8	18	1	2	6	7	4	19	10	3	25	1	7	4	1	3	8	6	14	5
4572	ENSG00000184009.5	ACTG1	chr17	-	79478213	79478829	79478213	79478652	79478928	79479168	4572	84	38	49	131	63	67	1896	1093	908	2867	1438	2620	73	54	46	37	57	72	195	112	173	35	206	33	170	102	359	56	55	62	111	59	50	127	64	118	40	52
8705	ENSG00000134802.13	SLC43A3	chr11	-	57194060	57194223	57194060	57194125	57194534	57194594	8705	1	0	0	1	1	2	1	2	1	1	4	1	18	3	10	8	4	10	2	3	7	46	1	1	0	1	7	9	1	8	7	4	9	12	16	11	6	7
5201	ENSG00000158106.8	RHPN1	chr8	+	144461998	144462345	144462231	144462345	144461484	144461678	5201	306	37	143	42	168	257	4	0	4	1	6	8	21	57	6	9	15	33	48	89	19	2	60	10	42	137	51	6	24	1	4	35	15	31	20	19	6	14
2549	ENSG00000101104.8	PABPC1L	chr20	+	43559100	43559367	43559158	43559367	43552801	43552897	2549	12	1	0	0	13	2	39	8	6	5	24	14	0	0	1	2	0	0	3	2	1	0	1	3	0	1	0	2	4	1	1	0	0	0	0	2	1	5
6557	ENSG00000079616.8	KIF22	chr16	+	29809913	29810505	29810295	29810505	29809694	29809822	6557	221	133	35	66	264	69	5	1	5	0	6	2	95	95	36	34	47	110	45	60	57	50	27	36	42	38	33	44	37	35	68	34	78	64	30	41	68	29
1405	ENSG00000170525.14	PFKFB3	chr10	+	6261481	6261656	6261531	6261656	6259097	6259154	1405	0	5	0	4	2	0	8	48	1	100	9	21	12	55	8	10	2	21	9	3	29	20	6	21	34	12	41	20	1	60	8	38	31	18	21	18	7	7
4736	ENSG00000083838.11	ZNF446	chr19	+	58991009	58991386	58991296	58991386	58989453	58989548	4736	51	11	23	8	49	30	4	1	2	0	3	3	34	20	10	26	25	23	29	21	14	11	16	12	14	20	25	5	20	7	11	5	13	12	24	38	11	22
5869	ENSG00000171988.13	JMJD1C	chr10	-	64975312	64975456	64975312	64975377	64976966	64977091	5869	26	48	17	56	31	5	0	0	0	0	0	0	76	23	235	38	6	122	49	20	162	283	26	71	325	4	291	10	14	272	16	30	48	126	178	289	182	187
8628	ENSG00000100938.13	GMPR2	chr14	+	24706247	24706358	24706276	24706358	24705172	24705346	8628	1	2	0	1	1	3	45	17	7	16	30	21	6	6	2	4	2	8	2	5	8	12	2	1	5	1	7	6	2	1	5	2	10	3	7	2	3	3
1852	ENSG00000182944.13	EWSR1	chr22	+	29684594	29687588	29687550	29687588	29682911	29683123	1852	3310	1559	2273	1807	3204	2579	11	3	12	2	14	6	4084	4766	1816	1523	1596	3705	2568	1071	5198	4461	2547	1590	4815	1355	4605	1501	1168	848	1505	2077	1207	3562	6353	2129	1612	3368
6629	ENSG00000108622.6	ICAM2	chr17	-	62083990	62084095	62083990	62084031	62097882	62097985	6629	46	22	4	21	54	26	6	3	1	1	10	3	6	4	17	6	4	7	21	14	6	5	2	8	4	5	28	6	22	8	13	5	9	9	2	12	37	10
2899	ENSG00000148343.14	FAM73B	chr9	+	131830273	131830611	131830476	131830611	131830051	131830150	2899	10	12	1	16	9	8	21	13	8	15	19	26	35	25	8	15	11	29	14	8	18	15	10	12	14	11	11	4	10	9	13	10	7	13	32	18	9	19
3967	ENSG00000157870.10	FAM213B	chr1	+	2520360	2520479	2520392	2520479	2519988	2520064	3967	18	3	1	6	8	5	14	2	0	2	7	4	3	0	5	2	4	3	7	4	0	4	1	5	1	2	8	2	6	2	6	1	3	3	4	3	6	3
3787	ENSG00000110911.10	SLC11A2	chr12	-	51402258	51402407	51402258	51402327	51404477	51404549	3787	28	9	7	14	28	13	3	1	2	1	7	0	5	14	8	1	3	11	6	8	9	27	6	3	10	5	19	1	13	2	4	5	6	15	4	6	8	10
2897	ENSG00000148343.14	FAM73B	chr9	+	131830297	131830611	131830476	131830611	131830051	131830150	2897	9	14	1	10	7	8	21	13	8	15	19	26	31	22	9	13	9	25	14	7	14	15	10	10	14	10	7	4	6	9	10	8	7	12	28	15	8	19
7065	ENSG00000105443.9	CYTH2	chr19	+	48976978	48977274	48977161	48977274	48976554	48976635	7065	3	7	1	8	13	3	141	41	54	57	135	109	23	17	20	20	2	16	14	4	14	4	5	4	11	8	5	6	6	4	7	4	6	4	31	41	8	22
1588	ENSG00000100239.11	PPP6R2	chr22	+	50879229	50879455	50879250	50879455	50878389	50878478	1588	3	1	1	2	6	2	21	9	7	15	20	21	5	0	1	0	1	1	0	0	2	0	0	0	0	2	0	1	0	0	3	1	1	0	0	0	2	0
758	ENSG00000115677.12	HDLBP	chr2	-	242174535	242174690	242174535	242174670	242174904	242175009	758	4	1	0	2	2	0	57	30	6	38	44	24	21	3	4	4	8	9	9	2	26	8	2	0	7	1	8	7	3	2	6	4	4	7	16	7	11	15
2621	ENSG00000121716.14	PILRB	chr7	+	99956312	99956631	99956555	99956631	99955842	99955989	2621	398	98	155	191	158	194	11	1	1	3	6	6	266	170	215	149	84	339	198	186	110	148	193	63	94	244	198	126	629	84	310	180	141	235	151	184	195	85
7976	ENSG00000090674.11	MCOLN1	chr19	+	7595171	7595387	7595320	7595387	7594475	7594598	7976	21	33	41	9	28	14	3	1	4	0	3	2	10	19	12	16	4	14	6	23	9	5	14	9	6	30	12	19	17	9	18	7	5	10	17	24	14	6
8229	ENSG00000105671.7	DDX49	chr19	+	19035661	19035788	19035690	19035788	19035431	19035508	8229	3	3	2	1	4	1	50	22	7	35	42	28	14	13	8	8	6	8	5	1	11	9	4	7	11	3	6	2	2	3	1	2	1	6	27	17	5	4
9351	ENSG00000167862.5	ICT1	chr17	+	73016561	73016752	73016582	73016752	73016407	73016490	9351	4	4	5	5	5	2	29	18	24	8	29	19	0	0	1	1	8	0	0	3	0	0	2	0	0	1	0	3	3	0	2	1	1	0	3	0	1	3
3360	ENSG00000239382.6	ALKBH6	chr19	-	36501468	36501585	36501468	36501547	36501795	36501947	3360	16	13	12	6	17	21	5	1	3	0	2	3	7	5	9	5	5	8	9	10	5	3	5	5	3	5	4	13	20	3	7	3	3	7	5	3	8	4
5918	ENSG00000168010.6	ATG16L2	chr11	+	72534588	72534842	72534810	72534842	72533892	72534006	5918	20	5	4	9	8	6	1	0	1	1	0	0	8	5	25	4	1	20	6	13	4	4	15	7	5	15	31	4	98	1	21	15	31	10	10	18	14	1
9395	ENSG00000135469.9	COQ10A	chr12	+	56662842	56663345	56663243	56663345	56661577	56661724	9395	43	50	13	57	61	20	2	0	0	0	2	0	243	60	77	70	24	279	48	46	89	177	50	61	58	41	129	25	37	13	66	18	33	57	139	89	117	202
5539	ENSG00000153234.9	NR4A2	chr2	-	157182661	157182840	157182661	157182719	157187179	157187303	5539	6	126	3	223	4	12	0	0	0	0	0	0	145	72	168	62	226	493	113	23	449	79	31	101	89	4	752	36	2	176	122	69	150	32	63	220	188	182
9814	ENSG00000102710.15	SUPT20H	chr13	-	37596147	37597181	37596147	37596454	37598171	37598330	9814	71	10	22	13	57	16	4	1	0	1	5	1	6	24	23	13	2	15	15	36	10	12	18	7	55	44	19	8	36	4	10	4	17	24	4	14	13	21
7647	ENSG00000151092.12	NGLY1	chr3	-	25777799	25778946	25777799	25777891	25781067	25781290	7647	144	42	117	90	127	29	0	2	3	2	0	1	57	95	41	19	24	93	59	60	105	96	135	43	143	107	135	42	77	20	38	92	22	113	100	41	44	102
3880	ENSG00000161960.10	EIF4A1	chr17	+	7481437	7481562	7481482	7481562	7481144	7481234	3880	115	59	39	67	71	45	781	972	152	1205	664	355	202	172	146	115	95	148	105	72	279	285	230	87	289	154	134	176	42	91	63	112	166	181	213	94	42	186
5499	ENSG00000130684.9	ZNF337	chr20	-	25666631	25666885	25666631	25666758	25667026	25667102	5499	8	0	1	0	5	2	16	5	3	4	6	14	1	0	0	1	0	0	1	0	2	0	0	2	0	0	3	0	0	0	1	2	0	3	2	0	0	0
6889	ENSG00000146707.10	POMZP3	chr7	-	76247499	76247932	76247499	76247617	76254838	76255000	6889	16	13	13	12	14	11	41	15	27	6	6	14	11	24	11	12	13	19	10	9	12	19	10	20	16	23	7	13	8	32	8	20	11	23	21	14	9	15
1732	ENSG00000125089.12	SH3TC1	chr4	+	8234134	8235240	8235089	8235240	8233702	8233883	1732	76	38	262	58	39	295	21	11	52	23	11	39	327	642	573	359	145	840	441	164	331	356	1380	292	119	178	643	138	362	312	488	1735	232	1112	229	860	128	88
6741	ENSG00000105401.2	CDC37	chr19	-	10506110	10506372	10506110	10506219	10506603	10506879	6741	16	13	12	46	13	7	286	103	99	240	244	156	108	21	16	34	24	35	22	8	55	39	23	23	32	13	27	14	6	17	38	18	15	27	81	33	14	36
1051	ENSG00000105677.7	TMEM147	chr19	+	36037573	36038142	36038020	36038142	36037427	36037487	1051	153	71	73	54	175	78	2	0	0	4	4	5	77	92	76	66	106	61	76	94	64	66	45	41	80	128	100	75	89	62	86	57	85	56	49	66	63	49
6328	ENSG00000120992.13	LYPLA1	chr8	-	54963571	54963748	54963571	54963706	54965214	54965316	6328	17	12	3	27	16	9	0	3	0	1	0	0	23	6	23	9	6	8	8	34	14	42	12	10	18	30	23	8	3	17	12	11	13	15	16	15	8	30
5639	ENSG00000063046.13	EIF4B	chr12	+	53415499	53415644	53415589	53415644	53413693	53413810	5639	75	75	48	22	35	26	279	245	75	128	246	103	32	45	23	39	6	31	23	8	26	35	13	29	41	7	34	7	2	24	19	24	33	73	30	50	31	49
7070	ENSG00000258366.3	RTEL1	chr20	+	62325671	62325841	62325724	62325841	62324495	62324636	7070	10	1	3	1	5	1	31	11	22	8	32	21	1	0	2	1	1	2	0	1	0	1	2	0	0	2	0	0	2	1	0	1	2	3	1	1	2	1
6490	ENSG00000185347.13	C14orf80	chr14	+	105958443	105958646	105958484	105958646	105957958	105958037	6490	27	11	1	19	32	80	1	0	0	4	1	10	16	3	15	27	5	7	18	27	12	5	6	12	3	11	11	4	6	2	26	2	3	6	29	14	15	1
9344	ENSG00000080189.10	SLC35C2	chr20	-	44983711	44983880	44983711	44983817	44984440	44984513	9344	56	15	24	21	46	34	3	3	3	0	2	5	10	22	6	5	3	11	17	44	10	3	14	7	10	30	24	4	42	7	11	8	6	10	11	16	20	8
4401	ENSG00000141562.13	NARF	chr17	+	80441591	80442826	80442688	80442826	80438957	80439087	4401	449	147	686	681	497	302	2	2	0	3	2	0	719	612	356	313	696	2087	992	369	617	1037	754	262	851	266	496	765	219	218	1202	712	196	1013	384	578	389	984
5567	ENSG00000184863.6	RBM33	chr7	+	155503866	155504149	155503896	155504149	155499553	155499762	5567	8	2	0	4	5	3	35	26	15	29	13	9	4	1	0	0	0	0	3	1	0	1	1	0	5	0	3	1	5	2	1	0	2	3	1	1	3	2
1510	ENSG00000171703.12	TCEA2	chr20	+	62703210	62703294	62703222	62703294	62701841	62701988	1510	3	1	1	0	0	23	30	22	14	14	27	556	0	0	0	0	3	0	1	0	0	0	0	0	0	0	1	3	2	1	1	0	0	0	0	0	0	0
5685	ENSG00000180902.12	D2HGDH	chr2	+	242694459	242695429	242695263	242695429	242690660	242690803	5685	127	32	93	52	122	120	34	3	14	11	15	12	175	47	47	50	47	81	164	65	143	41	493	171	38	38	133	111	74	5	153	239	57	120	86	95	33	32
8775	ENSG00000204628.7	GNB2L1	chr5	-	180663936	180664319	180663936	180664042	180666486	180666582	8775	489	155	387	147	331	298	6	4	4	2	1	6	438	480	175	240	313	433	201	237	357	314	421	188	441	388	274	285	135	95	223	209	171	340	457	229	131	297
6272	ENSG00000163161.8	ERCC3	chr2	-	128050185	128050422	128050185	128050280	128051088	128051294	6272	115	113	60	68	84	49	3	6	8	8	15	0	56	61	52	51	52	48	67	80	66	112	44	42	65	39	91	22	53	28	41	25	37	87	72	66	64	100
452	ENSG00000124155.12	PIGT	chr20	+	44048112	44048230	44048143	44048230	44047934	44048035	452	2	4	1	8	3	2	31	31	18	94	46	37	1	1	0	2	0	0	1	1	3	0	1	0	2	1	3	0	1	1	0	1	2	0	3	2	1	0
4705	ENSG00000100395.10	L3MBTL2	chr22	+	41609854	41610030	41609896	41610030	41605699	41605937	4705	4	3	0	1	1	4	16	2	2	4	9	4	0	2	1	1	1	1	0	2	0	0	0	0	2	1	0	1	4	0	0	0	0	0	1	0	1	0
7702	ENSG00000182858.9	ALG12	chr22	-	50297984	50298154	50297984	50298032	50301368	50301592	7702	36	23	34	26	31	42	4	0	0	2	1	0	55	27	23	20	10	32	30	39	17	19	48	20	11	17	51	10	36	20	24	17	15	54	37	27	14	14
3643	ENSG00000198721.8	ECI2	chr6	-	4117541	4119509	4117541	4117685	4125483	4126471	3643	183	25	102	47	87	26	8	0	0	7	0	0	22	34	24	20	12	39	10	23	27	39	39	8	22	21	42	25	60	8	26	25	15	56	44	14	40	23
6143	ENSG00000137221.10	TJAP1	chr6	+	43466660	43466838	43466712	43466838	43465618	43465715	6143	3	5	4	2	2	2	17	6	3	6	18	8	2	1	4	2	1	0	1	3	1	1	1	1	2	0	1	0	1	3	0	1	2	1	2	3	1	0
2147	ENSG00000125450.6	NUP85	chr17	+	73222145	73222252	73222150	73222252	73221792	73221924	2147	51	58	60	24	73	23	1	3	10	2	9	0	51	31	25	23	20	35	20	30	34	99	36	20	22	21	23	59	45	4	78	22	21	26	18	22	28	34
1348	ENSG00000084207.11	GSTP1	chr11	+	67352508	67352712	67352608	67352712	67352155	67352243	1348	21	14	16	29	27	27	748	309	69	225	1027	252	32	23	17	31	22	17	22	8	17	65	11	13	30	12	15	13	7	19	19	22	25	24	29	36	9	26
3315	ENSG00000137841.7	PLCB2	chr15	-	40583465	40584125	40583465	40583688	40584264	40584359	3315	120	20	101	60	78	133	2	1	2	1	2	5	58	62	29	21	11	13	52	44	34	3	45	23	23	28	65	31	150	13	21	32	29	59	25	88	35	15
1466	ENSG00000189306.6	RRP7A	chr22	-	42912016	42912302	42912016	42912142	42914010	42914153	1466	2	7	1	3	1	0	62	30	10	29	82	37	15	7	2	1	5	9	6	8	15	1	8	1	7	9	5	1	1	0	3	4	3	6	18	3	1	4
7939	ENSG00000115286.15	NDUFS7	chr19	+	1388741	1388937	1388831	1388937	1388523	1388592	7939	6	0	0	2	3	3	139	14	23	24	85	26	8	7	3	5	2	8	6	3	6	7	3	6	2	3	2	0	0	5	5	3	4	10	3	7	1	3
8787	ENSG00000130811.6	EIF3G	chr19	-	10229763	10229931	10229763	10229847	10230329	10230376	8787	9	3	3	5	13	8	195	107	84	80	160	92	16	18	5	11	14	17	9	5	7	17	7	6	8	2	9	11	2	8	7	10	15	7	25	7	4	10
8973	ENSG00000017260.15	ATP2C1	chr3	+	130715523	130715640	130715596	130715640	130714886	130714955	8973	74	33	66	138	115	41	6	0	11	4	22	5	18	18	18	8	10	31	23	29	16	47	16	14	57	26	43	22	23	9	29	16	14	22	14	13	32	43
4548	ENSG00000156170.8	NDUFAF6	chr8	+	96048529	96048722	96048598	96048722	96047681	96047804	4548	24	18	12	10	29	7	2	6	1	0	6	0	13	6	5	12	8	6	6	4	8	18	9	9	11	4	8	6	1	9	2	13	3	3	8	4	7	12
9757	ENSG00000113648.12	H2AFY	chr5	-	134696186	134696297	134696186	134696294	134705725	134705832	9757	23	18	8	8	23	5	6	14	5	5	3	0	7	19	8	6	10	27	9	23	3	9	4	2	14	8	18	7	9	9	17	7	21	8	7	32	5	15
2611	ENSG00000167613.11	LAIR1	chr19	-	54875901	54876093	54875901	54875937	54876377	54876538	2611	28	5	0	3	18	20	32	8	8	11	55	43	16	14	26	2	2	17	5	21	16	2	21	11	19	22	83	2	68	7	17	18	12	33	7	17	10	2
2159	ENSG00000099622.9	CIRBP	chr19	+	1271138	1271466	1271327	1271466	1270926	1271035	2159	1158	863	582	462	1250	954	21	13	9	7	41	11	671	797	696	745	833	841	881	374	517	786	508	442	519	893	853	1046	611	405	774	645	722	841	620	779	678	476
7298	ENSG00000147813.11	NAPRT1	chr8	-	144656956	144657263	144656956	144657070	144657592	144657695	7298	44	7	43	30	36	13	4	1	2	2	3	0	15	7	7	8	18	37	21	39	21	16	30	4	8	11	10	16	40	11	29	48	4	24	15	30	4	10
7952	ENSG00000162729.9	IGSF8	chr1	-	160061129	160061421	160061129	160061398	160061597	160061728	7952	6	2	5	1	2	9	46	14	17	9	34	28	1	2	0	0	6	0	1	3	0	0	1	1	0	2	0	3	2	2	4	1	2	0	0	1	0	1
7490	ENSG00000100101.13	NOL12	chr22	+	38087180	38089483	38089338	38089483	38086703	38086801	7490	383	156	255	71	350	199	2	1	1	2	6	0	349	438	108	200	177	153	157	146	259	219	269	205	165	322	209	227	166	104	201	113	262	155	347	177	85	141
4348	ENSG00000148824.14	MTG1	chr10	+	135215032	135215749	135215652	135215749	135213032	135213123	4348	101	22	41	31	56	54	0	1	0	0	3	1	57	46	33	23	17	171	46	74	48	38	59	33	78	96	114	33	116	26	91	39	44	63	53	94	15	66
1592	ENSG00000160783.15	PMF1	chr1	+	156206078	156206274	156206139	156206274	156203418	156203519	1592	249	124	137	121	290	200	1	0	14	0	34	23	140	135	84	141	248	137	93	89	157	223	78	108	137	113	94	145	41	113	79	91	120	122	99	124	76	161
6635	ENSG00000214078.7	CPNE1	chr20	-	34214488	34214725	34214488	34214722	34215201	34215335	6635	77	41	29	22	63	35	0	0	0	0	0	0	52	35	75	6	15	30	85	178	30	6	26	23	29	109	59	31	115	14	68	23	52	27	30	9	48	12
5626	ENSG00000167674.10	HDGFRP2	chr19	+	4496915	4498028	4497954	4498028	4496298	4496402	5626	16	2	5	3	17	3	52	12	9	21	71	16	7	5	14	5	5	32	14	22	5	7	8	5	6	19	11	6	24	1	11	15	6	9	7	8	6	6
9604	ENSG00000108679.8	LGALS3BP	chr17	-	76969051	76969425	76969051	76969304	76970769	76970901	9604	5	2	16	2	8	17	75	22	60	38	33	112	1	3	2	1	0	2	5	0	2	1	7	0	0	8	0	2	11	0	2	4	0	2	4	0	0	0
842	ENSG00000103811.11	CTSH	chr15	-	79223792	79224383	79223792	79223848	79224713	79224800	842	3	2	1	1	28	10	36	23	2	14	87	17	1	1	1	1	1	0	4	2	2	1	1	3	1	0	0	2	1	4	3	1	1	2	0	0	2	1
3355	ENSG00000198000.7	NOL8	chr9	-	95062171	95063092	95062171	95062298	95063832	95064104	3355	25	11	26	6	26	9	23	14	26	11	39	34	25	11	14	11	8	17	44	18	30	41	17	12	77	9	47	14	21	5	6	16	6	34	47	32	17	36
6633	ENSG00000214078.7	CPNE1	chr20	-	34214488	34214748	34214488	34214722	34215201	34215335	6633	24	5	5	4	13	7	0	0	0	0	0	0	16	5	5	5	1	3	9	14	3	2	12	3	5	4	8	1	7	2	6	1	1	7	4	2	7	2
1195	ENSG00000164062.8	APEH	chr3	+	49713488	49713948	49713810	49713948	49713323	49713399	1195	102	21	10	15	41	34	2	1	0	1	4	3	10	11	20	4	10	36	42	64	10	4	10	15	6	35	40	3	64	18	15	10	18	24	4	30	16	10
2822	ENSG00000154222.10	CC2D1B	chr1	-	52825376	52825555	52825376	52825508	52825745	52825905	2822	27	10	2	11	9	7	4	1	0	3	1	5	30	8	16	3	5	11	10	11	6	8	6	6	7	8	21	4	22	4	5	1	4	9	9	9	17	5
1176	ENSG00000106133.13	NSUN5P2	chr7	-	72419430	72419641	72419430	72419519	72420384	72420500	1176	31	2	7	9	9	27	4	1	5	0	2	5	7	5	8	6	3	2	11	12	5	2	16	3	2	11	7	4	15	3	7	4	1	10	7	5	4	3
7297	ENSG00000147813.11	NAPRT1	chr8	-	144656954	144657515	144656954	144657070	144657592	144657695	7297	139	31	127	110	127	41	4	1	2	2	3	0	57	31	25	29	60	158	65	181	59	58	125	23	24	64	73	52	184	64	147	205	21	118	46	136	14	35
9522	ENSG00000104529.13	EEF1D	chr8	-	144662675	144662897	144662675	144662802	144663223	144663324	9522	4078	1405	3410	2017	2779	2688	25	4	34	24	32	38	2080	3074	1087	1897	3354	2199	2402	2217	1843	1890	1590	1110	2277	2004	2507	1476	1247	2412	2011	2533	2665	2111	1971	2402	1165	2784
4220	ENSG00000013441.11	CLK1	chr2	-	201721613	201722607	201721613	201721708	201722695	201722812	4220	1988	901	880	1306	878	623	4	7	0	8	15	2	1151	2959	1571	694	339	2361	1136	607	3733	1887	1138	1006	10478	2458	2070	377	263	780	369	917	578	2350	2227	1129	990	3359
8023	ENSG00000187147.13	RNF220	chr1	+	45115554	45117395	45116375	45117395	45115332	45115441	8023	129	120	87	154	179	261	1	6	1	2	3	1	139	118	82	124	180	83	152	71	118	150	71	62	78	75	122	131	88	57	127	86	63	91	96	97	134	79
7405	ENSG00000143774.12	GUK1	chr1	+	228334542	228334639	228334561	228334639	228333713	228333768	7405	612	211	448	359	487	503	40	14	64	21	40	54	263	216	207	203	332	303	267	292	188	195	142	149	191	285	267	185	197	187	219	149	212	162	259	140	307	160
1736	ENSG00000125089.12	SH3TC1	chr4	+	8211391	8211549	8211474	8211549	8201097	8201132	1736	4	2	8	5	1	6	0	0	4	0	0	0	4	22	12	8	3	23	8	5	7	9	15	5	2	3	23	3	11	13	16	33	9	26	10	14	4	2
8744	ENSG00000160223.12	ICOSLG	chr21	-	45642873	45648927	45642873	45642961	45649936	45649972	8744	58	574	24	3142	58	2164	1	2	0	1	0	4	6072	1697	3919	5552	9487	8585	9450	1269	11971	5093	3158	5621	4279	1607	10036	9136	1579	5555	16054	8652	4732	6624	4549	14700	3068	4231
4611	ENSG00000108963.13	DPH1	chr17	+	1939722	1939980	1939822	1939980	1939263	1939385	4611	3	1	0	2	5	2	17	23	5	7	23	13	8	4	2	7	3	6	7	2	3	8	6	8	7	2	3	5	2	3	2	2	2	14	7	7	8	4
8258	ENSG00000117410.9	ATP6V0B	chr1	+	44442697	44443967	44443652	44443967	44442444	44442496	8258	485	346	382	275	451	415	2	1	1	2	2	1	625	852	432	533	470	699	915	808	619	831	1072	384	627	639	631	592	404	224	581	659	571	1081	737	554	296	770
7646	ENSG00000095574.7	IKZF5	chr10	-	124758008	124758187	124758008	124758174	124766541	124766692	7646	15	15	23	11	17	8	2	2	0	0	0	1	21	31	27	7	11	25	31	13	39	47	9	20	78	2	20	2	3	18	9	17	7	42	62	27	22	49
9308	ENSG00000117543.15	DPH5	chr1	-	101467022	101467143	101467022	101467100	101487196	101487321	9308	15	13	7	4	8	2	3	2	1	1	1	1	4	10	5	2	3	3	6	8	7	1	4	6	14	11	5	5	4	6	3	3	6	12	2	8	7	13
5593	ENSG00000186716.15	BCR	chr22	+	23652129	23652620	23652510	23652620	23651610	23651670	5593	7	1	3	19	4	10	92	34	47	134	186	120	3	24	6	5	12	2	19	23	7	5	4	11	6	10	10	2	0	12	12	16	2	48	16	24	3	15
9373	ENSG00000039650.5	PNKP	chr19	-	50369655	50369785	50369655	50369702	50370310	50370474	9373	10	7	2	4	5	5	47	5	14	17	35	17	28	8	9	5	6	13	23	10	11	1	7	14	10	5	28	2	8	3	9	5	4	11	35	22	4	7
954	ENSG00000005448.12	WDR54	chr2	+	74650317	74650512	74650445	74650512	74649996	74650059	954	5	1	0	4	2	5	38	14	5	6	40	12	1	0	0	1	1	1	1	2	1	0	0	1	2	3	1	0	1	2	0	0	0	0	1	1	0	0
9492	ENSG00000266714.2	MYO15B	chr17	+	73620028	73620144	73620094	73620144	73619860	73619934	9492	188	41	113	81	174	318	4	3	4	6	9	14	179	134	186	111	39	144	159	158	126	68	403	154	54	119	267	336	382	70	207	193	187	161	187	216	46	30
7464	ENSG00000106290.10	TAF6	chr7	-	99710971	99711392	99710971	99711028	99711490	99711577	7464	76	14	22	25	69	17	3	9	10	2	9	7	24	14	42	15	8	21	36	42	9	5	14	17	13	39	33	9	52	30	36	9	12	16	7	33	22	22
4429	ENSG00000136051.9	KIAA1033	chr12	+	105514866	105514982	105514878	105514982	105514332	105514375	4429	2	0	1	2	1	0	9	16	10	30	4	2	6	2	7	0	0	6	7	4	3	17	4	5	6	2	9	2	5	7	1	1	1	8	2	6	5	5
8906	ENSG00000116815.11	CD58	chr1	-	117061852	117061924	117061852	117061889	117064527	117064605	8906	0	2	0	2	0	0	3	6	2	13	9	4	3	0	1	0	3	4	1	8	5	14	0	0	2	1	2	6	3	0	4	1	0	2	3	0	4	4
175	ENSG00000049656.9	CLPTM1L	chr5	-	1330394	1330546	1330394	1330498	1331913	1331998	175	6	1	2	5	6	7	40	16	8	33	26	18	0	5	2	2	1	2	4	3	0	2	1	2	0	2	4	1	2	0	3	2	2	1	3	4	0	2
126	ENSG00000100429.13	HDAC10	chr22	-	50687531	50687627	50687531	50687597	50687756	50687883	126	4	1	5	0	3	1	30	4	1	5	14	13	0	1	0	0	0	0	1	1	1	1	0	0	2	1	2	2	8	0	1	2	0	1	1	3	3	1
1167	ENSG00000141503.11	MINK1	chr17	+	4794750	4795011	4794810	4795011	4794245	4794419	1167	25	9	9	19	22	31	3	0	1	1	4	2	27	10	12	24	4	25	17	11	16	13	22	14	12	12	31	8	15	13	8	12	14	32	37	15	23	15
4669	ENSG00000172613.3	RAD9A	chr11	+	67160966	67161081	67161008	67161081	67160124	67160253	4669	27	7	8	2	47	18	5	2	1	1	2	1	24	23	23	6	6	17	15	11	10	4	12	15	9	14	19	5	18	6	34	15	17	4	9	39	10	11
8291	ENSG00000121064.8	SCPEP1	chr17	+	55075734	55075859	55075745	55075859	55074322	55074416	8291	0	3	1	0	0	0	6	36	3	5	3	2	1	2	0	1	4	6	2	1	4	0	5	3	3	2	3	2	7	0	1	7	4	2	0	2	0	2
7678	ENSG00000163584.13	RPL22L1	chr3	-	170585801	170585990	170585801	170585923	170586086	170586179	7678	245	84	94	38	117	47	127	72	18	56	71	28	124	96	77	56	89	122	93	97	80	98	54	57	93	53	79	56	46	101	74	63	49	120	76	149	32	130
3670	ENSG00000140365.11	COMMD4	chr15	+	75631325	75631445	75631377	75631445	75630986	75631026	3670	137	50	24	28	136	51	5	0	3	1	2	6	28	35	45	24	43	50	65	109	45	10	55	19	30	51	69	21	99	12	26	3	14	62	21	53	18	41
5214	ENSG00000064012.17	CASP8	chr2	+	202131183	202131514	202131209	202131514	202098738	202098835	5214	41	34	99	57	75	85	2	1	1	3	11	2	16	14	27	13	6	25	18	6	16	52	22	43	15	7	53	15	14	10	11	13	2	53	28	15	51	23
6734	ENSG00000077463.10	SIRT6	chr19	-	4175024	4175757	4175024	4175148	4175838	4175934	6734	79	35	85	27	48	80	1	0	2	1	5	3	80	45	42	47	52	18	54	49	18	22	48	16	13	44	60	29	52	15	38	21	17	43	55	48	24	37
4075	ENSG00000181929.7	PRKAG1	chr12	-	49399244	49399375	49399244	49399326	49399525	49399635	4075	1	2	2	2	8	1	32	12	2	14	25	8	1	1	2	0	1	0	0	1	1	2	1	0	2	1	0	0	2	1	0	1	1	0	1	2	4	3
9161	ENSG00000198467.9	TPM2	chr9	-	35681988	35682901	35681988	35682160	35684242	35684312	9161	41	5	3	18	30	3	69	16	23	33	30	11	60	48	32	5	5	169	3	44	28	47	107	83	26	21	50	103	60	17	126	217	43	12	45	70	12	69
3685	ENSG00000079313.7	REXO1	chr19	-	1817217	1817457	1817217	1817328	1817705	1817779	3685	4	7	5	21	11	6	42	12	53	57	61	93	26	25	15	27	13	23	26	9	16	13	10	6	11	10	7	7	9	6	16	3	8	5	28	16	10	12
572	ENSG00000057252.8	SOAT1	chr1	+	179311144	179311327	179311248	179311327	179310162	179310445	572	0	5	1	1	0	0	9	21	14	13	6	14	2	3	4	1	2	2	0	0	0	5	1	0	5	0	1	0	0	3	1	0	0	4	5	1	3	14
3114	ENSG00000247774.2	PCED1B-AS1	chr12	-	47599680	47599928	47599680	47599852	47604422	47604544	3114	14	11	23	46	4	11	1	0	1	5	0	5	8	1	26	5	26	11	44	34	6	8	15	9	6	9	8	1	69	6	11	2	7	10	5	4	109	18
8871	ENSG00000167699.9	GLOD4	chr17	-	673283	673464	673283	673397	673660	673747	8871	8	2	7	1	5	5	37	17	16	19	35	31	1	1	1	3	0	4	2	1	3	1	4	0	3	5	0	5	1	0	2	1	0	7	3	0	1	3
9209	ENSG00000165233.13	C9orf89	chr9	+	95872849	95874571	95874499	95874571	95869955	95870098	9209	257	104	233	146	137	276	1	0	0	1	1	4	223	1563	91	111	144	545	1053	366	331	610	453	327	243	129	485	480	153	242	704	1109	262	467	162	649	111	187
3746	ENSG00000118513.14	MYB	chr6	+	135517863	135518461	135518098	135518461	135516885	135517055	3746	87	5	15	8	35	12	5	0	1	0	0	0	18	12	13	12	4	14	12	13	3	13	39	31	23	28	10	5	23	14	12	21	30	241	8	13	2	32
3202	ENSG00000169592.10	INO80E	chr16	+	30012532	30012851	30012734	30012851	30012249	30012361	3202	120	22	16	9	65	31	121	32	33	12	101	31	26	53	19	4	5	49	58	108	13	7	70	18	36	100	48	11	44	24	33	20	32	10	16	28	14	20
3630	ENSG00000154889.12	MPPE1	chr18	-	11886497	11886777	11886497	11886620	11886915	11887024	3630	28	15	20	8	17	22	3	1	1	0	2	5	5	4	4	7	4	6	12	18	3	2	10	3	4	4	11	1	14	1	5	3	8	11	2	4	8	1
5029	ENSG00000092199.13	HNRNPC	chr14	-	21731469	21731741	21731469	21731495	21737456	21737584	5029	251	282	130	189	224	74	692	249	87	262	601	104	378	289	259	110	170	333	239	79	516	809	190	235	584	199	468	263	39	99	175	185	258	395	540	332	203	415
5083	ENSG00000136699.15	SMPD4	chr2	-	130914157	130914386	130914157	130914248	130914823	130914969	5083	22	13	5	13	16	4	53	40	20	49	72	30	24	55	7	11	10	13	18	7	30	16	15	19	11	8	19	9	2	16	14	14	6	18	54	17	8	38
6540	ENSG00000213658.6	LAT	chr16	+	28997860	28998035	28997977	28998035	28997702	28997767	6540	682	154	256	137	475	503	5	2	1	1	10	12	6	1	7	30	70	12	21	17	2	11	10	48	3	0	9	10	18	9	17	3	11	6	9	7	119	6
8879	ENSG00000148362.6	C9orf142	chr9	+	139887376	139887695	139887504	139887695	139887091	139887152	8879	220	20	51	47	140	167	11	0	1	1	1	2	10	42	4	24	15	27	62	44	11	3	21	17	22	46	65	7	35	13	49	26	24	17	6	35	26	28
930	ENSG00000008838.13	MED24	chr17	-	38189597	38190024	38189597	38189709	38191168	38191225	930	16	3	26	4	12	3	3	0	0	0	2	0	12	3	5	12	2	13	0	3	13	12	23	15	12	12	12	15	4	5	6	15	6	18	4	14	2	2
9613	ENSG00000125991.14	ERGIC3	chr20	+	34144647	34144880	34144743	34144880	34143977	34144042	9613	24	10	91	13	48	44	251	125	143	110	181	128	18	24	10	28	56	20	29	11	35	23	56	22	22	12	21	34	12	5	19	16	13	27	34	28	14	20
3472	ENSG00000137824.11	RMDN3	chr15	-	41043623	41043868	41043623	41043767	41044183	41044376	3472	2	2	1	1	3	1	12	4	0	5	7	13	5	3	1	0	0	1	4	1	1	2	1	1	4	0	0	0	1	1	1	0	0	3	1	0	3	5
604	ENSG00000130479.6	MAP1S	chr19	+	17831744	17831846	17831794	17831846	17830288	17830429	604	32	46	18	84	29	26	3	1	6	5	4	1	83	79	34	62	38	70	80	28	57	58	24	49	21	12	66	58	10	84	111	26	51	25	79	198	60	11
6263	ENSG00000079432.3	CIC	chr19	+	42798726	42798887	42798755	42798887	42798324	42798456	6263	0	0	5	1	6	3	49	29	45	44	51	66	12	10	7	13	9	7	12	4	7	6	9	8	4	3	6	11	2	2	6	21	10	4	7	11	2	4
1283	ENSG00000100722.14	ZC3H14	chr14	+	89076022	89076147	89076058	89076147	89075610	89075747	1283	0	1	5	1	2	2	6	11	11	3	10	6	0	1	0	1	1	1	0	0	2	2	3	2	1	1	0	1	0	0	1	2	1	1	0	0	0	1
469	ENSG00000177156.6	TALDO1	chr11	+	758949	759057	759008	759057	755878	756002	469	345	95	24	103	400	44	13	4	6	3	22	4	32	51	51	15	37	101	132	268	38	185	8	61	35	142	142	66	123	104	192	116	344	99	27	201	37	45
576	ENSG00000143947.8	RPS27A	chr2	+	55461254	55462098	55461966	55462098	55460498	55460553	576	4990	3231	3302	2094	2893	2233	7	8	3	5	5	3	2975	7106	3559	3771	6258	3137	3550	3609	4870	5499	2325	2153	6135	4254	4067	4061	2490	4121	2519	2792	3201	4161	3509	4008	4604	7137
5531	ENSG00000162298.12	SYVN1	chr11	-	64899718	64900251	64899718	64899822	64900392	64900545	5531	69	44	37	64	79	49	1	2	0	2	1	0	119	109	121	125	65	88	452	236	82	62	433	130	33	78	141	67	217	24	123	151	121	194	102	71	120	112
5518	ENSG00000139636.11	LMBR1L	chr12	-	49494170	49495106	49494170	49494237	49495254	49495332	5518	234	88	420	348	235	378	1	0	1	4	0	4	368	178	260	368	58	441	276	96	321	295	404	272	323	149	227	234	144	47	209	324	144	772	258	354	308	111
4353	ENSG00000149499.7	EML3	chr11	-	62378350	62378464	62378350	62378426	62378558	62378816	4353	44	18	24	44	37	29	1	1	2	2	4	1	32	20	13	19	7	27	28	22	17	16	28	14	5	18	29	4	19	16	24	25	21	21	19	42	20	12
6718	ENSG00000155275.14	TRMT44	chr4	+	8451395	8451615	8451424	8451615	8448202	8448317	6718	6	5	0	15	5	2	5	4	5	9	4	2	2	0	2	1	1	3	2	4	9	5	1	2	2	2	0	0	2	2	5	1	0	2	2	1	6	2
967	ENSG00000078177.9	N4BP2	chr4	+	40144292	40144481	40144343	40144481	40138563	40138702	967	56	40	42	81	81	28	4	5	2	5	3	2	35	13	36	16	25	36	21	21	50	54	47	38	57	15	45	43	11	38	37	43	36	43	38	33	27	91
1286	ENSG00000100722.14	ZC3H14	chr14	+	89076022	89076147	89076055	89076147	89075610	89075747	1286	0	1	5	1	2	2	7	16	11	2	9	5	0	1	0	1	1	1	0	0	2	2	3	2	1	1	0	1	0	0	1	2	1	1	0	0	0	1
2770	ENSG00000127054.14	CPSF3L	chr1	-	1249111	1249485	1249111	1249301	1250203	1250342	2770	39	11	59	51	50	78	1	2	2	0	2	2	35	32	11	77	47	33	39	20	35	28	44	26	17	16	31	17	31	11	59	15	12	42	60	53	23	22
6661	ENSG00000127463.9	EMC1	chr1	-	19565288	19565351	19565288	19565348	19565724	19565796	6661	4	10	9	5	9	3	3	1	2	3	0	1	5	5	7	9	7	4	11	4	4	6	3	4	4	3	10	5	1	3	4	3	3	3	9	3	12	4
1351	ENSG00000165819.7	METTL3	chr14	-	21969869	21970045	21969869	21969966	21971315	21971720	1351	74	23	12	17	36	10	6	2	0	2	7	1	31	19	22	2	2	10	13	39	15	37	55	2	35	72	20	31	71	4	40	22	27	15	9	8	17	21
1918	ENSG00000146067.11	FAM193B	chr5	-	176963358	176963746	176963358	176963487	176964873	176965108	1918	394	131	196	164	343	230	5	0	4	1	2	6	242	286	177	146	61	376	267	197	212	136	476	252	214	164	291	214	294	52	231	208	306	307	282	296	126	160
8991	ENSG00000256525.2	POLG2	chr17	-	62479035	62479116	62479035	62479091	62481844	62481985	8991	13	11	14	34	10	11	2	0	3	1	4	2	28	7	14	4	5	12	7	12	6	48	17	1	28	12	12	14	14	3	24	3	6	5	3	2	5	23
[truncated: 63 more columns]

## Sheet: A5SS
ID	GeneID	geneSymbol	chr	strand	longExonStart_0base	longExonEnd	shortES	shortEE	flankingES	flankingEE	ID	IC_SAMPLE_1_ALL26	IC_SAMPLE_1_ALL30	IC_SAMPLE_1_ALL1	IC_SAMPLE_1_ALL7	IC_SAMPLE_1_ALL14	IC_SAMPLE_1_ALL17	SC_SAMPLE_1_ALL26	SC_SAMPLE_1_ALL30	SC_SAMPLE_1_ALL1	SC_SAMPLE_1_ALL7	SC_SAMPLE_1_ALL14	SC_SAMPLE_1_ALL17	IC_SAMPLE_2_ALL27	IC_SAMPLE_2_ALL28	IC_SAMPLE_2_ALL33	IC_SAMPLE_2_ALL38	IC_SAMPLE_2_ALL2	IC_SAMPLE_2_ALL4	IC_SAMPLE_2_ALL18	IC_SAMPLE_2_ALL22	IC_SAMPLE_2_ALL25	IC_SAMPLE_2_ALL31	IC_SAMPLE_2_ALL32	IC_SAMPLE_2_ALL34	IC_SAMPLE_2_ALL35	IC_SAMPLE_2_ALL36	IC_SAMPLE_2_ALL3	IC_SAMPLE_2_ALL8	IC_SAMPLE_2_ALL9	IC_SAMPLE_2_ALL10	IC_SAMPLE_2_ALL11	IC_SAMPLE_2_ALL12	IC_SAMPLE_2_ALL13	IC_SAMPLE_2_ALL15	IC_SAMPLE_2_ALL19	IC_SAMPLE_2_ALL20	IC_SAMPLE_2_ALL21	IC_SAMPLE_2_ALL23
5285	ENSG00000140988.11	RPS2	chr16	-	2013653	2014366	2014276	2014366	2013149	2013257	5285	321	119	68	74	137	59	1670	1424	612	724	845	0	404	132	187	174	94	572	209	121	205	275	89	108	608	106	162	157	130	115	162	93	122	329	576	204	146	185
3304	ENSG00000026025.9	VIM	chr10	+	17277844	17278378	17277844	17277888	17279228	17279592	3304	3620	2498	1270	2837	1770	2950	7	4	0	6	2	0	2947	1863	3730	2181	3099	3936	3861	2123	5832	5288	969	1911	7670	1626	3171	4110	1335	4538	2913	1585	3128	1019	5342	10527	3440	3724
615	ENSG00000089327.10	FXYD5	chr19	+	35648323	35648520	35648323	35648404	35649246	35649303	615	16	13	9	76	16	46	219	178	92	435	325	523	85	104	31	61	49	191	94	28	184	72	33	43	280	32	128	35	8	35	47	61	29	70	78	187	66	39
176	ENSG00000167785.4	ZNF558	chr19	-	8932117	8932767	8932678	8932767	8931855	8931982	176	94	32	50	34	55	26	8	3	1	1	2	1	34	16	37	13	2	21	26	28	38	20	41	25	76	23	76	4	44	3	17	12	3	38	30	12	38	37
4748	ENSG00000112306.7	RPS12	chr6	+	133136110	133136363	133136110	133136227	133138098	133138200	4748	484	322	177	269	58	112	4	2	3	4	2	1	304	549	376	218	280	222	230	206	381	724	103	125	1009	277	295	215	148	757	175	242	186	184	369	358	341	809
1492	ENSG00000113300.7	CNOT6	chr5	+	179991488	179991593	179991488	179991578	179991674	179991743	1492	29	19	13	170	44	11	1	4	0	16	4	0	29	12	17	12	3	41	14	12	18	35	3	5	18	9	13	3	7	6	17	5	12	42	25	9	39	39
1267	ENSG00000139998.10	RAB15	chr14	-	65417296	65417869	65417660	65417869	65417042	65417132	1267	18	5	9	42	15	4	9	0	0	5	6	2	24	8	15	9	3	3	1	3	9	25	3	12	18	1	23	12	2	2	16	33	4	15	15	1	15	29
2204	ENSG00000149923.9	PPP4C	chr16	+	30094714	30095102	30094714	30094888	30095986	30096176	2204	225	181	322	219	330	272	7	2	3	3	4	3	263	227	264	226	337	386	235	181	285	265	335	188	159	127	257	458	186	77	296	210	184	314	271	269	222	105
2039	ENSG00000114054.9	PCCB	chr3	+	136045644	136046097	136045644	136045752	136046475	136046574	2039	36	33	33	23	49	23	2	8	3	1	1	1	16	7	9	9	28	14	27	43	21	31	11	18	19	45	25	9	30	17	5	21	15	26	11	13	8	14
3245	ENSG00000162236.7	STX5	chr11	-	62592496	62592589	62592507	62592589	62591930	62592037	3245	0	2	0	0	2	0	30	60	13	56	30	15	9	5	11	5	8	7	9	1	11	3	2	2	8	0	6	3	0	2	2	6	0	7	5	3	3	5
5607	ENSG00000160226.11	C21orf2	chr21	-	45750345	45750799	45750705	45750799	45749773	45750209	5607	76	14	46	47	70	82	15	8	32	8	26	13	100	44	27	127	71	71	178	74	137	180	160	70	42	60	176	135	46	62	566	115	62	153	125	151	29	65
5215	ENSG00000115307.12	AUP1	chr2	-	74755877	74756409	74756258	74756409	74755543	74755616	5215	399	228	270	226	352	220	16	19	23	3	17	14	365	185	246	236	257	254	317	281	219	220	269	175	221	219	386	169	329	123	247	135	186	349	286	233	220	268
2084	ENSG00000126773.8	PCNXL4	chr14	+	60590935	60591969	60590935	60591028	60592354	60592541	2084	307	169	56	441	295	103	5	2	1	4	4	2	220	29	150	44	62	155	103	135	57	222	57	27	95	83	135	70	136	23	182	21	41	56	36	42	213	157
5843	ENSG00000134291.7	TMEM106C	chr12	+	48359064	48360012	48359064	48359128	48360465	48360515	5843	144	48	21	8	126	11	7	3	0	0	9	0	10	29	12	3	2	32	47	73	11	2	17	5	15	29	36	6	73	39	34	12	60	11	8	24	23	41
876	ENSG00000164062.8	APEH	chr3	+	49713488	49713948	49713488	49713652	49714041	49714133	876	83	18	3	11	46	24	6	4	4	1	2	5	8	9	12	3	6	22	32	35	13	3	10	14	12	25	30	7	62	11	14	9	20	19	5	12	11	3
3629	ENSG00000130714.11	POMT1	chr9	+	134385289	134385449	134385289	134385383	134385646	134385802	3629	21	11	48	13	12	32	4	5	1	2	2	2	14	7	11	7	2	8	7	5	4	7	23	4	2	3	15	9	5	0	2	7	5	26	15	7	14	1
1634	ENSG00000108179.9	PPIF	chr10	+	81111242	81111470	81111242	81111339	81112072	81112148	1634	10	15	0	11	10	5	51	105	8	82	84	19	16	50	11	17	8	9	11	4	14	26	3	18	8	4	49	1	1	26	6	5	12	15	55	27	11	15
4762	ENSG00000103275.14	UBE2I	chr16	+	1362347	1362604	1362347	1362559	1364020	1364097	4762	11	34	10	54	34	20	0	0	0	0	0	0	32	28	50	25	83	106	36	14	57	41	22	29	39	4	39	16	6	3	19	11	11	39	45	35	15	42
656	ENSG00000071054.11	MAP4K4	chr2	+	102503549	102503723	102503549	102503699	102504239	102504399	656	18	11	10	5	8	2	95	87	95	54	167	82	34	18	17	19	4	27	10	14	52	55	11	26	18	20	23	43	22	32	31	16	25	27	58	41	27	9
4764	ENSG00000103275.14	UBE2I	chr16	+	1362347	1362668	1362347	1362559	1364020	1364097	4764	20	16	17	18	28	10	0	0	0	0	0	0	21	24	22	23	41	77	41	5	30	29	17	26	40	7	39	12	2	5	9	14	9	44	56	20	9	29
587	ENSG00000157191.15	NECAP2	chr1	+	16775587	16778510	16775587	16775696	16782312	16782388	587	105	65	103	102	73	86	1	1	5	0	1	3	75	32	48	31	33	52	30	38	27	91	64	35	18	39	69	107	90	22	89	60	30	169	33	29	117	51
5470	ENSG00000100823.7	APEX1	chr14	+	20923736	20923932	20923736	20923862	20924826	20925019	5470	46	7	14	5	33	25	10	0	1	1	2	2	15	15	9	28	12	10	17	7	14	26	18	14	9	13	3	24	16	4	16	23	12	27	12	17	11	12
2973	ENSG00000183569.13	SERHL2	chr22	+	42967126	42967907	42967126	42967209	42968441	42968535	2973	48	17	13	11	21	12	0	0	3	1	0	0	31	23	34	10	6	43	26	20	19	29	14	20	40	102	21	10	26	8	35	49	18	24	72	45	53	21
4083	ENSG00000168010.6	ATG16L2	chr11	+	72533522	72534842	72533522	72533588	72535104	72535167	4083	89	14	22	47	37	33	0	0	0	0	1	0	37	37	88	12	4	83	27	38	17	9	39	25	26	48	115	8	247	11	78	32	75	47	34	50	28	13
1517	ENSG00000156650.8	KAT6B	chr10	+	76735156	76736088	76735156	76735212	76737073	76737195	1517	128	175	59	129	65	36	3	2	3	4	4	3	100	91	177	52	16	264	113	85	194	222	29	82	322	14	107	16	23	181	28	32	53	137	216	126	131	146
1818	ENSG00000088247.11	KHSRP	chr19	-	6415544	6415745	6415619	6415745	6415390	6415468	1818	87	45	39	86	169	60	2	0	1	4	19	8	167	140	21	91	43	98	104	83	103	45	81	70	47	71	75	44	17	90	112	71	65	76	140	122	25	62
3871	ENSG00000175061.13	C17orf76-AS1	chr17	+	16342640	16343017	16342640	16342728	16343498	16343567	3871	386	262	73	119	174	104	2023	1108	218	729	612	576	178	304	201	166	264	218	233	239	311	429	130	142	482	142	254	197	99	174	118	210	252	239	109	463	108	330
4135	ENSG00000197021.4	CXorf40B	chrX	-	149105631	149105698	149105650	149105698	149102222	149102355	4135	4	3	3	2	7	4	11	23	25	37	39	46	1	2	6	0	0	0	0	0	2	5	5	1	1	0	2	5	0	0	3	3	0	3	2	1	2	1
4244	ENSG00000164088.13	PPM1M	chr3	+	52282168	52282469	52282168	52282253	52282652	52282716	4244	65	20	8	11	13	15	5	1	0	0	3	4	4	12	7	5	1	15	13	6	2	7	5	1	2	8	9	7	23	3	1	3	7	9	9	8	16	12
2579	ENSG00000070756.9	PABPC1	chr8	-	101716507	101716618	101716524	101716618	101715143	101715587	2579	67	28	28	62	34	30	2307	1661	1364	4249	1775	2218	78	55	50	32	21	154	52	33	80	76	47	26	99	49	211	19	11	31	33	101	39	57	72	42	53	62
816	ENSG00000127564.12	PKMYT1	chr16	-	3029648	3029937	3029808	3029937	3026664	3027032	816	99	34	9	8	143	22	11	4	0	0	6	2	67	161	2	9	19	97	54	52	21	5	8	21	5	81	18	11	6	48	108	18	63	21	5	90	2	18
6364	ENSG00000150990.3	DHX37	chr12	-	125434958	125435350	125435235	125435350	125434694	125434789	6364	23	15	47	20	41	32	2	2	5	1	1	1	46	20	13	38	37	23	30	17	23	34	36	27	22	25	32	38	22	36	19	22	19	25	53	41	28	9
6267	ENSG00000165233.13	C9orf89	chr9	+	95872849	95874571	95872849	95873003	95875273	95875564	6267	276	79	251	151	159	292	0	1	0	0	0	0	247	1635	83	152	158	548	1215	387	368	664	505	352	268	133	496	465	162	299	750	1210	270	489	175	769	95	206
2387	ENSG00000125538.7	IL1B	chr2	-	113593759	113594356	113594284	113594356	113593142	113593194	2387	64	43	1	178	13	3	1	0	0	2	0	0	56	5	45	29	1	50	72	226	24	640	13	5	19	2	223	412	7	250	136	130	151	59	45	264	39	17
4785	ENSG00000171311.8	EXOSC1	chr10	-	99198419	99198460	99198426	99198460	99197456	99197507	4785	6	2	4	1	6	2	32	6	12	11	33	16	2	1	3	2	4	1	0	1	0	2	0	1	1	1	0	2	3	2	2	2	0	1	0	0	0	0
6053	ENSG00000148362.6	C9orf142	chr9	+	139887091	139887426	139887091	139887152	139887504	139887695	6053	113	18	28	36	127	140	11	0	1	1	1	2	11	39	9	13	13	26	53	33	10	2	12	9	26	25	32	1	38	9	43	10	8	10	13	31	26	22
3324	ENSG00000132256.14	TRIM5	chr11	-	5706097	5706339	5706245	5706339	5700990	5701468	3324	12	8	1	3	11	2	5	2	0	1	5	0	7	2	13	1	0	2	2	7	1	2	1	5	14	11	4	3	7	4	2	9	9	5	5	12	8	5
2489	ENSG00000221978.7	CCNL2	chr1	-	1328058	1328183	1328169	1328183	1326145	1326245	2489	108	62	66	93	66	44	0	0	1	4	0	0	132	80	65	47	59	133	64	40	107	101	54	59	74	27	109	48	71	9	48	37	15	84	169	67	78	57
4877	ENSG00000131051.16	RBM39	chr20	-	34326889	34328809	34328745	34328809	34319862	34320057	4877	1215	1053	1238	886	1319	497	3	2	1	4	2	2	1782	1951	1363	674	403	2845	1443	652	2076	2686	1385	1051	5235	661	3378	449	526	811	432	1058	607	2499	3640	1133	856	2659
515	ENSG00000105369.5	CD79A	chr19	+	42383059	42383359	42383059	42383245	42383604	42383723	515	66	198	33	170	26	347	3	8	1	6	0	1	2190	659	1859	1044	5235	1999	2322	1239	528	621	780	582	151	1032	3911	586	1672	948	1595	340	1192	632	1102	1200	860	532
1216	ENSG00000114388.8	NPRL2	chr3	-	50387343	50387453	50387361	50387453	50387095	50387264	1216	2	3	0	1	1	0	12	7	6	3	10	11	2	7	3	2	1	1	0	1	0	0	2	0	1	2	3	0	1	1	2	1	0	1	1	1	0	5
2214	ENSG00000187514.10	PTMA	chr2	+	232576057	232576693	232576057	232576129	232577152	232577226	2214	6014	1668	713	2662	5203	1578	317	159	64	84	286	144	5534	3642	4231	2773	3267	4012	6878	7964	7237	6445	2324	2227	7726	3648	6365	2744	2511	3574	7125	2127	3443	3386	3504	4606	2671	5394
109	ENSG00000113758.9	DBN1	chr5	-	176894481	176894818	176894743	176894818	176894255	176894333	109	376	33	39	133	394	134	2	1	0	1	4	0	247	75	67	94	258	269	230	202	154	121	67	65	91	170	56	149	54	89	212	48	101	122	92	259	19	57
3757	ENSG00000179335.14	CLK3	chr15	+	74914460	74914901	74914460	74914557	74917242	74917359	3757	149	121	200	164	131	171	2	1	0	2	2	0	183	266	155	99	91	217	132	100	206	112	332	162	208	73	236	113	69	44	146	163	115	276	245	211	76	82
5710	ENSG00000113810.11	SMC4	chr3	+	160129707	160129872	160129707	160129765	160130113	160130241	5710	76	112	26	14	289	52	4	6	2	0	22	4	156	68	117	31	20	150	73	52	107	160	29	49	76	5	136	54	36	45	82	41	15	78	90	67	92	124
4791	ENSG00000007202.10	KIAA0100	chr17	-	26970181	26970677	26970627	26970677	26969886	26970005	4791	33	24	28	64	37	14	1	0	3	3	1	2	60	31	50	37	2	45	36	32	26	48	13	17	38	11	59	8	31	31	45	14	24	68	30	23	66	26
2473	ENSG00000162923.10	WDR26	chr1	-	224619178	224619283	224619226	224619283	224607219	224607317	2473	21	24	20	40	13	11	0	3	1	1	0	1	33	25	15	16	4	43	19	16	38	30	7	24	43	7	31	9	7	21	11	12	10	30	33	22	34	25
6345	ENSG00000090097.16	PCBP4	chr3	-	51993910	51994336	51994204	51994336	51993592	51993667	6345	3	10	2	2	10	14	1	0	0	0	0	2	22	10	38	18	35	64	35	38	20	14	28	26	65	169	20	22	10	4	2	27	8	33	18	31	18	20
2388	ENSG00000125538.7	IL1B	chr2	-	113590693	113591152	113590950	113591152	113590238	113590403	2388	20	8	3	39	2	1	58	51	7	223	22	2	42	1	18	21	1	22	37	139	14	213	15	6	5	3	56	109	7	62	57	47	94	32	32	192	5	5
2567	ENSG00000159069.9	FBXW5	chr9	-	139836206	139836918	139836551	139836918	139835988	139836136	2567	93	48	65	139	82	100	6	0	5	0	2	1	75	73	43	93	29	73	104	47	42	47	76	37	23	39	101	48	49	33	115	47	39	55	79	80	39	46
4404	ENSG00000104731.9	KLHDC4	chr16	-	87790004	87790083	87790027	87790083	87788799	87788898	4404	44	10	6	28	42	30	2	2	2	7	2	0	23	9	10	9	17	7	33	26	9	12	2	7	7	13	16	5	23	5	21	8	7	31	6	13	28	6
3874	ENSG00000186716.15	BCR	chr22	+	23653883	23654105	23653883	23654023	23655073	23655208	3874	11	1	7	34	16	14	80	20	31	98	190	125	14	54	11	11	17	13	49	44	11	7	33	11	18	23	10	2	0	14	10	9	11	34	23	41	10	42
4661	ENSG00000134686.12	PHC2	chr1	-	33799690	33799893	33799785	33799893	33797875	33798005	4661	82	87	30	86	100	68	17	6	10	5	19	10	139	93	148	113	53	113	112	97	85	83	41	53	66	74	133	61	36	89	88	51	58	103	131	138	112	57
4218	ENSG00000112031.11	MTRF1L	chr6	-	153316270	153316454	153316378	153316454	153315647	153315811	4218	14	18	16	11	15	2	1	2	0	0	3	0	25	19	26	6	9	12	29	20	22	30	9	7	12	3	10	7	7	9	4	3	4	11	27	1	15	71
2543	ENSG00000140365.11	COMMD4	chr15	+	75630402	75630761	75630402	75630474	75630986	75631026	2543	103	43	13	24	106	44	3	0	0	1	4	5	22	27	37	17	41	38	50	70	29	8	46	20	25	45	55	11	61	10	17	6	15	40	17	46	17	28
6510	ENSG00000003509.11	NDUFAF7	chr2	+	37468720	37468934	37468720	37468780	37471005	37471116	6510	15	8	9	14	14	9	3	1	1	1	2	0	16	7	24	4	10	19	14	16	8	30	5	8	16	5	17	4	16	3	11	7	9	32	20	10	13	19
249	ENSG00000185187.8	SIGIRR	chr11	-	409859	410027	409867	410027	408072	408206	249	12	0	2	2	6	8	30	4	18	11	23	57	1	0	1	0	0	0	0	1	0	0	0	0	0	2	1	1	2	1	0	4	9	3	1	2	3	0
6430	ENSG00000164039.10	BDH2	chr4	-	104006855	104007697	104007636	104007697	104004027	104004086	6430	150	21	156	11	109	102	0	5	1	4	1	1	24	41	15	29	45	125	75	59	72	71	58	29	81	51	68	76	56	12	21	154	29	147	40	65	14	52
1258	ENSG00000101138.7	CSTF1	chr20	+	54970576	54970815	54970576	54970777	54972262	54972540	1258	3	5	1	3	5	0	11	18	2	12	18	10	1	1	1	0	0	3	1	0	0	3	1	0	6	0	2	1	2	0	1	1	0	1	2	1	0	1
3256	ENSG00000143420.13	ENSA	chr1	-	150599787	150600068	150599942	150600068	150598954	150599002	3256	20	19	14	25	25	26	4	1	0	6	3	0	18	34	24	21	33	18	32	21	34	18	8	12	24	13	22	10	5	18	16	17	18	27	33	45	12	36
5650	ENSG00000136247.10	ZDHHC4	chr7	+	6618196	6618377	6618196	6618351	6620185	6620309	5650	4	4	1	3	2	0	27	10	8	18	23	13	0	0	2	0	1	0	0	1	0	0	0	1	2	1	3	0	0	0	0	1	0	0	1	0	1	0
776	ENSG00000105677.7	TMEM147	chr19	+	36037573	36037931	36037573	36037710	36038020	36038142	776	114	53	50	32	114	44	3	8	3	0	7	4	48	48	43	44	90	46	65	68	39	51	38	22	56	124	66	53	78	53	57	45	49	45	32	30	34	35
3282	ENSG00000184708.13	EIF4ENIF1	chr22	-	31850129	31850362	31850165	31850362	31846274	31846346	3282	15	20	5	23	16	12	2	3	3	1	3	0	26	22	22	8	10	19	7	19	15	20	7	3	13	7	10	10	13	11	17	2	9	3	18	5	29	18
2644	ENSG00000141556.16	TBCD	chr17	+	80890533	80890731	80890533	80890611	80895146	80895236	2644	6	4	15	10	5	8	43	30	123	27	48	58	3	14	0	1	1	1	3	1	1	1	4	8	1	0	3	3	2	1	4	2	2	2	1	7	6	1
6428	ENSG00000164039.10	BDH2	chr4	-	104006505	104007697	104007636	104007697	104004027	104004086	6428	252	54	308	44	199	191	0	5	1	4	1	1	39	74	39	56	111	213	138	105	124	201	102	52	123	79	139	192	124	28	55	235	67	216	57	135	52	96
247	ENSG00000185187.8	SIGIRR	chr11	-	409859	410027	409867	410027	408694	408893	247	8	1	0	2	6	7	120	19	42	65	84	121	1	0	1	0	0	1	0	1	0	0	0	0	1	2	0	2	2	1	0	2	3	3	1	1	3	0
1768	ENSG00000163682.11	RPL9	chr4	-	39458025	39459301	39459205	39459301	39456152	39456269	1768	454	683	717	665	214	579	4	1	6	0	2	1	831	1419	669	809	192	267	874	919	1525	446	150	501	452	275	1049	1599	414	236	681	223	166	1097	359	200	139	269
1227	ENSG00000087274.12	ADD1	chr4	+	2910241	2911158	2910241	2910331	2916610	2916767	1227	32	7	14	37	24	20	107	28	15	192	144	37	7	11	15	11	17	82	17	15	21	104	8	18	38	8	62	3	15	1	33	15	9	46	42	5	11	43
282	ENSG00000108591.5	DRG2	chr17	+	17997126	17997287	17997126	17997282	18001583	18001673	282	31	15	3	9	23	4	6	2	1	1	4	3	10	10	14	5	8	11	22	18	5	11	6	9	9	18	16	12	16	14	8	13	16	4	5	14	12	3
1515	ENSG00000156650.8	KAT6B	chr10	+	76735156	76735539	76735156	76735212	76737073	76737195	1515	54	80	33	51	24	14	3	2	3	4	4	3	37	29	93	18	7	87	46	30	66	77	10	39	106	7	43	5	6	88	12	18	23	37	82	42	52	69
3084	ENSG00000213614.5	HEXA	chr15	-	72646031	72647965	72647899	72647965	72645408	72645519	3084	112	56	46	50	68	41	1	0	0	0	3	2	46	39	43	15	11	45	44	30	46	33	65	47	55	65	94	32	43	32	48	56	33	106	44	65	55	32
3462	ENSG00000174093.6	RP11-1407O15.2	chr17	-	36358796	36359042	36358841	36359042	36358298	36358395	3462	30	8	14	9	16	8	3	2	3	1	8	0	7	5	10	1	3	10	8	11	8	8	11	5	15	16	12	3	11	3	8	3	12	20	6	8	8	7
4187	ENSG00000149273.10	RPS3	chr11	+	75112683	75113490	75112683	75112777	75115063	75115251	4187	7210	5454	2208	2747	3399	2677	117	187	75	54	110	59	3086	8339	3551	2960	6593	2630	5369	5584	6163	4028	1939	2037	9768	6642	5559	3772	2295	5369	2962	5062	5217	4893	3429	5698	4613	7604
117	ENSG00000046647.9	GEMIN8	chrX	-	14044170	14044340	14044258	14044340	14039582	14039630	117	6	1	2	0	2	3	19	7	6	3	12	8	1	0	1	0	0	0	1	2	1	3	0	1	1	3	2	1	0	1	1	0	2	0	0	0	1	4
1352	ENSG00000155508.9	CNOT8	chr5	+	154238198	154238357	154238198	154238328	154242766	154242955	1352	2	0	1	7	3	1	6	9	15	28	13	16	2	1	0	2	0	0	1	0	1	3	2	2	0	0	0	0	0	3	0	0	4	2	0	2	0	0
2506	ENSG00000126746.13	ZNF384	chr12	-	6798263	6798676	6798533	6798676	6797332	6797392	2506	26	4	15	22	25	7	1	0	2	5	3	2	18	12	3	6	0	11	15	10	11	6	3	7	3	5	9	0	2	17	6	3	7	10	15	7	3	5
2312	ENSG00000175634.10	RPS6KB2	chr11	+	67196997	67200128	67196997	67197066	67200207	67200308	2312	254	91	70	131	215	184	0	1	1	0	1	0	230	175	173	149	108	206	221	162	184	136	172	93	78	108	168	103	158	66	214	177	87	327	241	186	231	236
3887	ENSG00000182325.6	FBXL6	chr8	-	145581098	145581162	145581116	145581162	145580649	145580781	3887	18	15	7	7	13	7	1	1	1	4	3	1	7	12	15	2	6	14	4	9	5	1	4	6	4	11	6	5	21	5	3	16	19	6	5	12	9	2
6230	ENSG00000147535.12	PPAPDC1B	chr8	-	38126340	38126508	38126399	38126508	38125888	38125979	6230	6	1	1	1	5	1	16	10	5	8	21	8	2	4	2	5	3	7	4	3	9	11	1	0	7	5	7	4	0	0	3	2	3	6	14	13	4	1
4468	ENSG00000167543.11	TP53I13	chr17	+	27895295	27895566	27895295	27895526	27896035	27896104	4468	5	4	5	4	9	3	0	1	11	5	2	7	13	52	13	10	4	14	91	100	13	8	17	8	18	29	12	26	18	9	40	34	26	18	9	16	4	8
1618	ENSG00000130713.11	EXOSC2	chr9	+	133572968	133573638	133572968	133573014	133574715	133574781	1618	65	25	21	15	36	23	2	2	1	3	4	2	25	36	10	19	7	20	23	21	27	36	5	8	21	26	22	9	23	16	17	9	13	32	46	8	36	26
3149	ENSG00000084693.11	AGBL5	chr2	+	27277942	27278375	27277942	27278121	27278549	27279006	3149	2	1	1	2	0	1	39	30	10	10	39	7	2	1	1	1	3	4	1	2	3	3	1	4	3	4	3	2	0	0	0	0	0	6	11	4	0	2
1480	ENSG00000107404.13	DVL1	chr1	-	1274666	1274819	1274741	1274819	1273901	1274033	1480	25	6	3	97	17	19	9	0	4	12	8	1	8	12	1	11	16	20	15	9	11	5	7	7	3	5	23	2	9	6	14	14	5	5	10	15	1	3
3492	ENSG00000092199.13	HNRNPC	chr14	-	21699116	21699231	21699155	21699231	21698477	21698525	3492	308	197	148	263	435	178	810	386	221	502	652	274	265	222	271	340	546	428	396	306	549	811	67	222	223	137	234	285	107	230	294	158	278	258	608	356	284	291
3317	ENSG00000173171.10	MTX1	chr1	+	155180338	155182010	155180338	155180418	155182175	155182358	3317	240	137	130	92	262	121	9	4	2	2	1	3	88	82	62	94	81	75	79	68	71	143	116	83	88	118	126	68	84	46	98	81	112	138	105	110	103	104
1638	ENSG00000120029.8	C10orf76	chr10	-	103792689	103792929	103792782	103792929	103789204	103789502	1638	0	0	7	0	0	1	19	13	18	6	14	13	3	7	1	0	1	0	0	0	0	14	2	4	1	1	1	3	0	3	2	2	4	6	3	4	1	0
3945	ENSG00000197622.8	CDC42SE1	chr1	-	151027491	151028469	151028152	151028469	151026706	151026797	3945	1046	336	399	571	314	536	4	0	0	1	1	3	217	187	400	189	181	466	386	237	173	275	358	259	206	200	565	113	473	137	248	185	185	504	311	238	699	200
535	ENSG00000256269.2	HMBS	chr11	+	118955594	118955867	118955594	118955776	118958964	118959018	535	5	2	0	0	3	3	21	10	1	1	18	3	2	1	0	0	0	0	0	0	2	1	0	0	1	2	1	0	0	0	0	0	0	0	1	0	0	1
2694	ENSG00000129484.9	PARP2	chr14	+	20813090	20813285	20813090	20813246	20813552	20813623	2694	30	0	0	0	0	0	20	24	16	10	57	19	0	2	16	0	8	0	0	0	0	2	16	0	17	2	9	48	14	31	23	13	62	0	2	0	1	1
5404	ENSG00000214087.4	ARL16	chr17	-	79649472	79649705	79649520	79649705	79649063	79649179	5404	12	5	0	2	8	9	5	2	3	1	1	1	6	13	6	2	2	3	6	11	5	4	6	10	4	6	4	1	4	3	11	7	7	8	6	3	2	3
4631	ENSG00000165195.9	PIGA	chrX	-	15349711	15350114	15349995	15350114	15344035	15344168	4631	105	48	35	40	57	25	5	3	2	0	4	1	31	24	29	20	4	32	22	21	20	87	14	17	61	14	45	6	4	69	20	14	17	52	27	27	35	59
509	ENSG00000213930.7	GALT	chr9	+	34648758	34648904	34648758	34648891	34648994	34649078	509	4	0	1	1	4	1	47	5	10	17	35	10	0	1	4	0	0	0	0	1	0	0	0	0	1	1	1	0	2	0	1	1	0	0	0	0	1	0
3109	ENSG00000102225.11	CDK16	chrX	+	47081659	47081779	47081659	47081741	47082950	47083158	3109	12	1	3	2	15	4	1	0	0	0	0	1	10	8	4	10	1	7	6	5	9	10	8	4	9	4	2	17	3	9	12	9	8	5	10	9	5	5
484	ENSG00000125386.10	FAM193A	chr4	+	2696672	2696869	2696672	2696809	2698089	2698320	484	11	5	10	21	9	11	4	0	1	2	0	4	15	8	7	11	7	12	11	9	16	12	4	5	10	11	9	4	8	3	17	6	5	5	19	5	9	5
2566	ENSG00000159069.9	FBXW5	chr9	-	139836497	139836918	139836551	139836918	139835988	139836136	2566	118	28	27	58	55	41	6	0	5	0	2	1	40	36	21	31	5	23	45	49	16	19	38	12	19	48	77	11	43	33	54	49	51	24	24	40	25	18
5155	ENSG00000128928.4	IVD	chr15	+	40699836	40700011	40699836	40699926	40700137	40700189	5155	4	2	1	1	2	3	17	7	2	12	10	3	1	0	1	1	0	1	1	0	0	0	3	2	1	2	2	0	1	0	1	1	0	1	4	4	0	1
1053	ENSG00000160410.10	SHKBP1	chr19	+	41083462	41083615	41083462	41083536	41084367	41084448	1053	3	5	7	3	6	10	0	2	4	1	1	2	6	5	7	7	4	3	4	6	4	2	11	5	1	7	9	4	2	2	3	3	3	8	10	5	2	1
1440	ENSG00000110492.11	MDK	chr11	+	46404136	46404743	46404136	46404298	46405018	46405356	1440	2	0	14	6	1	1	8	8	13	31	16	37	5	5	9	3	0	5	6	0	1	1	8	5	2	1	1	5	4	5	3	6	8	14	10	28	8	8
3320	ENSG00000157045.4	NTAN1	chr16	-	15141274	15141407	15141298	15141407	15138190	15138264	3320	3	2	2	3	1	4	47	19	3	9	30	8	2	8	9	7	3	14	4	7	7	6	15	10	7	4	1	9	7	4	4	2	7	12	10	7	3	14
4384	ENSG00000161970.8	RPL26	chr17	-	8286092	8286511	8286474	8286511	8285460	8285633	4384	28	22	2	16	23	7	134	85	29	55	84	44	62	29	19	8	10	32	6	20	13	136	16	13	29	24	18	28	17	35	22	10	28	17	45	17	24	87
5651	ENSG00000136247.10	ZDHHC4	chr7	+	6617098	6617351	6617098	6617129	6618196	6618377	5651	20	6	0	8	15	3	2	4	1	2	0	0	4	8	2	8	1	6	3	7	3	2	2	3	5	12	7	1	3	11	7	1	7	2	4	18	2	9
6008	ENSG00000204628.7	GNB2L1	chr5	-	180669169	180669345	180669173	180669345	180666486	180666582	6008	43	22	13	10	11	12	3	5	2	5	4	0	14	28	11	14	13	13	21	25	27	20	8	17	35	35	29	8	6	14	8	4	23	26	16	24	13	38
6009	ENSG00000204628.7	GNB2L1	chr5	-	180668491	180669345	180669173	180669345	180666486	180666582	6009	8249	4406	2675	2517	4039	2959	3	5	2	5	4	0	3728	6480	3535	2921	5016	3669	5115	5449	4819	3870	2065	2556	7562	5651	5430	2909	1932	3933	2875	2820	4878	5390	3708	5848	3476	7756
713	ENSG00000167962.8	ZNF598	chr16	-	2051583	2051701	2051592	2051701	2051004	2051192	713	64	26	35	58	51	67	2	2	3	6	10	4	28	23	6	32	19	109	41	29	32	11	16	24	16	25	57	9	5	27	56	22	26	28	40	64	12	11
4822	ENSG00000060138.8	YBX3	chr12	-	10856649	10856747	10856658	10856747	10854558	10854733	4822	77	135	110	39	17	288	1	3	1	2	0	9	847	820	1971	482	208	1045	742	466	1523	532	1606	1148	1044	831	3225	405	662	1856	706	904	1641	716	2084	1670	430	1141
2370	ENSG00000105393.11	BABAM1	chr19	+	17378251	17378336	17378251	17378325	17379602	17379900	2370	22	13	4	2	20	3	4	4	1	0	2	0	7	7	9	1	3	11	9	13	5	5	2	4	9	13	7	4	10	6	3	4	8	5	1	4	3	5
2583	ENSG00000070756.9	PABPC1	chr8	-	101730314	101730508	101730410	101730508	101730000	101730116	2583	1483	1533	428	3368	1049	646	13	14	5	19	3	13	1966	1265	1309	899	628	3706	1341	1254	1364	850	302	652	1172	490	1820	473	425	1647	1132	1161	1227	1013	1066	2151	3017	998
4844	ENSG00000171603.12	CLSTN1	chr1	-	9791179	9791448	9791263	9791448	9789085	9790763	4844	9	2	3	7	10	7	70	36	15	19	86	40	11	17	4	13	7	19	10	13	10	6	26	9	5	10	7	2	11	5	4	1	8	14	23	10	1	7
613	ENSG00000089327.10	FXYD5	chr19	+	35657153	35657331	35657153	35657228	35660468	35660782	613	6	1	1	16	2	9	171	134	137	413	313	600	5	6	5	10	1	33	15	12	23	12	6	9	37	12	40	10	4	3	18	10	8	19	12	15	19	5
246	ENSG00000165959.7	CLMN	chr14	-	95660551	95660933	95660872	95660933	95660185	95660256	246	1	2	4	2	1	1	4	0	2	1	5	2	14	2	33	11	4	13	8	3	13	11	5	9	44	13	14	7	10	5	10	7	3	25	42	5	7	7
4112	ENSG00000173020.6	ADRBK1	chr11	+	67048202	67048655	67048202	67048254	67048929	67049029	4112	393	225	386	215	290	749	6	6	1	18	3	4	355	543	430	405	254	853	826	599	250	321	1153	524	231	244	464	491	404	210	627	1006	969	1108	345	386	510	119
3387	ENSG00000099783.7	HNRNPM	chr19	+	8530207	8530399	8530207	8530246	8531118	8531272	3387	591	516	328	443	719	273	10	4	6	1	8	2	817	1132	540	356	602	861	523	591	945	588	408	379	1009	410	596	412	255	621	542	333	428	502	681	770	488	518
1564	ENSG00000103266.6	STUB1	chr16	+	731792	731903	731792	731880	732019	732076	1564	5	0	1	3	4	6	87	31	26	22	92	29	7	5	0	6	4	4	3	9	4	5	6	3	3	6	10	2	3	4	15	1	2	4	4	7	7	3
1313	ENSG00000197345.8	MRPL21	chr11	-	68660789	68660923	68660870	68660923	68660357	68660461	1313	8	8	6	12	8	7	57	39	52	55	78	45	7	7	7	1	6	2	0	4	3	13	7	3	7	4	3	1	8	5	3	6	2	9	4	1	6	4
[truncated: 63 more columns]

## Sheet: RI
ID	GeneID	geneSymbol	chr	strand	riExonStart_0base	riExonEnd	upstreamES	upstreamEE	downstreamES	downstreamEE	ID	IC_SAMPLE_1_ALL26	IC_SAMPLE_1_ALL30	IC_SAMPLE_1_ALL1	IC_SAMPLE_1_ALL7	IC_SAMPLE_1_ALL14	IC_SAMPLE_1_ALL17	SC_SAMPLE_1_ALL26	SC_SAMPLE_1_ALL30	SC_SAMPLE_1_ALL1	SC_SAMPLE_1_ALL7	SC_SAMPLE_1_ALL14	SC_SAMPLE_1_ALL17	IC_SAMPLE_2_ALL27	IC_SAMPLE_2_ALL28	IC_SAMPLE_2_ALL33	IC_SAMPLE_2_ALL38	IC_SAMPLE_2_ALL2	IC_SAMPLE_2_ALL4	IC_SAMPLE_2_ALL18	IC_SAMPLE_2_ALL22	IC_SAMPLE_2_ALL25	IC_SAMPLE_2_ALL31	IC_SAMPLE_2_ALL32	IC_SAMPLE_2_ALL34	IC_SAMPLE_2_ALL35	IC_SAMPLE_2_ALL36	IC_SAMPLE_2_ALL3	IC_SAMPLE_2_ALL8	IC_SAMPLE_2_ALL9	IC_SAMPLE_2_ALL10	IC_SAMPLE_2_ALL11	IC_SAMPLE_2_ALL12	IC_SAMPLE_2_ALL13	IC_SAMPLE_2_ALL15	IC_SAMPLE_2_ALL19	IC_SAMPLE_2_ALL20	IC_SAMPLE_2_ALL21	IC_SAMPLE_2_ALL23
1257	ENSG00000092841.14	MYL6	chr12	+	56552141	56552495	56552141	56552188	56552467	56552495	1257	78	36	19	48	31	43	465	228	96	425	408	234	89	117	106	65	40	154	51	28	222	121	13	38	202	72	88	24	9	85	41	17	70	85	297	161	40	152
2964	ENSG00000026025.9	VIM	chr10	+	17277844	17278378	17277844	17277888	17278292	17278378	2964	850	286	151	305	272	437	2645	2248	961	2474	1425	2733	937	637	533	392	294	1587	898	235	1848	2366	221	295	4003	400	1315	456	128	456	200	238	328	365	1464	1229	487	1441
3437	ENSG00000153406.9	NMRAL1	chr16	-	4524093	4524793	4524093	4524167	4524554	4524793	3437	13	5	4	4	20	8	7	2	1	1	4	2	6	6	1	3	3	10	4	6	6	3	1	2	4	8	4	2	7	5	2	5	14	4	7	8	0	4
351	ENSG00000133466.9	C1QTNF6	chr22	-	37576206	37578775	37576206	37576907	37578191	37578775	351	81	24	43	30	53	62	4	5	8	3	1	4	4	8	8	2	2	5	7	8	11	5	42	2	13	29	21	12	46	3	9	16	10	13	5	30	15	6
4775	ENSG00000111640.10	GAPDH	chr12	+	6645849	6646176	6645849	6645956	6646085	6646176	4775	294	159	89	281	303	32	5463	3732	1547	3881	5168	679	407	288	207	112	226	452	302	168	582	424	139	152	381	101	359	229	50	421	377	242	280	337	559	548	111	286
5684	ENSG00000063177.8	RPL18	chr19	-	49119335	49120680	49119335	49119459	49120572	49120680	5684	557	227	211	243	463	259	0	4	1	2	0	0	954	852	453	704	504	550	546	428	718	423	390	414	1013	1199	656	365	268	252	432	329	227	587	988	450	229	631
2965	ENSG00000026025.9	VIM	chr10	+	17277167	17278378	17277167	17277388	17277844	17278378	2965	841	316	145	458	315	516	1903	1518	626	1753	1000	1899	1081	738	692	490	239	1648	1121	276	2058	2663	229	392	5096	513	1633	416	100	658	256	225	432	421	1827	1501	635	1869
45	ENSG00000123329.13	ARHGAP9	chr12	-	57870938	57871463	57870938	57871052	57871241	57871463	45	15	3	4	10	7	4	138	25	23	91	110	53	5	23	17	8	5	8	8	10	9	4	6	4	10	1	41	2	12	9	3	3	10	27	12	14	12	1
4692	ENSG00000123136.10	DDX39A	chr19	-	14523362	14524036	14523362	14523490	14523824	14524036	4692	198	151	74	333	244	69	271	252	183	161	371	214	551	508	395	511	110	713	501	158	532	238	461	378	269	290	1677	168	78	566	265	218	374	524	1220	1081	187	374
2336	ENSG00000159496.10	RGL4	chr22	+	24040741	24041165	24040741	24040832	24041030	24041165	2336	17	8	48	2	42	57	5	1	3	0	3	10	3	35	1	8	11	14	19	5	3	5	24	7	3	6	14	4	8	13	1	8	9	23	6	32	5	3
3532	ENSG00000105221.12	AKT2	chr19	-	40742163	40743998	40742163	40742292	40743875	40743998	3532	23	18	38	22	38	74	141	81	71	101	130	111	100	71	81	29	15	80	59	40	71	28	47	53	105	31	118	10	29	26	33	61	9	162	65	42	66	31
3399	ENSG00000203875.6	SNHG5	chr6	-	86387512	86387750	86387512	86387593	86387671	86387750	3399	135	12	44	24	30	54	1384	215	730	292	294	596	79	109	55	62	52	225	43	68	206	286	45	44	248	71	89	72	33	96	75	91	77	123	126	191	41	152
3745	ENSG00000075826.12	SEC31B	chr10	-	102265117	102265958	102265117	102265252	102265796	102265958	3745	643	78	302	239	282	1281	10	4	4	5	5	12	145	69	87	26	56	222	135	49	102	78	159	116	75	47	213	62	174	14	113	121	66	111	57	57	63	39
3626	ENSG00000182866.12	LCK	chr1	+	32745271	32745595	32745271	32745348	32745441	32745595	3626	158	12	293	25	138	86	1212	274	761	469	762	502	2	4	0	1	6	1	5	1	0	1	0	1	0	1	0	2	2	1	1	0	0	3	2	0	9	0
4533	ENSG00000140848.12	CPNE2	chr16	+	57179996	57181876	57179996	57180233	57181462	57181876	4533	31	2	14	7	13	4	12	3	7	2	9	5	19	17	13	10	8	17	13	1	7	23	160	13	17	14	34	13	50	2	22	15	8	36	21	8	12	16
3264	ENSG00000160072.15	ATAD3B	chr1	+	1421161	1421615	1421161	1421218	1421489	1421615	3264	2	1	0	40	5	2	44	15	17	324	50	26	16	13	5	7	14	130	56	2	15	4	5	23	4	0	13	4	2	4	4	1	1	7	12	14	2	3
[truncated: 249 more rows]
[truncated: 63 more columns]

## Sheet: Complete list FDR<.05
ID	GeneID	geneSymbol	chr	IncFormLen	SkipFormLen	PValue	FDR	IncLevel1_ALL26	IncLevel1_ALL30	IncLevel1_ALL1	IncLevel1_ALL7	IncLevel1_ALL14	IncLevel1_ALL17	IncLevel2_ALL27	IncLevel2_ALL28	IncLevel2_ALL33	IncLevel2_ALL38	IncLevel2_ALL2	IncLevel2_ALL4	IncLevel2_ALL18	IncLevel2_ALL22	IncLevel2_ALL25	IncLevel2_ALL31	IncLevel2_ALL32	IncLevel2_ALL34	IncLevel2_ALL35	IncLevel2_ALL36	IncLevel2_ALL3	IncLevel2_ALL8	IncLevel2_ALL9	IncLevel2_ALL10	IncLevel2_ALL11	IncLevel2_ALL12	IncLevel2_ALL13	IncLevel2_ALL15	IncLevel2_ALL19	IncLevel2_ALL20	IncLevel2_ALL21	IncLevel2_ALL23	IncLevelDifference	Type
[truncated: 2,097 more rows]

[truncated: 2 more sheets: ClueGO_analysis, gProfiler_analysis]
