# Supplementary material for: Glucocorticoid Resistant Pediatric Acute Lymphoblastic Leukemia Samples Display Altered Splicing Profile and Vulnerability to Spliceosome Modulation
Source: Cancers (Basel). 2020 Mar 19;12(3):723. doi: 10.3390/cancers12030723 (PMC7140081; doi:10.3390/cancers12030723)
Supplement: Supplementary file 1 [file cancers-12-00723-s001.zip › Supplemental Data_S4_rMATS BCP-ALL only.xlsx]

## Sheet: summary
################### folder names and associated input files #############
SAMPLE_1\REP_1	ALL25.bam	GC-Sensitive							IC_SAMPLE_1_ALL25
SAMPLE_1\REP_2	ALL27.bam	GC-Sensitive							IC_SAMPLE_1_ALL27				IncLevel1_ALL25
SAMPLE_1\REP_3	ALL28.bam	GC-Sensitive							IC_SAMPLE_1_ALL28				IncLevel1_ALL27
SAMPLE_1\REP_4	ALL31.bam	GC-Sensitive							IC_SAMPLE_1_ALL31				IncLevel1_ALL28
SAMPLE_1\REP_5	ALL32.bam	GC-Sensitive							IC_SAMPLE_1_ALL32				IncLevel1_ALL31
SAMPLE_1\REP_6	ALL33.bam	GC-Sensitive							IC_SAMPLE_1_ALL33				IncLevel1_ALL32
SAMPLE_1\REP_7	ALL34.bam	GC-Sensitive							IC_SAMPLE_1_ALL34				IncLevel1_ALL33
SAMPLE_1\REP_8	ALL35.bam	GC-Sensitive							IC_SAMPLE_1_ALL35				IncLevel1_ALL34
SAMPLE_1\REP_9	ALL36.bam	GC-Sensitive							IC_SAMPLE_1_ALL36				IncLevel1_ALL35
SAMPLE_1\REP_10	ALL38.bam	GC-Sensitive							IC_SAMPLE_1_ALL38				IncLevel1_ALL36
SAMPLE_2\REP_1	ALL2.bam	GC-Resistant							SC_SAMPLE_1_ALL25				IncLevel1_ALL38
SAMPLE_2\REP_2	ALL3.bam	GC-Resistant							SC_SAMPLE_1_ALL27				IncLevel2_ALL2
SAMPLE_2\REP_3	ALL4.bam	GC-Resistant							SC_SAMPLE_1_ALL28				IncLevel2_ALL3
SAMPLE_2\REP_4	ALL8.bam	GC-Resistant							SC_SAMPLE_1_ALL31				IncLevel2_ALL4
SAMPLE_2\REP_5	ALL9.bam	GC-Resistant							SC_SAMPLE_1_ALL32				IncLevel2_ALL8
SAMPLE_2\REP_6	ALL10.bam	GC-Resistant							SC_SAMPLE_1_ALL33				IncLevel2_ALL9
SAMPLE_2\REP_7	ALL11.bam	GC-Resistant							SC_SAMPLE_1_ALL34				IncLevel2_ALL10
SAMPLE_2\REP_8	ALL12.bam	GC-Resistant							SC_SAMPLE_1_ALL35				IncLevel2_ALL11
SAMPLE_2\REP_9	ALL13.bam	GC-Resistant							SC_SAMPLE_1_ALL36				IncLevel2_ALL12
SAMPLE_2\REP_10	ALL15.bam	GC-Resistant							SC_SAMPLE_1_ALL38				IncLevel2_ALL13
SAMPLE_2\REP_11	ALL18.bam	GC-Resistant							IC_SAMPLE_2_ALL2				IncLevel2_ALL15
SAMPLE_2\REP_12	ALL19.bam	GC-Resistant							IC_SAMPLE_2_ALL3				IncLevel2_ALL18
SAMPLE_2\REP_13	ALL20.bam	GC-Resistant							IC_SAMPLE_2_ALL4				IncLevel2_ALL19
SAMPLE_2\REP_14	ALL21.bam	GC-Resistant							IC_SAMPLE_2_ALL8				IncLevel2_ALL20
SAMPLE_2\REP_15	ALL22.bam	GC-Resistant							IC_SAMPLE_2_ALL9				IncLevel2_ALL21
SAMPLE_2\REP_16	ALL23.bam	GC-Resistant							IC_SAMPLE_2_ALL10				IncLevel2_ALL22
#########################################################################									IC_SAMPLE_2_ALL11				IncLevel2_ALL23
									IC_SAMPLE_2_ALL12
############################# MATS Report #############################				(positive:negative)					IC_SAMPLE_2_ALL13
======================================================================									IC_SAMPLE_2_ALL15
EventType	NumEvents.JC.only	SigEvents.JC.only	NumEvents.JC+readsOnTarget	SigEvents.JC+readsOnTarget					IC_SAMPLE_2_ALL18
======================================================================									IC_SAMPLE_2_ALL19
MXE	48123	398 (226:172)	48246	283 (152:131)					IC_SAMPLE_2_ALL20
ES	134635	630 (133:497)	135756	695 (167:528)					IC_SAMPLE_2_ALL21
A5SS	4615	40 (20:20)	4632	49 (30:19)					IC_SAMPLE_2_ALL22
A3SS	6848	58 (41:17)	6856	64 (47:17)					IC_SAMPLE_2_ALL23
RI	4326	151 (134:17)	4378	227 (207:20)					SC_SAMPLE_2_ALL2
======================================================================									SC_SAMPLE_2_ALL3
################# Report Legend ################									SC_SAMPLE_2_ALL4
EventType: Type of AS event									SC_SAMPLE_2_ALL8
	SE: Skipped exon								SC_SAMPLE_2_ALL9
	MXE: Mutually exclusive exon								SC_SAMPLE_2_ALL10
	A5SS: Alternative 5' splice site								SC_SAMPLE_2_ALL11
	A3SS: Alternative 3' splice site								SC_SAMPLE_2_ALL12
	RI: Retained intron								SC_SAMPLE_2_ALL13
NumEvents.JC.only: total number of events detected using Junction Counts only									SC_SAMPLE_2_ALL15
SigEvents.JC.only: number of significant events detected using Junction Counts only									SC_SAMPLE_2_ALL18
	The numbers in the parentheses (n1:n2) indicate the number of significant events that have higher inclusion level for SAMPLE_1 (n1) or for SAMPLE_2 (n2)								SC_SAMPLE_2_ALL19
NumEvents.JC+readsOnTarget: total number of events detected using both Junction Counts and reads on target									SC_SAMPLE_2_ALL20
SigEvents.JC+readsOnTarget: number of significant events detected using both Junction Counts and reads on target									SC_SAMPLE_2_ALL21
	The numbers in the parentheses (n1:n2) indicate the number of significant events that have higher inclusion level for SAMPLE_1 (n1) or for SAMPLE_2 (n2)								SC_SAMPLE_2_ALL22
################################################									SC_SAMPLE_2_ALL23

## Sheet: ES
ID	GeneID	geneSymbol	chr	strand	exonStart_0base	exonEnd	upstreamES	upstreamEE	downstreamES	downstreamEE	ID	IC_SAMPLE_1_ALL25	IC_SAMPLE_1_ALL27	IC_SAMPLE_1_ALL28	IC_SAMPLE_1_ALL31	IC_SAMPLE_1_ALL32	IC_SAMPLE_1_ALL33	IC_SAMPLE_1_ALL34	IC_SAMPLE_1_ALL35	IC_SAMPLE_1_ALL36	IC_SAMPLE_1_ALL38	SC_SAMPLE_1_ALL25	SC_SAMPLE_1_ALL27	SC_SAMPLE_1_ALL28	SC_SAMPLE_1_ALL31	SC_SAMPLE_1_ALL32	SC_SAMPLE_1_ALL33	SC_SAMPLE_1_ALL34	SC_SAMPLE_1_ALL35	SC_SAMPLE_1_ALL36	SC_SAMPLE_1_ALL38	IC_SAMPLE_2_ALL2	IC_SAMPLE_2_ALL3	IC_SAMPLE_2_ALL4	IC_SAMPLE_2_ALL8	IC_SAMPLE_2_ALL9	IC_SAMPLE_2_ALL10	IC_SAMPLE_2_ALL11	IC_SAMPLE_2_ALL12	IC_SAMPLE_2_ALL13	IC_SAMPLE_2_ALL15	IC_SAMPLE_2_ALL18	IC_SAMPLE_2_ALL19	IC_SAMPLE_2_ALL20	IC_SAMPLE_2_ALL21	IC_SAMPLE_2_ALL22	IC_SAMPLE_2_ALL23	SC_SAMPLE_2_ALL2	SC_SAMPLE_2_ALL3
149879	ENSG00000137818.7	RPLP1	chr15	+	69745985	69746060	69745122	69745359	69747508	69747626	149879	11465	8359	20835	13420	4059	3232	4949	21106	11557	7008	557	443	878	742	95	116	272	817	390	417	14547	11666	7278	8317	3190	12102	10318	10488	9881	7912	9996	8423	18045	5639	10822	21433	345	248
59919	ENSG00000133112.12	TPT1	chr13	-	45913631	45913737	45912794	45912911	45914128	45914319	59919	30303	31696	39474	44571	18809	25011	21485	33647	19805	12871	386	94	688	251	110	73	143	838	332	110	22026	34423	24757	33856	12571	39732	22360	19749	28693	42000	17685	26006	47553	21836	22764	42307	108	156
59928	ENSG00000133112.12	TPT1	chr13	-	45914846	45914955	45914128	45914319	45915176	45915293	59928	7133	7220	10091	10908	4257	5486	4629	8832	4503	3378	478	248	705	570	100	204	154	812	199	219	4756	9093	6461	8094	2678	9915	5322	4461	7261	9485	4197	7637	11080	4780	5205	10185	325	217
59929	ENSG00000133112.12	TPT1	chr13	-	45914846	45914920	45914128	45914319	45915176	45915221	59929	17385	17850	23849	29295	9275	14658	11244	22529	10917	8136	478	248	705	570	100	204	154	812	199	219	12178	23179	16008	18732	6586	23848	12994	10195	16893	24774	10449	19047	25643	12266	13035	26141	325	217
66659	ENSG00000122026.6	RPL21	chr13	+	27828356	27828418	27827901	27827980	27829378	27829491	66659	2645	1935	4748	2921	1349	2317	1165	4455	2237	2543	211	56	155	206	41	76	87	255	80	97	5043	2770	2288	2593	1511	2343	1712	1987	2026	2537	2251	1699	2517	3406	2156	4946	108	55
94438	ENSG00000110700.2	RPS13	chr11	-	17097000	17097170	17096643	17096744	17098714	17098793	94438	8821	5852	15149	8914	4297	5498	3578	11211	7891	6760	96	32	160	92	40	9	39	105	72	74	11522	7490	4932	6334	3701	6705	5034	8631	8906	7069	7311	6410	8503	6499	7908	13984	87	18
18744	ENSG00000160094.10	ZNF362	chr1	+	33736087	33736213	33722173	33722255	33741700	33741764	18744	2	1	8	1	1	3	4	4	2	7	3	2	3	1	1	0	1	2	3	4	1	7	6	3	4	2	4	7	6	9	7	4	4	2	6	3	0	1
25983	ENSG00000100316.11	RPL3	chr22	-	39709638	39709734	39709195	39709315	39710111	39710213	25983	8918	5687	11713	6511	4851	5023	3872	13958	10563	5419	444	280	580	611	205	246	197	626	273	617	14868	8266	5049	8296	4306	9395	6867	7603	9610	6756	7276	4976	10627	7068	8103	13045	1268	248
80302	ENSG00000092199.13	HNRNPC	chr14	-	21730759	21730927	21702111	21702388	21731469	21731495	80302	121	100	59	324	7	209	21	249	10	31	403	408	209	631	46	346	134	384	445	203	49	49	121	47	24	48	86	21	15	14	50	101	18	97	28	188	255	463
122512	ENSG00000114942.9	EEF1B2	chr2	+	207025610	207025856	207025311	207025434	207026069	207026196	122512	89	134	116	169	25	133	49	160	19	65	1973	1024	2851	1576	541	933	641	2416	1445	1004	35	31	74	21	15	101	36	13	26	66	37	193	54	62	36	447	2419	1863
141533	ENSG00000089280.14	FUS	chr16	+	31201595	31201719	31201360	31201462	31202062	31202163	141533	1068	1430	975	665	912	443	417	572	405	528	39	6	75	1	23	3	6	9	5	6	886	1031	1755	295	557	204	582	340	347	500	886	1090	866	560	883	677	6	5
131833	ENSG00000119185.8	ITGB1BP1	chr2	-	9554306	9554385	9552397	9552534	9558754	9558861	131833	41	74	43	59	36	73	33	46	38	31	6	5	4	8	1	7	2	3	1	1	34	85	63	40	54	27	48	47	58	37	38	41	66	46	116	92	0	0
8683	ENSG00000213741.4	RPS29	chr14	-	50052667	50052767	50050296	50050393	50053002	50053094	8683	8758	4830	15250	11762	3944	5659	3342	9898	9146	7437	152	77	169	259	54	53	76	147	72	191	9803	5847	3817	12797	3123	9663	6989	7763	11276	7577	5679	5372	7469	8478	6774	10473	193	26
86439	ENSG00000197948.6	FCHSD1	chr5	-	141022567	141022655	141021268	141021324	141023784	141024005	86439	4	32	3	1	44	23	2	15	21	18	0	0	0	0	2	0	0	0	0	0	58	2	27	10	18	2	8	5	4	45	39	40	23	42	29	22	11	0
24033	ENSG00000135486.13	HNRNPA1	chr12	+	54675169	54675286	54674531	54674606	54675578	54675725	24033	4817	4170	4570	6501	1700	3035	2638	8213	2404	4212	81	48	89	126	25	15	41	166	55	80	5342	3454	4247	2646	1568	4170	3323	2264	4159	3900	5735	3637	5282	2733	4730	8924	82	27
16435	ENSG00000134759.9	ELP2	chr18	+	33718757	33718835	33718232	33718389	33722788	33722929	16435	25	10	20	44	3	22	12	25	11	13	0	1	4	4	0	7	1	8	1	0	5	11	21	11	9	13	11	9	6	35	14	25	13	43	13	28	0	0
37185	ENSG00000167658.11	EEF2	chr19	-	3979805	3980064	3979326	3979434	3980511	3980707	37185	5990	6519	8073	1963	2042	4228	3226	6138	5640	4449	37	22	111	1	14	8	10	31	22	13	4177	7537	5266	3071	1629	6740	4894	3050	5398	4628	6250	6623	9912	3474	5100	3603	12	12
113903	ENSG00000229117.4	RPL41	chr12	+	56510972	56510995	56510558	56510583	56511265	56511610	113903	2580	1672	3160	2011	980	2560	949	3119	2158	1419	91	30	127	64	13	59	28	78	29	58	2791	2293	1304	1936	1447	2505	1356	1607	1926	1820	2179	1396	2217	2346	1721	3999	65	20
81869	ENSG00000126226.17	PCID2	chr13	-	113835443	113835544	113834471	113834545	113838659	113838801	81869	24	31	19	27	25	43	16	32	49	12	6	2	7	3	1	1	2	7	5	3	23	26	29	16	93	6	42	20	15	24	28	14	10	48	51	25	0	1
67521	ENSG00000013441.11	CLK1	chr2	-	201722440	201722607	201721613	201721708	201724402	201724469	67521	1986	613	1882	1195	497	1039	554	6437	712	326	40	10	42	5	0	3	9	51	9	1	177	778	1146	188	97	399	157	384	286	1263	573	1328	703	720	346	2354	2	2
97510	ENSG00000131697.13	NPHP4	chr1	-	5939405	5939692	5937152	5937358	5940173	5940299	97510	15	5	2	0	0	4	0	22	0	0	80	9	5	1	2	3	1	15	7	2	0	0	1	0	0	2	1	0	1	2	1	0	0	0	0	0	5	5
47048	ENSG00000073921.13	PICALM	chr11	-	85733409	85733512	85725912	85726006	85742510	85742653	47048	35	40	20	96	6	55	14	37	8	17	3	2	0	9	1	5	3	4	1	4	15	45	39	19	14	13	19	18	13	29	40	43	17	31	34	63	0	0
39924	ENSG00000019582.10	CD74	chr5	-	149786443	149786523	149785821	149785884	149786714	149786887	39924	1832	6870	2116	2280	1832	6069	1420	2472	5685	3009	52	80	42	22	27	79	14	49	39	29	5578	15196	6939	4441	3697	5338	6737	3597	12108	5584	7564	1541	8783	2690	9345	2077	50	152
133552	ENSG00000122406.8	RPL5	chr1	+	93298945	93299015	93297620	93297674	93299101	93299217	133552	3876	2398	4750	3633	1420	2088	1529	5627	2771	2401	27	21	48	116	4	61	32	116	15	43	3452	3545	2134	1831	993	2844	1679	1885	2155	3196	3419	2530	3694	2338	2873	5976	18	12
113193	ENSG00000035720.3	STAP1	chr4	+	68458977	68459074	68456601	68456671	68472013	68472616	113193	128	71	12	4	18	43	12	689	376	13	7	3	0	0	0	3	1	22	12	0	12	73	11	15	113	4	19	28	2	29	6	20	5	52	3	54	1	1
139167	ENSG00000006634.3	DBF4	chr7	+	87516643	87516713	87514293	87514473	87517297	87517374	139167	18	18	27	32	9	11	7	23	2	12	1	1	15	1	1	0	2	8	0	0	9	33	21	4	1	10	5	3	7	13	32	21	10	23	6	58	0	0
149234	ENSG00000100911.9	PSME2	chr14	-	24613183	24613238	24612793	24612880	24613400	24613468	149234	103	225	162	162	206	291	137	160	458	82	21	33	14	29	23	8	13	14	16	30	205	290	325	376	945	176	575	299	508	113	414	99	238	176	509	127	28	5
47034	ENSG00000073921.13	PICALM	chr11	-	85737333	85737409	85725912	85726006	85742510	85742653	47034	25	30	14	68	1	38	13	22	4	6	3	2	0	9	1	5	3	4	1	4	3	34	32	6	6	8	14	13	9	38	26	26	8	37	15	39	0	0
137351	ENSG00000170632.9	ARMC10	chr7	+	102732923	102733100	102727076	102727211	102737723	102737795	137351	12	17	10	8	4	15	3	28	22	5	1	0	0	2	0	0	0	0	2	0	7	24	12	9	27	23	8	4	13	11	20	3	16	19	31	14	0	4
147937	ENSG00000166855.5	CLPX	chr15	-	65449115	65449270	65448029	65448194	65450083	65450248	147937	27	29	20	68	20	20	15	30	22	21	2	5	3	6	0	10	0	3	1	0	17	18	32	25	25	8	22	18	11	37	26	24	16	25	13	45	1	0
14850	ENSG00000013306.11	SLC25A39	chr17	-	42397989	42398099	42397722	42397804	42398425	42398599	14850	71	88	111	32	61	89	65	50	170	35	14	23	5	7	27	4	14	11	8	13	71	175	260	230	143	167	306	218	281	85	112	62	125	317	206	45	4	6
147928	ENSG00000166855.5	CLPX	chr15	-	65449181	65449270	65448029	65448194	65450083	65450248	147928	49	48	39	94	45	47	31	38	38	46	2	5	3	6	0	10	0	3	1	0	45	30	61	45	41	11	43	53	22	66	55	36	37	53	44	72	1	0
109469	ENSG00000114904.8	NEK4	chr3	-	52799902	52800010	52797485	52797640	52800193	52800391	109469	8	21	16	24	18	19	15	11	8	9	2	2	1	7	3	0	4	4	0	0	9	30	24	4	10	20	21	5	9	25	28	18	26	16	37	66	0	0
35277	ENSG00000000419.8	DPM1	chr20	-	49562273	49562299	49558567	49558663	49562383	49562460	35277	65	67	125	117	34	62	34	53	21	38	6	9	3	8	0	8	1	2	1	0	83	102	72	35	25	25	41	37	39	51	68	81	120	67	41	118	0	1
53758	ENSG00000078618.15	NRD1	chr1	-	52260729	52260880	52260494	52260526	52263920	52264083	53758	6	8	6	5	1	0	2	21	3	1	23	38	33	6	43	29	10	41	57	3	0	1	1	0	1	0	3	1	0	2	3	5	0	1	1	3	8	58
59823	ENSG00000090554.8	FLT3LG	chr19	+	49982165	49982304	49979679	49979823	49989271	49989488	59823	6	11	6	2	11	17	15	2	9	37	1	1	0	0	0	1	0	0	1	0	15	41	20	9	57	7	14	10	18	15	26	6	14	90	17	9	1	4
16391	ENSG00000134759.9	ELP2	chr18	+	33722243	33722310	33718232	33718389	33722788	33722910	16391	20	18	6	53	9	9	7	22	11	16	0	1	4	4	0	7	1	8	1	0	6	11	16	12	8	7	15	11	9	22	14	21	24	34	21	18	0	0
59815	ENSG00000090554.8	FLT3LG	chr19	+	49983554	49983733	49979679	49979823	49989271	49989488	59815	3	11	3	4	16	3	11	6	3	28	1	1	0	0	0	1	0	0	1	0	6	30	10	2	18	4	17	9	13	14	23	3	6	21	4	10	1	4
113435	ENSG00000142168.10	SOD1	chr21	+	33036102	33036199	33031934	33032154	33038761	33038831	113435	203	368	315	1500	93	245	219	226	353	173	12	15	19	83	9	9	20	17	7	16	248	314	1067	602	347	719	816	604	654	258	451	211	489	467	633	388	14	5
141303	ENSG00000128322.6	IGLL1	chr22	-	23917153	23917269	23915311	23915772	23922171	23922495	141303	113	62	389	6	24	69	23	255	1047	4	1	1	1	0	3	1	1	4	10	0	254	165	286	9	543	60	277	7	9	35	1163	10	275	26	1415	85	15	1
92815	ENSG00000137171.10	KLC4	chr6	+	43041639	43041703	43040960	43041076	43042359	43042825	92815	12	14	17	7	28	17	11	5	27	11	7	1	3	1	3	2	4	0	0	3	8	21	33	14	31	6	14	15	14	36	11	13	19	21	16	10	1	1
103808	ENSG00000176834.9	VSIG10	chr12	-	118540793	118540975	118533337	118533619	118541397	118541805	103808	7	11	5	4	6	2	7	4	8	2	0	0	0	0	1	0	1	2	0	0	1	64	22	1	4	10	11	13	12	8	19	15	46	1	38	9	0	4
149876	ENSG00000137818.7	RPLP1	chr15	+	69745985	69747626	69745157	69745359	69747766	69747885	149876	16384	13033	28593	19565	6702	6107	7821	29817	17072	10159	32	7	100	8	1	6	3	26	1	7	24979	16378	10795	14094	5844	17627	15697	15275	14882	11502	14038	13409	24544	9327	16538	31831	12	5
135297	ENSG00000111596.7	CNOT2	chr12	+	70736037	70736087	70735886	70735948	70737907	70738008	135297	573	252	184	301	165	239	140	976	57	128	10	0	12	3	3	8	5	33	6	2	96	321	606	139	59	100	144	169	107	366	209	330	314	185	94	261	0	6
67537	ENSG00000013441.11	CLK1	chr2	-	201722695	201722812	201721613	201721708	201724402	201724469	67537	1814	563	1773	1269	603	1180	596	6659	612	370	40	10	42	5	0	3	9	51	9	1	177	585	1031	203	111	586	204	408	329	968	468	1233	607	677	349	2260	2	2
56399	ENSG00000115053.11	NCL	chr2	-	232320720	232320847	232320152	232320335	232321341	232321475	56399	1126	1974	790	2771	580	1671	726	1429	868	1526	98	86	55	21	66	32	71	82	75	23	2885	1394	901	1384	794	1141	1870	726	1075	580	1944	1664	1356	1449	1726	3151	32	59
88703	ENSG00000100014.15	SPECC1L	chr22	+	24807555	24807672	24765185	24765288	24808615	24808675	88703	16	16	9	24	12	16	7	16	25	10	5	4	3	6	0	8	1	1	0	2	3	39	9	13	14	21	28	6	15	10	16	17	16	10	23	9	0	0
54270	ENSG00000140367.7	UBE2Q2	chr15	+	76170301	76170362	76161291	76161351	76171438	76171529	54270	3	5	3	17	2	6	4	9	1	3	3	3	4	2	1	2	1	2	0	1	4	12	6	3	2	4	7	2	2	4	6	6	8	12	12	3	0	0
132440	ENSG00000169016.12	E2F6	chr2	-	11597304	11597359	11593707	11593924	11605897	11606272	132440	50	61	32	32	8	31	30	12	4	35	1	7	1	7	0	9	3	3	0	3	13	18	15	9	2	22	13	1	17	17	14	78	23	13	9	6	2	0
2668	ENSG00000087191.8	PSMC5	chr17	+	61908168	61908295	61907630	61907861	61908395	61908586	2668	175	321	318	601	191	194	199	191	301	221	23	5	23	20	13	12	11	13	3	11	283	240	486	521	297	190	463	255	539	226	235	283	241	182	296	181	8	7
5786	ENSG00000100354.16	TNRC6B	chr22	+	40704515	40704653	40697153	40697337	40708508	40708655	5786	8	23	13	8	8	14	9	15	3	5	3	2	5	1	1	3	2	8	4	1	7	37	13	2	12	7	6	7	11	22	19	17	8	15	14	21	1	0
28266	ENSG00000125089.12	SH3TC1	chr4	+	8228706	8230371	8226901	8226943	8233702	8233883	28266	638	607	1320	782	1726	690	479	225	318	606	1	0	5	3	35	2	3	1	0	8	123	1938	1731	107	821	808	1441	3031	569	1820	787	475	1436	169	324	198	0	1
5787	ENSG00000100354.16	TNRC6B	chr22	+	40706820	40706997	40697153	40697337	40708508	40708655	5787	7	20	8	2	1	20	2	2	5	7	3	2	5	1	1	3	2	8	4	1	7	21	14	2	10	6	6	1	4	9	3	16	4	15	9	11	1	0
10362	ENSG00000115761.11	NOL10	chr2	-	10794606	10794673	10784445	10784498	10797867	10798017	10362	18	17	28	60	9	18	9	21	8	21	1	2	7	6	0	1	0	14	2	0	28	16	18	13	7	31	14	7	9	25	20	13	16	33	12	26	0	0
32784	ENSG00000100097.7	LGALS1	chr22	+	38074489	38074661	38072992	38073072	38075609	38075647	32784	129	69	185	268	36	119	126	26	12	129	9	12	6	7	0	8	3	4	0	7	56	158	38	154	355	545	574	68	467	97	206	236	1038	134	42	136	2	1
9507	ENSG00000183856.6	IQGAP3	chr1	-	156524026	156524184	156521765	156521887	156526324	156526485	9507	8	11	16	3	9	6	13	3	2	1	2	0	2	0	0	0	2	0	0	0	2	7	26	14	4	8	18	17	9	6	2	1	23	1	18	2	0	2
143803	ENSG00000144524.13	COPS7B	chr2	+	232656442	232656518	232653264	232653442	232660815	232661018	143803	18	18	16	8	8	8	15	18	13	8	2	1	2	2	0	3	1	9	0	4	6	7	11	8	11	6	9	1	2	6	16	13	8	16	14	12	0	1
104613	ENSG00000137496.13	IL18BP	chr11	+	71710273	71710708	71709954	71710065	71710972	71710984	104613	15	23	13	17	14	11	6	6	9	10	0	0	0	0	0	0	1	0	0	0	5	36	65	5	6	2	10	7	16	13	9	11	15	15	5	10	0	6
141304	ENSG00000128322.6	IGLL1	chr22	-	23917153	23917272	23915555	23915772	23922171	23922489	141304	101	50	344	6	20	64	21	223	945	3	1	1	1	0	3	1	1	4	10	0	244	143	257	9	520	57	249	6	9	30	1027	9	252	24	1266	80	15	1
60579	ENSG00000022840.11	RNF10	chr12	+	121012270	121012340	121003230	121003332	121013433	121013491	60579	7	5	9	6	3	3	6	4	4	6	1	3	6	3	5	2	0	3	0	3	3	6	5	5	5	4	6	3	7	0	3	8	8	4	3	2	1	0
150023	ENSG00000089157.11	RPLP0	chr12	-	120636356	120636542	120635124	120635265	120636656	120636803	150023	14241	8722	22823	14355	4970	7610	6933	22144	15526	8550	330	49	443	3	62	69	40	187	266	87	18278	12430	7039	9915	5332	20254	8832	10547	15562	9741	11173	9113	18310	7991	12404	25460	564	157
150038	ENSG00000089157.11	RPLP0	chr12	-	120636356	120636434	120635124	120635265	120636656	120636803	150038	4142	2526	6846	4190	1504	2087	2031	6603	4659	2385	330	49	443	3	62	69	40	187	266	87	5511	3630	2018	2865	1623	5863	2514	3286	4382	2821	3255	2726	5406	2276	3662	7569	564	157
92715	ENSG00000138785.10	INTS12	chr4	-	106624804	106624966	106621006	106621171	106629794	106629838	92715	7	8	2	5	2	1	0	3	2	4	4	2	6	3	0	2	2	1	0	4	6	1	2	2	2	0	4	4	1	2	1	5	3	6	6	13	0	0
41185	ENSG00000065978.13	YBX1	chr1	+	43161869	43161959	43159160	43159194	43162312	43162615	41185	1470	2139	1337	1873	489	1562	840	1849	990	1065	56	37	48	62	18	51	58	68	24	58	2084	1359	1697	1220	744	2188	1678	849	1230	844	1748	1506	1820	1320	1773	2199	27	12
32705	ENSG00000085871.4	MGST2	chr4	+	140616350	140616421	140599696	140599796	140624608	140624690	32705	4	10	10	10	2	2	6	8	7	1	0	0	0	2	0	0	0	0	0	1	17	43	18	7	17	7	14	18	27	5	15	3	9	3	32	3	2	4
141025	ENSG00000081237.14	PTPRC	chr1	+	198718544	198718678	198717237	198717328	198719620	198719755	141025	125	86	25	87	114	242	177	131	44	223	9	3	0	1	4	7	9	3	1	12	140	304	103	11	229	53	64	47	16	173	253	80	17	467	225	776	3	2
95405	ENSG00000141279.11	NPEPPS	chr17	+	45663513	45663610	45662865	45663066	45663730	45663764	95405	30	24	15	61	4	42	6	50	10	17	2	4	1	2	0	5	3	10	0	2	16	16	16	10	8	25	15	4	12	17	14	42	9	43	17	46	0	0
150043	ENSG00000089157.11	RPLP0	chr12	-	120636356	120636573	120635124	120635265	120636656	120636803	150043	8517	5230	13798	8572	3082	4584	4117	13153	9265	5048	330	49	443	3	62	69	40	187	266	87	11107	7470	4289	6071	3284	12106	5328	6514	9346	5832	6586	5586	11007	4755	7590	15196	564	157
14865	ENSG00000013306.11	SLC25A39	chr17	-	42397989	42398117	42397722	42397804	42398425	42398599	14865	40	71	63	22	48	69	40	29	114	24	14	23	5	7	27	4	14	11	8	13	47	120	161	160	87	109	197	149	185	68	83	43	79	226	132	26	4	6
42654	ENSG00000115966.12	ATF2	chr2	-	175957270	175957344	175939201	175939563	175957788	175957995	42654	14	7	10	11	4	9	16	17	5	7	1	2	0	4	0	4	1	15	0	0	9	11	12	7	2	5	6	8	2	10	11	9	13	9	11	13	0	0
57148	ENSG00000113558.14	SKP1	chr5	-	133510152	133510205	133509616	133509713	133512545	133512649	57148	27	15	23	20	5	10	13	8	6	13	257	247	211	470	24	297	99	384	112	107	38	20	38	9	3	22	11	10	18	32	23	30	44	17	14	15	131	233
97438	ENSG00000149273.10	RPS3	chr11	+	75113347	75113490	75112683	75112777	75115063	75115251	97438	5989	2961	8206	3921	1884	3502	1994	9593	6508	2889	130	65	151	129	42	84	81	281	96	76	6513	5411	2493	3703	2250	5289	2909	4970	5139	4726	5276	3278	5598	4540	5504	7478	107	52
55921	ENSG00000123636.13	BAZ2B	chr2	-	160193452	160193588	160189050	160189197	160194077	160194283	55921	23	6	13	23	17	11	6	44	14	3	1	1	1	4	3	3	1	3	0	3	13	33	10	4	4	10	7	7	8	12	5	11	13	9	22	18	0	0
54191	ENSG00000102317.13	RBM3	chrX	+	48434309	48434471	48433948	48434055	48434701	48434807	54191	48	97	32	160	38	91	19	66	29	56	975	772	614	3114	252	635	418	1063	410	1133	9	42	61	48	13	32	56	40	30	51	34	107	26	44	22	77	1020	770
131182	ENSG00000087077.7	TRIP6	chr7	+	100465532	100465610	100465008	100465228	100465729	100465855	131182	6	7	3	4	2	3	5	4	4	10	3	1	5	2	1	0	2	1	2	2	1	3	10	1	4	4	2	2	1	5	19	12	33	1	13	2	0	0
136594	ENSG00000242802.2	AP5Z1	chr7	+	4827784	4827925	4827264	4827407	4828470	4828582	136594	19	71	38	40	18	10	31	18	43	64	2	5	2	7	2	0	1	0	1	9	27	31	36	8	17	14	56	24	21	47	35	44	44	17	41	10	0	0
108098	ENSG00000124207.12	CSE1L	chr20	+	47701819	47701923	47700562	47700699	47705783	47705934	108098	17	30	16	49	7	21	10	16	5	13	4	2	4	19	1	2	2	4	1	3	10	10	17	12	12	8	15	5	6	44	6	17	14	17	14	35	1	1
8572	ENSG00000159459.7	UBR1	chr15	-	43314899	43314999	43313472	43313573	43317026	43317181	8572	50	54	36	55	37	18	31	44	31	19	3	10	5	10	4	1	3	4	2	6	18	71	59	59	11	17	24	36	20	36	44	54	38	28	20	36	1	4
120993	ENSG00000122203.10	KIAA1191	chr5	-	175786813	175786921	175775252	175775359	175788604	175788790	120993	41	121	56	100	11	78	23	58	14	43	1	2	0	8	0	6	0	12	0	0	26	50	80	12	6	56	41	11	41	38	62	90	78	69	43	59	0	0
96325	ENSG00000198521.7	ZNF43	chr19	-	22033739	22033964	22001896	22002023	22034706	22034830	96325	11	15	6	30	5	6	5	23	3	3	3	2	2	3	0	2	1	9	0	1	7	4	1	1	2	12	3	2	5	23	3	13	8	7	7	31	0	0
97459	ENSG00000149273.10	RPS3	chr11	+	75113395	75113490	75112683	75112777	75115063	75115251	97459	9572	4786	13571	6256	3103	5578	3144	14934	10602	4896	130	65	151	129	42	84	81	281	96	76	9925	8822	4030	5844	3506	8689	4657	8141	8634	7572	8473	5109	9076	7255	9045	11723	107	52
146637	ENSG00000166598.8	HSP90B1	chr12	+	104331472	104331584	104327733	104328065	104332117	104332237	146637	679	1144	240	816	102	791	546	620	226	548	4	7	5	26	1	32	6	26	0	7	249	768	1480	161	187	617	547	280	520	391	409	731	733	603	463	696	1	2
93686	ENSG00000162408.10	NOL9	chr1	-	6601889	6601987	6593339	6593501	6604885	6604982	93686	7	19	8	22	15	14	14	16	6	13	2	4	0	5	2	2	7	4	1	1	17	27	17	8	10	7	8	9	14	24	12	25	12	23	14	10	1	1
83347	ENSG00000173744.13	AGFG1	chr2	+	228401616	228401709	228401340	228401420	228416674	228416833	83347	122	90	33	608	96	179	111	146	29	66	7	1	5	37	3	0	11	3	1	0	47	142	51	137	60	111	126	106	37	205	59	138	45	118	32	109	2	1
15252	ENSG00000215301.5	DDX3X	chrX	+	41202989	41203075	41202468	41202604	41203282	41203381	15252	963	703	574	2016	127	1292	340	1450	129	409	61	25	49	42	4	54	33	90	9	16	105	901	486	99	54	732	431	189	509	564	428	749	417	760	196	1137	2	24
58336	ENSG00000130731.11	C16orf13	chr16	-	685517	685774	684736	684797	686093	686260	58336	18	15	24	4	23	5	6	15	32	8	0	0	1	0	0	2	1	0	2	0	6	14	30	3	12	36	42	28	34	18	27	7	24	3	23	11	1	2
45988	ENSG00000136048.9	DRAM1	chr12	+	102307951	102308010	102295068	102295211	102313886	102313979	45988	13	24	9	8	4	12	8	9	1	5	0	2	1	0	0	2	0	1	0	1	7	9	4	5	2	13	15	14	16	29	3	8	52	9	4	7	1	1
13985	ENSG00000052749.9	RRP12	chr10	-	99141471	99141583	99141142	99141240	99144922	99145014	13985	78	96	24	53	5	44	55	75	8	66	9	5	2	2	0	1	4	15	0	4	61	401	231	26	13	70	106	21	25	27	49	427	578	46	26	19	0	5
120978	ENSG00000122203.10	KIAA1191	chr5	-	175777615	175777740	175775252	175775359	175788604	175788971	120978	55	123	55	96	16	105	27	40	10	44	1	2	0	8	0	6	0	12	0	0	24	51	81	32	13	56	44	21	60	62	47	89	73	85	46	37	0	0
17158	ENSG00000165097.9	KDM1B	chr6	+	18205767	18205895	18200669	18200807	18207628	18207760	17158	8	13	8	9	9	31	11	16	10	2	0	0	1	1	1	0	2	0	0	1	6	39	10	3	33	13	13	4	9	15	36	13	11	6	47	30	1	2
145479	ENSG00000078668.9	VDAC3	chr8	+	42252601	42252651	42251727	42251796	42256229	42256382	145479	17	10	8	70	15	32	22	20	27	20	6	1	0	6	1	0	1	6	0	4	24	28	26	25	38	21	15	25	24	41	26	15	34	77	37	28	0	0
144114	ENSG00000116604.13	MEF2D	chr1	-	156446285	156446306	156444899	156445029	156446803	156446994	144114	12	12	22	9	10	19	7	7	1	13	204	181	545	63	118	205	100	226	95	85	16	15	16	6	8	32	16	11	34	6	50	19	10	20	15	5	73	201
141032	ENSG00000081237.14	PTPRC	chr1	+	198665840	198666038	198661475	198661502	198668692	198668833	141032	109	71	15	86	26	360	159	151	10	190	1	0	0	3	0	6	0	1	0	1	117	331	124	2	117	64	50	15	8	101	168	116	10	523	91	752	1	6
64427	ENSG00000090020.6	SLC9A1	chr1	-	27427693	27427766	27425305	27427135	27428215	27428317	64427	27	85	41	24	3	18	13	9	6	14	3	12	5	1	0	2	1	3	0	2	13	21	39	6	9	9	38	3	3	6	11	35	17	46	8	23	1	5
713	ENSG00000168970.16	JMJD7-PLA2G4B	chr15	+	42139534	42139721	42138866	42139033	42139846	42140341	713	39	30	47	16	84	20	33	27	107	15	1	0	1	0	1	0	2	2	0	0	66	56	53	59	128	17	69	72	50	43	76	15	181	32	79	19	6	0
113390	ENSG00000163466.11	ARPC2	chr2	+	219099074	219099120	219093460	219093573	219103386	219103573	113390	242	332	187	558	87	321	89	264	244	162	23	11	22	31	10	15	29	36	3	29	151	478	261	193	302	239	312	126	262	189	298	181	206	515	328	289	6	13
127670	ENSG00000149150.4	SLC43A1	chr11	-	57263503	57263637	57261465	57261644	57268251	57268328	127670	9	29	4	3	2	3	3	5	17	3	9	6	1	1	1	1	1	0	1	0	3	12	10	5	3	12	7	6	6	25	10	15	13	4	23	3	0	0
54200	ENSG00000102317.13	RBM3	chrX	+	48434202	48434471	48433948	48434055	48434701	48434807	54200	79	172	53	257	63	129	34	125	40	78	975	772	614	3114	252	635	418	1063	410	1133	18	84	108	72	33	55	103	65	59	89	60	207	44	60	39	119	1020	770
6365	ENSG00000115232.9	ITGA4	chr2	+	182339885	182340015	182339686	182339793	182340546	182340945	6365	57	25	65	50	63	37	49	175	140	18	4	0	1	1	10	0	9	5	9	1	19	231	74	18	50	37	55	20	33	44	80	10	74	38	119	58	0	0
120326	ENSG00000140988.11	RPS2	chr16	-	2013653	2013840	2013149	2013257	2014276	2014368	120326	45	105	31	58	19	45	25	193	30	38	2	3	3	2	2	1	1	3	2	2	36	36	144	50	29	32	34	24	30	94	56	161	24	31	23	53	6	1
53248	ENSG00000108671.5	PSMD11	chr17	+	30806868	30806904	30806268	30806394	30807163	30807215	53248	86	69	47	322	34	60	39	73	22	63	27	10	12	25	1	18	6	14	0	6	102	49	85	143	46	64	90	53	52	64	64	89	43	86	37	59	2	1
24373	ENSG00000125166.8	GOT2	chr16	-	58750566	58750717	58743320	58743471	58752099	58752204	24373	8	15	19	26	11	8	15	15	13	11	3	4	7	2	2	0	4	1	0	0	28	25	27	4	33	20	20	8	23	11	34	18	22	33	66	12	2	1
45068	ENSG00000134748.12	PRPF38A	chr1	+	52880292	52880319	52879550	52879663	52880433	52880531	45068	56	64	55	109	27	40	41	80	27	26	1	1	7	7	0	7	0	6	0	1	59	68	66	66	38	22	54	27	34	41	59	69	77	63	45	50	0	0
134833	ENSG00000163931.11	TKT	chr3	-	53271812	53271937	53268998	53269190	53274266	53274364	134833	21	15	10	5	112	26	18	13	35	11	310	235	146	57	119	251	152	151	318	135	3	12	10	8	10	12	4	27	15	37	11	58	9	4	8	7	77	355
127526	ENSG00000071794.11	HLTF	chr3	-	148759276	148759455	148757817	148757943	148759952	148760077	127526	6	12	14	32	6	5	7	23	3	6	1	3	4	3	3	0	0	1	0	3	6	8	18	1	4	7	15	8	3	19	15	4	13	16	20	27	1	0
52055	ENSG00000170889.9	RPS9	chr19	+	54710420	54710592	54710143	54710330	54711265	54711515	52055	488	308	800	389	172	217	232	924	456	206	2894	2348	3305	2308	1287	1734	1469	4157	2821	1897	278	230	433	203	98	703	223	416	426	252	204	302	533	113	200	392	3758	2503
62036	ENSG00000138600.5	SPPL2A	chr15	-	51017417	51017520	51014337	51014398	51018517	51018574	62036	12	41	9	142	11	28	12	10	3	24	3	4	0	13	1	2	3	2	0	3	24	29	34	31	22	11	21	14	7	20	34	32	15	63	34	53	0	0
102265	ENSG00000131373.10	HACL1	chr3	-	15626754	15626849	15624383	15624496	15631046	15631119	102265	7	9	8	4	5	4	4	15	2	3	2	2	3	2	0	6	1	2	0	0	1	17	3	3	5	1	3	2	3	12	12	15	20	9	8	6	0	3
44316	ENSG00000123124.9	WWP1	chr8	+	87410800	87410867	87393733	87393858	87414247	87414432	44316	8	8	9	19	1	10	1	18	3	6	3	2	1	6	0	1	0	2	2	2	3	7	5	4	6	8	1	4	7	13	6	12	5	11	6	9	1	1
32399	ENSG00000120438.7	TCP1	chr6	-	160206931	160207029	160204972	160205099	160208774	160209306	32399	254	160	215	583	117	499	141	300	138	129	5	6	12	36	1	39	1	9	3	0	114	163	242	116	63	218	120	162	154	237	168	323	266	184	214	375	4	1
77971	ENSG00000099783.7	HNRNPM	chr19	+	8538547	8538592	8533699	8533718	8539050	8539128	77971	186	217	78	137	101	80	63	161	78	68	13	9	36	4	1	5	7	12	0	4	164	135	211	112	76	107	169	78	95	77	143	118	124	100	180	61	2	2
96161	ENSG00000131507.9	NDFIP1	chr5	+	141515294	141515382	141511776	141511907	141520127	141520194	96161	14	20	9	46	22	81	34	55	9	102	0	2	0	2	2	5	5	1	1	9	32	22	71	46	26	31	26	32	9	51	21	84	27	448	17	24	2	0
53564	ENSG00000123358.15	NR4A1	chr12	+	52449813	52449943	52448110	52448988	52450277	52450429	53564	2058	1710	1085	496	346	3760	343	599	16	897	7	9	6	3	1	114	1	11	0	4	3039	3989	2842	530	13	1817	1777	721	1429	150	2425	1250	1984	467	774	747	10	7
99770	ENSG00000186591.7	UBE2H	chr7	-	129498741	129498781	129479064	129479175	129519407	129519482	99770	15	9	4	15	5	25	15	33	3	10	0	2	0	4	0	8	2	4	0	3	8	24	7	13	6	4	12	8	6	10	31	21	13	10	5	26	1	1
1527	ENSG00000168216.6	LMBRD1	chr6	-	70462150	70462248	70451680	70451769	70490385	70490446	1527	5	2	3	39	1	9	2	5	2	3	4	2	6	9	1	2	1	1	0	2	4	12	14	2	2	5	3	2	3	9	8	3	4	13	8	15	0	1
48299	ENSG00000126705.9	AHDC1	chr1	-	27884815	27885041	27879584	27879801	27885216	27885394	48299	33	73	81	28	11	80	10	26	14	29	4	2	11	0	0	2	2	1	0	1	6	49	78	19	47	13	37	18	6	19	50	83	33	74	24	21	0	3
135193	ENSG00000111667.9	USP5	chr12	+	6969314	6969402	6968633	6968705	6969529	6969655	135193	31	47	46	37	26	58	19	28	60	16	7	9	8	3	5	0	2	3	1	1	15	44	71	27	55	25	45	13	39	28	57	26	35	30	97	19	4	1
43567	ENSG00000197746.9	PSAP	chr10	-	73578787	73578868	73578373	73578481	73579221	73579379	43567	138	210	193	593	298	269	181	117	189	172	25	12	8	32	7	14	9	13	0	21	226	555	268	1058	275	791	423	389	1054	288	416	119	373	353	276	101	19	11
127532	ENSG00000071794.11	HLTF	chr3	-	148759276	148759467	148757817	148757943	148759952	148760077	127532	4	7	9	20	4	4	5	19	1	3	1	3	4	3	3	0	0	1	0	3	4	7	12	0	3	5	7	3	3	10	9	2	9	11	15	14	1	0
141983	ENSG00000186469.4	GNG2	chr14	+	52406498	52406809	52344334	52344375	52417367	52417483	141983	11	6	2	48	0	52	18	7	0	20	37	38	19	263	18	123	68	43	6	131	3	8	24	11	1	42	8	1	7	8	3	24	5	18	2	23	25	150
90146	ENSG00000159377.6	PSMB4	chr1	+	151373239	151373321	151372917	151373064	151373714	151374106	90146	222	344	331	633	165	454	200	306	311	217	44	18	77	25	30	21	41	33	18	50	585	383	354	476	489	263	506	198	360	199	373	223	239	470	498	632	47	13
104303	ENSG00000099875.10	MKNK2	chr19	-	2046184	2046282	2043501	2043581	2046365	2046666	104303	2303	1677	604	457	242	1185	388	571	143	659	35	51	20	19	1	63	3	59	1	21	961	1179	2684	349	203	373	1170	244	385	245	2789	1232	1194	886	684	372	10	6
133847	ENSG00000071462.7	WBSCR22	chr7	+	73107658	73107744	73106925	73106976	73111934	73112024	133847	111	125	88	149	37	52	59	94	34	103	21	22	21	1	0	12	8	36	2	11	256	63	65	121	41	83	61	43	81	69	94	142	103	105	107	52	12	1
29247	ENSG00000244038.5	DDOST	chr1	-	20980119	20980267	20979343	20979464	20980715	20980864	29247	175	169	219	143	112	230	123	170	248	159	11	6	8	5	17	4	8	5	11	10	385	431	221	186	192	327	242	158	297	194	270	147	318	228	365	163	3	6
34088	ENSG00000125835.13	SNRPB	chr20	-	2444392	2444545	2443734	2443873	2446353	2446465	34088	1434	1423	988	1523	445	875	725	826	1005	1126	51	9	29	14	8	10	13	30	22	19	1514	870	953	1042	240	1007	1117	612	875	1024	1111	1271	1107	662	1139	1213	12	6
119403	ENSG00000162373.8	BEND5	chr1	-	49227008	49227142	49224571	49224956	49242277	49242604	119403	21	41	56	69	33	16	34	35	34	31	2	2	5	3	1	0	2	3	1	4	8	33	14	11	13	33	30	25	40	70	21	26	26	3	20	28	0	0
131745	ENSG00000135596.13	MICAL1	chr6	-	109766973	109767065	109766618	109766732	109767338	109767615	131745	179	194	366	204	757	157	222	88	139	117	14	1	5	18	10	1	6	0	1	10	90	322	759	356	535	149	522	468	258	96	223	80	357	87	316	69	8	0
77940	ENSG00000099783.7	HNRNPM	chr19	+	8536209	8536311	8533657	8533718	8539050	8539128	77940	606	403	784	326	259	251	287	574	214	221	13	9	36	4	1	5	7	12	0	4	356	306	451	318	117	317	271	231	243	308	256	438	403	211	314	341	2	2
58335	ENSG00000130731.11	C16orf13	chr16	-	685611	685774	684718	684797	686093	686302	58335	14	9	27	4	21	1	6	11	26	5	0	0	1	0	0	2	1	0	2	0	9	13	26	5	12	31	37	27	33	14	31	8	20	3	20	11	1	2
127145	ENSG00000077380.11	DYNC1I2	chr2	+	172582703	172582803	172582428	172582591	172583300	172583426	127145	16	21	9	70	6	35	12	16	10	12	4	3	1	5	1	6	3	6	4	4	14	31	34	29	66	10	34	6	18	22	28	19	12	38	55	13	0	0
103167	ENSG00000234741.3	GAS5	chr1	-	173833621	173833644	173833394	173833442	173833812	173833842	103167	888	426	1106	593	216	419	277	1254	1738	388	87	80	228	102	16	37	53	110	122	68	895	531	345	411	284	686	307	680	768	547	660	426	941	560	1410	1067	79	41
61799	ENSG00000036054.8	TBC1D23	chr3	+	100020910	100021081	100018082	100018175	100023689	100023732	61799	58	39	25	222	11	69	32	110	10	20	5	0	5	14	1	2	4	4	2	2	20	34	68	30	12	17	22	20	10	34	26	55	16	85	10	109	0	3
82344	ENSG00000172757.8	CFL1	chr11	-	65623124	65623201	65622307	65622919	65623405	65623713	82344	1581	2144	1400	1674	743	2498	869	1673	2217	1311	58	21	54	34	18	19	38	38	43	30	1799	2777	2631	1536	1755	1289	2427	1262	2415	1022	3594	1355	2109	1576	3102	2077	68	9
118811	ENSG00000066027.7	PPP2R5A	chr1	+	212522530	212522584	212520688	212520748	212529967	212530018	118811	43	17	52	43	20	37	33	63	15	20	3	1	9	2	1	0	4	15	0	1	20	23	37	30	14	25	28	27	22	44	21	45	34	30	50	39	1	0
124118	ENSG00000165525.13	NEMF	chr14	-	50262950	50263046	50262508	50262662	50266192	50266242	124118	3	1	2	11	3	0	1	5	2	4	30	13	23	128	37	17	16	58	22	20	10	11	2	14	3	2	5	6	2	9	3	6	3	2	11	9	8	25
40471	ENSG00000110756.13	HPS5	chr11	-	18312988	18313566	18309439	18309560	18314445	18314523	40471	45	62	26	114	29	50	24	46	23	20	1	0	1	1	0	2	1	0	0	0	23	28	22	27	18	19	58	25	22	48	34	69	62	72	45	128	0	0
87927	ENSG00000112096.12	SOD2	chr6	-	160105885	160106065	160103641	160103670	160109157	160109274	87927	6753	3160	1474	5796	597	3099	1130	8529	848	1158	66	15	15	36	3	15	9	58	2	9	445	5918	6894	1520	86	3471	1515	1171	3702	2216	3418	2550	4494	1229	1523	2593	0	10
120957	ENSG00000122203.10	KIAA1191	chr5	-	175782573	175782752	175775252	175775359	175788604	175788800	120957	44	55	38	66	7	70	16	17	7	36	1	2	0	8	0	6	0	12	0	0	11	38	46	17	7	28	29	10	35	37	38	52	51	66	25	26	0	0
151241	ENSG00000113648.12	H2AFY	chr5	-	134688635	134688735	134681657	134681747	134696186	134696297	151241	296	304	751	355	130	273	240	375	485	163	12	17	59	23	0	30	21	50	7	22	353	781	1296	343	419	325	694	552	708	342	580	234	1742	192	1189	840	23	7
139172	ENSG00000006634.3	DBF4	chr7	+	87516158	87516209	87514293	87514473	87517297	87517374	139172	11	9	8	14	1	11	3	8	1	3	1	1	15	1	1	0	2	8	0	0	8	11	9	1	2	2	2	5	4	5	14	8	8	18	4	30	0	0
121622	ENSG00000080824.14	HSP90AA1	chr14	-	102548447	102548781	102547074	102548158	102549370	102549639	121622	4742	3473	2980	25496	1174	29547	2012	9792	2302	2469	28	5	21	77	17	14	22	14	10	10	3183	3269	6707	3904	1444	6578	4351	1930	4570	2664	2923	5791	5878	6279	4787	20650	26	4
97451	ENSG00000149273.10	RPS3	chr11	+	75115063	75115251	75112683	75112777	75115715	75115912	97451	4152	2299	6126	2593	1889	2329	1662	6157	5113	2289	62	16	33	33	4	12	13	50	13	26	5307	3797	1838	3512	1864	4055	2286	4546	4393	3328	3510	2418	4221	2850	3698	4844	33	17
101705	ENSG00000173660.7	UQCRH	chr1	+	46775568	46775716	46774772	46774799	46775826	46775988	101705	92	99	155	181	60	56	67	121	80	90	442	214	489	422	119	250	179	365	409	197	105	62	92	70	32	52	45	67	59	117	59	137	54	57	66	232	738	338
79130	ENSG00000108094.10	CUL2	chr10	-	35343361	35343467	35338610	35338693	35349801	35349896	79130	87	41	41	193	9	55	17	122	5	33	4	2	3	4	0	1	2	9	0	2	14	49	44	12	7	47	16	26	23	42	44	77	31	47	18	75	0	0
42657	ENSG00000115966.12	ATF2	chr2	-	175945387	175945493	175939201	175939563	175957788	175957995	42657	73	48	48	180	7	101	22	113	8	52	1	2	0	4	0	4	1	15	0	0	23	25	70	24	23	33	37	13	9	37	33	41	22	81	25	144	0	0
63472	ENSG00000010322.11	NISCH	chr3	+	52505829	52505993	52504874	52504923	52506318	52506414	63472	50	64	56	55	46	59	26	29	41	34	6	1	6	0	0	3	2	7	0	1	12	103	61	12	38	54	42	40	30	49	65	54	52	49	58	28	1	2
73533	ENSG00000118308.10	LRMP	chr12	+	25257294	25257396	25256942	25256992	25259876	25259984	73533	252	80	258	300	114	226	98	144	64	116	7	1	11	14	3	13	6	11	1	9	752	559	412	371	230	32	302	320	205	180	2307	123	569	147	1552	1099	13	6
95775	ENSG00000196305.13	IARS	chr9	-	95048817	95048900	95048003	95048121	95050072	95050192	95775	23	43	8	63	13	29	13	89	7	11	1	2	2	13	1	1	1	2	0	3	11	47	34	3	32	18	24	6	4	47	44	34	18	48	29	30	0	0
80559	ENSG00000151498.7	ACAD8	chr11	+	134126981	134127151	134126503	134126542	134128408	134128518	80559	6	11	19	16	16	19	12	7	12	8	1	0	1	2	0	1	1	0	0	2	2	22	26	7	17	1	16	13	16	17	19	8	7	25	66	11	1	3
71119	ENSG00000136051.9	KIAA1033	chr12	+	105508961	105509007	105508139	105508205	105509438	105509506	71119	17	16	9	92	14	30	23	52	4	18	3	2	2	4	1	1	4	3	0	2	6	74	67	5	15	12	12	11	7	72	27	27	31	33	13	61	0	0
123507	ENSG00000162604.8	TM2D1	chr1	-	62189384	62189444	62175000	62175109	62190573	62190816	123507	8	11	14	10	3	4	2	9	31	3	1	6	2	3	1	5	0	2	4	0	10	16	8	3	12	1	9	2	3	4	11	3	1	6	10	11	0	2
71784	ENSG00000135624.11	CCT7	chr2	+	73471124	73471177	73470131	73470257	73471671	73471843	71784	70	136	77	157	12	129	47	94	179	77	3	8	3	11	0	13	11	3	4	13	140	142	143	75	156	118	158	79	107	59	182	65	158	169	325	92	8	3
77660	ENSG00000108405.3	P2RX1	chr17	-	3808151	3808223	3807623	3807693	3808513	3808661	77660	30	93	23	19	85	57	58	9	12	16	1	11	1	1	1	15	0	0	0	2	8	228	27	16	167	9	16	21	16	65	76	59	35	8	82	11	0	5
17129	ENSG00000165097.9	KDM1B	chr6	+	18201716	18201888	18200669	18200807	18207628	18207760	17129	9	14	5	10	4	38	3	15	15	2	0	0	1	1	1	0	2	0	0	1	5	23	11	3	37	13	7	3	10	16	29	12	21	12	59	32	1	2
52920	ENSG00000157601.9	MX1	chr21	+	42823093	42823170	42821063	42821222	42824547	42824796	52920	85	35	18	295	38	44	17	224	232	12	1	1	1	12	0	1	1	22	0	0	8	37	85	218	57	32	318	443	47	50	85	25	53	485	9	51	0	0
58847	ENSG00000130023.11	ERMARD	chr6	+	170166733	170166763	170162524	170162627	170168198	170168267	58847	8	2	14	5	31	4	4	30	16	1	3	1	5	1	4	1	2	1	1	1	2	22	12	5	23	4	8	20	16	15	13	4	7	12	8	8	2	3
111591	ENSG00000149100.8	EIF3M	chr11	+	32616459	32616559	32615411	32615495	32617511	32617593	111591	225	137	259	241	113	181	111	287	179	148	5	4	7	14	4	3	3	10	5	11	406	210	170	167	191	140	124	160	237	244	341	111	314	237	350	546	5	1
40400	ENSG00000136717.10	BIN1	chr2	-	127807996	127808098	127805602	127806209	127816586	127816731	40400	74	50	33	49	30	63	34	23	34	17	3	0	0	1	1	1	0	1	0	2	101	146	105	68	195	41	104	39	31	33	119	76	71	46	128	22	6	7
31995	ENSG00000100650.11	SRSF5	chr14	+	70235514	70235613	70235320	70235391	70235898	70237257	31995	2607	2330	1811	3863	872	1230	970	2757	628	849	198	27	179	41	49	4	60	100	121	17	1910	2894	2874	1963	803	639	2212	1400	1693	1329	1717	2732	2126	1217	1130	1946	39	102
50872	ENSG00000136826.10	KLF4	chr9	-	110249575	110250548	110249308	110249473	110251210	110251331	50872	338	2409	570	800	249	1015	524	2629	211	854	0	1	1	0	1	5	0	0	0	0	324	3072	686	9	135	4030	11	9	1764	1028	6741	1639	5248	106	1223	125	2	9
67214	ENSG00000163374.15	YY1AP1	chr1	-	155638417	155638508	155631097	155631214	155640110	155640255	67214	159	102	181	135	95	99	106	82	36	112	2	8	6	6	1	11	4	5	1	0	113	83	134	73	37	63	57	100	75	124	92	185	82	109	46	102	1	0
79643	ENSG00000171634.12	BPTF	chr17	+	65940265	65940488	65936554	65936772	65943841	65943924	79643	81	107	44	123	49	64	25	80	32	37	5	3	1	9	3	0	4	2	1	2	47	107	102	31	38	43	61	23	27	75	91	78	39	107	72	110	0	3
10533	ENSG00000143641.8	GALNT2	chr1	+	230390963	230391090	230386202	230386306	230398318	230398411	10533	17	16	135	87	95	33	17	121	103	25	4	0	29	7	11	2	7	10	11	6	195	93	52	7	74	26	107	13	24	13	125	23	89	65	142	31	3	1
92924	ENSG00000088832.10	FKBP1A	chr20	-	1351665	1351791	1350227	1350716	1352719	1352798	92924	15	19	6	7	13	7	6	8	8	2	79	160	22	84	98	129	74	45	220	76	3	16	3	1	3	2	2	4	2	8	4	17	3	5	2	6	105	230
67240	ENSG00000163374.15	YY1AP1	chr1	-	155638417	155638568	155631097	155631214	155640110	155640255	67240	117	128	139	164	50	108	78	91	39	97	2	8	6	6	1	11	4	5	1	0	92	62	91	79	38	78	77	106	51	121	67	136	70	94	57	132	1	0
116116	ENSG00000108840.11	HDAC5	chr17	-	42169539	42169652	42169067	42169199	42170043	42170174	116116	55	92	55	25	28	67	49	64	62	52	5	4	3	0	0	4	3	6	0	0	25	84	59	39	44	25	72	34	62	64	55	65	80	41	66	20	1	0
35846	ENSG00000162231.9	NXF1	chr11	-	62568565	62568673	62566010	62567958	62568800	62568889	35846	854	1181	1402	690	224	730	419	858	231	352	8	14	10	6	3	54	2	21	0	3	258	630	882	171	145	244	435	234	297	338	578	1187	760	561	204	845	2	6
137173	ENSG00000204628.7	GNB2L1	chr5	-	180666066	180666177	180665098	180665239	180666486	180666582	137173	5300	4183	7506	4107	3064	4584	3199	8645	7829	3478	43	40	64	120	36	20	50	47	23	74	8531	6349	3919	4731	3414	5093	3784	4160	6840	6206	5708	4233	7562	4324	7256	9093	145	8
81883	ENSG00000077782.15	FGFR1	chr8	-	38283639	38283763	38280830	38282217	38285438	38285611	81883	199	333	52	81	17	88	35	15	6	78	22	14	4	4	0	1	2	0	0	16	253	97	75	37	1	40	68	66	82	76	17	190	100	93	32	35	2	3
89335	ENSG00000026508.12	CD44	chr11	+	35232792	35232996	35211381	35211612	35236398	35236461	89335	192	39	36	283	3	37	18	50	18	62	281	83	92	895	27	188	81	298	45	352	108	62	69	28	8	36	33	20	12	5	64	58	417	198	33	104	341	165
92710	ENSG00000138785.10	INTS12	chr4	-	106629075	106629319	106621006	106621171	106629794	106629840	92710	4	4	4	10	3	3	3	3	2	2	4	2	6	3	0	2	2	1	0	4	2	3	1	3	3	2	3	4	2	5	4	3	4	3	4	2	0	0
65989	ENSG00000159579.9	RSPRY1	chr16	+	57250018	57250085	57247799	57247858	57250815	57250947	65989	32	58	11	76	7	25	10	26	12	24	0	1	0	9	0	4	0	10	0	0	17	13	48	13	9	9	31	8	5	14	26	30	20	49	26	40	0	0
119668	ENSG00000151092.12	NGLY1	chr3	-	25777799	25777891	25775362	25775473	25781067	25781290	119668	7	3	6	5	8	4	5	11	4	4	1	3	3	5	0	1	1	3	0	0	7	1	9	5	4	0	1	12	7	2	5	6	4	1	2	11	0	0
119447	ENSG00000104408.5	EIF3E	chr8	-	109228640	109228742	109226835	109226945	109240495	109240620	119447	635	316	595	491	254	317	228	643	416	226	9	6	9	8	7	2	8	11	5	9	461	462	401	333	272	436	245	511	733	538	590	325	407	472	595	830	2	2
120971	ENSG00000122203.10	KIAA1191	chr5	-	175779624	175779751	175775252	175775359	175788604	175788971	120971	14	18	11	19	3	25	7	8	3	13	1	2	0	8	0	6	0	12	0	0	5	8	20	4	1	15	9	6	9	5	17	22	17	18	7	20	0	0
1532	ENSG00000168216.6	LMBRD1	chr6	-	70459232	70459300	70451680	70451769	70490385	70490446	1532	10	4	5	34	2	6	6	10	1	2	4	2	6	9	1	2	1	1	0	2	5	10	5	2	4	1	0	0	1	12	5	2	3	21	1	17	0	1
42650	ENSG00000115966.12	ATF2	chr2	-	175939727	175939815	175939232	175939563	175957788	175957995	42650	17	17	14	5	5	2	9	25	18	5	1	2	0	4	0	4	1	15	0	0	5	11	3	4	3	5	1	6	1	10	8	9	2	1	11	20	0	0
87218	ENSG00000106105.9	GARS	chr7	+	30671063	30671157	30668175	30668285	30671862	30671923	87218	134	222	145	409	97	126	81	144	81	106	19	8	19	27	20	9	12	13	4	11	346	90	87	205	90	104	118	133	83	113	84	247	66	147	105	149	5	7
98564	ENSG00000140525.13	FANCI	chr15	+	89811629	89811756	89807752	89807838	89816607	89816700	98564	22	21	18	9	4	7	10	19	13	1	2	1	1	4	2	1	1	1	1	3	2	16	33	4	12	8	18	15	9	18	26	4	39	4	39	38	0	1
144893	ENSG00000136536.10	MARCH7	chr2	+	160621136	160621185	160619390	160619504	160623794	160623880	144893	162	104	25	204	20	93	76	75	33	75	0	0	0	25	0	25	0	4	1	1	153	89	112	115	62	10	142	63	25	78	86	147	97	111	95	128	0	0
87902	ENSG00000203875.6	SNHG5	chr6	-	86387512	86387593	86387046	86387210	86387671	86387750	87902	2674	706	1347	3032	833	1012	686	2044	988	1072	157	65	218	240	43	73	79	179	81	80	1885	891	1928	1458	538	1642	467	1615	2291	985	772	1000	2613	1607	1847	2146	100	51
35952	ENSG00000120686.7	UFM1	chr13	+	38932229	38932269	38928375	38928433	38933437	38933470	35952	134	140	52	178	21	82	57	84	19	52	1	7	1	15	0	5	0	5	0	0	89	81	77	21	22	60	40	24	52	108	82	159	54	74	60	111	0	0
122547	ENSG00000129103.13	SUMF2	chr7	+	56141806	56141911	56140689	56140804	56142278	56142429	122547	10	8	11	7	5	14	8	19	16	7	0	0	0	0	1	2	1	2	2	1	5	11	12	9	11	16	9	9	26	5	13	5	25	17	26	11	1	0
85646	ENSG00000185753.8	CXorf38	chrX	-	40498260	40499572	40496258	40496408	40506258	40506393	85646	14	35	14	49	8	29	17	17	15	11	1	4	0	2	1	0	2	3	0	1	7	11	9	7	22	10	24	12	15	32	16	12	12	26	16	25	0	0
50170	ENSG00000122566.16	HNRNPA2B1	chr7	-	26236934	26237081	26236426	26236637	26237241	26240404	50170	1361	2785	827	3084	683	1721	683	1547	1447	420	23	16	26	32	10	10	15	37	14	10	955	1827	1760	978	1491	823	2567	620	986	998	1983	1200	1384	1554	3485	1566	20	5
65646	ENSG00000197226.8	TBC1D9B	chr5	-	179294444	179294495	179292837	179292888	179294777	179294849	65646	0	2	1	0	1	1	1	1	1	0	43	25	36	11	27	55	35	31	48	15	0	4	12	1	6	4	0	0	5	4	5	2	3	1	7	1	25	87
144151	ENSG00000033178.8	UBA6	chr4	-	68528856	68528933	68527906	68527973	68529602	68529665	144151	37	23	14	92	4	25	13	22	5	4	0	3	1	9	0	0	1	8	0	1	4	28	29	4	13	16	19	7	8	22	18	9	13	39	14	31	0	0
59528	ENSG00000070756.9	PABPC1	chr8	-	101718878	101719033	101717816	101717901	101721360	101721451	59528	1908	2312	1619	810	953	1523	918	1279	898	1357	11	15	8	17	6	13	7	30	4	4	1493	2340	4245	1383	708	1552	1632	2327	1670	1336	1370	1192	2382	2911	1476	1028	5	2
25324	ENSG00000126777.13	KTN1	chr14	+	56113690	56113725	56108409	56108478	56114742	56114833	25324	59	81	34	177	11	29	16	111	16	16	2	6	0	24	0	2	1	4	1	4	19	70	116	32	19	45	46	40	46	46	80	50	72	58	77	70	1	1
44212	ENSG00000152558.10	TMEM123	chr11	-	102318966	102319106	102272829	102272937	102319542	102319599	44212	8	8	11	10	9	7	15	19	3	4	215	98	120	384	27	109	121	195	57	111	0	5	3	0	1	6	1	7	4	11	2	7	8	6	3	18	37	194
119193	ENSG00000145687.11	SSBP2	chr5	-	80738471	80738542	80733248	80733277	80756873	80756922	119193	4	7	25	9	5	9	2	14	11	4	1	2	3	7	1	2	0	4	0	0	2	16	9	3	1	2	5	3	3	23	1	7	12	3	2	27	1	0
12290	ENSG00000225648.1	SBDSP1	chr7	+	72304343	72304508	72302181	72302378	72307155	72307280	12290	124	142	203	211	133	115	65	219	104	96	4	7	7	6	3	8	1	4	1	7	62	55	97	61	28	75	30	80	148	165	93	268	83	187	108	172	0	0
148698	ENSG00000117620.8	SLC35A3	chr1	+	100464816	100464971	100459092	100459297	100472589	100472712	148698	17	22	14	40	1	9	4	49	6	7	5	1	0	10	0	2	0	1	0	2	1	23	23	2	2	8	5	4	7	41	18	21	18	29	16	44	0	0
70800	ENSG00000204084.8	INPP5B	chr1	-	38335596	38335686	38334172	38334286	38338601	38338700	70800	1	1	0	3	5	2	4	10	2	3	4	7	5	14	1	9	3	8	3	3	1	1	0	3	2	1	0	1	0	6	0	1	1	0	2	0	5	7
12035	ENSG00000141551.10	CSNK1D	chr17	-	80207573	80208055	80207306	80207478	80209254	80209290	12035	82	201	45	113	70	70	58	41	29	58	447	322	157	325	144	156	123	158	31	244	49	102	110	38	21	19	52	38	21	80	41	98	40	87	18	36	314	204
43249	ENSG00000137776.12	SLTM	chr15	-	59204761	59204809	59193458	59193486	59209133	59209198	43249	38	29	22	39	14	16	7	50	8	14	0	6	1	8	0	6	0	6	0	1	11	40	34	9	21	16	13	12	10	13	32	64	25	30	12	43	0	0
97736	ENSG00000166411.9	IDH3A	chr15	+	78452433	78452548	78449889	78449973	78453922	78454110	97736	11	36	18	54	19	25	15	15	12	25	5	4	4	14	1	2	1	1	2	2	23	29	20	25	32	15	28	10	20	31	37	24	15	57	45	16	0	2
104492	ENSG00000134987.7	WDR36	chr5	+	110459805	110459887	110459502	110459622	110461305	110461493	104492	21	36	19	81	15	18	11	27	12	22	12	6	19	15	5	1	5	16	4	7	56	26	17	19	21	23	8	12	13	51	25	52	22	26	19	86	0	3
134235	ENSG00000010256.6	UQCRC1	chr3	-	48643202	48643289	48642083	48642213	48646594	48646735	134235	52	78	67	53	27	53	49	18	132	27	8	8	13	5	14	3	15	5	10	10	78	119	91	46	85	66	119	48	90	53	124	42	73	46	188	39	3	3
4500	ENSG00000138069.12	RAB1A	chr2	-	65318116	65318212	65316072	65316204	65325104	65325200	4500	381	283	473	395	168	371	303	475	92	221	10	4	12	7	2	20	7	19	1	0	217	316	164	159	27	220	104	123	144	328	234	340	234	203	134	331	1	2
68259	ENSG00000184967.2	NOC4L	chr12	+	132632177	132632327	132630103	132630210	132635525	132635586	68259	7	4	3	7	15	4	2	4	1	1	1	5	0	0	0	0	0	0	0	0	7	6	3	7	3	3	9	1	8	9	18	6	5	8	10	1	2	1
32785	ENSG00000100097.7	LGALS1	chr22	+	38074382	38074661	38073005	38073072	38075609	38075809	32785	92	43	137	185	25	71	75	15	7	89	9	12	6	7	0	8	3	4	0	7	30	97	27	92	219	356	394	46	303	61	133	172	673	75	32	108	2	1
75243	ENSG00000124209.3	RAB22A	chr20	+	56928328	56928400	56918773	56918855	56928487	56928594	75243	120	89	70	150	28	113	64	135	11	106	0	3	0	14	0	8	0	7	0	0	60	102	128	54	17	43	57	27	41	92	97	135	58	122	47	109	0	0
27536	ENSG00000104907.8	TRMT1	chr19	-	13226439	13226582	13226092	13226280	13226810	13226866	27536	47	46	60	32	51	60	31	97	98	18	2	5	1	6	2	0	1	1	2	6	42	76	54	50	92	48	133	69	79	18	82	43	123	69	106	71	2	2
62759	ENSG00000138668.14	HNRNPD	chr4	-	83276047	83276154	83274986	83275307	83276456	83276554	62759	68	64	51	150	27	112	58	121	32	20	491	249	299	291	143	145	289	121	204	253	37	35	43	28	11	63	79	67	29	45	23	87	49	30	19	313	537	210
69270	ENSG00000056586.11	RC3H2	chr9	-	125613601	125613715	125613359	125613508	125616230	125616365	69270	9	22	15	74	10	19	6	18	7	9	0	3	0	17	0	7	0	0	0	0	7	40	17	7	13	10	32	12	3	21	23	9	6	44	15	30	0	2
24016	ENSG00000177954.7	RPS27	chr1	+	153963389	153963510	153963238	153963278	153963590	153963699	24016	217	132	291	165	93	67	143	344	191	221	910	620	1831	1247	348	894	329	1254	743	991	95	120	178	38	27	128	47	69	181	235	86	446	169	50	63	178	2038	792
29321	ENSG00000160117.10	ANKLE1	chr19	+	17396489	17396628	17396239	17396399	17397188	17397663	29321	0	4	7	5	5	1	2	3	12	2	3	3	1	3	0	0	1	0	1	3	1	4	10	18	9	4	7	4	2	12	5	2	7	3	26	0	0	0
64620	ENSG00000017483.10	SLC38A5	chrX	-	48319371	48319472	48319034	48319150	48320392	48320530	64620	24	15	4	10	1	5	3	11	18	3	10	7	0	0	1	0	1	6	2	3	14	12	15	15	8	17	17	11	17	13	28	4	17	6	20	6	0	0
74956	ENSG00000205937.7	RNPS1	chr16	-	2305585	2305727	2303117	2304064	2312278	2312432	74956	681	704	607	464	379	281	358	456	420	629	13	13	15	6	2	5	6	11	1	11	939	470	918	593	203	520	645	345	475	368	482	733	683	293	370	247	4	6
127664	ENSG00000149150.4	SLC43A1	chr11	-	57265225	57265318	57261465	57261644	57268251	57268328	127664	2	13	1	1	0	7	1	4	4	3	9	6	1	1	1	1	1	0	1	0	2	3	4	2	2	3	1	1	2	13	3	3	5	1	9	1	0	0
133491	ENSG00000163938.12	GNL3	chr3	+	52725557	52725645	52724960	52725087	52726887	52727062	133491	144	322	95	326	47	145	70	203	84	194	3	5	2	8	1	13	2	8	1	2	347	124	130	94	107	29	183	38	53	86	160	225	160	232	111	416	0	0
73205	ENSG00000130755.8	GMFG	chr19	-	39825900	39825950	39823716	39823766	39826074	39826194	73205	334	197	342	333	266	391	270	287	757	146	17	25	60	19	22	19	19	29	47	10	269	682	549	835	604	377	582	643	884	507	452	113	464	227	781	214	27	20
123423	ENSG00000108953.12	YWHAE	chr17	-	1265195	1265302	1264385	1264592	1268152	1268352	123423	707	653	419	1669	150	967	338	885	226	212	59	37	60	36	10	37	30	93	11	21	515	411	518	340	214	730	261	159	281	278	435	581	474	533	778	939	18	18
40326	ENSG00000142227.6	EMP3	chr19	+	48829247	48829310	48828837	48828867	48830086	48830179	40326	6	2	2	15	7	1	2	2	1	2	125	139	70	444	53	286	118	28	6	171	20	12	14	20	6	8	27	4	23	2	14	2	8	10	5	3	204	237
40435	ENSG00000136717.10	BIN1	chr2	-	127808377	127808488	127805602	127806209	127816586	127816731	40435	36	14	11	15	7	7	10	6	15	9	3	0	0	1	1	1	0	1	0	2	41	41	37	12	24	10	31	18	11	7	68	29	19	7	56	10	6	7
45594	ENSG00000107140.11	TESK1	chr9	+	35607323	35607406	35606233	35606282	35607578	35607669	45594	30	51	12	16	4	17	5	6	7	15	8	3	2	1	1	2	5	0	0	3	26	13	25	20	11	8	41	17	17	4	4	24	16	24	11	3	3	1
5684	ENSG00000087085.9	ACHE	chr7	-	100489954	100490439	100488789	100488959	100490785	100491873	5684	19	43	7	57	2	7	9	3	4	24	2	4	0	5	0	2	2	1	0	3	8	3	34	59	1	8	25	53	3	28	9	23	1	14	3	10	0	0
59727	ENSG00000198771.6	RCSD1	chr1	+	167609647	167609711	167607626	167607679	167609807	167609949	59727	4	11	21	1	19	17	6	25	63	9	0	4	3	0	0	0	0	4	10	1	21	22	2	1	6	11	2	9	9	16	29	8	15	5	14	11	4	2
130607	ENSG00000161526.10	SAP30BP	chr17	+	73699390	73699451	73698559	73698651	73699887	73699939	130607	320	172	169	483	99	125	126	228	70	164	38	21	32	32	7	22	8	36	1	17	182	151	230	391	87	147	184	133	133	165	166	264	207	151	103	95	7	16
23944	ENSG00000248890.1	HHIP-AS1	chr4	-	145566439	145566619	145564375	145564886	145566858	145567064	23944	3	0	1	1	0	0	2	13	7	0	3	16	13	5	7	9	7	10	14	10	0	0	2	0	0	0	0	0	0	0	1	1	0	0	0	2	9	16
76308	ENSG00000026025.9	VIM	chr10	+	17277844	17277888	17277167	17277388	17278292	17278378	76308	4666	2264	1122	3057	713	3646	1755	3682	1297	1963	121	17	67	52	42	37	113	90	44	65	3287	2094	2608	4061	1499	4883	3294	1543	3397	680	3205	4327	10980	3420	2303	2462	47	44
119687	ENSG00000151092.12	NGLY1	chr3	-	25778824	25778946	25777494	25777640	25792588	25792754	119687	23	10	14	25	7	14	5	16	46	5	1	3	1	3	1	2	4	1	1	2	7	19	12	12	48	11	13	11	11	11	18	12	13	32	43	26	1	0
147958	ENSG00000180104.11	EXOC3	chr5	+	466841	468724	465832	465960	469904	470102	147958	104	140	98	76	456	97	238	79	160	123	0	0	0	0	2	0	1	0	0	1	205	287	1707	103	206	51	101	111	137	255	174	120	186	164	168	95	1	0
120380	ENSG00000139651.9	ZNF740	chr12	+	53578674	53578824	53575460	53575776	53579170	53579260	120380	3	19	11	32	9	36	4	11	19	5	0	6	0	7	4	2	2	6	3	1	8	18	13	2	34	7	21	3	8	20	11	10	11	35	25	20	0	1
38001	ENSG00000028116.12	VRK2	chr2	+	58312015	58312085	58311223	58311273	58313473	58313561	38001	4	8	5	13	1	11	1	16	3	5	0	1	2	3	1	1	1	5	1	2	5	21	13	1	15	7	7	5	4	14	23	3	8	16	23	6	0	0
70049	ENSG00000143748.13	NVL	chr1	-	224514092	224514166	224505579	224505632	224517772	224517850	70049	6	8	11	24	1	5	9	12	4	4	1	2	1	9	0	1	1	3	0	1	6	11	10	2	6	7	2	1	3	12	5	10	7	5	15	13	0	0
11075	ENSG00000120690.9	ELF1	chr13	-	41523941	41524109	41517977	41518061	41525464	41525572	11075	813	482	323	957	227	1225	415	1578	126	212	4	0	3	1	5	8	7	2	1	0	251	800	532	77	57	462	193	120	250	947	663	906	325	748	332	940	0	2
119466	ENSG00000104408.5	EIF3E	chr8	-	109229562	109229689	109226835	109226945	109240495	109240620	119466	888	413	757	687	220	452	279	967	428	214	9	6	9	8	7	2	8	11	5	9	423	672	593	250	229	587	274	518	805	794	725	430	532	672	768	1136	2	2
124922	ENSG00000153006.10	SREK1IP1	chr5	-	64060871	64060948	64036883	64037027	64064331	64064454	124922	4	4	4	9	7	4	4	5	3	2	1	2	4	4	0	0	0	4	1	2	21	4	7	10	4	8	0	3	10	4	6	6	1	4	4	5	2	1
5277	ENSG00000062725.5	APPBP2	chr17	-	58538023	58538148	58533656	58533742	58539354	58539422	5277	17	24	7	68	8	17	14	15	5	11	2	3	1	9	0	2	1	0	1	0	10	15	28	2	6	11	19	3	5	10	11	13	10	31	10	23	0	0
81736	ENSG00000105402.3	NAPA	chr19	-	48006679	48006759	48003889	48004006	48018099	48018296	81736	96	70	47	73	16	60	39	62	110	75	11	5	9	11	2	4	4	3	1	4	66	115	109	32	60	54	95	46	60	64	135	79	117	134	122	24	3	2
124588	ENSG00000105793.11	GTPBP10	chr7	+	89984399	89984544	89982129	89982323	90001468	90001542	124588	1	1	3	2	3	5	1	8	2	2	0	0	1	3	0	0	0	0	1	2	5	6	3	0	8	5	0	0	0	5	3	6	6	6	3	11	3	2
111998	ENSG00000131051.16	RBM39	chr20	-	34317383	34317449	34317233	34317287	34319862	34320728	111998	2103	1235	2673	2377	1237	1328	1178	4339	703	903	7	16	0	130	0	95	0	95	6	0	491	2001	2007	445	351	1298	505	833	687	1289	1409	2333	1197	810	712	2276	0	5
25679	ENSG00000135372.4	NAT10	chr11	+	34160737	34160834	34158524	34158573	34161946	34162119	25679	15	16	13	22	13	7	10	13	20	11	2	3	0	1	0	0	1	7	1	4	20	18	9	21	25	14	16	18	14	15	23	13	15	33	39	14	1	1
5683	ENSG00000087085.9	ACHE	chr7	-	100489954	100490175	100488789	100488959	100490785	100491873	5683	12	28	4	30	2	1	8	2	3	10	2	4	0	5	0	2	2	1	0	3	5	2	14	35	1	4	18	30	2	15	5	14	1	9	2	5	0	0
33777	ENSG00000123080.6	CDKN2C	chr1	+	51436029	51436169	51433607	51435571	51439564	51440305	33777	15	16	21	29	4	19	13	5	3	13	0	0	2	2	1	0	0	0	0	2	13	29	55	59	50	32	33	42	11	58	61	36	4	19	19	93	1	2
5681	ENSG00000087085.9	ACHE	chr7	-	100489954	100490264	100488789	100488959	100490785	100491525	5681	13	34	7	40	2	2	8	2	3	17	2	4	0	5	0	2	2	1	0	3	5	3	18	42	1	6	22	38	3	19	6	17	1	10	2	8	0	0
89425	ENSG00000026508.12	CD44	chr11	+	35243200	35243279	35240862	35240934	35250675	35253949	89425	648	188	138	1775	67	367	164	502	119	636	48	5	19	54	5	11	7	36	12	50	927	346	742	769	85	702	717	436	251	176	694	317	2284	1441	706	560	25	10
39908	ENSG00000019582.10	CD74	chr5	-	149782125	149782188	149781232	149781813	149784242	149784330	39908	1986	7586	2282	2523	2455	9664	1533	2598	6314	3594	17	71	19	47	32	35	34	23	51	65	8873	15849	7350	7762	6301	5177	7729	5350	12895	5914	8210	1543	9466	4179	9148	2322	120	48
18519	ENSG00000125347.9	IRF1	chr5	-	131821358	131821408	131820053	131820189	131821942	131822065	18519	42	173	139	113	119	186	252	113	47	61	4	3	1	1	0	20	8	14	0	4	52	201	179	130	233	196	355	215	415	361	201	253	228	325	61	62	2	2
11092	ENSG00000120690.9	ELF1	chr13	-	41523941	41524037	41517977	41518061	41525464	41525572	11092	368	206	128	472	97	640	178	786	53	83	4	0	3	1	5	8	7	2	1	0	132	355	283	40	28	184	77	49	111	443	314	463	132	376	143	462	0	2
126884	ENSG00000125304.8	TM9SF2	chr13	+	100191699	100191811	100189992	100190117	100192967	100193047	126884	129	125	59	295	33	132	71	83	27	62	4	3	12	5	1	5	9	15	0	0	101	125	73	46	58	64	85	23	46	102	139	114	19	208	77	142	1	0
35764	ENSG00000166037.6	CEP57	chr11	+	95555662	95555740	95555034	95555142	95560949	95561191	35764	11	7	10	15	1	14	4	14	8	1	0	1	2	10	1	5	1	2	0	2	8	7	7	5	16	6	11	13	15	9	13	2	16	32	21	27	3	0
51410	ENSG00000186635.10	ARAP1	chr11	-	72415196	72415379	72413949	72414124	72416849	72416935	51410	28	28	31	22	23	8	15	19	59	25	2	1	0	0	0	1	1	0	4	0	34	74	51	8	48	18	28	15	37	30	77	26	42	42	45	5	0	4
54359	ENSG00000119682.12	AREL1	chr14	-	75134167	75134297	75134021	75134080	75136351	75136477	54359	46	52	48	139	56	68	56	27	17	56	4	3	2	18	1	5	2	3	0	0	41	71	42	44	16	27	58	48	29	104	58	59	24	55	24	57	1	0
66832	ENSG00000165637.9	VDAC2	chr10	+	76977645	76977749	76971987	76972056	76978820	76978973	66832	57	55	85	54	26	19	38	59	18	27	2	4	11	3	0	3	1	9	0	0	20	41	40	26	6	47	16	29	30	22	45	68	51	12	17	28	1	1
99766	ENSG00000186591.7	UBE2H	chr7	-	129497350	129497403	129479064	129479175	129519407	129519482	99766	37	22	11	29	4	50	18	49	2	20	0	2	0	4	0	8	2	4	0	3	7	8	20	14	9	5	24	5	5	12	13	30	6	37	13	29	1	1
144324	ENSG00000151651.11	ADAM8	chr10	-	135082251	135082366	135081432	135081622	135083400	135083478	144324	6	16	13	70	5	6	14	4	1	27	1	2	1	2	0	0	1	0	0	2	31	14	5	40	13	33	73	29	32	13	4	9	34	9	2	1	4	0
142150	ENSG00000058272.11	PPP1R12A	chr12	-	80199945	80200113	80199371	80199548	80201005	80201110	142150	77	78	25	116	28	69	40	120	7	24	1	4	0	4	0	3	0	12	0	1	9	52	87	13	20	22	29	21	15	72	52	67	21	51	46	122	0	0
74811	ENSG00000106665.11	CLIP2	chr7	+	73803432	73803589	73800850	73800934	73811403	73811563	74811	46	100	111	104	33	48	46	39	86	36	4	1	3	8	1	1	0	1	1	2	32	189	92	42	231	80	144	25	74	30	104	40	126	41	69	20	0	3
25686	ENSG00000135372.4	NAT10	chr11	+	34160931	34161042	34158524	34158573	34161946	34162119	25686	15	22	15	20	17	9	9	16	26	10	2	3	0	1	0	0	1	7	1	4	31	14	18	19	11	9	19	19	19	21	13	9	28	26	11	17	1	1
4678	ENSG00000143164.11	DCAF6	chr1	+	168007608	168007726	167973770	167974031	168012262	168012378	4678	2	17	5	12	3	10	5	9	8	1	0	5	1	2	0	8	1	1	0	0	4	10	11	7	21	7	19	8	13	6	11	3	17	14	19	16	1	0
150797	ENSG00000166484.15	MAPK7	chr17	+	19286125	19286259	19281841	19285779	19286390	19286857	150797	73	45	25	20	16	32	39	9	15	73	3	0	0	0	0	1	0	1	0	0	29	82	75	117	37	56	28	49	90	20	33	56	61	23	17	19	0	6
131614	ENSG00000135596.13	MICAL1	chr6	-	109768275	109768432	109767898	109767975	109772802	109772903	131614	105	138	266	140	568	196	166	61	86	85	7	8	3	14	8	2	4	2	0	4	58	302	666	348	475	132	406	352	255	78	207	62	324	81	283	65	8	4
147019	ENSG00000189043.5	NDUFA4	chr7	-	10978434	10978523	10977716	10977774	10979642	10979883	147019	574	399	737	693	210	393	278	339	689	353	36	14	93	42	19	11	22	23	22	29	1099	441	417	444	309	499	360	323	428	510	852	334	436	474	916	651	42	8
116676	ENSG00000146833.11	TRIM4	chr7	-	99506204	99506435	99501198	99501221	99507187	99507283	116676	8	29	14	27	8	45	10	9	11	10	2	1	3	0	1	0	1	0	1	0	9	22	15	20	37	14	41	11	12	26	25	13	19	98	16	41	2	2
27416	ENSG00000137200.8	CMTR1	chr6	+	37430604	37430784	37427341	37427460	37438796	37438853	27416	31	33	31	29	25	35	24	43	49	16	1	1	1	1	0	0	3	0	0	0	10	39	57	17	27	22	22	26	21	38	28	26	33	49	29	11	2	2
60561	ENSG00000022840.11	RNF10	chr12	+	120992520	120992611	120990301	120990501	120995084	120995269	60561	441	335	375	236	108	358	248	305	67	222	13	8	20	8	2	18	7	19	0	3	141	209	375	141	82	266	205	175	236	232	223	544	256	321	135	154	1	5
75938	ENSG00000140853.11	NLRC5	chr16	+	57096070	57096085	57095529	57095613	57099123	57099210	75938	3	0	0	0	3	1	0	3	1	0	22	24	5	18	24	6	8	25	31	8	0	13	3	1	4	3	3	3	11	2	2	5	3	2	3	7	5	81
40657	ENSG00000184677.12	ZBTB40	chr1	+	22834493	22834630	22832541	22832734	22835022	22835224	40657	11	35	16	9	13	42	11	24	11	1	3	2	3	1	3	1	1	4	0	0	1	48	28	2	27	4	11	2	7	20	22	15	14	22	13	5	0	5
97460	ENSG00000149273.10	RPS3	chr11	+	75113395	75113490	75112683	75112777	75115715	75115774	97460	3575	1826	5343	2324	1211	2069	1148	5291	4064	2007	62	16	33	33	4	12	13	50	13	26	3384	3392	1520	2136	1252	3380	1732	3161	3469	2805	3189	1820	3463	2690	3507	4231	33	17
95144	ENSG00000132635.12	PCED1A	chr20	-	2816684	2816960	2815959	2816355	2818877	2819124	95144	152	178	244	31	608	152	203	227	226	85	2	4	3	0	3	0	2	2	2	0	59	214	133	178	435	29	97	178	175	227	215	138	219	90	213	84	3	4
146773	ENSG00000173889.11	PHC3	chr3	-	169866873	169867032	169854383	169854453	169889160	169889238	146773	7	9	9	24	8	13	9	22	2	6	0	1	2	6	1	3	2	0	0	2	5	31	18	2	9	11	4	5	5	19	8	3	11	23	6	15	0	2
70456	ENSG00000146282.13	RARS2	chr6	-	88229300	88229425	88228541	88228609	88231181	88231242	70456	8	26	5	72	10	20	14	9	14	11	1	0	1	3	3	2	5	0	0	4	20	26	7	15	13	12	8	5	7	16	10	18	4	24	14	29	0	1
7344	ENSG00000166233.8	ARIH1	chr15	+	72862504	72862648	72859446	72859518	72873071	72873120	7344	76	40	18	68	8	65	25	59	3	34	1	2	4	2	0	2	3	5	0	4	36	49	86	13	9	11	28	7	9	49	35	63	50	47	15	57	0	0
149989	ENSG00000008952.12	SEC62	chr3	+	169703592	169703653	169700948	169701041	169706027	169706147	149989	72	81	59	274	60	123	44	92	15	65	6	2	5	7	3	1	5	5	5	4	186	62	89	88	70	85	61	78	47	73	110	60	76	187	75	137	2	0
142165	ENSG00000058272.11	PPP1R12A	chr12	-	80199945	80200077	80199371	80199548	80201005	80201110	142165	37	37	10	50	18	30	21	56	7	10	1	4	0	4	0	3	0	12	0	1	5	21	46	5	11	13	12	7	7	34	25	41	10	29	20	59	0	0
19771	ENSG00000114107.4	CEP70	chr3	-	138216872	138216952	138213844	138213918	138218951	138219066	19771	9	7	6	11	8	5	2	7	6	5	0	2	0	3	3	1	4	2	1	1	6	4	4	2	8	1	3	6	3	5	5	2	1	5	12	3	2	1
87585	ENSG00000181163.9	NPM1	chr5	+	170827156	170827214	170819917	170819982	170832305	170832407	87585	529	391	542	456	136	200	209	540	255	235	14	8	9	17	1	22	6	17	1	14	208	377	449	105	84	351	240	163	389	340	462	501	467	137	342	710	3	2
127027	ENSG00000143106.8	PSMA5	chr1	-	109953632	109953735	109952549	109952636	109954498	109954557	127027	48	86	93	63	27	83	42	94	123	26	1	10	4	8	1	4	3	2	0	7	48	90	72	34	206	46	70	31	52	90	120	37	67	123	204	103	1	1
50228	ENSG00000247774.2	PCED1B-AS1	chr12	-	47603063	47603241	47600161	47600371	47609947	47610032	50228	6	9	9	5	13	40	9	5	17	23	2	0	0	2	1	0	0	1	1	0	30	15	14	2	43	9	7	11	19	39	48	7	5	128	56	42	3	0
3197	ENSG00000072310.12	SREBF1	chr17	-	17716681	17716793	17715386	17716165	17716882	17717083	3197	16	44	10	26	17	4	12	11	10	21	0	6	1	0	3	0	2	2	1	7	7	19	37	13	6	24	36	19	34	25	18	18	28	5	10	3	0	1
58324	ENSG00000130731.11	C16orf13	chr16	-	684888	685063	684718	684797	685611	685774	58324	28	26	67	3	46	36	16	28	86	20	0	0	5	0	3	0	0	0	3	0	33	57	50	34	92	41	38	37	50	32	55	14	66	33	73	20	3	4
151767	ENSG00000064666.10	CNN2	chr19	+	1036877	1036999	1036414	1036561	1037623	1038063	151767	0	2	0	1	3	1	3	0	0	3	1	44	9	10	19	40	34	3	4	32	1	5	11	2	1	10	0	16	4	23	1	9	1	10	2	1	13	38
27424	ENSG00000137200.8	CMTR1	chr6	+	37429324	37429421	37427341	37427460	37438796	37438853	27424	21	27	16	27	14	20	17	32	18	16	1	1	1	1	0	0	3	0	0	0	8	20	28	12	21	13	16	23	14	24	19	19	20	33	32	12	2	2
80863	ENSG00000009830.7	POMT2	chr14	-	77767432	77767592	77765797	77765904	77769177	77769286	80863	6	5	7	2	6	8	10	3	5	7	1	5	0	2	0	2	3	2	0	1	1	9	7	5	7	12	8	5	6	7	17	12	6	2	13	8	0	5
58816	ENSG00000180376.12	CCDC66	chr3	+	56599161	56599232	56597711	56598153	56600621	56600734	58816	2	0	3	3	1	1	3	7	2	3	1	1	0	9	1	4	0	1	1	2	0	0	2	1	0	1	1	1	1	1	0	0	2	0	2	4	1	2
46779	ENSG00000137409.14	MTCH1	chr6	-	36945409	36945467	36944974	36945026	36945853	36945931	46779	229	307	148	454	128	231	140	107	92	205	16	6	3	8	4	7	8	3	2	2	107	227	291	236	97	100	193	123	129	158	173	255	192	180	91	125	3	0
113410	ENSG00000163466.11	ARPC2	chr2	+	219104113	219104207	219103386	219103573	219110142	219110269	113410	436	625	374	938	288	514	238	407	407	438	50	17	43	18	31	12	29	58	1	26	465	814	452	614	603	350	486	338	415	415	470	445	422	818	402	472	11	16
109335	ENSG00000164308.12	ERAP2	chr5	+	96222358	96222493	96219495	96219634	96224888	96225009	109335	21	31	20	11	5	65	17	97	3	6	3	2	2	2	1	3	2	3	0	2	3	34	7	2	18	25	9	7	15	31	51	28	22	11	59	30	0	0
101165	ENSG00000143258.11	USP21	chr1	+	161130118	161130296	161129310	161129468	161130409	161130782	101165	1	7	6	1	3	8	6	3	4	3	2	6	4	1	2	0	2	3	0	0	0	4	6	0	10	1	3	4	2	3	1	7	7	8	4	4	1	0
114875	ENSG00000112159.7	MDN1	chr6	-	90422866	90423015	90422293	90422505	90424261	90424470	114875	32	23	9	39	6	13	10	30	2	15	1	2	1	6	0	0	1	5	0	3	9	26	26	5	2	8	5	11	3	19	14	24	12	19	3	42	0	0
135082	ENSG00000111843.9	TMEM14C	chr6	+	10724788	10724866	10723147	10723474	10725193	10725270	135082	20	18	15	10	10	22	14	13	28	3	3	1	2	2	3	1	5	0	3	1	17	33	36	16	22	43	24	10	31	45	27	9	23	7	62	23	0	1
103594	ENSG00000103363.10	TCEB2	chr16	-	2825451	2825557	2821994	2822103	2826993	2827128	103594	484	454	635	649	283	379	351	487	1008	330	21	16	22	37	29	11	18	25	20	34	1283	664	930	652	609	596	826	522	834	532	815	453	460	306	958	591	65	4
113412	ENSG00000163466.11	ARPC2	chr2	+	219104113	219104207	219093460	219093573	219110142	219110269	113412	226	335	199	532	167	298	137	200	247	241	5	1	17	12	1	1	7	10	1	15	279	402	260	370	351	199	259	181	229	226	250	230	243	490	194	244	5	1
1321	ENSG00000110321.11	EIF4G2	chr11	-	10828801	10828866	10828366	10828432	10830251	10830470	1321	152	123	151	218	43	140	55	262	44	52	7	23	5	0	0	4	6	4	2	3	38	165	146	12	29	115	52	43	77	89	104	175	86	127	97	99	2	2
81704	ENSG00000119326.10	CTNNAL1	chr9	-	111718069	111718107	111714723	111714774	111727657	111727808	81704	74	67	27	64	7	38	19	32	4	11	1	6	1	5	0	4	2	4	0	0	27	14	25	32	7	24	35	21	21	17	53	51	22	22	23	89	1	0
44529	ENSG00000175224.12	ATG13	chr11	+	46689322	46689437	46686932	46687069	46690048	46690126	44529	85	59	106	128	109	77	110	71	42	86	5	3	6	13	2	8	3	9	0	4	80	77	129	100	65	28	81	156	71	105	100	127	77	109	99	97	1	1
143683	ENSG00000114391.8	RPL24	chr3	-	101401272	101401336	101399935	101400059	101401614	101401751	143683	6186	3657	6988	5155	2643	3205	2543	6956	4955	3463	94	47	122	131	30	139	47	114	43	74	9215	4085	3166	3905	2116	4031	2830	3436	3347	4014	4242	3662	5316	2824	4568	6749	179	25
119683	ENSG00000151092.12	NGLY1	chr3	-	25777799	25778946	25775362	25775473	25781067	25781290	119683	106	59	96	98	135	42	43	146	106	19	1	3	3	5	0	1	1	3	0	0	24	134	96	42	78	20	38	92	22	113	60	102	41	44	60	103	0	0
27146	ENSG00000153922.6	CHD1	chr5	-	98209296	98209427	98208120	98208259	98210775	98210817	27146	332	166	243	411	232	329	256	510	30	181	3	2	11	4	3	11	3	9	1	1	88	204	329	151	39	145	75	247	88	459	289	430	275	265	63	460	0	2
13562	ENSG00000163930.5	BAP1	chr3	-	52442489	52442622	52441973	52442093	52443569	52443624	13562	128	178	72	109	30	102	65	74	42	102	10	3	2	4	3	1	6	0	1	8	39	110	122	24	51	30	86	55	32	137	135	166	108	97	79	75	1	0
142929	ENSG00000111669.10	TPI1	chr12	+	6978027	6978151	6976694	6976845	6978421	6978554	142929	138	409	71	244	36	335	76	142	180	70	8	2	1	4	0	12	0	11	0	4	154	251	168	279	167	321	199	67	480	180	285	158	199	241	312	304	2	0
144322	ENSG00000151651.11	ADAM8	chr10	-	135082251	135082366	135081432	135081622	135082948	135083033	144322	9	27	18	120	12	7	16	5	2	35	0	0	2	2	0	0	2	0	0	3	48	37	7	55	18	53	145	39	71	18	13	11	52	10	4	3	11	2
63677	ENSG00000107036.7	KIAA1432	chr9	+	5689958	5690038	5656653	5656690	5713895	5714003	63677	43	49	62	60	25	39	26	68	9	18	5	3	6	4	0	2	2	6	0	1	11	43	37	11	3	29	14	22	25	32	25	48	25	19	24	77	0	1
66857	ENSG00000152520.9	PAN3	chr13	+	28855451	28855516	28854548	28854678	28862120	28862259	66857	167	109	74	277	93	131	86	232	22	129	2	5	1	21	0	26	3	14	0	0	39	107	173	95	88	55	142	140	90	219	150	93	152	83	67	161	0	0
89617	ENSG00000115020.12	PIKFYVE	chr2	+	209194565	209194637	209192903	209193004	209195246	209195418	89617	19	28	8	65	7	32	11	18	2	6	5	2	0	13	0	3	0	0	0	1	33	62	10	3	9	12	23	5	11	14	7	23	15	48	9	11	1	3
122799	ENSG00000123607.10	TTC21B	chr2	-	166786681	166786874	166786159	166786257	166788267	166788366	122799	13	25	8	43	8	16	3	36	2	3	3	0	1	9	1	0	1	4	0	0	5	12	10	3	7	3	7	6	6	19	11	12	1	22	5	18	0	2
114197	ENSG00000134352.15	IL6ST	chr5	-	55244725	55244810	55243392	55243417	55247291	55247334	114197	2	2	6	4	2	3	3	6	0	3	17	18	15	35	29	143	19	64	1	12	0	13	1	1	1	7	1	3	7	23	0	10	4	11	0	10	1	29
144153	ENSG00000033178.8	UBA6	chr4	-	68562362	68562425	68547836	68547931	68566766	68566866	144153	23	10	8	61	4	24	7	29	1	13	2	1	0	6	0	1	3	4	1	3	2	24	15	2	3	16	13	5	9	20	16	14	14	15	4	37	0	1
134274	ENSG00000153310.14	FAM49B	chr8	-	130915557	130915596	130891634	130891717	130951853	130952064	134274	65	74	98	140	11	12	47	82	27	60	5	3	2	4	0	0	2	2	1	7	23	23	103	14	10	87	55	31	52	40	49	72	48	19	49	107	0	0
115903	ENSG00000068745.10	IP6K2	chr3	-	48726970	48727146	48725435	48726206	48730386	48730612	115903	501	290	672	349	341	344	254	354	300	191	8	14	8	3	3	6	2	9	1	10	415	230	229	233	97	193	135	213	137	252	223	344	293	171	143	367	2	0
144640	ENSG00000112200.12	ZNF451	chr6	+	57017018	57017149	57015516	57015660	57018658	57018845	144640	72	20	20	162	23	45	26	97	4	48	3	1	0	7	1	2	0	9	1	0	26	33	33	17	23	16	18	19	9	59	51	88	15	59	17	91	0	0
101927	ENSG00000070501.7	POLB	chr8	+	42226788	42226853	42220129	42220216	42227366	42227506	101927	65	33	59	87	32	60	44	69	17	33	4	1	8	2	0	1	2	4	1	2	50	21	37	35	28	31	25	31	39	30	21	29	30	83	23	40	0	0
88651	ENSG00000139636.11	LMBR1L	chr12	-	49498501	49498668	49498230	49498334	49500743	49500828	88651	24	12	9	22	12	29	15	17	8	13	2	1	0	2	0	4	0	9	0	0	4	25	32	8	12	2	14	20	12	39	11	18	19	33	8	10	0	1
121623	ENSG00000080824.14	HSP90AA1	chr14	-	102548447	102548781	102547074	102548158	102549882	102550030	121623	4097	3012	2623	21964	1086	25092	1772	8354	2079	2159	32	5	14	41	36	8	39	10	54	8	2825	2832	5757	3520	1286	5687	3781	1730	3989	2375	2521	5023	5123	5370	4172	17966	17	12
37459	ENSG00000138433.11	CIR1	chr2	-	175243650	175243768	175216346	175216453	175244929	175244978	37459	94	63	73	249	84	140	130	215	26	78	12	2	7	3	5	2	7	8	1	2	218	137	114	99	52	93	42	85	84	113	115	87	84	80	87	192	1	1
145368	ENSG00000143793.8	C1orf35	chr1	-	228290599	228290750	228290343	228290389	228290834	228291163	145368	24	24	31	31	40	7	32	15	30	56	7	4	3	2	0	2	1	2	0	1	10	20	35	10	4	22	69	32	38	23	24	21	24	6	18	19	0	0
40624	ENSG00000120860.6	CCDC53	chr12	-	102413054	102413149	102406720	102406970	102419751	102419816	40624	2	2	7	1	6	0	4	6	5	0	9	4	14	7	5	9	4	6	21	1	2	1	0	3	4	1	2	2	2	2	0	1	1	3	0	1	6	18
122264	ENSG00000196937.6	FAM3C	chr7	-	120991196	120991323	120988904	120990604	121000096	121000181	122264	21	79	13	166	128	290	77	21	11	157	0	2	0	2	3	8	6	0	0	6	254	130	7	67	41	6	121	51	19	130	89	49	19	46	190	72	2	1
30986	ENSG00000165997.4	ARL5B	chr10	+	18961550	18961634	18957458	18957606	18962912	18963064	30986	100	46	49	160	13	81	19	244	11	12	2	0	1	18	0	4	0	29	0	0	13	58	44	15	3	69	23	18	32	69	42	55	39	44	25	108	0	1
94988	ENSG00000021776.6	AQR	chr15	-	35219235	35219339	35212532	35212635	35222458	35222572	94988	23	37	12	63	5	29	10	36	6	13	4	0	1	9	1	0	4	0	0	2	14	23	18	3	8	11	8	1	7	26	12	14	13	42	18	37	1	1
39636	ENSG00000164329.9	PAPD4	chr5	+	78936927	78937019	78936673	78936788	78940945	78941015	39636	17	40	15	75	10	39	25	33	10	16	0	1	9	0	0	1	4	3	1	2	15	26	29	6	19	19	30	8	8	34	34	29	17	42	32	43	2	1
70505	ENSG00000134056.7	MRPS36	chr5	+	68522164	68522228	68513586	68513698	68524026	68524214	70505	62	48	43	97	20	46	33	46	37	57	5	3	6	6	1	0	3	3	3	2	60	46	30	39	32	19	36	16	36	64	54	71	66	30	41	50	0	0
92817	ENSG00000137171.10	KLC4	chr6	+	43039304	43039357	43039012	43039112	43039589	43039660	92817	8	16	14	10	18	8	6	12	13	7	1	1	5	0	3	1	1	4	1	2	3	14	27	4	39	7	7	5	15	33	10	11	10	24	11	8	0	1
94590	ENSG00000130816.10	DNMT1	chr19	-	10262425	10262523	10262073	10262221	10264968	10265155	94590	150	200	85	43	32	75	58	77	63	37	15	5	8	0	0	0	5	2	2	2	27	78	142	36	55	38	113	29	25	56	93	61	100	81	123	161	1	1
118991	ENSG00000136261.10	BZW2	chr7	+	16725529	16725665	16722404	16722470	16729421	16729506	118991	109	100	79	92	15	88	47	93	104	39	9	10	11	11	3	8	4	8	0	5	122	78	49	38	72	74	64	42	72	57	66	119	110	100	167	111	1	7
143231	ENSG00000165233.13	C9orf89	chr9	+	95874499	95874571	95872849	95873003	95875273	95875489	143231	112	80	419	316	106	21	123	81	66	83	4	1	23	5	1	0	2	1	0	0	111	96	88	143	40	211	205	381	147	90	348	63	327	19	149	66	0	0
39581	ENSG00000100902.6	PSMA6	chr14	+	35762158	35762483	35761648	35761758	35777199	35777294	39581	73	53	211	116	144	39	57	142	132	20	69	51	121	231	69	185	43	92	161	54	22	73	54	221	25	147	44	296	213	79	48	44	190	26	30	71	127	173
21160	ENSG00000156313.8	RPGR	chrX	-	38134341	38134399	38132638	38132730	38135839	38136025	21160	13	23	8	84	4	15	12	13	3	14	0	2	1	10	0	3	0	2	0	2	6	19	19	29	25	7	35	6	2	9	7	26	8	26	8	46	0	0
113938	ENSG00000159210.5	SNF8	chr17	-	47014216	47014295	47013531	47013604	47014381	47014486	113938	12	13	6	10	11	11	11	8	6	17	40	35	37	45	22	43	27	37	72	40	13	8	8	7	8	2	2	9	3	17	5	15	10	3	3	18	104	48
49735	ENSG00000147162.9	OGT	chrX	+	70776801	70776955	70776529	70776630	70777342	70777522	49735	202	174	135	390	119	68	70	431	96	22	8	3	10	6	2	0	1	15	3	0	24	317	147	127	151	57	219	165	118	103	78	234	58	130	69	147	0	4
114957	ENSG00000108312.10	UBTF	chr17	-	42288159	42288315	42287685	42287841	42288406	42288520	114957	28	86	41	61	64	45	55	44	68	54	7	12	4	6	14	5	4	6	2	4	18	101	94	30	86	45	155	41	74	63	69	31	61	41	148	32	0	4
3216	ENSG00000214765.4	SEPT7P2	chr7	-	45805304	45805411	45798672	45798773	45808258	45808584	3216	4	2	5	0	2	1	1	3	3	1	11	13	19	24	5	4	8	16	5	6	0	0	3	0	0	1	0	0	0	1	0	0	0	1	1	2	3	6
50250	ENSG00000247774.2	PCED1B-AS1	chr12	-	47604422	47604544	47600293	47600371	47609947	47610047	50250	7	6	1	3	8	20	4	3	20	11	2	0	0	2	1	0	0	1	1	0	14	16	10	4	41	12	2	4	11	16	48	6	6	76	57	15	3	0
8188	ENSG00000114446.4	IFT57	chr3	-	107884277	107884340	107882509	107882576	107886639	107886711	8188	7	7	1	11	4	13	5	11	3	12	1	0	1	2	1	1	1	0	0	0	18	26	22	10	23	6	13	7	8	13	15	10	20	22	13	97	3	0
124787	ENSG00000108961.9	RANGRF	chr17	+	8192820	8192906	8192575	8192732	8193130	8193410	124787	10	24	11	41	15	22	22	18	76	7	0	1	2	1	0	0	0	0	2	0	20	30	27	88	59	16	18	36	57	25	31	8	20	11	69	47	1	0
47973	ENSG00000122705.12	CLTA	chr9	+	36210621	36210657	36204064	36204176	36211599	36212056	47973	4	5	7	6	11	9	8	0	4	1	174	94	116	205	65	120	89	121	72	83	6	10	1	8	9	2	6	6	4	9	10	13	13	5	70	12	124	78
99984	ENSG00000159259.7	CHAF1B	chr21	+	37759895	37760028	37758357	37758560	37763848	37763966	99984	18	10	17	32	11	14	23	10	15	7	1	0	0	3	2	0	1	2	0	0	12	6	65	36	8	31	41	19	36	24	15	10	37	9	18	43	0	1
119991	ENSG00000162511.7	LAPTM5	chr1	-	31215302	31215396	31212655	31212784	31230505	31230667	119991	584	615	809	1670	215	841	290	327	74	550	16	32	37	25	3	60	10	17	0	37	752	1625	909	472	277	1072	514	567	837	649	713	607	1019	647	777	683	23	22
105625	ENSG00000176390.10	CRLF3	chr17	-	29119457	29119590	29112936	29113049	29120467	29120690	105625	47	68	42	174	62	89	60	84	23	75	1	1	2	9	1	3	1	1	2	5	44	55	76	48	74	30	53	34	49	71	63	53	42	85	62	63	1	0
39672	ENSG00000164329.9	PAPD4	chr5	+	78938666	78938733	78936673	78936788	78940945	78941015	39672	7	24	12	55	3	35	4	19	9	10	0	1	9	0	0	1	4	3	1	2	14	16	12	6	21	12	12	6	6	12	12	12	12	37	18	25	2	1
68671	ENSG00000203666.8	EFCAB2	chr1	+	245165422	245165534	245133657	245133745	245180543	245180628	68671	3	3	3	9	5	0	2	10	2	1	0	0	0	2	0	1	1	6	1	0	9	5	7	3	1	6	11	2	7	4	5	6	13	3	2	16	1	4
38516	ENSG00000047346.8	FAM214A	chr15	-	52892323	52892432	52885613	52885933	52893282	52893362	38516	74	85	44	38	37	88	42	91	65	46	2	3	1	1	0	13	1	6	3	1	48	101	87	15	45	14	40	21	18	142	111	94	44	117	73	58	0	0
86969	ENSG00000160752.10	FDPS	chr1	+	155289647	155289719	155289401	155289479	155290199	155290456	86969	45	22	50	25	34	44	26	36	94	20	0	2	1	0	0	3	0	0	1	0	53	72	37	50	116	38	58	37	75	42	87	24	50	24	116	72	2	0
154	ENSG00000184014.3	DENND5A	chr11	-	9192173	9192324	9191402	9191496	9199678	9199913	154	63	107	33	127	24	112	29	56	20	59	1	5	0	20	0	3	1	4	0	1	37	98	89	74	78	24	116	71	78	59	106	140	81	58	72	144	0	3
39659	ENSG00000164329.9	PAPD4	chr5	+	78938654	78938733	78936673	78936788	78940945	78941015	39659	8	24	13	61	3	39	4	20	9	12	0	1	9	0	0	1	4	3	1	2	15	16	12	6	23	11	12	6	6	15	12	15	12	40	19	27	2	1
48826	ENSG00000107949.12	BCCIP	chr10	+	127515159	127515234	127512114	127512291	127516126	127516207	48826	117	123	115	278	22	71	43	133	31	44	0	2	9	7	1	0	5	2	0	4	104	67	60	56	32	86	35	44	36	62	40	117	59	84	65	191	2	0
114364	ENSG00000141759.10	TXNL4A	chr18	-	77737597	77737701	77732874	77733856	77748239	77748593	114364	112	120	83	124	44	99	48	93	160	89	14	6	7	15	4	12	8	10	11	34	86	172	102	79	160	147	154	118	117	86	169	73	86	150	207	125	12	7
11449	ENSG00000055044.6	NOP58	chr2	+	203142672	203142725	203139835	203139912	203147073	203147195	11449	172	128	107	178	45	142	61	313	67	63	11	7	6	5	3	7	4	13	2	7	112	122	98	42	26	75	61	30	35	109	154	137	114	154	119	375	1	0
26963	ENSG00000075711.16	DLG1	chr3	-	196802707	196802741	196796089	196796131	196807921	196807988	26963	3	5	4	4	5	6	1	12	6	0	0	4	2	4	2	2	0	4	0	2	4	16	6	1	6	3	11	5	2	12	17	5	12	7	18	5	0	4
48512	ENSG00000094975.9	SUCO	chr1	+	172569203	172569308	172560123	172560211	172577886	172577942	48512	88	31	105	74	28	30	20	110	6	23	0	2	6	4	0	2	1	6	0	2	15	52	46	21	10	80	19	20	25	66	49	57	42	36	21	95	0	0
59516	ENSG00000070756.9	PABPC1	chr8	-	101725314	101725409	101724879	101725017	101727698	101727829	59516	936	1590	750	580	366	1299	479	769	460	817	49	9	56	11	9	2	22	27	13	38	712	1171	2712	595	425	1042	1115	1107	997	752	999	641	1586	2427	1078	758	18	22
84484	ENSG00000112983.13	BRD8	chr5	-	137507753	137507823	137507049	137507099	137513259	137513356	84484	13	22	14	22	6	25	12	8	12	12	1	3	5	2	0	2	1	2	0	2	11	12	30	7	36	12	18	13	11	22	13	12	17	25	19	14	0	0
53726	ENSG00000145216.11	FIP1L1	chr4	+	54306748	54306775	54294232	54294350	54308819	54308874	53726	37	30	9	70	28	22	26	40	17	19	70	43	73	202	38	53	58	89	36	54	87	62	34	35	42	39	36	46	42	50	46	53	26	28	46	38	81	32
2991	ENSG00000130159.9	ECSIT	chr19	-	11629889	11630008	11624618	11625036	11639876	11639952	2991	15	29	29	8	10	8	12	13	35	24	3	5	0	2	0	2	3	1	0	3	18	25	13	4	10	11	6	5	14	14	23	26	29	7	20	17	0	1
43214	ENSG00000115484.10	CCT4	chr2	-	62103229	62103369	62100331	62100428	62104054	62104187	43214	263	283	290	526	119	371	187	263	163	188	3	3	2	5	0	17	4	7	0	2	344	232	237	117	153	135	193	157	130	234	260	290	154	244	275	350	0	1
5939	ENSG00000154642.6	C21orf91	chr21	-	19167524	19167587	19161283	19165898	19168898	19169435	5939	13	12	39	36	6	26	27	38	10	6	2	3	4	3	0	1	0	8	0	1	25	2	5	6	10	8	13	3	7	6	13	25	10	60	15	58	1	1
78062	ENSG00000147274.10	RBMX	chrX	-	135960073	135960245	135958661	135958814	135961175	135961282	78062	723	678	530	1540	175	743	295	1021	428	350	7	10	4	25	2	4	1	26	3	8	349	566	726	289	172	580	609	331	461	488	599	687	866	550	695	1031	1	3
81330	ENSG00000136699.15	SMPD4	chr2	-	130931086	130931229	130930359	130930468	130932486	130932573	81330	50	53	49	34	12	43	27	23	13	49	1	4	6	0	1	1	1	0	2	4	16	40	41	9	13	45	26	16	20	27	47	59	35	59	23	42	1	0
134338	ENSG00000162368.9	CMPK1	chr1	+	47840580	47840657	47838626	47838779	47840868	47840965	134338	134	184	149	235	101	199	96	151	110	120	5	10	3	18	1	10	7	14	5	9	69	232	268	95	158	168	159	140	213	202	298	100	327	208	300	164	3	2
74694	ENSG00000070413.14	DGCR2	chr22	-	19048078	19048468	19044498	19044675	19050714	19050791	74694	2	8	3	4	2	2	4	2	3	7	4	12	1	9	4	7	4	5	6	12	1	4	3	1	2	0	1	3	0	2	2	6	0	1	2	1	7	24
147000	ENSG00000063177.8	RPL18	chr19	-	49119982	49120081	49119335	49119459	49120572	49120680	147000	6111	4504	9396	6221	3062	4145	3328	10252	8167	5161	57	22	91	8	8	34	21	114	67	41	9903	5908	3957	6283	3065	5510	4141	4597	4631	5180	5761	4880	6113	4446	5881	10036	77	11
31591	ENSG00000092841.14	MYL6	chr12	+	56553370	56553514	56552467	56552495	56553758	56553932	31591	2222	2506	1363	3371	856	2974	1191	2391	2193	1279	242	56	146	188	20	109	46	295	49	101	1241	3879	4416	2104	2251	2165	2785	1123	2801	1912	2726	2316	2706	1978	3156	2360	119	118
142921	ENSG00000111669.10	TPI1	chr12	+	6978262	6978347	6976694	6976845	6978421	6978554	142921	119	328	43	208	32	279	60	90	115	58	8	2	1	4	0	12	0	11	0	4	125	185	147	213	142	211	130	60	363	141	199	130	155	172	234	218	2	0
65579	ENSG00000181929.7	PRKAG1	chr12	-	49397539	49397705	49396926	49397073	49398289	49398416	65579	15	8	12	25	9	16	4	13	29	6	0	2	2	2	2	0	3	3	2	1	14	24	13	11	48	9	10	6	15	14	28	3	14	21	41	22	2	4
130692	ENSG00000172775.12	FAM192A	chr16	-	57212621	57212764	57207684	57207781	57219732	57219951	130692	12	11	14	18	7	6	8	20	4	2	1	3	0	4	0	0	0	0	2	0	4	19	9	3	1	2	6	6	1	19	9	11	10	11	2	8	1	2
12578	ENSG00000268083.1	AC104534.3	chr19	-	39329533	39329655	39329036	39329238	39330735	39330818	12578	796	908	669	737	818	745	632	545	432	716	16	13	25	5	10	21	3	10	2	11	876	770	937	884	400	598	660	700	736	763	892	868	798	486	821	727	6	13
35646	ENSG00000033030.9	ZCCHC8	chr12	-	122975008	122975114	122973932	122974010	122977261	122977336	35646	36	52	41	80	12	35	27	64	10	13	3	1	0	3	0	9	2	5	0	0	5	31	61	7	9	21	7	15	21	44	27	62	24	21	16	77	0	0
72578	ENSG00000197122.7	SRC	chr20	+	36030004	36030081	36028517	36028697	36030837	36030991	72578	11	27	12	58	4	16	5	9	1	15	3	7	2	5	0	1	2	7	0	3	34	9	29	48	8	5	44	6	4	7	17	32	9	15	20	4	0	0
58333	ENSG00000130731.11	C16orf13	chr16	-	684888	684956	684718	684797	685611	685774	58333	16	19	37	1	27	18	6	18	44	8	0	0	5	0	3	0	0	0	3	0	25	31	27	26	50	27	29	25	36	13	32	7	38	18	46	15	3	4
120958	ENSG00000122203.10	KIAA1191	chr5	-	175782573	175782752	175775252	175775359	175786483	175786570	120958	69	97	63	96	13	94	21	30	17	53	1	2	1	9	0	11	0	5	0	2	22	72	94	31	13	44	47	17	55	53	65	104	94	102	45	38	0	0
120977	ENSG00000122203.10	KIAA1191	chr5	-	175777615	175777740	175775252	175775359	175786483	175786570	120977	55	121	56	96	16	106	27	39	10	43	1	2	1	9	0	11	0	5	0	2	24	52	81	32	13	56	44	21	60	63	46	90	72	85	46	37	0	0
68672	ENSG00000203666.8	EFCAB2	chr1	+	245165422	245165534	245133657	245133745	245222687	245222760	68672	0	0	1	4	0	0	1	3	1	1	1	2	1	0	1	3	2	2	2	0	4	2	3	1	2	2	3	2	3	1	4	3	8	0	2	7	1	2
147303	ENSG00000141568.15	FOXK2	chr17	+	80553657	80554067	80544938	80545148	80559178	80560268	147303	21	13	10	18	10	39	8	13	1	9	180	52	22	70	18	47	18	45	16	63	6	28	19	0	6	9	9	3	2	12	3	13	7	11	3	5	67	71
124662	ENSG00000113119.8	TMCO6	chr5	+	140020602	140020805	140019323	140019436	140021249	140021312	124662	3	0	5	7	6	3	1	2	1	2	1	1	1	0	0	0	0	0	6	1	1	0	3	3	3	0	0	4	1	5	1	5	1	3	1	3	1	3
108834	ENSG00000115207.9	GTF3C2	chr2	-	27573180	27573499	27566197	27566445	27579605	27579866	108834	7	9	7	5	5	9	2	4	3	2	4	2	1	2	0	1	0	0	1	2	11	14	8	5	8	4	2	8	4	16	4	3	7	9	8	8	1	2
88322	ENSG00000143093.10	STRIP1	chr1	+	110591733	110591860	110590393	110590491	110592964	110593031	88322	60	80	67	51	59	53	47	59	23	43	1	3	4	10	0	5	3	4	1	2	18	32	58	29	31	25	55	18	13	69	41	85	45	51	15	31	1	0
20431	ENSG00000007168.8	PAFAH1B1	chr17	+	2569309	2569384	2541392	2541614	2570285	2570492	20431	101	81	20	273	9	70	44	133	4	45	0	0	0	10	0	5	2	8	0	2	41	71	136	22	12	19	18	21	20	76	85	160	48	118	32	147	0	0
97464	ENSG00000149273.10	RPS3	chr11	+	75113395	75113423	75112683	75112777	75115715	75115912	97464	1356	634	1939	903	409	753	436	2123	1458	690	62	16	33	33	4	12	13	50	13	26	1077	1311	561	680	429	1186	590	1091	1138	1034	1187	684	1260	987	1267	1650	33	17
130695	ENSG00000172775.12	FAM192A	chr16	-	57212413	57212764	57207639	57207781	57219732	57219951	130695	32	23	33	55	23	14	17	50	13	8	1	3	0	4	0	0	0	0	2	0	12	69	36	16	13	4	11	15	10	57	23	17	27	23	10	29	1	2
145215	ENSG00000126464.9	PRR12	chr19	+	50097953	50101270	50097710	50097872	50104747	50105175	145215	82	155	126	51	149	42	82	22	134	151	2	3	1	0	5	1	1	0	1	1	27	222	283	17	61	131	143	103	104	149	169	135	154	67	131	61	0	0
33746	ENSG00000137807.9	KIF23	chr15	+	69733106	69733418	69732646	69732826	69737128	69737380	33746	3	6	20	6	6	15	10	10	9	2	1	1	1	0	0	2	0	2	2	0	8	5	29	12	4	19	26	16	7	26	29	4	23	3	41	69	1	2
98164	ENSG00000100814.13	CCNB1IP1	chr14	-	20785952	20786133	20784385	20784719	20793697	20793812	98164	17	17	18	63	6	6	35	23	22	26	86	57	93	92	23	33	55	69	21	60	4	8	11	22	3	4	5	15	6	32	10	22	25	9	7	21	35	56
150173	ENSG00000227500.5	SCAMP4	chr19	+	1918887	1918989	1918125	1918282	1923068	1923186	150173	6	22	12	18	8	16	13	5	23	23	0	5	2	5	1	0	0	1	2	1	7	36	26	13	24	31	34	17	13	5	46	10	33	12	36	6	0	1
16434	ENSG00000134759.9	ELP2	chr18	+	33718757	33718835	33718232	33718389	33721099	33721164	16434	50	19	32	75	6	34	18	46	15	20	3	3	1	9	0	3	2	11	4	2	11	24	38	13	14	20	19	18	17	57	32	41	33	62	24	50	1	3
49690	ENSG00000147162.9	OGT	chrX	+	70777044	70777146	70776529	70776630	70777342	70777522	49690	148	125	75	282	82	64	32	301	44	21	8	3	10	6	2	0	1	15	3	0	21	207	108	93	99	39	147	102	56	74	58	167	32	103	32	98	0	4
132189	ENSG00000075856.7	SART3	chr12	-	108925997	108926110	108924980	108925057	108930289	108930348	132189	39	47	9	54	20	39	23	20	4	25	7	2	7	4	0	2	0	3	0	4	18	17	41	21	18	10	32	24	14	32	17	34	27	51	33	41	0	0
149233	ENSG00000100911.9	PSME2	chr14	-	24614266	24614364	24613608	24613677	24614451	24614482	149233	117	244	165	197	160	279	106	136	464	107	4	7	8	12	5	2	2	6	7	2	156	268	326	273	683	205	481	274	521	113	456	110	265	141	524	139	7	5
64549	ENSG00000144589.16	STK11IP	chr2	+	220470916	220471012	220470677	220470781	220471197	220471239	64549	17	25	25	4	20	21	8	14	37	15	1	2	1	1	0	0	1	2	0	2	17	40	27	10	43	16	20	7	18	18	38	23	38	16	44	4	6	3
78065	ENSG00000147274.10	RBMX	chrX	-	135960073	135960123	135958758	135958814	135961175	135961282	78065	125	119	93	246	30	86	52	160	76	58	7	10	4	25	2	4	1	26	3	8	55	116	133	53	28	84	108	59	78	78	100	118	173	89	120	161	1	3
135084	ENSG00000111843.9	TMEM14C	chr6	+	10724802	10724866	10723207	10723474	10725193	10725270	135084	37	20	22	12	13	27	17	15	40	4	3	1	2	2	3	1	5	0	3	1	20	46	50	20	30	61	32	19	46	65	44	11	33	10	75	28	0	1
27601	ENSG00000013374.11	NUB1	chr7	+	151065820	151065973	151064946	151065054	151071182	151071329	27601	6	15	8	11	21	55	10	36	49	6	3	0	1	1	0	0	0	1	2	1	14	29	27	9	111	8	15	14	20	16	34	5	27	73	59	18	1	1
47044	ENSG00000073921.13	PICALM	chr11	-	85685750	85685855	85669856	85670103	85692171	85692271	47044	87	111	50	172	65	115	53	74	27	64	0	1	3	11	0	15	0	5	2	0	51	74	67	67	48	33	87	78	38	135	87	96	37	84	48	166	0	0
19016	ENSG00000126698.6	DNAJC8	chr1	-	28536482	28536577	28534852	28534924	28537081	28537148	19016	279	194	138	438	64	148	120	119	126	164	18	11	30	23	4	9	7	15	4	11	236	183	216	156	165	130	204	152	126	190	186	154	231	214	286	257	8	7
116737	ENSG00000165283.11	STOML2	chr9	-	35101422	35101557	35101131	35101276	35101706	35101808	116737	102	90	68	115	53	117	47	159	245	83	3	2	5	5	1	1	8	8	3	8	41	57	107	70	71	98	113	92	139	112	94	67	160	76	268	125	7	0
59915	ENSG00000171720.5	HDAC3	chr5	-	141005579	141005638	141005251	141005331	141005760	141005850	59915	22	64	40	61	43	53	29	42	71	54	1	4	5	6	1	1	3	1	3	9	46	49	58	58	73	32	43	29	57	49	55	36	42	49	77	23	4	3
66520	ENSG00000104763.13	ASAH1	chr8	-	17921965	17922040	17920693	17920739	17924728	17924807	66520	3	3	6	3	3	2	8	6	6	2	0	1	1	3	1	6	0	3	2	0	6	19	14	4	13	7	8	3	5	8	25	2	6	20	19	12	1	1
2656	ENSG00000087191.8	PSMC5	chr17	+	61907211	61907309	61906853	61906923	61907492	61907549	2656	107	194	165	477	74	134	119	116	171	117	5	4	17	5	9	4	10	4	6	4	139	177	323	245	138	136	273	104	340	136	138	164	181	138	210	132	4	2
80708	ENSG00000152795.13	HNRNPDL	chr4	-	83349170	83349332	83348585	83348717	83350400	83351019	80708	1944	1503	1517	2118	668	932	838	2432	1024	1120	26	11	18	10	1	4	8	35	11	3	930	1597	1483	551	605	1214	1381	734	1062	1229	1581	1797	1317	657	1313	2196	3	9
18607	ENSG00000005339.8	CREBBP	chr16	-	3786036	3786204	3781908	3781938	3790399	3793469	18607	322	197	219	126	61	188	117	165	47	171	2	0	1	1	0	1	1	1	0	2	45	240	140	49	46	81	76	72	59	173	174	316	128	156	88	80	1	2
113465	ENSG00000011243.13	AKAP8L	chr19	-	15511105	15511169	15510112	15510221	15511604	15511675	113465	127	185	66	156	68	150	96	89	105	93	13	10	7	3	2	26	9	10	2	5	108	206	334	115	95	65	191	86	77	94	182	119	176	169	180	48	3	8
142013	ENSG00000163660.7	CCNL1	chr3	-	156867075	156867174	156865584	156866378	156867273	156867385	142013	2236	1381	3697	1638	2382	1256	1276	4499	1483	758	70	6	90	31	20	11	11	246	95	9	619	1563	1270	1017	393	1016	497	1505	873	2255	1029	2751	1407	597	614	2245	7	27
67304	ENSG00000117859.14	OSBPL9	chr1	+	52226361	52226452	52215816	52215867	52231493	52231653	67304	22	9	11	35	2	13	12	31	3	4	2	0	0	5	0	0	0	14	0	0	8	15	19	3	4	5	2	4	3	23	18	44	15	18	11	22	0	0
126275	ENSG00000155256.13	ZFYVE27	chr10	+	99508025	99508121	99498233	99498431	99509230	99509343	126275	19	44	20	66	10	17	10	15	23	20	4	1	2	1	1	0	0	2	0	0	14	30	30	16	24	21	35	24	34	26	21	21	25	24	31	8	2	3
137408	ENSG00000215021.4	PHB2	chr12	-	7077573	7077758	7077054	7077184	7078660	7078740	137408	552	401	601	349	279	365	266	688	697	199	14	17	22	13	21	5	7	13	13	18	470	589	346	370	300	607	445	364	567	529	557	333	571	356	731	650	12	6
97788	ENSG00000165113.8	GKAP1	chr9	-	86383732	86383885	86368172	86368274	86395296	86395319	97788	5	10	7	4	3	8	2	3	3	1	0	0	1	2	0	0	1	2	2	0	5	15	7	1	4	3	8	6	2	6	19	3	2	10	17	24	2	4
8198	ENSG00000114446.4	IFT57	chr3	-	107885700	107885832	107882509	107882576	107886639	107886711	8198	14	12	13	30	11	49	11	14	14	28	1	0	1	2	1	1	1	0	0	0	44	48	33	22	24	13	29	7	11	22	33	15	20	39	32	201	3	0
115053	ENSG00000130592.9	LSP1	chr11	+	1901316	1901454	1874199	1874427	1904648	1904790	115053	4	8	45	51	39	15	16	17	24	33	1	0	0	2	1	0	0	0	0	1	49	375	75	93	310	175	291	79	428	74	51	2	53	81	7	25	7	3
122394	ENSG00000135597.14	REPS1	chr6	-	139264989	139265152	139262471	139262626	139266355	139266397	122394	63	38	19	40	18	37	30	61	14	17	2	5	1	3	0	1	1	6	0	0	24	56	39	7	24	16	24	10	15	33	19	68	21	28	24	36	2	0
81320	ENSG00000136699.15	SMPD4	chr2	-	130930851	130930927	130930359	130930468	130932486	130932573	81320	47	40	26	33	10	32	38	25	11	23	1	4	6	0	1	1	1	0	2	4	25	21	34	10	17	34	22	20	14	33	30	62	35	51	24	38	1	0
58328	ENSG00000130731.11	C16orf13	chr16	-	685280	685340	684718	684797	685611	685774	58328	8	8	26	3	12	4	10	8	30	5	0	0	5	0	3	0	0	0	3	0	9	17	14	13	18	22	19	22	37	4	22	10	17	3	27	6	3	4
42861	ENSG00000164548.6	TRA2A	chr7	-	23561739	23562051	23561325	23561459	23571407	23571599	42861	889	486	851	759	239	495	257	2044	97	196	42	12	18	47	28	66	42	39	21	22	147	468	654	72	88	157	118	162	80	393	337	697	361	340	127	1573	62	75
9982	ENSG00000107185.8	RGP1	chr9	+	35751952	35752142	35751262	35751409	35752647	35752799	9982	10	25	10	10	8	28	6	9	14	5	3	1	2	2	0	1	0	5	0	2	1	26	20	3	10	17	14	7	10	15	6	24	18	27	16	11	0	0
53770	ENSG00000078618.15	NRD1	chr1	-	52257717	52257770	52257249	52257333	52258048	52258096	53770	30	101	62	12	63	66	32	91	135	16	7	4	7	0	3	5	2	5	6	2	12	114	55	37	151	55	61	52	68	43	72	19	76	29	123	38	0	0
81758	ENSG00000105402.3	NAPA	chr19	-	48006649	48006759	48003889	48004006	48018099	48018283	81758	43	36	27	33	8	40	19	25	60	36	11	5	9	11	2	4	4	3	1	4	37	53	66	19	31	21	44	30	32	29	66	43	58	64	56	12	3	2
84572	ENSG00000134308.9	YWHAQ	chr2	-	9728293	9728457	9727542	9727638	9731520	9731644	84572	756	810	747	1815	455	1339	599	1313	556	539	15	5	6	26	1	69	15	55	1	17	433	1128	1044	477	321	964	809	431	824	485	1441	739	1372	660	1089	1297	8	3
9497	ENSG00000132024.13	CC2D1A	chr19	+	14030630	14030764	14029942	14030015	14031369	14031481	9497	3	10	11	1	6	5	5	4	17	3	0	3	3	0	1	1	3	0	2	2	6	29	20	2	15	5	14	6	12	2	16	13	11	3	22	3	1	0
114901	ENSG00000112159.7	MDN1	chr6	-	90398291	90398527	90397796	90397892	90399588	90399862	114901	24	30	26	58	3	9	8	49	4	8	3	4	1	6	0	0	1	2	0	0	12	60	18	4	5	7	12	13	7	22	10	15	24	37	19	77	0	3
85818	ENSG00000101452.10	DHX35	chr20	+	37657060	37657142	37650483	37650578	37659346	37659418	85818	7	3	2	13	4	5	6	7	2	2	0	1	2	1	1	0	1	0	0	1	11	2	7	16	5	3	7	7	1	9	4	4	5	5	4	4	1	1
144399	ENSG00000158555.10	GDPD5	chr11	-	75190288	75190533	75188663	75188840	75201281	75201365	144399	3	3	5	5	2	3	3	1	2	6	0	1	0	0	2	0	0	1	0	2	1	2	11	4	1	5	6	3	11	4	7	1	9	15	4	2	0	3
76069	ENSG00000121879.3	PIK3CA	chr3	+	178936983	178937065	178935997	178936122	178937358	178937523	76069	171	64	105	142	115	94	150	311	20	62	1	2	0	8	0	4	3	26	0	1	27	109	63	44	17	45	41	68	40	99	100	133	65	151	59	305	0	0
80910	ENSG00000130038.5	EFCAB4B	chr12	-	3753760	3753806	3750897	3751004	3757707	3757779	80910	7	4	20	11	23	13	2	26	12	3	1	0	2	2	1	0	1	2	1	0	16	41	21	8	5	5	16	9	9	11	24	6	37	7	36	5	4	3
90321	ENSG00000176853.11	FAM91A1	chr8	+	124817506	124817579	124812011	124812125	124818319	124818469	90321	121	94	77	222	37	104	49	180	10	38	1	4	8	6	1	2	1	3	0	1	46	122	145	33	28	45	32	84	29	161	62	72	50	69	23	87	1	1
102277	ENSG00000131373.10	HACL1	chr3	-	15628031	15628109	15624383	15624496	15631046	15631119	102277	25	9	9	12	6	9	2	17	4	8	2	2	3	2	0	6	1	2	0	0	7	17	15	5	6	5	6	2	3	12	9	16	20	8	9	12	0	3
49590	ENSG00000154930.10	ACSS1	chr20	-	24993447	24993575	24993236	24993300	24994171	24994298	49590	35	58	44	17	52	67	36	17	72	23	3	3	13	4	22	3	8	3	9	4	12	126	70	28	180	37	70	27	26	71	59	25	47	62	76	41	1	3
132169	ENSG00000075856.7	SART3	chr12	-	108929134	108929244	108924980	108925057	108930289	108930348	132169	18	18	11	36	4	34	5	21	1	21	7	2	7	4	0	2	0	3	0	4	15	12	22	14	11	10	24	4	4	20	13	20	16	40	16	52	0	0
111421	ENSG00000159363.13	ATP13A2	chr1	-	17330826	17330906	17328790	17328868	17331186	17331316	111421	14	18	54	15	5	1	16	3	18	1	6	0	12	1	1	0	2	0	0	0	11	59	53	4	14	32	23	9	17	5	20	5	38	5	25	4	1	0
130605	ENSG00000161526.10	SAP30BP	chr17	+	73701690	73701773	73700835	73700894	73702087	73702172	130605	54	24	18	112	22	7	14	25	13	23	268	133	182	296	83	146	114	294	45	124	37	36	32	122	11	12	18	47	29	33	36	64	50	21	6	5	116	118
143199	ENSG00000108010.7	GLRX3	chr10	+	131973260	131973353	131973130	131973170	131977605	131977684	143199	135	150	60	413	31	76	46	123	82	62	5	0	6	12	1	1	1	2	1	1	126	70	90	104	137	86	101	84	84	45	83	107	126	81	138	117	1	0
76164	ENSG00000012660.9	ELOVL5	chr6	-	53152659	53152740	53140976	53141054	53156573	53156761	76164	4	10	4	9	1	2	10	6	2	2	23	42	16	75	8	50	9	39	7	18	1	3	9	1	1	1	2	2	2	3	4	6	3	3	2	4	12	41
21613	ENSG00000054267.16	ARID4B	chr1	-	235323825	235323962	235318195	235318427	235324207	235324382	21613	183	124	121	388	59	182	103	383	57	108	3	5	2	18	1	7	4	13	0	6	225	125	155	127	66	156	82	87	91	126	115	190	177	189	156	234	3	1
128432	ENSG00000149182.10	ARFGAP2	chr11	-	47195309	47195466	47194976	47195033	47196565	47196649	128432	23	34	33	33	33	29	44	15	21	33	6	2	1	1	0	3	2	2	0	5	16	52	45	22	28	20	22	70	34	80	30	45	42	26	37	9	0	1
102093	ENSG00000205323.4	SARNP	chr12	-	56194637	56194684	56194345	56194413	56197412	56197512	102093	323	165	281	440	59	177	177	409	68	150	3	2	9	10	0	13	1	5	0	4	189	159	282	183	145	168	153	106	136	181	184	266	181	161	167	389	0	0
65899	ENSG00000213782.3	DDX47	chr12	+	12974588	12974660	12967064	12967158	12974898	12975017	65899	158	60	149	154	22	84	66	148	41	39	17	3	51	24	6	8	18	38	8	10	81	84	85	53	23	96	45	49	81	33	113	147	74	65	36	243	7	3
33199	ENSG00000143222.7	UFC1	chr1	+	161127043	161127107	161126739	161126807	161127406	161127483	33199	203	211	222	198	108	286	143	344	306	143	47	21	49	31	15	23	31	40	27	32	300	320	152	114	264	186	116	92	238	178	334	177	302	236	341	370	27	21
31624	ENSG00000164597.9	COG5	chr7	-	106876894	106877132	106871059	106871136	106888840	106888944	31624	7	16	8	21	4	11	5	28	14	4	0	6	2	3	4	2	0	1	0	0	6	24	10	4	17	11	6	4	6	21	16	6	8	32	34	6	0	1
64617	ENSG00000017483.10	SLC38A5	chrX	-	48320103	48320183	48319034	48319150	48320392	48320530	64617	25	19	6	6	1	7	0	8	24	4	10	7	0	0	1	0	1	6	2	3	5	13	9	10	18	23	23	15	19	5	17	6	11	9	17	8	0	0
103166	ENSG00000234741.3	GAS5	chr1	-	173833621	173833644	173833394	173833442	173834608	173834685	103166	106	49	114	71	30	72	33	134	201	46	9	4	15	11	1	4	4	7	10	4	122	63	39	50	48	104	47	77	91	58	68	50	115	56	173	103	4	2
59549	ENSG00000070756.9	PABPC1	chr8	-	101717153	101717257	101716524	101716618	101717816	101717901	59549	1615	1879	1511	680	937	1255	839	957	1002	1355	42	28	48	16	20	6	15	19	12	26	1423	1975	3470	1495	724	1329	1562	2367	1669	1134	1269	917	2161	2490	1246	857	27	34
26901	ENSG00000077097.9	TOP2B	chr3	-	25659908	25660000	25656921	25657077	25660144	25660340	26901	484	188	225	442	615	190	176	496	270	166	34	9	39	50	124	42	31	74	20	18	261	403	397	165	258	68	343	213	90	375	530	207	439	240	525	779	13	25
85813	ENSG00000101452.10	DHX35	chr20	+	37653872	37654002	37650515	37650578	37659346	37659418	85813	4	6	5	12	4	4	5	10	1	4	0	1	2	1	1	0	1	0	0	1	5	2	5	7	1	3	1	5	2	11	5	7	2	10	4	11	1	1
109158	ENSG00000112659.9	CUL9	chr6	+	43167003	43167109	43166346	43166593	43167666	43167894	109158	19	24	15	2	13	19	6	14	6	5	3	9	0	2	0	1	3	2	0	4	0	27	21	3	16	8	8	5	14	10	17	8	24	20	10	6	1	0
12328	ENSG00000123146.15	CD97	chr19	+	14508700	14508747	14508291	14508616	14508873	14508951	12328	241	218	144	156	112	675	256	88	16	410	15	0	0	3	0	0	0	2	2	0	168	1212	597	212	61	470	331	292	207	85	536	624	803	362	95	88	0	1
139540	ENSG00000126214.16	KLC1	chr14	+	104153417	104153548	104145720	104145882	104166991	104167064	139540	20	29	7	45	29	36	7	10	13	7	3	8	1	12	5	2	1	1	4	5	3	34	10	27	60	12	37	12	9	6	13	20	15	23	18	4	2	6
62936	ENSG00000182718.12	ANXA2	chr15	-	60688349	60688626	60678226	60678285	60689456	60689537	62936	168	22	19	119	3	21	17	60	2	8	2	4	0	6	0	4	0	0	0	0	37	41	110	70	4	71	59	17	27	2	56	83	196	16	10	31	2	8
49448	ENSG00000032219.14	ARID4A	chr14	+	58813737	58813835	58813128	58813223	58814364	58814596	49448	37	19	51	118	19	44	32	86	3	32	2	2	5	16	2	6	5	14	1	0	12	37	48	26	21	24	13	32	29	49	55	42	54	45	22	94	0	0
52014	ENSG00000127603.19	MACF1	chr1	+	39893126	39893286	39889699	39889866	39893632	39893959	52014	83	38	43	120	33	77	36	162	21	31	6	1	3	4	2	1	2	6	1	2	13	249	93	8	38	37	45	17	9	94	58	109	104	65	56	79	0	4
81691	ENSG00000026297.11	RNASET2	chr6	-	167368982	167369115	167365975	167366036	167369584	167370099	81691	5	9	2	10	22	6	23	5	3	5	14	48	57	17	48	20	45	39	62	27	2	18	12	0	2	13	10	9	6	17	5	0	8	2	3	1	7	170
47282	ENSG00000221829.5	FANCG	chr9	-	35074923	35075079	35073831	35074213	35075275	35075322	47282	12	26	28	8	14	17	15	9	38	8	5	2	3	1	0	1	1	0	2	2	2	8	30	14	10	11	38	28	25	21	6	8	26	8	32	24	3	0
106959	ENSG00000109756.4	RAPGEF2	chr4	+	160162352	160162520	160131651	160131735	160225493	160225625	106959	61	26	25	19	14	43	29	31	2	21	1	2	0	2	1	3	5	2	0	1	12	48	48	3	7	19	7	11	13	60	22	54	22	22	12	25	1	2
119325	ENSG00000123136.10	DDX39A	chr19	-	14521359	14521417	14520584	14521146	14521800	14521984	119325	10	30	10	15	37	13	33	12	9	21	510	312	300	207	285	158	198	246	137	326	10	21	27	28	14	3	21	22	21	56	23	67	17	14	10	10	221	106
64666	ENSG00000164615.3	CAMLG	chr5	+	134079676	134079742	134076752	134077213	134086448	134087847	64666	53	37	66	87	18	20	25	80	17	24	18	13	49	31	4	10	10	47	13	11	44	58	39	28	11	43	27	34	79	40	72	20	67	67	42	129	7	5
16916	ENSG00000068724.11	TTC7A	chr2	+	47233779	47233863	47233060	47233198	47238469	47238574	16916	114	179	201	64	87	260	84	129	117	139	13	11	32	2	14	4	5	6	3	14	151	244	273	39	372	66	160	52	78	157	347	136	172	177	324	118	9	3
56529	ENSG00000011260.9	UTP18	chr17	+	49374325	49374364	49371263	49371406	49375142	49375239	56529	95	85	135	168	88	50	50	72	72	75	2	0	19	2	0	0	1	2	2	2	115	51	62	106	53	58	122	82	78	58	69	105	76	81	74	188	2	0
100110	ENSG00000148248.9	SURF4	chr9	-	136231715	136231902	136230430	136230635	136232860	136232904	100110	170	328	205	187	75	267	139	130	50	177	4	7	5	3	2	2	4	0	3	8	217	231	176	83	64	149	173	95	130	189	247	270	157	387	142	100	15	10
109028	ENSG00000165671.14	NSD1	chr5	+	176710787	176710929	176707565	176707835	176715819	176715926	109028	15	13	15	16	19	25	4	27	12	9	1	1	1	0	2	1	0	4	3	0	11	45	31	7	17	24	9	18	24	15	27	7	19	26	27	10	0	2
115417	ENSG00000140848.12	CPNE2	chr16	+	57171060	57171194	57161760	57161815	57179996	57180233	115417	27	103	17	27	139	173	58	53	60	44	4	9	1	5	9	15	11	7	0	10	13	242	81	23	126	26	64	40	103	125	47	59	38	48	64	25	0	2
68898	ENSG00000141002.14	TCF25	chr16	+	89970525	89971504	89965174	89965280	89972601	89972692	68898	232	225	102	194	119	106	79	101	103	162	8	0	0	6	1	0	0	2	0	2	151	222	207	77	173	38	219	95	97	213	192	172	86	297	108	92	3	0
150004	ENSG00000196199.9	MPHOSPH8	chr13	+	20244979	20245104	20244375	20244503	20245345	20245429	150004	1	9	0	14	2	3	2	9	5	0	4	11	10	17	6	9	2	10	7	3	0	1	1	0	4	0	1	0	1	0	2	3	0	5	3	2	4	6
11908	ENSG00000166226.8	CCT2	chr12	+	69991417	69991546	69990935	69991055	69991747	69991851	11908	740	527	485	862	156	592	296	992	280	469	38	7	58	10	3	1	9	60	28	9	464	360	527	307	196	365	365	186	352	314	551	774	515	373	473	911	15	2
13769	ENSG00000068793.13	CYFIP1	chr15	+	22999338	22999577	22998423	22998518	23000095	23000243	13769	41	83	40	68	130	67	38	37	30	10	3	2	1	1	2	1	1	0	0	0	478	84	50	47	44	17	44	32	37	45	503	45	33	36	50	27	16	3
148309	ENSG00000141510.11	TP53	chr17	-	7576524	7576584	7573926	7574033	7576852	7576926	148309	3	7	3	6	2	4	4	6	4	12	2	25	2	19	1	25	6	14	26	4	2	1	2	0	5	0	1	2	1	1	5	2	1	3	1	8	14	12
142687	ENSG00000107862.4	GBF1	chr10	+	104119026	104119192	104118262	104118486	104119940	104120152	142687	32	88	40	40	25	77	33	27	7	39	2	1	4	4	0	0	0	2	2	4	21	57	58	12	27	27	27	8	14	38	33	93	37	42	16	23	0	0
97486	ENSG00000123983.9	ACSL3	chr2	+	223793579	223793654	223789173	223789313	223795338	223795530	97486	48	84	69	54	18	53	29	86	7	29	2	1	2	2	0	5	5	5	0	4	43	44	45	22	18	55	27	17	21	36	21	70	30	51	15	42	0	0
134903	ENSG00000137815.10	RTF1	chr15	+	41771300	41771396	41770745	41770823	41772411	41772523	134903	152	130	128	198	64	114	77	156	33	101	14	7	3	6	2	5	0	7	0	3	72	86	187	71	51	99	73	63	69	133	104	180	110	121	77	144	0	3
88324	ENSG00000143093.10	STRIP1	chr1	+	110592081	110592182	110590393	110590491	110592964	110593031	88324	47	66	40	27	62	41	42	56	33	40	1	3	4	10	0	5	3	4	1	2	18	33	56	36	21	13	34	21	23	41	28	57	24	47	26	21	1	0
42835	ENSG00000164548.6	TRA2A	chr7	-	23561972	23562051	23561325	23561459	23571407	23571642	42835	159	115	225	156	67	145	71	399	25	72	42	12	18	47	28	66	42	39	21	22	37	127	102	20	19	53	44	31	25	56	92	140	97	88	36	304	62	75
42848	ENSG00000164548.6	TRA2A	chr7	-	23561750	23562051	23561325	23561459	23571407	23571595	42848	818	432	779	724	225	404	239	1929	93	168	42	12	18	47	28	66	42	39	21	22	133	435	603	65	81	144	110	147	72	356	322	621	339	301	118	1484	62	75
85992	ENSG00000104320.9	NBN	chr8	-	90993602	90993751	90992961	90993121	90994949	90995083	85992	12	18	12	69	3	31	10	21	1	7	1	0	1	4	0	1	2	1	0	1	8	20	27	10	15	24	6	5	7	20	15	21	22	28	15	32	1	5
89961	ENSG00000186716.15	BCR	chr22	+	23632525	23632600	23631703	23631808	23634727	23634825	89961	102	124	255	45	97	221	59	115	255	128	14	0	30	0	19	1	13	1	9	2	191	128	178	36	65	125	114	96	127	141	453	66	290	99	423	133	11	0
50658	ENSG00000165006.9	UBAP1	chr9	+	34220905	34220946	34179010	34179238	34234213	34234338	50658	53	55	98	69	17	47	37	129	4	39	4	0	16	3	3	3	3	6	1	7	14	23	51	22	4	66	20	33	53	49	23	95	69	20	46	66	0	0
59562	ENSG00000070756.9	PABPC1	chr8	-	101717153	101717284	101716524	101716618	101717816	101717901	59562	3337	3990	3066	1485	1863	2685	1688	2101	1937	2718	42	28	48	16	20	6	15	19	12	26	2899	4104	7450	2882	1490	2729	3121	4783	3263	2302	2624	2005	4374	5142	2553	1818	27	34
123568	ENSG00000099331.9	MYO9B	chr19	+	17321141	17321189	17320394	17320518	17321523	17321657	123568	7	7	1	1	5	1	7	14	52	2	42	74	68	61	54	38	47	19	45	50	17	1	1	6	0	7	1	7	2	2	2	4	1	2	4	2	38	81
78263	ENSG00000171827.6	ZNF570	chr19	+	37961205	37961289	37960378	37960459	37966782	37966909	78263	17	15	13	43	4	13	21	8	1	12	2	1	2	7	0	1	0	5	0	0	3	9	10	7	3	10	5	5	8	9	2	24	15	11	4	28	0	0
131285	ENSG00000100417.7	PMM1	chr22	-	41980284	41980376	41979962	41980062	41980530	41980607	131285	6	14	1	1	1	13	1	2	6	12	1	7	2	2	1	1	0	0	1	3	2	1	1	11	15	8	5	5	11	8	7	11	2	7	17	8	0	0
36817	ENSG00000079805.12	DNM2	chr19	+	10904395	10904531	10897239	10897382	10906047	10906115	36817	306	306	178	116	104	277	278	172	270	154	3	6	4	5	1	2	4	5	0	5	124	430	538	112	138	198	292	81	199	248	237	270	300	362	361	75	0	1
36989	ENSG00000130164.7	LDLR	chr19	+	11230767	11230909	11227534	11227674	11233849	11234020	36989	33	15	16	12	8	58	32	4	2	58	0	0	0	1	1	2	3	0	0	2	3	227	81	8	20	172	27	5	51	12	28	58	108	32	9	11	0	7
77984	ENSG00000239998.1	LILRA2	chr19	+	55085542	55085578	55084386	55084902	55086197	55086377	77984	1	2	0	0	0	3	0	0	1	3	18	6	7	6	9	9	4	3	1	6	0	2	1	1	1	2	4	2	1	2	2	0	2	2	6	1	1	13
120063	ENSG00000131591.13	C1orf159	chr1	-	1019294	1019466	1017204	1018367	1019732	1019763	120063	8	8	23	12	17	7	9	18	17	14	4	0	4	1	1	1	1	2	2	0	5	13	17	6	8	1	17	9	13	10	13	4	35	5	11	3	1	0
2235	ENSG00000204120.10	GIGYF2	chr2	+	233710441	233710596	233709078	233709284	233712057	233712281	2235	31	31	58	63	57	14	30	65	24	21	0	3	3	1	3	1	0	5	0	2	18	84	27	16	22	21	13	25	18	59	34	16	23	34	20	43	0	1
90016	ENSG00000114686.4	MRPL3	chr3	-	131220687	131220768	131220374	131220559	131221573	131221827	90016	0	1	4	7	2	0	1	1	6	4	12	7	20	33	6	3	7	20	23	16	1	3	1	1	0	2	0	1	0	3	2	1	1	0	2	2	16	28
16265	ENSG00000115875.14	SRSF7	chr2	-	38976039	38976488	38975720	38975795	38976670	38976847	16265	1494	1551	1988	2023	544	1934	691	4151	1204	837	217	139	89	528	78	114	107	87	70	73	285	967	1309	261	393	1050	473	327	634	1232	708	2427	928	1082	656	3485	158	256
101482	ENSG00000009307.11	CSDE1	chr1	-	115272878	115273043	115269603	115269711	115275224	115275437	101482	682	424	530	1090	201	696	392	1006	198	374	81	31	56	128	39	35	72	126	24	51	403	442	471	294	216	397	298	287	299	500	489	627	552	680	495	920	22	32
118812	ENSG00000066027.7	PPP2R5A	chr1	+	212521730	212521839	212520688	212520748	212529967	212530018	118812	37	4	32	50	5	16	10	75	4	6	3	1	9	2	1	0	4	15	0	1	8	16	41	7	7	13	8	10	6	26	16	22	27	31	18	24	1	0
33195	ENSG00000143222.7	UFC1	chr1	+	161127910	161128001	161126739	161126807	161128201	161128646	33195	77	74	79	62	48	112	53	137	144	41	16	5	15	7	7	8	12	13	7	6	138	136	64	42	127	76	63	55	114	58	138	51	115	120	159	149	5	6
80704	ENSG00000152795.13	HNRNPDL	chr4	-	83349430	83349599	83348585	83348717	83350400	83351019	80704	1944	1409	1568	2305	552	918	842	2724	868	1060	26	11	18	10	1	4	8	35	11	3	815	1799	1649	469	563	1096	1204	684	930	1213	1467	1942	1389	673	1154	2134	3	9
1096	ENSG00000239521.3	GATS	chr7	-	99821192	99821321	99820219	99820343	99821504	99821698	1096	45	104	15	27	24	30	41	52	40	26	8	6	5	2	4	4	9	9	1	2	13	14	84	25	37	24	39	43	46	121	26	40	46	71	35	24	0	0
40427	ENSG00000136717.10	BIN1	chr2	-	127815048	127815177	127805602	127806209	127816586	127816731	40427	10	17	2	9	2	7	4	4	16	1	3	0	0	1	1	1	0	1	0	2	11	36	19	2	20	7	29	4	5	7	23	23	9	2	18	3	6	7
12770	ENSG00000184922.9	FMNL1	chr17	+	43312198	43312216	43311438	43311567	43313502	43313611	12770	3	3	1	4	2	6	1	4	2	7	49	126	54	177	36	93	63	30	51	187	12	6	4	24	14	5	13	3	11	7	6	1	2	10	4	1	83	132
51725	ENSG00000034152.14	MAP2K3	chr17	+	21207737	21207865	21205454	21205571	21215453	21215593	51725	128	178	109	45	29	69	37	65	9	73	0	4	2	0	0	10	0	11	0	3	327	54	72	66	19	122	47	26	52	20	241	166	51	73	40	33	0	0
53022	ENSG00000126749.10	EMG1	chr12	+	7084390	7084540	7084251	7084310	7084857	7085065	53022	31	59	34	67	23	46	35	23	47	40	0	3	0	2	1	0	0	1	3	2	132	49	21	70	76	32	47	35	37	48	45	53	47	79	78	63	20	1
52716	ENSG00000198589.6	LRBA	chr4	-	151199004	151199156	151185810	151186964	151203601	151203798	52716	66	19	8	24	20	23	13	31	41	7	3	0	2	0	1	1	0	5	0	0	15	23	17	22	27	23	44	29	22	21	14	8	15	32	19	27	1	2
7313	ENSG00000143815.10	LBR	chr1	-	225599038	225599142	225597992	225598118	225600155	225600347	7313	59	69	121	122	28	137	47	110	23	34	9	5	10	5	7	1	6	18	4	1	22	49	57	26	88	94	72	31	34	34	60	77	60	153	82	142	0	3
116012	ENSG00000108840.11	HDAC5	chr17	-	42169748	42169895	42169067	42169199	42170043	42170174	116012	193	101	225	47	81	117	103	205	45	69	5	4	3	0	0	4	3	6	0	0	44	144	129	31	22	46	90	53	76	131	112	177	147	59	82	68	1	0
6271	ENSG00000138795.5	LEF1	chr4	-	108984778	108984819	108968700	108969907	108985491	108985540	6271	35	126	227	79	296	143	103	21	91	55	2	10	2	11	4	13	3	1	5	7	124	364	80	113	155	87	116	101	105	128	263	76	104	139	457	53	8	15
114443	ENSG00000161638.6	ITGA5	chr12	-	54796766	54796834	54795963	54796114	54796970	54797108	114443	95	154	147	117	299	149	95	64	22	52	5	7	18	2	21	4	8	0	2	7	26	143	143	106	83	73	228	61	48	143	137	151	221	251	66	26	1	0
60984	ENSG00000164941.9	INTS8	chr8	+	95886779	95886830	95885601	95885705	95888301	95888375	60984	3	17	11	31	2	7	4	8	22	6	2	1	3	2	4	0	3	3	1	1	16	15	19	28	47	11	12	31	8	8	11	3	25	18	57	18	3	1
12711	ENSG00000101220.13	C20orf27	chr20	-	3735043	3735166	3734154	3734805	3736115	3736254	12711	10	7	41	7	5	5	10	17	62	6	0	1	2	0	0	0	1	1	2	0	15	76	42	44	27	97	86	145	116	38	59	5	186	9	107	15	1	4
88336	ENSG00000143093.10	STRIP1	chr1	+	110582016	110582137	110581793	110581928	110583256	110583325	88336	31	46	35	46	36	35	28	45	14	34	5	2	7	4	6	4	5	4	1	4	13	31	55	28	25	20	48	26	26	74	30	43	19	58	17	18	1	3
26979	ENSG00000075711.16	DLG1	chr3	-	196803456	196803556	196796089	196796131	196807921	196807988	26979	7	17	17	31	5	18	5	21	9	2	0	4	2	4	2	2	0	4	0	2	2	21	17	5	16	6	10	2	15	13	13	8	9	10	21	9	0	4
103548	ENSG00000180776.11	ZDHHC20	chr13	-	21974511	21974632	21965860	21965993	21987790	21987911	103548	25	15	11	84	1	21	9	59	1	10	3	0	5	4	0	2	3	5	0	1	4	20	41	5	2	5	4	2	3	15	34	24	19	32	7	63	0	0
148991	ENSG00000103549.17	RNF40	chr16	+	30776258	30776380	30775499	30775706	30776501	30776648	148991	108	119	72	67	52	85	65	47	44	73	3	2	4	2	4	0	2	3	0	2	95	86	180	28	45	29	70	23	47	119	145	174	106	77	85	79	0	0
16281	ENSG00000115875.14	SRSF7	chr2	-	38976039	38976315	38975720	38975795	38976670	38976847	16281	724	740	1004	979	281	879	327	1897	587	423	217	139	89	528	78	114	107	87	70	73	133	470	601	124	178	493	230	149	304	579	341	1141	434	520	305	1708	158	256
20429	ENSG00000007168.8	PAFAH1B1	chr17	+	2568665	2568750	2541392	2541614	2570285	2570339	20429	119	78	35	325	12	127	42	123	15	67	0	0	0	10	0	5	2	8	0	2	73	81	140	35	23	26	24	19	18	67	79	177	70	146	51	157	0	0
96509	ENSG00000119689.10	DLST	chr14	+	75349293	75349327	75348624	75348719	75352288	75352337	96509	28	17	35	52	23	40	32	30	15	22	3	5	2	5	1	7	1	3	1	2	14	61	39	38	13	36	31	29	54	49	47	27	43	28	24	21	1	3
76057	ENSG00000121879.3	PIK3CA	chr3	+	178942487	178942609	178941868	178941975	178943749	178943828	76057	286	76	140	239	208	142	184	609	29	83	0	0	0	5	9	0	6	14	0	0	74	173	123	76	35	46	79	129	36	229	191	186	93	205	80	465	0	0
113436	ENSG00000142168.10	SOD1	chr21	+	33036102	33036199	33031934	33032154	33039570	33039654	113436	104	221	179	869	54	120	128	125	203	92	5	10	9	32	2	9	10	7	1	16	112	183	579	273	176	435	439	339	342	154	259	135	248	205	368	218	4	1
89642	ENSG00000115020.12	PIKFYVE	chr2	+	209166965	209167077	209165660	209165818	209168894	209169042	89642	18	42	25	67	10	62	22	28	3	15	1	2	1	10	1	1	1	1	1	0	14	101	28	2	21	24	16	9	15	38	32	24	20	52	16	30	0	1
132443	ENSG00000198730.3	CTR9	chr11	+	10787948	10788037	10786094	10786278	10789352	10789538	132443	150	66	57	95	8	80	26	150	9	31	5	2	3	4	0	5	3	10	0	6	37	46	93	12	28	45	37	14	26	19	31	101	73	115	12	99	0	0
30599	ENSG00000110711.5	AIP	chr11	+	67256737	67256926	67254476	67254656	67257508	67257685	30599	83	126	143	146	107	122	77	119	182	152	6	2	6	2	2	1	0	1	2	4	109	136	81	99	146	82	119	96	156	113	150	127	120	95	223	164	14	4
114114	ENSG00000232956.4	SNHG15	chr7	-	45025480	45025696	45023955	45024025	45026123	45026268	114114	78	148	115	226	38	76	75	115	64	131	2	10	0	0	0	0	0	0	11	1	79	94	101	109	16	134	114	38	71	79	106	176	95	49	50	97	0	0
85919	ENSG00000087470.13	DNM1L	chr12	+	32891197	32891230	32890038	32890095	32892997	32893174	85919	71	27	13	83	5	21	15	30	10	26	19	20	5	48	1	23	7	43	3	10	12	37	29	15	16	25	22	9	11	27	42	40	25	27	28	37	2	2
124748	ENSG00000130119.11	GNL3L	chrX	+	54570655	54570759	54569639	54569775	54574661	54574806	124748	7	20	7	42	5	14	11	29	6	7	3	0	0	4	1	0	2	5	0	1	2	32	14	6	10	16	18	11	11	16	23	13	5	29	7	15	0	3
102813	ENSG00000144895.7	EIF2A	chr3	+	150289744	150290316	150285962	150286079	150293435	150293549	102813	705	568	794	915	289	541	356	1152	490	521	3	4	11	7	5	2	8	4	11	3	307	672	248	257	292	595	297	310	436	630	710	625	1003	613	668	1099	1	2
114355	ENSG00000141759.10	TXNL4A	chr18	-	77746601	77746750	77737597	77737701	77748239	77748502	114355	40	39	19	40	28	30	20	30	28	20	26	32	23	30	9	23	16	21	48	28	26	26	20	18	20	18	23	33	14	34	23	21	18	20	28	23	19	57
122372	ENSG00000135597.14	REPS1	chr6	-	139238691	139238761	139236994	139237113	139241351	139241453	122372	36	21	13	24	14	42	15	19	33	11	4	1	2	3	0	7	2	7	0	1	40	33	24	15	29	11	21	13	12	21	17	30	15	20	13	23	0	0
11614	ENSG00000185917.9	SETD4	chr21	-	37420605	37420694	37417879	37418309	37425880	37425918	11614	14	22	8	37	12	26	13	18	12	15	1	0	1	7	0	3	1	1	3	1	26	17	77	21	10	14	17	15	11	29	15	17	16	13	12	18	0	2
129289	ENSG00000105197.6	TIMM50	chr19	+	39973524	39973556	39972522	39972673	39973774	39973796	129289	34	63	38	49	13	24	21	32	41	27	2	7	8	3	1	1	7	1	4	4	30	45	60	20	23	57	48	13	32	20	37	49	47	40	57	26	0	1
137597	ENSG00000126581.8	BECN1	chr17	-	40965965	40966026	40962877	40962946	40966541	40966691	137597	2	9	1	9	5	13	7	4	6	4	18	22	18	97	32	26	27	21	17	38	15	8	11	22	21	10	17	8	13	12	7	4	12	20	21	1	49	16
25008	ENSG00000129625.8	REEP5	chr5	-	112228146	112228514	112213781	112214532	112238076	112238215	25008	4	6	3	22	1	20	5	16	7	1	0	2	3	1	3	0	1	0	2	0	3	11	4	4	7	6	4	4	3	6	3	12	2	12	4	22	2	1
28771	ENSG00000198252.7	STYX	chr14	+	53223268	53223329	53217400	53217498	53224036	53224073	28771	6	6	0	14	1	6	2	8	1	2	2	1	3	5	0	1	0	1	1	2	2	4	4	3	5	3	3	3	3	2	3	6	6	14	14	5	0	2
128434	ENSG00000149182.10	ARFGAP2	chr11	-	47195309	47195433	47194976	47195033	47196565	47196649	128434	21	33	31	35	32	29	44	15	24	31	6	2	1	1	0	3	2	2	0	5	16	46	44	21	27	19	20	69	33	74	30	39	41	24	39	8	0	1
81681	ENSG00000026297.11	RNASET2	chr6	-	167356506	167357297	167352382	167352496	167360169	167360227	81681	75	84	186	31	409	195	196	98	142	36	2	1	2	0	6	1	1	1	2	1	26	535	207	100	207	167	158	278	144	494	71	53	118	153	104	33	0	0
48992	ENSG00000085514.11	PILRA	chr7	+	99987510	99987729	99971666	99972056	99995501	99995535	48992	4	17	3	11	10	7	4	3	7	6	0	0	0	1	0	0	0	0	2	0	18	23	6	4	32	6	8	22	6	9	30	13	9	6	2	7	2	4
128089	ENSG00000135108.10	FBXO21	chr12	-	117610275	117610412	117604702	117604882	117612009	117612146	128089	31	31	29	126	7	50	27	85	3	25	2	0	1	2	1	1	1	0	0	3	22	36	31	11	7	58	26	12	6	26	37	58	36	65	34	111	0	1
131651	ENSG00000135596.13	MICAL1	chr6	-	109771502	109771760	109767898	109767975	109772802	109772903	131651	136	138	217	142	400	128	191	58	91	65	7	8	3	14	8	2	4	2	0	4	37	309	676	196	304	120	309	270	175	80	193	56	318	50	234	60	8	4
132091	ENSG00000185104.15	FAF1	chr1	-	50917464	50917865	50906947	50907195	50941135	50941351	132091	10	9	23	1	9	2	5	13	10	5	15	11	33	4	15	12	13	20	36	9	8	13	5	2	1	2	3	7	6	12	13	9	9	2	5	27	26	24
48916	ENSG00000142002.12	DPP9	chr19	-	4722206	4722316	4719862	4719953	4722510	4722563	48916	2	1	0	4	0	4	1	1	1	3	8	25	17	13	1	11	7	13	8	12	5	5	6	1	3	2	4	2	1	8	3	7	4	3	2	0	5	19
101481	ENSG00000009307.11	CSDE1	chr1	-	115272878	115273043	115269603	115269711	115273128	115273269	101481	968	615	770	1551	274	1015	530	1388	273	540	16	3	23	20	9	3	6	15	4	8	537	638	684	422	315	570	424	422	413	694	673	940	810	967	696	1354	8	4
71058	ENSG00000132604.6	TERF2	chr16	-	69406171	69406258	69402278	69402385	69418482	69418613	71058	17	34	13	30	7	48	23	13	10	36	1	2	0	6	0	4	2	3	0	5	17	54	25	8	14	11	30	15	32	38	34	34	63	18	40	22	0	1
90464	ENSG00000138796.11	HADH	chr4	+	108949094	108949225	108948667	108948916	108954331	108954448	90464	7	7	13	4	24	7	7	16	7	0	7	4	17	8	5	15	8	38	40	5	5	11	5	4	2	1	1	6	3	4	3	8	4	4	5	11	8	22
25120	ENSG00000116489.8	CAPZA1	chr1	+	113196219	113196283	113192039	113192091	113197086	113197293	25120	122	83	38	650	19	248	62	150	7	105	5	0	6	3	0	11	2	17	0	4	99	72	110	62	75	84	85	24	17	63	110	106	58	357	47	382	1	1
115525	ENSG00000137076.14	TLN1	chr9	-	35722857	35722918	35722115	35722220	35723948	35724076	115525	14	74	18	34	7	81	20	18	11	11	3	4	2	1	1	5	2	1	0	1	3	63	41	7	22	46	45	14	19	32	31	15	30	70	73	10	2	0
119952	ENSG00000175592.4	FOSL1	chr11	-	65664279	65664477	65661484	65661592	65667711	65667890	119952	120	53	154	28	12	39	30	65	9	37	7	4	11	0	0	0	1	1	0	2	27	73	35	18	3	151	21	30	29	13	71	268	107	16	33	32	0	2
122387	ENSG00000135597.14	REPS1	chr6	-	139233811	139234087	139232412	139232508	139235833	139235898	122387	185	97	95	99	158	133	92	165	74	72	3	1	1	4	3	1	1	6	2	0	145	148	93	78	74	64	56	77	67	131	64	152	64	66	66	138	4	0
72957	ENSG00000160695.10	VPS11	chr11	+	118940151	118940287	118938531	118938913	118940943	118941107	72957	51	34	50	49	27	52	27	49	14	22	0	1	3	3	1	2	2	2	1	3	12	55	56	10	29	28	23	26	19	43	19	72	27	65	32	42	0	1
105872	ENSG00000196352.9	CD55	chr1	+	207520476	207520601	207512741	207512762	207532890	207533022	105872	18	8	20	11	17	10	13	10	4	13	188	148	41	104	36	398	54	157	1	105	9	16	7	2	1	9	1	8	4	29	6	14	11	14	1	15	161	179
144389	ENSG00000167483.13	FAM129C	chr19	+	17660252	17660336	17654332	17654440	17662594	17662835	144389	105	40	153	13	80	14	40	97	262	8	1	1	5	0	1	0	0	3	6	0	36	44	35	12	321	19	56	31	55	22	69	11	131	7	41	63	1	0
47784	ENSG00000166471.6	TMEM41B	chr11	-	9308001	9308140	9302217	9305140	9309248	9309353	47784	43	18	39	75	44	21	24	42	16	20	2	1	7	5	1	1	1	1	0	1	23	28	47	28	8	2	16	57	17	65	24	38	20	56	6	63	1	1
121770	ENSG00000100335.8	MIEF1	chr22	+	39907292	39907443	39900207	39900539	39907853	39908031	121770	6	24	13	14	7	10	15	5	5	8	2	3	2	2	3	0	2	0	0	1	20	17	16	5	6	13	14	2	11	11	16	24	11	31	5	14	2	0
142173	ENSG00000058272.11	PPP1R12A	chr12	-	80184246	80184263	80182427	80182563	80187642	80187708	142173	42	31	13	63	6	39	20	40	8	14	3	1	2	4	0	0	5	5	1	0	5	19	33	12	9	12	24	6	4	30	29	22	11	27	22	51	0	0
18520	ENSG00000125347.9	IRF1	chr5	-	131821358	131821408	131820053	131820189	131822248	131822378	18520	24	71	119	53	62	73	83	55	20	32	13	13	28	33	5	33	22	45	3	19	24	119	99	51	101	105	151	91	158	149	142	134	125	146	36	34	5	12
21838	ENSG00000137814.5	HAUS2	chr15	+	42852979	42853068	42850395	42850488	42853467	42853600	21838	11	12	13	11	4	8	8	12	8	5	3	4	2	6	1	0	0	2	0	1	3	10	15	7	8	7	2	4	6	13	13	6	12	11	7	22	0	1
34410	ENSG00000156650.8	KAT6B	chr10	+	76741544	76744999	76738981	76739097	76748776	76748870	34410	64	45	34	65	15	57	30	112	11	24	0	1	2	2	1	1	1	4	0	0	7	52	73	7	11	73	13	19	21	52	32	61	30	31	44	64	0	0
39998	ENSG00000197603.9	C5orf42	chr5	-	37206298	37206398	37205416	37205556	37213660	37213724	39998	6	4	3	26	4	9	1	8	1	6	2	1	1	0	3	0	1	3	1	2	6	3	11	19	2	4	3	2	1	21	3	11	7	5	2	4	1	1
91638	ENSG00000196696.8	PDXDC2P	chr16	-	70010713	70011906	70010199	70010635	70011979	70012015	91638	114	74	89	109	81	24	48	51	33	30	4	4	1	7	4	2	0	3	2	0	90	80	102	44	35	6	79	35	50	56	76	74	31	92	20	68	1	0
62775	ENSG00000138668.14	HNRNPD	chr4	-	83280623	83280792	83279811	83279973	83292680	83292737	62775	1568	1216	1095	1347	493	595	788	1147	554	601	21	23	16	19	3	11	13	19	2	7	913	1217	1356	644	661	555	1435	1196	575	1406	1158	1316	1297	714	1160	1581	3	8
119990	ENSG00000162511.7	LAPTM5	chr1	-	31215302	31215396	31214486	31214563	31230505	31230667	119990	1820	1736	2179	5382	698	2408	824	929	214	1489	359	107	688	544	96	80	128	180	22	302	2393	4286	2692	1300	742	2944	1667	1612	2412	1974	2145	1687	3143	1844	2233	1814	193	290
27585	ENSG00000155329.7	ZCCHC10	chr5	-	132358532	132358598	132342450	132342612	132362188	132362241	27585	30	8	25	42	11	13	10	17	6	15	1	1	2	7	0	6	4	4	0	1	28	19	19	12	4	16	8	13	17	13	18	15	18	14	6	24	1	0
65331	ENSG00000132780.12	NASP	chr1	+	46072153	46072263	46056894	46056942	46078840	46078920	65331	277	449	315	295	70	242	139	182	107	141	3	3	0	11	0	13	6	5	0	0	80	303	325	83	84	96	313	54	121	117	220	252	390	219	259	649	0	1
106783	ENSG00000157450.11	RNF111	chr15	+	59376327	59376453	59373134	59373483	59377857	59377984	106783	7	30	3	30	7	13	4	4	2	4	1	5	2	2	0	1	1	2	0	2	12	9	11	4	10	7	12	2	4	9	8	4	3	33	14	10	0	2
87611	ENSG00000114331.8	ACAP2	chr3	-	195015924	195016029	195015447	195015540	195016436	195016621	87611	5	5	0	8	0	1	1	1	0	0	37	34	6	87	13	17	19	41	7	20	5	10	6	2	1	0	3	1	1	3	3	7	2	4	6	4	1	34
124995	ENSG00000100591.3	AHSA1	chr14	+	77928984	77929102	77928502	77928585	77930940	77931029	124995	101	191	73	588	18	519	53	135	76	101	21	19	7	35	2	63	11	20	5	12	137	101	160	119	103	112	223	65	99	86	108	117	119	253	251	250	7	4
40591	ENSG00000122490.14	PQLC1	chr18	-	77690227	77690311	77679183	77679400	77693968	77694022	40591	6	7	6	4	8	8	2	1	3	4	49	26	9	31	25	36	8	4	12	15	2	3	0	5	2	7	4	2	4	2	4	4	2	2	0	0	20	24
79199	ENSG00000171865.5	RNASEH1	chr2	-	3605264	3605433	3604378	3604494	3605722	3605922	79199	2	3	3	3	2	1	1	0	6	2	6	20	11	20	11	10	7	10	9	13	0	2	1	0	0	0	0	0	0	1	1	8	1	0	0	0	16	18
39596	ENSG00000100902.6	PSMA6	chr14	+	35782086	35782265	35779945	35780101	35783566	35783661	39596	300	304	591	908	497	556	250	423	754	215	26	9	96	86	69	13	33	29	35	17	536	897	522	1242	691	418	1185	1286	962	447	558	235	1312	256	852	442	29	10
41719	ENSG00000159593.10	NAE1	chr16	-	66850867	66850931	66850483	66850575	66851327	66851390	41719	42	44	75	208	36	44	57	54	52	16	2	0	0	13	3	4	1	2	0	0	100	61	48	70	52	42	30	50	73	49	62	27	70	75	74	61	0	0
74915	ENSG00000186283.9	TOR3A	chr1	+	179054762	179055028	179050511	179051522	179063227	179063352	74915	36	35	47	85	21	54	64	22	37	54	3	0	1	0	1	2	2	1	0	3	59	56	49	46	33	54	44	55	71	24	78	43	52	101	98	83	3	1
37338	ENSG00000206560.6	ANKRD28	chr3	-	15756084	15756163	15755033	15755148	15762421	15762634	37338	142	47	15	554	15	79	43	72	7	34	2	3	0	29	0	6	1	8	0	1	22	138	94	47	16	23	147	31	24	35	38	153	121	37	15	84	0	0
24419	ENSG00000115762.12	PLEKHB2	chr2	+	131890474	131890588	131884256	131884359	131897739	131897848	24419	10	1	5	11	0	1	1	11	1	1	1	3	2	2	1	0	0	7	0	1	2	6	2	1	2	4	2	3	1	3	4	4	3	10	1	10	0	0
138109	ENSG00000183527.7	PSMG1	chr21	-	40551849	40551912	40549360	40549497	40552210	40552362	138109	2	4	2	18	1	1	4	2	4	2	0	0	6	2	1	0	1	0	0	0	4	2	3	3	5	6	9	5	6	4	0	1	0	4	15	6	3	3
25808	ENSG00000175166.12	PSMD2	chr3	+	184020157	184020316	184019581	184019859	184020466	184020563	25808	246	252	154	346	53	223	124	157	80	195	11	4	8	7	4	2	7	3	0	8	245	149	263	126	85	76	198	86	72	136	147	408	142	301	165	141	6	0
143967	ENSG00000145495.10	MARCH6	chr5	+	10402644	10402719	10402495	10402564	10403518	10403653	143967	394	176	131	246	192	201	137	460	66	132	19	2	23	4	8	1	10	9	1	5	109	254	314	113	107	55	106	187	93	383	249	267	168	211	83	138	1	1
40395	ENSG00000129460.11	NGDN	chr14	+	23944934	23944987	23944766	23944851	23945237	23945317	40395	115	120	81	454	73	158	74	208	17	91	10	2	2	4	2	3	5	4	0	2	138	72	122	217	26	100	162	92	120	95	48	191	86	133	44	239	1	1
27933	ENSG00000138095.14	LRPPRC	chr2	-	44174869	44174914	44174395	44174509	44175260	44175338	27933	48	44	26	86	12	26	22	57	7	27	0	7	1	8	0	2	0	3	0	0	20	38	43	11	21	35	38	15	13	40	58	34	42	60	43	61	0	0
5214	ENSG00000162961.9	DPY30	chr2	-	32117060	32117203	32092877	32093561	32142994	32143106	5214	26	44	32	27	17	28	14	23	27	11	2	2	0	15	0	3	2	1	1	3	17	40	26	23	47	29	42	29	27	24	28	3	22	19	55	24	2	0
58611	ENSG00000154889.12	MPPE1	chr18	-	11886497	11886620	11885674	11885815	11886915	11887024	58611	2	3	6	2	10	4	8	8	7	2	1	1	2	0	3	1	5	3	3	2	10	12	8	6	5	3	7	3	11	6	10	2	6	8	12	1	3	3
71262	ENSG00000213614.5	HEXA	chr15	-	72645408	72645519	72643473	72643575	72647899	72647965	71262	25	42	44	25	43	55	33	36	51	14	1	1	1	0	3	2	4	3	2	2	16	89	47	19	39	30	44	60	29	60	35	23	55	40	36	29	0	1
61658	ENSG00000129007.10	CALML4	chr15	-	68489777	68489966	68483042	68486450	68497458	68497489	61658	8	34	13	19	6	14	12	9	35	3	0	0	0	1	1	0	0	0	0	0	34	46	125	16	92	13	92	12	14	5	10	9	29	22	40	11	1	4
115041	ENSG00000130592.9	LSP1	chr11	+	1902661	1902826	1874199	1874427	1904648	1904790	115041	8	11	81	55	51	7	13	19	16	39	1	0	0	2	1	0	0	0	0	1	43	440	90	88	198	210	439	76	585	92	69	6	55	59	9	16	7	3
66075	ENSG00000059758.3	CDK17	chr12	-	96692646	96692761	96691404	96691499	96694081	96694138	66075	95	93	18	117	11	53	33	147	7	41	2	2	3	2	0	3	1	8	0	3	31	37	80	41	11	116	50	19	22	39	51	110	58	154	26	95	0	0
57785	ENSG00000163346.12	PBXIP1	chr1	-	154926146	154926233	154924270	154924397	154928544	154928587	57785	29	61	36	14	62	217	58	34	29	66	2	0	1	0	0	4	0	2	2	3	75	172	115	23	127	26	77	29	66	63	125	57	125	103	101	38	9	11
130576	ENSG00000161526.10	SAP30BP	chr17	+	73699887	73699939	73698559	73698651	73700835	73700894	130576	214	101	120	273	78	85	67	169	45	91	20	15	22	47	2	34	8	91	1	9	81	100	106	186	33	84	97	72	68	109	112	179	109	76	46	54	1	5
85821	ENSG00000101452.10	DHX35	chr20	+	37657060	37657142	37653872	37654002	37659346	37659418	85821	10	5	4	19	8	10	10	10	7	6	1	2	2	2	0	0	3	8	1	1	23	7	12	24	10	6	11	13	2	13	11	6	9	7	7	9	2	1
78821	ENSG00000132823.6	OSER1	chr20	-	42831600	42831714	42825135	42826379	42835520	42835638	78821	449	171	806	237	468	423	354	711	210	167	36	12	78	12	14	18	17	44	15	11	156	382	371	72	75	283	93	295	354	486	304	401	717	170	136	568	4	15
78765	ENSG00000157216.11	SSBP3	chr1	-	54722799	54722859	54717466	54717533	54747110	54747200	78765	9	46	6	3	10	25	12	11	51	9	2	4	3	0	1	3	4	3	3	2	4	10	22	3	30	17	5	6	7	16	4	12	3	11	22	8	1	2
115914	ENSG00000115355.11	CCDC88A	chr2	-	55526974	55527055	55523393	55523659	55528341	55528413	115914	25	16	15	45	10	17	16	16	5	7	2	2	2	2	0	4	0	3	0	2	8	38	19	8	14	13	14	10	8	9	35	19	11	10	23	19	1	1
4634	ENSG00000056277.11	ZNF280C	chrX	-	129364483	129364701	129362950	129363108	129370187	129370294	4634	8	22	3	35	1	17	2	9	1	7	2	1	2	2	1	0	2	3	0	2	1	15	4	7	2	6	5	5	1	15	4	9	1	17	9	16	0	0
65118	ENSG00000134905.12	CARS2	chr13	-	111300664	111301644	111298313	111299586	111303380	111303447	65118	4	35	5	17	30	7	6	13	15	2	11	25	14	7	19	22	5	17	50	2	20	14	12	3	9	1	5	5	1	9	8	21	4	5	6	15	5	44
68305	ENSG00000135049.11	AGTPBP1	chr9	-	88203212	88203393	88201745	88201875	88204442	88204596	68305	46	27	52	63	33	39	14	77	36	28	5	4	9	6	8	0	2	7	3	1	39	60	44	22	44	33	45	35	21	62	64	22	46	54	53	132	1	2
46590	ENSG00000058799.9	YIPF1	chr1	-	54332430	54332597	54325728	54325826	54337044	54337161	46590	9	17	12	15	19	34	15	14	26	6	1	0	4	0	1	0	5	2	3	0	9	9	7	4	17	5	6	9	7	30	16	5	10	22	17	28	0	0
2743	ENSG00000169221.9	TBC1D10B	chr16	-	30376220	30376327	30371047	30371162	30380548	30381585	2743	13	29	2	10	3	22	8	3	11	17	3	3	1	1	0	0	0	0	0	3	11	30	46	12	19	10	50	15	9	12	11	19	33	17	23	2	1	2
73206	ENSG00000130755.8	GMFG	chr19	-	39825900	39825950	39823716	39823766	39826613	39826657	73206	133	84	140	145	117	159	125	110	318	70	5	8	8	9	10	5	9	6	5	8	133	257	218	361	263	152	232	282	352	208	196	50	190	90	319	85	8	5
583	ENSG00000168538.11	TRAPPC11	chr4	+	184603884	184603978	184601272	184601420	184605127	184605207	583	2	5	5	28	2	13	1	14	6	3	0	0	2	4	1	0	1	2	0	0	5	13	7	3	25	5	11	4	2	9	9	2	6	19	10	7	1	0
133409	ENSG00000166479.5	TMX3	chr18	-	66367641	66367722	66365168	66365268	66377257	66377381	133409	11	18	9	36	12	13	6	24	12	13	0	2	1	8	1	1	0	0	0	5	7	19	7	12	20	10	21	8	16	23	9	18	8	21	11	13	0	0
35755	ENSG00000101343.10	CRNKL1	chr20	-	20021329	20021410	20018992	20019094	20022209	20022269	35755	35	28	50	64	27	38	29	57	15	32	3	1	7	2	3	0	1	6	4	1	31	28	42	17	11	15	16	22	9	43	46	62	33	36	21	50	3	1
98255	ENSG00000151893.10	CACUL1	chr10	-	120488806	120488909	120467003	120467099	120489795	120489922	98255	44	30	18	90	27	35	17	47	18	17	0	2	2	3	3	1	1	7	0	0	24	27	25	17	5	49	13	55	62	60	35	38	26	25	23	73	0	1
88635	ENSG00000139636.11	LMBR1L	chr12	-	49499706	49499740	49498256	49498334	49500743	49500828	88635	19	25	9	11	3	17	10	16	2	17	2	1	0	2	0	4	0	9	0	0	4	12	21	9	13	4	12	9	4	16	10	19	19	36	7	9	0	1
40545	ENSG00000143569.14	UBAP2L	chr1	+	154241837	154241888	154241232	154241430	154242675	154243040	40545	2	3	3	2	2	0	0	2	1	1	7	19	5	8	6	10	1	9	12	5	3	6	6	0	13	3	5	3	2	4	1	2	2	1	12	2	8	9
33196	ENSG00000143222.7	UFC1	chr1	+	161127910	161128001	161127406	161127483	161128201	161128646	33196	144	150	149	113	86	198	84	271	267	69	67	50	59	69	30	54	56	73	67	72	252	224	114	74	225	135	99	107	200	115	242	105	208	207	312	273	75	49
87553	ENSG00000171159.4	C9orf16	chr9	+	130924282	130925231	130922592	130922765	130925721	130926169	87553	90	69	81	86	62	24	51	49	80	72	26	21	58	25	23	12	23	38	61	41	84	84	62	44	54	23	42	48	32	46	71	101	80	47	48	77	42	52
27992	ENSG00000115935.12	WIPF1	chr2	-	175439931	175440108	175436403	175437174	175450250	175450339	27992	201	58	29	24	18	79	59	141	53	46	4	0	3	0	3	0	3	2	15	1	58	109	84	32	37	33	35	47	21	72	65	64	83	111	23	11	1	1
57427	ENSG00000162923.10	WDR26	chr1	-	224612219	224612356	224607219	224607317	224619178	224619283	57427	167	205	82	159	32	141	117	189	21	94	6	4	6	8	0	3	4	8	0	2	51	142	183	73	42	120	63	70	60	138	97	154	111	217	98	112	0	2
94449	ENSG00000070759.12	TESK2	chr1	-	45812650	45812734	45812364	45812451	45813280	45813365	94449	3	7	7	6	3	6	3	9	11	3	3	1	6	0	0	1	2	0	2	0	5	12	11	2	6	4	9	1	9	2	3	7	6	6	9	7	1	1
97578	ENSG00000124702.13	KLHDC3	chr6	+	42985256	42985433	42984871	42985084	42985590	42985706	97578	31	57	38	69	31	56	51	37	168	31	1	2	4	3	4	0	1	1	5	2	7	102	64	29	94	79	79	28	71	105	74	19	61	95	143	37	1	0
98161	ENSG00000100814.13	CCNB1IP1	chr14	-	20785953	20786133	20784385	20784719	20793697	20793812	98161	11	14	13	45	5	5	18	11	19	14	86	57	93	92	23	33	55	69	21	60	2	6	6	16	2	2	3	11	6	23	6	17	15	7	5	13	35	56
58621	ENSG00000154889.12	MPPE1	chr18	-	11886497	11886777	11885674	11885815	11886915	11887024	58621	5	8	9	4	19	7	8	11	10	9	1	1	2	0	3	1	5	3	3	2	11	21	14	7	18	3	11	6	16	15	20	3	10	13	26	2	3	3
10030	ENSG00000185813.6	PCYT2	chr17	-	79866751	79867197	79866443	79866510	79867389	79867478	10030	8	8	13	2	14	22	8	4	18	5	3	0	2	2	0	0	0	2	2	2	3	20	29	13	46	7	17	20	27	16	17	8	25	11	47	3	3	0
119640	ENSG00000133794.13	ARNTL	chr11	+	13387046	13387139	13381891	13381971	13388211	13388329	119640	7	17	4	19	3	16	7	10	3	10	1	3	1	0	0	0	0	1	1	1	1	7	10	8	5	3	7	1	6	10	18	12	7	39	7	10	1	0
4687	ENSG00000143164.11	DCAF6	chr1	+	167985018	167985189	167973770	167974031	168007608	168007726	4687	11	14	7	10	7	9	6	22	1	6	0	1	0	3	0	1	1	2	2	0	9	12	5	0	4	11	10	8	14	15	4	5	10	4	10	14	0	2
64394	ENSG00000138434.12	SSFA2	chr2	+	182783481	182783609	182783324	182783402	182784022	182784173	64394	38	54	25	163	23	26	28	86	15	21	3	2	4	4	0	0	3	2	0	4	68	65	37	47	17	32	78	72	37	66	26	39	44	40	30	93	1	1
144366	ENSG00000167483.13	FAM129C	chr19	+	17657494	17657606	17654332	17654440	17662594	17662769	144366	89	49	211	17	117	23	79	214	361	7	1	1	5	0	1	0	0	3	6	0	50	65	71	33	472	39	148	51	63	25	109	19	181	13	61	118	1	0
27940	ENSG00000138095.14	LRPPRC	chr2	-	44123772	44123847	44121683	44121768	44126357	44126473	27940	72	50	53	73	20	39	17	36	30	26	7	8	27	22	12	1	9	13	9	21	86	45	52	68	93	40	83	38	30	56	93	32	66	63	116	64	5	6
138358	ENSG00000127084.13	FGD3	chr9	+	95794680	95794838	95792155	95792278	95795050	95795155	138358	8	7	27	8	16	1	6	15	13	7	16	15	28	14	43	37	20	17	38	18	8	6	6	3	22	4	1	9	2	10	8	10	9	13	2	5	34	19
132702	ENSG00000176225.8	RTTN	chr18	-	67672433	67672503	67671044	67671472	67684642	67684910	132702	7	15	8	11	11	3	4	12	15	4	3	2	5	1	2	0	1	4	0	2	15	8	7	6	4	4	8	9	2	11	5	2	3	6	8	11	1	0
134238	ENSG00000010256.6	UQCRC1	chr3	-	48637914	48638000	48637495	48637584	48638112	48638273	134238	34	54	46	30	20	58	27	18	162	8	16	17	28	16	35	14	23	7	18	17	83	81	96	62	162	56	121	63	112	36	135	9	73	44	223	21	39	9
5916	ENSG00000159023.14	EPB41	chr1	+	29323726	29323831	29319841	29320054	29338376	29338419	5916	23	39	26	39	13	45	8	69	23	5	2	2	2	5	2	2	1	4	0	1	4	31	42	10	33	34	29	9	26	36	28	15	18	88	28	48	0	2
6171	ENSG00000149547.10	EI24	chr11	+	125451106	125451218	125448844	125448964	125452241	125452315	6171	7	17	5	22	5	12	7	11	21	14	0	2	0	3	3	0	9	1	1	3	12	18	2	20	11	8	14	7	7	14	13	12	6	21	19	17	1	0
120845	ENSG00000253729.3	PRKDC	chr8	-	48845579	48845732	48843231	48843347	48846524	48846650	120845	14	13	12	18	7	16	11	21	0	6	5	4	6	5	4	0	4	2	3	1	6	29	27	6	12	15	9	2	6	25	14	12	12	18	19	45	1	1
85635	ENSG00000133858.11	ZFC3H1	chr12	-	72004837	72004877	72004474	72004537	72005565	72005667	85635	15	31	10	43	14	10	11	14	18	1	2	4	2	5	2	1	0	3	0	1	2	4	11	15	37	6	11	4	2	11	7	6	1	17	9	16	1	0
130575	ENSG00000161526.10	SAP30BP	chr17	+	73699887	73699939	73699390	73699451	73700835	73700894	130575	371	170	191	528	128	156	130	274	93	163	17	7	10	14	2	5	3	17	4	7	192	177	230	413	90	160	208	150	141	182	198	320	218	173	114	106	4	3
70934	ENSG00000088448.10	ANKRD10	chr13	-	111546631	111546740	111545374	111545610	111558379	111558471	70934	11	8	7	21	12	5	23	37	14	5	184	108	227	175	71	216	162	671	150	50	3	10	13	5	6	2	4	10	5	7	0	7	5	1	5	5	150	62
74040	ENSG00000158517.9	NCF1	chr7	+	74199527	74199607	74197281	74197975	74202327	74202432	74040	6	3	14	62	26	17	11	1	13	12	0	0	0	2	1	0	0	0	0	0	5	57	36	264	192	7	25	84	23	22	39	2	40	3	70	7	0	1
108566	ENSG00000146707.10	POMZP3	chr7	-	76240770	76240908	76239344	76239532	76247499	76247617	108566	48	8	28	43	37	24	38	16	24	48	4	10	5	1	1	0	1	0	0	0	40	10	29	39	36	21	46	36	20	36	20	6	33	3	2	20	2	0
1288	ENSG00000110321.11	EIF4G2	chr11	-	10826459	10826562	10825918	10825965	10827453	10827594	1288	1525	1396	1501	1991	446	1819	584	2676	379	626	24	8	27	10	5	12	9	36	5	9	434	1183	1246	229	316	1054	559	366	676	685	1005	1668	796	1619	871	1347	2	15
19650	ENSG00000137574.6	TGS1	chr8	+	56695306	56695371	56685700	56686278	56698277	56698450	19650	27	25	15	86	4	25	13	39	1	12	0	1	2	3	0	7	0	4	0	1	16	28	25	10	7	26	17	7	11	22	20	37	26	44	14	37	0	0
87912	ENSG00000203875.6	SNHG5	chr6	-	86387141	86387210	86375569	86375865	86387853	86387906	87912	10	12	17	44	2	34	8	32	8	9	2	3	0	24	0	2	1	13	0	1	5	9	9	8	8	39	9	9	12	11	9	15	14	7	9	39	0	0
129001	ENSG00000157500.6	APPL1	chr3	+	57287709	57287766	57286296	57286339	57290984	57291079	129001	22	15	22	43	7	24	20	28	9	21	7	5	4	7	3	1	2	4	1	2	12	44	25	7	12	18	10	11	7	24	35	26	27	19	44	32	0	0
113397	ENSG00000163466.11	ARPC2	chr2	+	219099571	219099767	219099074	219099120	219103386	219103446	113397	63	47	57	96	26	21	30	53	8	44	148	249	128	358	56	203	61	167	169	105	20	69	88	33	9	7	20	28	10	89	36	64	29	38	8	32	105	316
55826	ENSG00000105993.10	DNAJB6	chr7	+	157162053	157162169	157160066	157160177	157174939	157174966	55826	15	6	8	14	4	15	0	38	4	0	95	46	100	112	22	75	50	280	9	26	0	22	3	2	0	3	2	7	3	1	2	9	7	5	0	4	23	52
12451	ENSG00000089327.10	FXYD5	chr19	+	35657153	35657228	35657044	35657074	35660468	35660783	12451	745	526	397	445	378	272	371	703	418	441	0	15	2	13	3	15	0	23	1	3	899	981	1086	865	445	511	1081	827	815	495	943	349	1188	795	791	231	8	6
123612	ENSG00000129925.6	TMEM8A	chr16	-	422610	422727	421863	422283	424004	424151	123612	23	69	9	2	43	47	16	10	23	16	1	7	1	0	0	1	0	0	1	1	27	51	41	7	60	20	11	10	14	22	39	31	17	29	41	13	4	1
59474	ENSG00000164111.10	ANXA5	chr4	-	122592701	122592797	122591108	122591167	122593687	122593781	59474	64	271	3	1063	3	209	105	8	10	23	0	4	0	31	0	0	0	0	0	0	2	46	1	495	21	250	412	262	322	37	252	243	2	106	191	64	0	0
24864	ENSG00000129351.13	ILF3	chr19	+	10777167	10777325	10765057	10765163	10781191	10781284	24864	6	20	9	8	1	4	7	16	4	5	141	169	130	102	34	23	73	138	31	102	0	6	4	0	0	2	4	0	2	6	5	10	5	1	3	6	23	110
77708	ENSG00000173674.6	EIF1AX	chrX	-	20152074	20152125	20150299	20150381	20153855	20153959	77708	195	174	118	457	16	150	60	166	45	82	40	4	44	27	0	8	7	18	4	11	95	110	118	88	25	165	216	77	126	89	81	148	138	102	85	148	4	6
25140	ENSG00000142765.13	SYTL1	chr1	+	27676462	27676623	27676142	27676256	27676879	27676976	25140	4	24	27	5	20	11	34	6	33	18	1	3	2	0	1	2	1	0	0	0	5	68	17	3	57	17	38	10	16	14	22	8	39	4	24	3	4	5
31211	ENSG00000100519.7	PSMC6	chr14	+	53178127	53178242	53177818	53177886	53184798	53184860	31211	116	109	93	336	48	190	63	172	15	72	11	4	22	10	3	3	12	3	1	7	64	91	112	110	73	62	120	74	54	95	86	152	77	132	60	169	0	0
113850	ENSG00000083093.5	PALB2	chr16	-	23625324	23625412	23619184	23619333	23632682	23632799	113850	5	8	3	6	1	1	4	1	3	2	1	4	3	1	3	0	0	1	0	1	6	1	1	5	4	2	6	1	1	1	2	1	2	8	4	3	0	1
103595	ENSG00000103363.10	TCEB2	chr16	-	2825451	2825626	2821941	2822103	2826993	2827128	103595	282	244	336	351	164	206	195	278	576	206	21	16	22	37	29	11	18	25	20	34	723	353	495	385	353	311	475	265	476	297	414	273	273	150	522	328	65	4
138108	ENSG00000183527.7	PSMG1	chr21	-	40551849	40551912	40550374	40550573	40552210	40552362	138108	1	7	7	53	3	17	8	7	15	2	0	2	0	7	0	0	0	2	0	2	7	7	14	10	22	13	23	14	13	9	9	4	4	15	32	25	2	2
6842	ENSG00000213983.7	AP1G2	chr14	-	24035024	24035101	24034327	24034408	24035272	24035369	6842	3	22	5	2	16	35	15	7	14	2	0	2	1	1	6	5	4	0	0	0	4	43	37	13	76	17	36	18	24	5	26	8	15	13	35	3	1	4
117367	ENSG00000048828.12	FAM120A	chr9	+	96277948	96278049	96261071	96261168	96289436	96289524	117367	4	12	13	12	9	22	5	11	17	2	1	1	1	2	0	2	0	2	0	1	6	24	13	3	12	25	18	2	8	8	25	11	16	17	23	10	0	6
8265	ENSG00000087088.15	BAX	chr19	+	49458943	49459090	49458804	49458856	49459454	49459590	8265	103	170	174	71	120	181	97	232	583	126	1	0	2	2	0	0	0	3	1	3	149	395	253	161	282	249	225	237	318	174	173	61	301	62	300	101	10	1
109389	ENSG00000109111.10	SUPT6H	chr17	+	27024923	27025048	27024637	27024751	27026798	27026911	109389	128	165	137	195	63	114	98	78	52	113	19	4	7	9	7	8	7	1	2	10	147	110	164	215	92	86	236	130	88	180	114	134	128	150	68	85	3	4
137131	ENSG00000204628.7	GNB2L1	chr5	-	180665098	180665239	180663936	180664042	180666486	180666582	137131	848	663	1259	741	592	586	481	1169	1148	670	24	8	19	13	1	2	6	13	5	18	1470	906	586	752	508	776	606	642	1130	912	870	657	1200	533	1044	1260	22	2
87671	ENSG00000105397.9	TYK2	chr19	-	10488889	10489102	10478970	10479094	10490290	10490455	87671	60	124	85	59	93	76	70	48	41	84	1	6	1	3	0	3	2	1	1	6	24	211	131	57	107	28	97	74	58	119	139	95	115	67	110	46	2	1
29465	ENSG00000108219.10	TSPAN14	chr10	+	82248972	82249070	82228302	82228443	82264483	82264534	29465	46	109	44	50	59	176	93	39	50	62	2	3	2	0	0	3	2	0	1	1	5	107	103	41	50	64	92	98	68	154	40	70	110	65	52	24	1	3
21441	ENSG00000165819.7	METTL3	chr14	-	21969869	21970045	21969054	21969271	21971315	21971434	21441	21	39	33	53	83	30	8	51	98	2	1	4	2	5	2	0	0	2	2	0	3	24	17	48	96	5	62	38	43	23	18	14	16	32	54	45	0	0
43317	ENSG00000143554.9	SLC27A3	chr1	+	153751321	153751361	153750938	153751029	153751589	153751687	43317	2	10	6	4	8	18	5	2	4	4	1	4	1	0	0	2	0	0	1	0	2	31	11	35	51	14	38	32	27	6	4	4	16	5	12	1	0	5
56338	ENSG00000123562.12	MORF4L2	chrX	-	102939608	102939657	102933426	102933579	102940098	102940188	56338	46	18	2	62	7	29	9	14	6	19	62	80	24	269	9	105	41	95	12	43	49	21	40	25	9	6	30	15	9	9	37	17	22	43	18	23	33	32
130696	ENSG00000172775.12	FAM192A	chr16	-	57209450	57209612	57207684	57207781	57219732	57219951	130696	10	6	11	16	12	4	9	13	7	3	1	3	0	4	0	0	0	0	2	0	8	23	15	12	7	0	6	9	4	24	8	7	11	8	4	6	1	2
63372	ENSG00000100485.7	SOS2	chr14	-	50605329	50605502	50600840	50600957	50606659	50606777	63372	18	35	22	137	9	26	6	45	7	14	5	3	5	7	1	1	0	3	0	2	13	38	21	32	10	12	21	16	10	34	23	29	8	74	16	56	0	0
9625	ENSG00000197256.6	KANK2	chr19	-	11286577	11286665	11285148	11285368	11287253	11287493	9625	31	82	2	52	23	11	22	7	15	6	1	3	0	3	0	0	0	2	0	2	7	75	76	18	12	52	93	50	44	103	95	38	63	4	122	37	1	4
122813	ENSG00000152242.6	C18orf25	chr18	+	43833662	43833786	43795776	43796561	43842891	43846949	122813	78	56	37	147	15	69	21	138	7	24	2	3	2	4	0	0	0	9	0	4	33	63	38	27	15	22	34	31	29	42	38	92	38	73	23	88	3	0
147961	ENSG00000180104.11	EXOC3	chr5	+	458014	458140	453484	454166	462074	462185	147961	14	11	7	7	12	19	10	7	13	16	1	1	0	1	1	3	2	2	0	3	13	19	51	1	13	10	8	3	7	16	24	20	13	22	5	14	1	1
133854	ENSG00000071462.7	WBSCR22	chr7	+	73108321	73108380	73106925	73106976	73111934	73112024	133854	70	101	16	116	28	41	42	18	43	65	21	22	21	1	0	12	8	36	2	11	144	38	52	76	36	43	55	41	39	45	74	72	78	69	70	50	12	1
27680	ENSG00000110046.8	ATG2A	chr11	-	64668355	64668564	64667965	64668101	64669433	64669648	27680	55	66	34	13	29	15	47	21	28	35	6	5	0	0	0	1	1	2	0	4	16	33	42	14	33	13	48	62	15	77	24	41	37	48	12	23	1	2
30901	ENSG00000214021.11	TTLL3	chr3	+	9860238	9860604	9854990	9855029	9862229	9862425	30901	44	36	53	37	85	30	28	18	23	20	0	4	1	3	0	1	0	5	1	1	6	129	111	34	78	8	53	70	15	65	70	32	62	37	55	41	2	4
74919	ENSG00000186283.9	TOR3A	chr1	+	179057045	179057224	179051220	179051522	179063227	179063352	74919	47	53	83	102	60	69	100	38	42	71	3	0	1	0	1	2	2	1	0	3	64	84	73	80	40	100	94	84	118	38	113	72	73	91	134	165	3	1
71255	ENSG00000213614.5	HEXA	chr15	-	72640026	72640099	72638867	72639051	72640388	72640475	71255	25	40	29	20	53	44	33	45	81	21	4	8	1	1	15	1	6	5	5	4	17	75	60	46	53	35	56	65	35	60	39	16	62	46	39	25	0	6
133855	ENSG00000071462.7	WBSCR22	chr7	+	73098096	73098253	73097898	73098003	73100965	73101061	133855	17	23	10	27	2	14	8	19	9	16	3	6	5	5	2	3	0	4	0	5	15	12	14	2	10	5	5	5	7	12	9	33	15	9	6	16	3	3
150485	ENSG00000215769.4	hsa-mir-6080	chr17	-	62776098	62776323	62760568	62760666	62776460	62777157	150485	51	56	58	73	32	19	55	21	10	25	1	4	0	6	4	0	0	4	0	1	17	113	87	85	33	34	100	37	57	25	34	37	115	21	19	14	0	9
49845	ENSG00000068976.9	PYGM	chr11	-	64514695	64514830	64514392	64514459	64518796	64518938	49845	1	17	40	18	14	12	5	7	3	8	2	3	10	1	2	0	0	0	0	2	6	11	6	4	11	6	11	8	12	3	23	10	5	34	7	25	0	0
94913	ENSG00000141141.10	DDX52	chr17	-	35980917	35980993	35979812	35979884	35981171	35981322	94913	57	40	43	137	23	25	21	73	12	26	5	0	2	16	0	4	1	12	0	0	46	23	29	40	23	33	32	14	10	32	28	41	46	25	20	35	2	0
126587	ENSG00000129691.11	ASH2L	chr8	+	37974167	37974243	37972422	37972518	37976787	37976881	126587	11	11	5	13	6	14	4	6	21	4	1	1	1	2	0	0	0	2	0	3	11	19	10	3	19	8	10	10	5	10	11	11	12	18	27	16	2	1
140428	ENSG00000075151.15	EIF4G3	chr1	-	21154109	21154191	21151596	21151691	21155639	21155765	140428	19	28	36	9	25	21	10	22	24	10	2	4	12	4	5	2	3	7	5	2	12	49	39	20	46	17	17	23	10	23	36	5	48	10	45	20	1	3
58334	ENSG00000130731.11	C16orf13	chr16	-	685611	685774	685280	685340	686093	686302	58334	26	20	49	9	35	6	19	20	58	9	0	0	2	1	2	1	2	0	2	1	16	28	38	13	19	46	52	43	73	20	42	14	34	10	41	14	2	3
84038	ENSG00000122359.13	ANXA11	chr10	-	81916133	81916254	81915395	81915668	81917396	81917519	84038	8	14	7	7	12	5	7	4	1	15	27	62	26	34	36	66	27	10	44	40	7	13	7	3	2	7	4	6	1	9	9	13	3	5	3	7	110	116
129889	ENSG00000172239.9	PAIP1	chr5	-	43543105	43543218	43539025	43539137	43547829	43548015	129889	172	64	89	194	87	71	71	138	66	69	11	2	9	3	4	2	1	4	0	3	82	44	78	61	35	76	61	57	147	93	59	81	110	57	81	119	0	0
65925	ENSG00000114062.13	UBE3A	chr15	-	25601837	25602043	25601038	25601203	25605529	25605674	65925	177	119	56	393	37	131	53	169	36	62	6	2	0	7	0	5	1	2	1	1	88	95	162	64	31	44	76	37	14	122	107	177	79	147	122	239	4	3
71903	ENSG00000163719.14	MTMR14	chr3	+	9710402	9710478	9703950	9704059	9712731	9712854	71903	51	22	16	29	18	34	25	22	8	37	3	3	5	0	0	6	1	1	0	6	17	42	42	22	21	15	21	45	43	51	85	40	44	61	47	34	1	1
16532	ENSG00000116752.5	BCAS2	chr1	-	115119308	115119379	115118210	115118372	115123919	115124012	16532	149	98	195	192	65	140	97	166	137	96	10	5	17	12	3	4	11	17	4	2	159	196	105	72	19	127	52	69	130	99	145	143	126	145	75	196	1	3
120325	ENSG00000140988.11	RPS2	chr16	-	2014276	2014366	2013149	2013257	2014449	2014632	120325	1137	1124	2398	1442	409	85	547	2235	1820	1184	20	21	15	34	3	2	4	10	6	11	213	1198	1242	85	410	1911	2934	1160	1799	1146	1299	951	6196	1160	863	1403	7	4
21171	ENSG00000127804.8	METTL16	chr17	-	2371054	2371170	2367501	2367644	2376817	2376958	21171	25	24	18	107	11	38	7	17	14	21	0	0	0	7	2	2	3	2	0	4	17	23	38	15	7	21	3	14	21	47	25	35	28	55	18	24	0	0
144272	ENSG00000131236.12	CAP1	chr1	+	40507100	40507165	40506438	40506455	40525008	40525130	144272	2	1	0	5	0	0	2	1	0	0	2	5	3	5	4	7	6	3	3	6	0	2	2	5	0	2	1	1	3	6	3	1	3	2	1	0	1	3
106787	ENSG00000157450.11	RNF111	chr15	+	59376300	59376453	59373134	59373483	59377857	59377984	106787	5	23	3	22	6	10	2	3	4	4	1	5	2	2	0	1	1	2	0	2	9	7	6	2	7	5	9	2	5	10	8	4	2	32	12	13	0	2
134842	ENSG00000163931.11	TKT	chr3	-	53271812	53271836	53268998	53269190	53274266	53274364	134842	10	11	3	3	13	11	9	14	16	7	310	235	146	57	119	251	152	151	318	135	3	11	3	2	2	5	3	4	8	16	6	36	4	0	4	7	77	355
78032	ENSG00000105486.9	LIG1	chr19	-	48630533	48630605	48626430	48626575	48631166	48631277	78032	40	60	65	10	41	33	35	24	127	14	2	1	1	1	0	0	3	0	0	2	24	40	114	27	73	38	90	21	57	38	65	25	84	30	106	55	2	0
42343	ENSG00000125458.2	NT5C	chr17	-	73127059	73127176	73126847	73126962	73127275	73127376	42343	3	4	5	4	9	9	5	2	9	1	1	2	4	0	1	0	2	0	2	2	1	9	4	8	11	3	3	3	6	16	5	2	6	3	1	2	1	0
7185	ENSG00000053900.6	ANAPC4	chr4	+	25419237	25419361	25418046	25418220	25419776	25420111	7185	45	38	60	68	125	46	21	76	75	15	3	3	3	0	6	0	1	3	2	1	34	92	37	52	230	11	81	87	72	41	64	24	30	38	81	50	3	1
2373	ENSG00000111711.5	GOLT1B	chr12	+	21660877	21661043	21654757	21654882	21665228	21665310	2373	36	31	40	32	3	19	16	52	3	9	2	0	0	2	1	5	1	4	0	2	18	31	24	5	3	14	12	3	17	20	9	36	21	11	8	62	0	0
22607	ENSG00000111371.11	SLC38A1	chr12	-	46594880	46594981	46592407	46592526	46596792	46596872	22607	150	144	134	538	48	151	75	74	17	97	4	2	8	8	5	3	1	1	0	3	92	461	129	59	42	122	72	95	41	152	128	370	228	441	78	434	1	3
90064	ENSG00000255717.2	SNHG1	chr11	-	62622359	62622410	62621990	62622023	62622604	62622708	90064	402	358	768	580	186	232	208	533	240	243	15	31	12	76	3	57	8	44	8	1	97	155	506	111	63	118	138	141	137	276	141	348	262	245	147	871	1	1
79303	ENSG00000083312.13	TNPO1	chr5	+	72192882	72192978	72192284	72192383	72195832	72195908	79303	62	61	55	183	19	84	31	82	15	23	6	1	2	22	0	4	3	8	0	4	36	66	59	13	17	43	32	25	20	50	46	61	37	107	38	106	0	0
65584	ENSG00000181929.7	PRKAG1	chr12	-	49397340	49397378	49396926	49397073	49398289	49398416	65584	4	3	3	4	3	1	3	3	8	2	0	2	2	2	2	0	3	3	2	1	7	6	3	3	13	6	4	1	8	10	7	3	5	4	9	4	2	4
74148	ENSG00000108883.8	EFTUD2	chr17	-	42945654	42945718	42945174	42945265	42953301	42953468	74148	8	18	4	23	2	16	12	8	14	18	4	0	2	2	1	0	2	1	2	2	10	14	8	7	9	11	18	5	3	9	23	8	9	21	17	15	1	0
72966	ENSG00000197008.5	ZNF138	chr7	+	64275295	64275422	64254802	64254949	64291828	64294042	72966	3	4	7	7	5	7	2	6	5	3	2	2	0	4	1	0	0	4	0	1	14	10	3	7	3	3	5	3	1	4	9	1	7	2	11	5	1	2
35422	ENSG00000124126.9	PREX1	chr20	-	47256303	47256432	47254248	47254290	47258705	47258796	35422	179	203	267	111	168	177	140	48	71	144	9	0	10	3	6	1	6	0	2	3	30	546	404	114	132	212	316	137	103	142	60	218	305	132	84	67	1	1
27231	ENSG00000110768.7	GTF2H1	chr11	+	18347493	18347700	18345782	18345843	18354606	18354775	27231	4	6	1	8	3	2	3	3	3	4	1	1	1	1	0	0	1	2	0	2	4	6	1	0	1	9	0	4	3	6	4	8	8	3	2	3	3	1
102981	ENSG00000114541.10	FRMD4B	chr3	-	69265413	69265500	69247848	69247925	69267472	69267530	102981	9	7	30	71	30	39	13	99	3	8	1	0	2	4	3	1	2	5	0	0	4	79	69	8	15	54	40	27	27	28	22	11	77	7	19	25	0	1
131710	ENSG00000135596.13	MICAL1	chr6	-	109769077	109769166	109768559	109768643	109769405	109769596	131710	31	27	92	16	184	52	60	18	55	11	2	2	8	1	11	0	6	0	1	2	9	103	298	86	144	67	129	94	126	18	53	14	155	11	108	5	2	1
95836	ENSG00000146918.15	NCAPG2	chr7	-	158443523	158443664	158439151	158439255	158444984	158445172	95836	19	43	34	11	5	12	6	8	37	3	2	3	0	1	0	2	0	1	0	1	9	13	33	26	13	16	59	6	15	13	21	4	41	9	46	47	3	3
120062	ENSG00000131591.13	C1orf159	chr1	-	1019294	1019391	1018295	1018367	1019732	1019763	120062	5	2	10	3	9	0	2	12	6	6	4	0	4	1	1	1	1	2	2	0	1	9	7	2	2	1	7	2	6	8	4	3	20	1	5	2	1	0
134618	ENSG00000133030.15	MPRIP	chr17	+	17046869	17046983	17045940	17046079	17049349	17049406	134618	62	74	93	103	59	129	51	51	78	79	5	1	2	4	3	2	4	7	1	6	21	288	143	56	80	127	53	54	131	52	144	155	137	51	191	30	0	6
22653	ENSG00000065150.14	IPO5	chr13	+	98642379	98642476	98641315	98641418	98642686	98642791	22653	97	152	60	167	15	98	42	88	34	29	8	2	6	3	4	0	1	3	0	5	27	96	75	22	26	95	43	21	38	97	105	177	39	87	103	247	0	0
74095	ENSG00000163479.9	SSR2	chr1	-	155988875	155989057	155987922	155988159	155989803	155989958	74095	8	13	46	8	20	6	16	9	11	11	115	136	180	263	62	192	91	192	149	186	31	11	2	6	0	13	1	10	16	27	9	12	8	4	4	26	337	215
61681	ENSG00000106263.13	EIF3B	chr7	+	2411411	2411484	2409106	2409317	2412307	2412430	61681	241	323	221	276	62	132	99	177	118	221	22	14	31	13	4	12	7	28	1	14	357	191	249	233	113	133	285	120	91	118	232	234	259	242	176	92	11	14
35655	ENSG00000033030.9	ZCCHC8	chr12	-	122967825	122968110	122966491	122966634	122973932	122974010	35655	20	22	21	43	7	40	8	70	8	6	2	1	8	6	1	2	0	4	0	2	2	17	31	7	7	12	11	7	6	24	9	28	10	27	9	88	0	0
118992	ENSG00000136261.10	BZW2	chr7	+	16725548	16725665	16722404	16722470	16729421	16729531	118992	49	43	39	34	6	39	24	28	46	21	9	10	11	11	3	8	4	8	0	5	49	39	19	16	28	34	31	23	34	18	24	59	51	43	73	50	1	7
126443	ENSG00000145912.4	NHP2	chr5	-	177577888	177577994	177576460	177576839	177580491	177580561	126443	110	167	195	174	60	97	70	151	467	101	10	13	19	17	4	3	6	3	35	9	174	208	117	118	141	210	190	124	254	127	348	82	291	92	490	122	5	12
151127	ENSG00000117450.9	PRDX1	chr1	-	45980178	45980309	45976707	45977086	45980544	45980667	151127	1532	1105	341	2846	269	1270	429	655	942	427	62	17	24	75	14	8	23	10	4	24	783	1575	1450	1036	1451	1089	2098	436	1131	247	2988	620	1675	921	2575	1119	27	20
126684	ENSG00000198668.6	CALM1	chr14	+	90865334	90865431	90863372	90863577	90866408	90866439	126684	9	4	5	19	8	7	6	7	2	5	304	270	204	632	54	175	127	387	70	204	2	8	28	19	7	14	10	13	11	9	11	2	9	8	3	3	47	271
54550	ENSG00000100280.12	AP1B1	chr22	-	29747693	29747814	29747159	29747255	29750638	29750860	54550	128	193	75	41	56	208	88	156	201	53	3	4	0	1	7	1	2	1	2	0	45	187	140	27	60	122	101	65	98	116	153	92	112	96	79	18	1	2
126281	ENSG00000155256.13	ZFYVE27	chr10	+	99504485	99504672	99498233	99498431	99509230	99509343	126281	20	34	17	67	4	22	11	26	16	26	4	1	2	1	1	0	0	2	0	0	18	41	29	11	36	21	24	14	19	37	18	40	20	35	23	4	2	3
140291	ENSG00000124535.11	WRNIP1	chr6	+	2768924	2769116	2765647	2766678	2770353	2770595	140291	41	67	40	103	13	77	42	75	37	19	2	0	1	3	0	0	1	0	0	2	27	56	48	14	42	44	50	21	40	37	35	97	68	71	102	66	4	0
45838	ENSG00000239282.3	GATSL3	chr22	-	30682251	30682365	30682004	30682087	30682813	30682937	45838	29	41	3	5	5	4	11	5	14	21	10	3	1	0	0	3	1	1	0	1	0	4	64	9	23	8	24	7	34	4	5	21	4	10	5	1	1	0
137756	ENSG00000114867.15	EIF4G1	chr3	+	184046696	184046778	184046418	184046544	184049053	184049152	137756	164	317	207	124	124	206	126	105	98	158	14	6	15	8	0	8	7	7	1	5	299	142	211	194	104	217	190	99	104	152	180	288	179	165	150	90	2	5
135258	ENSG00000111596.7	CNOT2	chr12	+	70713077	70713144	70704674	70704797	70729217	70729343	135258	182	107	81	137	25	103	66	495	6	48	4	9	1	8	0	13	1	45	0	1	23	103	295	36	19	72	43	36	41	146	75	131	110	70	14	101	1	1
10910	ENSG00000105851.6	PIK3CG	chr7	+	106507994	106510001	106505923	106506221	106512981	106513047	10910	1348	971	462	601	392	1207	683	722	104	513	3	3	1	3	0	1	2	0	0	2	151	1258	1165	148	167	856	245	374	786	1548	1216	2045	1097	585	700	567	1	5
120989	ENSG00000122203.10	KIAA1191	chr5	-	175786813	175786921	175786464	175786570	175788604	175788790	120989	69	182	73	145	18	110	40	76	18	61	6	3	5	12	1	3	0	6	0	3	38	65	126	16	18	73	63	20	62	61	90	141	117	111	60	62	1	1
100050	ENSG00000076003.4	MCM6	chr2	-	136614297	136614453	136610356	136610485	136615466	136615574	100050	39	54	43	77	10	22	23	26	53	34	3	2	4	2	3	0	3	2	1	0	67	36	69	22	27	26	133	14	8	51	55	6	66	124	140	289	0	0
115324	ENSG00000075568.12	TMEM131	chr2	-	98421838	98421914	98421550	98421668	98422013	98422166	115324	7	9	12	15	8	38	4	19	4	10	4	0	5	1	1	1	0	3	1	0	12	28	24	2	9	9	9	3	8	25	26	8	13	31	16	8	1	2
97108	ENSG00000135317.8	SNX14	chr6	-	86275049	86275137	86267693	86267778	86281854	86281933	97108	6	2	7	29	5	2	1	11	3	1	0	2	1	0	1	2	1	1	1	0	3	16	12	2	8	9	5	2	4	14	11	4	4	3	6	13	1	2
[truncated: 45 more columns]

## Sheet: A3SS
ID	GeneID	geneSymbol	chr	strand	longExonStart_0base	longExonEnd	shortES	shortEE	flankingES	flankingEE	ID	IC_SAMPLE_1_ALL25	IC_SAMPLE_1_ALL27	IC_SAMPLE_1_ALL28	IC_SAMPLE_1_ALL31	IC_SAMPLE_1_ALL32	IC_SAMPLE_1_ALL33	IC_SAMPLE_1_ALL34	IC_SAMPLE_1_ALL35	IC_SAMPLE_1_ALL36	IC_SAMPLE_1_ALL38	SC_SAMPLE_1_ALL25	SC_SAMPLE_1_ALL27	SC_SAMPLE_1_ALL28	SC_SAMPLE_1_ALL31	SC_SAMPLE_1_ALL32	SC_SAMPLE_1_ALL33	SC_SAMPLE_1_ALL34	SC_SAMPLE_1_ALL35	SC_SAMPLE_1_ALL36	SC_SAMPLE_1_ALL38	IC_SAMPLE_2_ALL2	IC_SAMPLE_2_ALL3	IC_SAMPLE_2_ALL4	IC_SAMPLE_2_ALL8	IC_SAMPLE_2_ALL9	IC_SAMPLE_2_ALL10	IC_SAMPLE_2_ALL11	IC_SAMPLE_2_ALL12	IC_SAMPLE_2_ALL13	IC_SAMPLE_2_ALL15	IC_SAMPLE_2_ALL18	IC_SAMPLE_2_ALL19	IC_SAMPLE_2_ALL20	IC_SAMPLE_2_ALL21	IC_SAMPLE_2_ALL22	IC_SAMPLE_2_ALL23	SC_SAMPLE_2_ALL2	SC_SAMPLE_2_ALL3
1209	ENSG00000197111.11	PCBP2	chr12	+	53853583	53854927	53854798	53854927	53853055	53853187	1209	1624	1492	1221	1813	1779	401	1194	1141	450	817	827	865	681	474	426	888	654	698	811	605	450	1277	1055	624	63	368	282	829	795	1296	871	2248	780	439	167	789	664	891
1580	ENSG00000100316.11	RPL3	chr22	-	39712710	39713026	39712710	39712846	39713465	39713634	1580	409	330	866	260	103	157	216	701	267	188	3866	2390	4857	3193	1369	2012	1469	5925	3973	2470	195	223	433	92	52	431	132	63	127	127	224	513	376	90	92	318	3482	3693
3166	ENSG00000170889.9	RPS9	chr19	+	54710420	54711515	54711265	54711515	54710143	54710330	3166	1005	728	957	736	567	349	318	1400	840	328	2894	2348	3305	2308	1287	1734	1469	4157	2821	1897	349	712	726	366	176	482	332	655	460	447	319	640	579	185	300	651	3758	2503
8602	ENSG00000204628.7	GNB2L1	chr5	-	180663936	180664319	180663936	180664042	180664608	180664719	8602	358	442	484	316	424	180	193	445	392	245	2147	1711	3171	1787	2221	1514	1534	3354	3234	1707	326	280	437	289	137	99	229	216	179	342	202	462	233	133	246	304	4885	2472
1554	ENSG00000160783.15	PMF1	chr1	+	156206078	156206274	156206139	156206274	156203418	156203519	1554	157	140	135	223	78	84	108	137	113	141	2	0	0	1	0	3	2	1	0	0	248	94	137	145	41	113	79	91	120	122	93	99	124	76	89	161	26	1
8834	ENSG00000148303.12	RPL7A	chr9	+	136217094	136217582	136217451	136217582	136216766	136216907	8834	3917	2639	5871	3378	2063	2429	1953	6348	4570	2653	31	6	68	8	10	3	11	21	20	11	5110	7164	2908	3169	1943	3975	2524	3954	3064	3786	5310	3013	4848	2820	3543	4946	11	16
1316	ENSG00000084207.11	GSTP1	chr11	+	67352508	67352712	67352608	67352712	67352155	67352243	1316	17	32	23	65	11	17	13	30	12	31	169	161	204	251	106	129	189	164	363	104	22	15	17	13	7	19	19	22	25	24	22	29	36	9	8	26	245	285
6503	ENSG00000214078.7	CPNE1	chr20	-	34214488	34214725	34214488	34214722	34215201	34215335	6503	30	52	35	6	26	75	23	29	109	6	0	0	0	0	0	0	0	0	0	0	15	59	30	31	115	14	68	23	52	27	85	30	9	48	178	12	21	0
1513	ENSG00000151967.14	SCHIP1	chr3	+	159603995	159606732	159606608	159606732	159583951	159584070	1513	96	232	27	172	36	16	77	64	2	31	1	0	1	2	0	0	0	0	0	0	33	409	492	135	37	15	81	307	87	452	17	197	25	23	4	45	0	4
2888	ENSG00000111679.12	PTPN6	chr12	+	7069825	7070108	7069968	7070108	7069506	7069598	2888	7	16	11	66	123	59	16	9	1	6	46	145	35	312	393	259	150	30	12	108	12	30	10	46	36	17	54	36	13	15	42	19	9	20	25	45	188	376
6501	ENSG00000214078.7	CPNE1	chr20	-	34214488	34214748	34214488	34214722	34215201	34215335	6501	3	16	5	2	12	5	3	5	4	5	0	0	0	0	0	0	0	0	0	0	1	8	3	1	7	2	6	1	1	7	9	4	2	7	14	2	21	0
3360	ENSG00000160789.15	LMNA	chr1	+	156105651	156105912	156105691	156105912	156104977	156105103	3360	74	17	8	104	3	42	20	22	0	35	1530	286	96	642	52	437	466	223	5	959	11	57	32	1	1	40	8	1	9	3	11	75	12	10	0	8	303	1459
3097	ENSG00000136826.10	KLF4	chr9	-	110249308	110250548	110249308	110249473	110251210	110251331	3097	300	2124	498	695	205	684	441	2231	187	766	0	1	1	0	1	5	0	0	0	0	236	2560	592	7	165	3549	11	8	1494	943	5881	1429	4487	72	1079	105	2	9
324	ENSG00000165119.14	HNRNPK	chr9	-	86582998	86584355	86582998	86584295	86585076	86585246	324	998	828	642	905	385	644	432	1336	563	478	76	126	59	126	81	94	67	69	91	57	662	617	678	412	319	460	561	541	414	596	918	831	726	525	665	1170	135	110
1205	ENSG00000111325.12	OGFOD2	chr12	+	123462906	123463116	123462988	123463116	123461417	123461517	1205	4	5	1	2	8	1	4	7	6	2	0	0	2	0	0	0	1	0	3	0	2	6	5	4	25	4	4	2	5	6	9	8	7	7	10	3	0	2
2202	ENSG00000166333.9	ILK	chr11	+	6625409	6625590	6625455	6625590	6624960	6625052	2202	7	29	6	9	4	11	6	4	3	10	0	1	0	1	1	3	1	0	0	1	2	17	9	3	8	2	13	6	7	2	19	12	6	20	3	5	0	1
2683	ENSG00000141030.8	COPS3	chr17	-	17171198	17171359	17171198	17171291	17174071	17174121	2683	70	45	112	83	11	41	31	67	11	28	341	168	270	482	77	167	139	329	62	99	18	9	24	12	3	21	2	14	14	33	22	67	56	21	16	122	122	157
6953	ENSG00000137166.10	FOXP4	chr6	+	41555036	41555250	41555039	41555250	41554746	41554894	6953	8	17	3	7	1	2	14	2	3	13	0	2	2	0	0	0	1	0	0	4	9	5	9	3	2	12	15	1	7	12	12	6	11	4	5	6	1	0
3877	ENSG00000012124.10	CD22	chr19	+	35822829	35822977	35822921	35822977	35820078	35820133	3877	21	21	13	7	6	11	5	12	24	8	0	3	0	0	0	3	0	2	1	0	2	18	37	1	15	6	17	1	2	10	7	13	5	11	7	9	1	4
4484	ENSG00000184009.5	ACTG1	chr17	-	79478213	79478829	79478213	79478652	79478928	79479168	4484	173	73	54	35	206	46	33	170	102	37	1976	1499	1182	722	778	1082	756	2921	868	1089	57	359	72	56	55	62	111	59	50	127	195	64	118	40	112	52	1649	3684
3879	ENSG00000012124.10	CD22	chr19	+	35822808	35822977	35822921	35822977	35820089	35820133	3879	22	24	15	8	7	15	6	16	30	8	0	3	0	0	0	3	0	2	1	0	3	24	41	1	18	6	22	1	2	12	9	15	6	14	9	14	1	4
6882	ENSG00000104904.8	OAZ1	chr19	+	2272709	2272819	2272733	2272819	2271780	2271953	6882	15	38	21	31	19	35	17	25	11	10	114	578	208	262	112	420	136	196	296	118	11	11	33	10	9	13	32	13	10	18	15	34	21	18	22	14	271	295
615	ENSG00000137100.11	DCTN3	chr9	-	34614038	34614195	34614038	34614098	34614706	34614765	615	6	3	10	2	9	5	9	2	5	8	46	30	50	85	21	59	42	43	60	72	4	8	3	5	3	0	2	3	1	2	4	5	1	0	2	4	83	46
7018	ENSG00000163463.7	KRTCAP2	chr1	-	155142266	155144965	155142266	155142333	155145040	155145368	7018	18	46	36	81	40	26	24	11	15	38	41	62	65	49	90	78	44	32	122	56	16	21	31	40	89	7	45	20	17	53	22	31	28	70	21	31	146	154
9131	ENSG00000090097.16	PCBP4	chr3	-	51994541	51994658	51994541	51994653	51994881	51994914	9131	10	5	2	3	10	14	2	21	65	11	3	1	2	2	1	2	1	3	5	1	18	7	31	6	1	4	2	3	4	17	13	5	14	7	13	6	1	0
2133	ENSG00000183479.8	TREX2	chrX	-	152720999	152721224	152720999	152721106	152721722	152721822	2133	5	24	13	32	2	8	3	8	18	8	4	4	1	3	1	0	6	2	0	1	8	13	16	15	24	20	40	14	24	16	17	3	13	12	24	1	2	0
4299	ENSG00000102100.10	SLC35A2	chrX	-	48762022	48762759	48762022	48762169	48763668	48763820	4299	66	199	160	323	129	201	109	219	30	84	0	4	5	2	5	0	2	3	0	3	66	210	61	51	20	229	293	126	48	71	229	182	76	122	59	307	5	8
6123	ENSG00000198231.8	DDX42	chr17	+	61882403	61882535	61882430	61882535	61877827	61877977	6123	2	14	1	15	1	10	0	8	3	0	50	67	35	82	32	48	35	48	26	31	0	4	0	0	1	2	4	2	2	0	1	1	5	6	3	8	32	59
4022	ENSG00000196118.7	C16orf93	chr16	-	30771604	30771989	30771604	30771774	30772518	30772550	4022	24	43	20	17	30	8	33	15	26	9	0	1	1	0	0	4	0	1	0	1	39	13	67	7	28	3	18	7	9	29	28	30	34	13	34	57	2	0
9235	ENSG00000063177.8	RPL18	chr19	-	49119335	49119477	49119335	49119459	49120572	49120680	9235	103	98	159	107	65	60	55	171	141	86	57	22	91	8	8	34	21	114	67	41	137	104	64	91	50	85	74	82	61	100	101	100	83	56	96	160	77	11
1228	ENSG00000114107.4	CEP70	chr3	-	138291700	138291774	138291700	138291756	138310695	138310798	1228	8	4	4	13	3	7	1	20	6	3	2	2	0	5	0	5	4	3	0	2	1	7	5	4	3	6	1	3	4	8	3	2	7	5	6	2	0	1
2308	ENSG00000162302.8	RPS6KA4	chr11	+	64135939	64136073	64135960	64136073	64135603	64135732	2308	2	3	6	6	6	4	7	5	8	5	0	0	1	0	0	0	0	0	0	0	8	35	11	2	8	9	16	6	39	4	5	5	28	2	11	1	1	1
3715	ENSG00000072609.13	CHFR	chr12	-	133424670	133424809	133424670	133424741	133425226	133425310	3715	1	3	6	9	7	4	2	1	2	4	3	20	24	33	25	14	25	26	25	20	1	2	1	0	0	2	1	0	0	0	4	5	3	0	2	4	14	27
4348	ENSG00000142102.11	ATHL1	chr11	+	294266	294478	294320	294478	294098	294196	4348	38	109	23	8	286	192	156	57	62	153	0	2	0	0	2	3	1	0	0	3	252	81	156	41	1047	10	99	262	45	278	85	57	182	268	279	41	5	4
8174	ENSG00000159348.8	CYB5R1	chr1	-	202935014	202935237	202935014	202935121	202935655	202935728	8174	7	9	7	7	7	9	4	2	3	9	2	10	3	5	2	7	7	8	23	5	3	4	5	1	0	1	5	3	2	5	3	3	9	1	9	4	9	12
9320	ENSG00000265148.1	BZRAP1-AS1	chr17	+	56429095	56429275	56429104	56429275	56414808	56415040	9320	10	10	6	11	7	37	15	13	19	3	0	0	0	0	17	0	0	0	0	0	6	24	19	8	9	10	15	10	15	11	9	7	5	29	37	4	9	0
8799	ENSG00000070814.13	TCOF1	chr5	+	149767464	149767651	149767505	149767651	149759094	149759295	8799	3	13	5	5	4	9	2	8	18	3	2	5	6	1	2	0	3	2	3	7	6	11	13	2	13	10	15	4	14	6	14	14	20	11	29	4	1	2
3438	ENSG00000123562.12	MORF4L2	chrX	-	102933426	102933579	102933426	102933528	102940098	102940188	3438	75	89	29	295	11	126	42	109	13	47	37	46	6	125	2	77	21	38	6	23	33	38	41	42	8	54	89	21	26	31	24	54	53	61	25	127	27	34
7088	ENSG00000137274.8	BPHL	chr6	+	3138274	3140743	3140619	3140743	3137595	3137727	7088	7	2	7	15	10	10	6	9	22	4	1	0	0	1	0	0	2	0	2	0	2	6	1	6	20	2	2	1	4	12	4	6	6	9	7	10	0	2
8203	ENSG00000100417.7	PMM1	chr22	-	41979962	41980376	41979962	41980062	41980530	41980607	8203	8	35	3	6	12	21	1	4	6	25	1	7	2	2	1	1	0	0	1	3	5	3	4	15	26	1	7	5	18	26	8	32	2	11	11	13	0	0
6296	ENSG00000196204.7	RNF216P1	chr7	+	5028664	5028808	5028693	5028808	5024540	5024706	6296	0	6	0	5	0	5	0	5	0	1	10	12	6	21	9	18	10	4	5	7	0	0	1	0	0	2	1	0	1	0	2	1	1	3	0	2	9	6
925	ENSG00000085662.9	AKR1B1	chr7	-	134135537	134135709	134135537	134135654	134136337	134136505	925	11	10	9	13	16	8	0	7	11	4	52	80	62	62	52	38	24	42	124	22	1	4	4	3	7	3	5	6	4	5	11	6	8	4	12	12	31	95
6608	ENSG00000105401.2	CDC37	chr19	-	10506110	10506372	10506110	10506219	10506603	10506879	6608	55	108	21	39	23	16	23	32	13	34	262	332	117	197	187	134	107	181	150	176	24	27	35	14	6	17	38	18	15	27	22	81	33	14	8	36	236	302
2014	ENSG00000179583.13	CIITA	chr16	+	11002839	11003044	11002885	11003044	10998600	10998669	2014	5	7	9	10	9	6	4	8	26	13	1	3	2	2	1	2	1	2	6	1	2	33	8	7	13	6	2	10	8	20	8	7	12	2	21	6	0	5
2765	ENSG00000154222.10	CC2D1B	chr1	-	52825376	52825555	52825376	52825508	52825745	52825905	2765	6	30	8	8	6	16	6	7	8	3	0	1	0	1	0	2	3	3	3	2	5	21	11	4	22	4	5	1	4	9	10	9	9	17	11	5	1	6
3670	ENSG00000118513.14	MYB	chr6	+	135517863	135518461	135518098	135518461	135516885	135517055	3670	3	18	12	13	39	13	31	23	28	12	0	1	2	0	2	0	3	0	2	0	4	10	14	5	23	14	12	21	30	241	12	8	13	2	13	32	0	0
3804	ENSG00000161960.10	EIF4A1	chr17	+	7481437	7481562	7481482	7481562	7481144	7481234	3804	279	202	172	285	230	146	87	289	154	115	1510	1567	1124	2666	325	1065	566	1718	563	742	95	134	148	176	42	91	63	112	166	181	105	213	94	42	72	186	1178	937
1509	ENSG00000170919.11	TPT1-AS1	chr13	+	45951195	45951350	45951274	45951350	45944093	45944317	1509	14	15	10	7	11	15	7	15	4	2	1	0	1	0	2	1	1	2	1	1	3	20	14	8	11	3	9	10	8	14	6	11	17	3	15	5	0	1
5584	ENSG00000140474.8	ULK3	chr15	-	75134415	75134536	75134415	75134459	75134620	75134761	5584	10	25	18	10	38	37	13	8	22	14	0	7	3	1	5	3	3	3	4	0	14	39	44	30	49	13	33	18	19	42	25	6	38	15	27	6	1	0
8011	ENSG00000101940.13	WDR13	chrX	+	48457104	48457345	48457138	48457345	48456345	48456425	8011	23	29	19	19	25	13	17	22	54	19	0	1	1	0	0	0	0	4	0	0	4	46	47	9	28	40	38	23	57	12	31	26	41	7	38	11	0	1
1953	ENSG00000100650.11	SRSF5	chr14	+	70236227	70237257	70237183	70237257	70235898	70235968	1953	3311	2429	3885	7641	1185	2310	901	9222	2161	845	1157	857	748	826	429	329	490	656	480	410	379	3042	4427	1012	210	542	1192	1795	1351	3233	1147	4095	1025	1095	618	5640	940	1155
2016	ENSG00000179583.13	CIITA	chr16	+	11000355	11003044	11002885	11003044	10998600	10998669	2016	416	765	555	826	544	839	376	818	1863	759	1	3	2	2	1	2	1	2	6	1	88	3408	1117	415	1361	554	565	700	1084	1166	876	623	1019	176	2210	448	0	5
588	ENSG00000130479.6	MAP1S	chr19	+	17831744	17831846	17831794	17831846	17830288	17830429	588	57	83	79	58	24	34	49	21	12	62	1	8	7	2	4	2	1	1	0	5	38	66	70	58	10	84	111	26	51	25	80	79	198	60	28	11	0	2
8955	ENSG00000166441.8	RPL27A	chr11	+	8706232	8706439	8706369	8706439	8705552	8705628	8955	1922	1244	2699	1871	1327	1489	1172	3694	2737	1505	45	43	55	46	10	12	12	55	32	54	4295	2176	1179	2036	1547	1622	1327	2190	2365	2049	1952	1515	1941	1857	2047	3790	79	26
4934	ENSG00000092199.13	HNRNPC	chr14	-	21731469	21731741	21731469	21731495	21737456	21737584	4934	516	378	289	809	190	259	235	584	199	110	235	281	144	391	33	289	104	277	340	155	170	468	333	263	39	99	175	185	258	395	239	540	332	203	79	415	171	345
2309	ENSG00000162302.8	RPS6KA4	chr11	+	64129323	64129474	64129378	64129474	64129113	64129217	2309	6	9	20	6	6	2	9	6	7	5	1	3	3	3	5	1	1	2	2	2	4	39	19	6	8	4	13	14	50	2	9	8	26	4	19	2	3	3
359	ENSG00000110801.9	PSMD9	chr12	+	122353761	122353850	122353764	122353850	122340911	122341013	359	47	46	91	148	21	60	44	56	58	65	3	0	5	2	0	2	1	1	1	2	60	64	108	80	49	64	72	37	70	20	73	85	106	53	69	52	4	4
3032	ENSG00000138182.10	KIF20B	chr10	+	91486049	91486278	91486169	91486278	91484776	91484915	3032	0	3	1	6	0	1	2	6	1	1	7	5	19	20	2	8	1	14	1	6	0	0	0	0	0	0	1	0	0	0	0	5	1	0	0	1	1	4
910	ENSG00000008838.13	MED24	chr17	-	38189597	38190024	38189597	38189709	38191168	38191225	910	13	12	3	12	23	5	15	12	12	12	0	2	0	2	0	1	0	0	7	0	2	12	13	15	4	5	6	15	6	18	0	4	14	2	3	2	0	2
5401	ENSG00000178149.12	DALRD3	chr3	-	49053405	49053519	49053405	49053493	49053590	49053773	5401	6	30	4	14	4	17	2	3	9	5	1	4	0	0	1	1	0	1	2	2	9	10	12	4	21	4	8	1	3	7	16	7	4	5	19	9	3	3
944	ENSG00000013306.11	SLC25A39	chr17	-	42397989	42398117	42397989	42398099	42398425	42398599	944	2	3	0	0	0	1	1	0	0	0	33	20	48	10	13	21	26	21	56	11	0	1	2	5	0	4	4	9	2	3	4	2	6	7	0	0	24	56
5400	ENSG00000143093.10	STRIP1	chr1	+	110591733	110593031	110592964	110593031	110590393	110590491	5400	220	204	233	144	187	121	136	193	102	137	1	3	4	10	0	5	3	4	1	2	44	120	146	74	75	57	118	64	59	212	128	265	115	128	59	124	1	0
4798	ENSG00000125740.9	FOSB	chr19	+	45973886	45974207	45974003	45974207	45971252	45971970	4798	1197	1728	810	827	90	3017	655	1926	99	965	28	26	31	12	1	17	27	21	1	10	904	4839	1206	33	154	3402	220	75	730	285	2168	3326	2663	641	1192	837	21	154
905	ENSG00000101294.12	HM13	chr20	+	30136767	30136917	30136831	30136917	30132749	30132838	905	3	3	2	4	1	2	1	8	6	1	28	31	26	26	5	23	16	41	32	27	1	2	1	0	0	1	1	0	0	2	3	4	6	3	1	1	62	54
[truncated: 45 more columns]

## Sheet: A5SS
ID	GeneID	geneSymbol	chr	strand	longExonStart_0base	longExonEnd	shortES	shortEE	flankingES	flankingEE	ID	IC_SAMPLE_1_ALL25	IC_SAMPLE_1_ALL27	IC_SAMPLE_1_ALL28	IC_SAMPLE_1_ALL31	IC_SAMPLE_1_ALL32	IC_SAMPLE_1_ALL33	IC_SAMPLE_1_ALL34	IC_SAMPLE_1_ALL35	IC_SAMPLE_1_ALL36	IC_SAMPLE_1_ALL38	SC_SAMPLE_1_ALL25	SC_SAMPLE_1_ALL27	SC_SAMPLE_1_ALL28	SC_SAMPLE_1_ALL31	SC_SAMPLE_1_ALL32	SC_SAMPLE_1_ALL33	SC_SAMPLE_1_ALL34	SC_SAMPLE_1_ALL35	SC_SAMPLE_1_ALL36	SC_SAMPLE_1_ALL38	IC_SAMPLE_2_ALL2	IC_SAMPLE_2_ALL3	IC_SAMPLE_2_ALL4	IC_SAMPLE_2_ALL8	IC_SAMPLE_2_ALL9	IC_SAMPLE_2_ALL10	IC_SAMPLE_2_ALL11	IC_SAMPLE_2_ALL12	IC_SAMPLE_2_ALL13	IC_SAMPLE_2_ALL15	IC_SAMPLE_2_ALL18	IC_SAMPLE_2_ALL19	IC_SAMPLE_2_ALL20	IC_SAMPLE_2_ALL21	IC_SAMPLE_2_ALL22	IC_SAMPLE_2_ALL23	SC_SAMPLE_2_ALL2	SC_SAMPLE_2_ALL3
4386	ENSG00000198755.6	RPL10A	chr6	+	35436723	35437062	35436723	35436804	35437157	35437306	4386	734	626	1174	936	273	205	298	981	666	488	2818	1368	4224	2626	1026	1307	951	4252	3395	1779	417	396	423	200	86	773	319	164	327	356	477	777	459	228	339	487	3165	2389
602	ENSG00000089327.10	FXYD5	chr19	+	35648323	35648520	35648323	35648404	35649246	35649303	602	184	85	104	72	33	31	43	280	32	61	408	334	242	303	150	189	200	422	226	295	49	128	191	35	8	35	47	61	29	70	94	78	187	66	28	39	412	689
2579	ENSG00000197958.8	RPL12	chr9	-	130213328	130213684	130213559	130213684	130213009	130213083	2579	129	226	218	340	39	136	87	351	77	156	2558	1412	3865	2489	1084	1487	1138	3744	3096	2355	145	110	193	61	40	156	140	99	68	70	186	202	245	120	101	190	4983	2334
677	ENSG00000085662.9	AKR1B1	chr7	-	134132212	134132813	134132731	134132813	134132049	134132133	677	96	124	103	214	190	79	41	116	78	66	80	67	75	69	111	39	31	57	171	39	9	63	39	66	21	16	90	72	28	132	36	84	68	39	62	175	52	116
4202	ENSG00000110958.11	PTGES3	chr12	-	57059415	57060050	57059987	57060050	57058559	57058584	4202	18	25	18	88	33	55	12	51	12	11	153	133	90	262	58	235	71	130	67	118	2	45	56	11	13	16	8	25	15	30	12	31	13	24	8	35	103	176
5161	ENSG00000140988.11	RPS2	chr16	-	2013653	2014366	2014276	2014366	2013149	2013257	5161	205	404	132	275	89	187	108	608	106	174	2	3	3	2	2	1	1	3	2	2	94	162	572	157	130	115	162	93	122	329	209	576	204	146	121	185	6	1
3060	ENSG00000169689.10	STRA13	chr17	-	79977385	79977570	79977516	79977570	79977168	79977257	3060	1	0	2	0	0	0	2	1	1	1	8	10	24	7	4	4	5	12	17	6	0	1	0	5	9	3	5	3	4	5	0	0	7	1	3	5	12	11
3061	ENSG00000169689.10	STRA13	chr17	-	79977168	79977257	79977183	79977257	79976578	79977095	3061	12	7	9	7	5	4	5	11	32	3	0	1	1	0	0	0	0	1	5	0	7	12	10	14	14	28	35	10	24	8	15	4	32	4	42	23	0	4
4085	ENSG00000149273.10	RPS3	chr11	+	75112683	75113490	75112683	75112777	75115063	75115251	4085	6163	3086	8339	4028	1939	3551	2037	9768	6642	2960	130	65	151	129	42	84	81	281	96	76	6593	5559	2630	3772	2295	5369	2962	5062	5217	4893	5369	3429	5698	4613	5584	7604	107	52
2739	ENSG00000211460.7	TSN	chr2	+	122514815	122515010	122514815	122514909	122516285	122516382	2739	10	10	8	10	5	3	8	12	5	9	51	71	84	100	49	47	39	39	51	48	1	8	0	3	1	1	1	2	3	10	4	6	1	4	1	10	58	59
3062	ENSG00000110717.6	NDUFS8	chr11	+	67799752	67799990	67799752	67799803	67800389	67800479	3062	7	13	14	11	10	9	8	8	14	19	22	17	28	13	15	16	20	16	37	15	8	10	12	2	15	1	10	7	8	14	16	10	11	5	12	8	30	47
4907	ENSG00000100219.12	XBP1	chr22	-	29195029	29195141	29195044	29195141	29193064	29193193	4907	4	4	3	16	5	5	4	2	2	1	211	135	175	522	208	257	129	241	75	113	4	9	3	13	5	50	7	17	31	5	10	1	9	1	3	0	96	213
2519	ENSG00000070756.9	PABPC1	chr8	-	101716507	101716618	101716524	101716618	101715143	101715587	2519	80	78	55	76	47	50	26	99	49	32	2534	3083	2096	1045	1395	1720	1328	1433	1377	1877	21	211	154	19	11	31	33	101	39	57	52	72	42	53	33	62	2344	2774
6117	ENSG00000165233.13	C9orf89	chr9	+	95872849	95874571	95872849	95873003	95875273	95875564	6117	368	247	1635	664	505	83	352	268	133	152	4	1	23	5	1	0	2	1	0	0	158	496	548	465	162	299	750	1210	270	489	1215	175	769	95	387	206	0	0
5400	ENSG00000143390.13	RFX5	chr1	-	151318897	151319082	151318957	151319082	151318680	151318809	5400	2	0	3	0	1	0	0	0	1	0	5	7	1	2	2	8	2	3	3	6	1	8	2	0	1	0	4	0	1	1	4	6	1	0	1	3	1	13
4523	ENSG00000165195.9	PIGA	chrX	-	15349337	15350114	15349711	15350114	15344035	15344168	4523	34	24	36	104	9	38	18	83	13	23	0	3	1	9	1	2	1	0	1	1	13	59	36	22	6	48	22	18	23	74	31	47	27	47	29	74	0	1
3291	ENSG00000100242.11	SUN2	chr22	-	39136893	39137055	39137011	39137055	39136271	39136437	3291	96	206	50	20	53	30	27	28	11	33	48	99	57	25	61	89	41	21	125	78	27	56	139	24	30	9	64	23	12	45	180	75	39	56	55	40	184	254
5377	ENSG00000148660.16	CAMK2G	chr10	-	75585036	75585105	75585078	75585105	75583797	75583842	5377	11	19	20	9	10	12	22	22	14	9	4	1	2	2	0	0	2	3	4	1	2	33	37	3	8	13	17	19	15	17	13	15	14	21	11	9	0	3
4376	ENSG00000143436.6	MRPL9	chr1	-	151735425	151735622	151735465	151735622	151734851	151734976	4376	7	2	7	3	8	0	8	2	3	3	21	20	22	61	19	18	14	24	32	18	7	2	2	3	0	3	1	2	3	5	3	5	2	0	0	0	100	29
2612	ENSG00000101194.13	SLC17A9	chr20	+	61593975	61594106	61593975	61594086	61594624	61594721	2612	3	3	21	4	2	20	9	1	6	5	1	0	9	0	3	7	2	0	1	1	6	35	11	3	15	6	15	5	12	7	22	5	23	5	13	2	1	1
3480	ENSG00000168002.7	POLR2G	chr11	+	62529266	62529656	62529266	62529376	62530338	62530498	3480	33	25	24	36	14	25	15	16	7	31	54	51	27	71	23	77	28	35	118	36	14	16	28	7	12	4	10	11	6	57	16	29	18	16	8	25	85	66
5086	ENSG00000136811.12	ODF2	chr9	+	131223220	131223346	131223220	131223289	131233586	131233747	5086	4	33	10	4	3	9	2	7	9	2	1	0	3	0	1	1	3	3	4	0	2	15	13	2	11	7	6	4	4	11	16	5	16	4	18	4	0	1
1156	ENSG00000104907.8	TRMT1	chr19	-	13223709	13223825	13223722	13223825	13220971	13221120	1156	6	4	3	6	4	1	1	2	5	4	1	2	2	2	4	1	0	1	2	6	9	5	8	4	4	0	2	4	4	2	4	5	11	2	3	8	0	2
1050	ENSG00000049449.4	RCN1	chr11	+	32124549	32124748	32124549	32124704	32124826	32125026	1050	10	14	5	2	10	2	7	4	5	2	1	2	4	2	1	1	0	0	6	0	1	2	4	2	1	1	2	14	1	2	3	5	3	3	1	6	1	0
6085	ENSG00000135506.11	OS9	chr12	+	58111928	58112204	58111928	58112159	58112775	58112965	6085	84	179	96	84	91	124	59	100	115	85	1	4	8	2	1	5	9	4	11	0	108	155	115	93	170	111	107	66	133	99	123	98	126	118	133	55	4	13
6519	ENSG00000001497.12	LAS1L	chrX	-	64740581	64743587	64743439	64743587	64737866	64738345	6519	70	76	47	104	101	22	59	45	82	35	16	23	20	71	16	26	15	26	48	30	15	70	63	54	45	23	68	82	50	159	42	90	33	38	26	23	39	30
1575	ENSG00000140464.15	PML	chr15	+	74325496	74325763	74325496	74325755	74326818	74326871	1575	0	5	1	0	0	0	2	0	1	1	12	14	16	8	19	21	16	5	6	20	2	3	2	1	4	4	3	6	3	3	4	3	2	4	2	2	5	18
2243	ENSG00000108671.5	PSMD11	chr17	+	30800818	30801099	30800818	30800963	30801781	30801842	2243	7	4	5	18	3	3	1	12	2	6	74	58	39	221	18	52	31	79	13	53	0	2	2	2	1	0	5	0	3	6	0	9	0	5	1	3	72	40
4853	ENSG00000101182.10	PSMA7	chr20	-	60714751	60714961	60714836	60714961	60714130	60714253	4853	52	46	63	77	26	34	17	56	14	45	106	124	106	303	37	157	70	100	100	91	29	57	81	40	10	15	27	18	24	67	33	55	53	34	26	34	219	168
1851	ENSG00000108654.7	DDX5	chr17	-	62496666	62498187	62498127	62498187	62495733	62496444	1851	13001	10106	12845	26771	11658	7457	5518	19744	12716	4061	7	2	3	26	28	3	13	3	1	4	3928	16163	13805	9760	4319	3464	8726	7487	8644	17382	7270	12870	6581	6110	5045	10908	12	4
1171	ENSG00000038274.12	MAT2B	chr5	+	162939007	162940675	162939007	162939202	162940847	162941000	1171	49	49	49	122	20	31	26	44	24	41	1	2	0	3	1	1	3	1	0	3	18	55	39	31	144	14	46	28	22	71	66	56	38	108	43	70	0	0
3579	ENSG00000134644.11	PUM1	chr1	-	31441143	31441339	31441200	31441339	31440013	31440157	3579	2	3	7	8	1	2	0	6	0	2	78	45	63	59	20	42	30	110	9	38	1	0	0	0	0	1	1	0	0	1	0	3	0	0	2	4	14	42
3682	ENSG00000119801.8	YPEL5	chr2	+	30371110	30371407	30371110	30371171	30379493	30379658	3682	574	434	277	557	36	898	91	1520	49	112	9	3	2	4	0	7	0	5	0	2	83	433	410	36	23	340	120	65	33	164	160	336	349	672	105	1220	3	3
6010	ENSG00000205356.5	TECPR1	chr7	-	97880705	97880860	97880730	97880860	97875233	97875477	6010	1	3	3	4	10	7	8	2	4	2	0	0	3	0	0	4	0	1	0	1	1	14	9	0	2	2	3	2	5	5	13	4	3	6	5	2	0	11
3635	ENSG00000133858.11	ZFC3H1	chr12	-	72004837	72005667	72005565	72005667	72004474	72004537	3635	58	44	36	134	46	16	19	58	23	16	2	4	2	5	2	1	0	3	0	1	2	40	41	30	38	8	17	19	6	53	20	57	9	28	16	77	1	0
2286	ENSG00000102317.13	RBM3	chrX	+	48433948	48434471	48433948	48434055	48434701	48434807	2286	178	320	118	373	126	160	76	161	65	161	975	772	614	3114	252	635	418	1063	410	1133	36	196	251	131	53	70	198	159	133	239	127	406	91	107	85	168	1020	770
3177	ENSG00000143420.13	ENSA	chr1	-	150599787	150600068	150599942	150600068	150598954	150599002	3177	34	18	34	18	8	24	12	24	13	21	1	1	2	0	2	0	2	0	1	1	33	22	18	10	5	18	16	17	18	27	32	33	45	12	21	36	5	3
1993	ENSG00000114054.9	PCCB	chr3	+	136045644	136046097	136045644	136045752	136046475	136046574	1993	21	16	7	31	11	9	18	19	45	9	5	0	3	3	0	1	0	1	0	2	28	25	14	9	30	17	5	21	15	26	27	11	13	8	43	14	1	1
49	ENSG00000105819.9	PMPCB	chr7	+	102937902	102938400	102937902	102938005	102939014	102939155	49	25	64	75	47	62	18	53	81	50	38	33	26	32	69	19	22	20	45	21	36	7	45	63	7	4	13	8	33	40	75	37	84	41	5	9	51	30	50
3514	ENSG00000101361.10	NOP56	chr20	+	2636579	2636860	2636579	2636680	2637046	2637195	3514	378	401	284	242	119	245	139	270	115	162	53	129	34	158	9	89	47	49	42	59	98	124	196	65	58	106	137	34	50	127	190	398	84	202	106	559	126	57
1968	ENSG00000166451.9	CENPN	chr16	+	81047740	81047996	81047740	81047786	81050930	81050990	1968	9	7	12	2	0	3	4	3	2	2	53	51	74	37	13	15	16	29	23	15	2	2	0	2	0	3	0	1	3	6	4	3	10	2	1	3	54	15
954	ENSG00000177646.13	ACAD9	chr3	+	128598471	128598860	128598471	128598684	128603495	128603589	954	4	6	10	9	6	2	8	8	12	8	1	0	3	0	1	0	0	1	6	0	4	16	6	1	8	4	10	4	4	18	7	9	10	5	11	13	0	5
245	ENSG00000185187.8	SIGIRR	chr11	-	409859	410027	409867	410027	408072	408206	245	0	1	0	0	0	1	0	0	2	0	5	1	2	3	7	1	1	2	5	1	0	1	0	1	2	1	0	4	9	3	0	1	2	3	1	0	4	7
4316	ENSG00000234741.3	GAS5	chr1	-	173833621	173833842	173833812	173833842	173833394	173833442	4316	959	575	1107	1032	228	452	320	1593	1702	382	87	80	228	102	16	37	53	110	122	68	851	628	601	457	292	698	366	643	761	610	728	569	927	605	1414	1254	79	41
3713	ENSG00000203875.6	SNHG5	chr6	-	86387512	86387750	86387671	86387750	86387141	86387210	3713	1697	461	869	1952	563	609	456	1377	621	636	157	65	218	240	43	73	79	179	81	80	1278	583	1252	902	366	968	349	1055	1402	655	510	674	1617	922	1119	1341	100	51
3150	ENSG00000133895.10	MEN1	chr11	-	64575362	64575571	64575467	64575571	64575023	64575152	3150	20	36	23	8	21	22	4	11	37	15	1	1	0	0	0	1	0	0	3	1	4	46	17	4	45	15	18	13	27	19	42	18	38	17	59	16	0	3
3925	ENSG00000169241.13	SLC50A1	chr1	+	155108774	155108872	155108774	155108852	155110036	155110198	3925	0	0	4	1	0	2	0	1	0	2	4	2	4	4	1	8	6	6	6	1	1	2	0	3	2	3	4	2	3	1	1	2	1	2	0	2	3	11
859	ENSG00000164062.8	APEH	chr3	+	49713488	49713948	49713488	49713652	49714041	49714133	859	13	8	9	3	10	12	14	12	25	3	1	1	0	0	0	1	0	0	2	1	6	30	22	7	62	11	14	9	20	19	32	5	12	11	35	3	1	1
2591	ENSG00000174652.13	ZNF266	chr19	-	9529437	9529975	9529726	9529975	9529180	9529307	2591	171	147	55	68	63	9	22	42	33	66	2	5	0	0	3	0	0	0	0	3	21	75	79	37	64	16	80	37	18	70	6	44	40	69	69	32	8	3
[truncated: 45 more columns]

## Sheet: RI
ID	GeneID	geneSymbol	chr	strand	riExonStart_0base	riExonEnd	upstreamES	upstreamEE	downstreamES	downstreamEE	ID	IC_SAMPLE_1_ALL25	IC_SAMPLE_1_ALL27	IC_SAMPLE_1_ALL28	IC_SAMPLE_1_ALL31	IC_SAMPLE_1_ALL32	IC_SAMPLE_1_ALL33	IC_SAMPLE_1_ALL34	IC_SAMPLE_1_ALL35	IC_SAMPLE_1_ALL36	IC_SAMPLE_1_ALL38	SC_SAMPLE_1_ALL25	SC_SAMPLE_1_ALL27	SC_SAMPLE_1_ALL28	SC_SAMPLE_1_ALL31	SC_SAMPLE_1_ALL32	SC_SAMPLE_1_ALL33	SC_SAMPLE_1_ALL34	SC_SAMPLE_1_ALL35	SC_SAMPLE_1_ALL36	SC_SAMPLE_1_ALL38	IC_SAMPLE_2_ALL2	IC_SAMPLE_2_ALL3	IC_SAMPLE_2_ALL4	IC_SAMPLE_2_ALL8	IC_SAMPLE_2_ALL9	IC_SAMPLE_2_ALL10	IC_SAMPLE_2_ALL11	IC_SAMPLE_2_ALL12	IC_SAMPLE_2_ALL13	IC_SAMPLE_2_ALL15	IC_SAMPLE_2_ALL18	IC_SAMPLE_2_ALL19	IC_SAMPLE_2_ALL20	IC_SAMPLE_2_ALL21	IC_SAMPLE_2_ALL22	IC_SAMPLE_2_ALL23	SC_SAMPLE_2_ALL2	SC_SAMPLE_2_ALL3
2953	ENSG00000026025.9	VIM	chr10	+	17277844	17278378	17277844	17277888	17278292	17278378	2953	1848	937	637	2366	221	533	295	4003	400	392	3822	1848	906	2526	607	3055	1446	3091	1087	1601	294	1315	1587	456	128	456	200	238	328	365	898	1464	1229	487	235	1441	2805	1725
4016	ENSG00000198755.6	RPL10A	chr6	+	35436723	35437306	35436723	35436804	35437157	35437306	4016	1248	1014	2092	1255	492	275	494	1525	1158	805	2818	1368	4224	2626	1026	1307	951	4252	3395	1779	657	660	653	331	148	1177	523	223	520	621	770	1325	795	339	559	723	3165	2389
4825	ENSG00000117632.16	STMN1	chr1	-	26227981	26230304	26227981	26228173	26230131	26230304	4825	720	363	234	956	698	260	170	1388	260	219	423	867	151	722	343	787	335	498	500	282	25	260	701	285	226	155	282	245	164	946	452	411	701	171	257	1919	367	280
5197	ENSG00000071462.7	WBSCR22	chr7	+	73106925	73107744	73106925	73106976	73107658	73107744	5197	144	83	136	91	42	86	34	134	69	35	109	145	90	159	41	54	62	90	37	100	18	80	39	5	3	20	12	9	10	59	55	204	66	36	10	113	265	71
5321	ENSG00000204628.7	GNB2L1	chr5	-	180663928	180664719	180663928	180664042	180664608	180664719	5321	731	1006	1023	675	771	332	392	884	787	476	2147	1711	3171	1787	2221	1514	1534	3354	3234	1707	525	569	978	512	218	177	433	388	321	739	455	1007	435	281	456	579	4885	2472
919	ENSG00000105373.14	GLTSCR2	chr19	+	48259012	48259861	48259012	48259079	48259784	48259861	919	524	603	537	187	662	198	328	372	445	438	736	779	864	562	1024	374	668	943	1468	1013	287	308	290	214	96	126	181	189	110	356	347	818	358	85	345	473	1348	724
950	ENSG00000135486.13	HNRNPA1	chr12	+	54675169	54675725	54675169	54675286	54675578	54675725	950	562	663	493	335	430	89	216	701	697	273	3829	3251	3568	5017	1341	2264	2070	6443	1935	3180	45	744	404	128	95	81	183	260	240	744	467	520	275	107	195	509	3952	2730
5352	ENSG00000087460.19	GNAS	chr20	+	57484404	57484634	57484404	57484478	57484575	57484634	5352	133	83	80	145	143	50	46	134	31	53	1682	1526	682	914	751	2147	925	1037	1163	1342	22	98	74	37	14	32	50	97	32	79	50	100	56	28	26	166	1257	1766
5446	ENSG00000148303.12	RPL7A	chr9	+	136217094	136217582	136217094	136217174	136217451	136217582	5446	726	745	851	548	461	317	311	769	523	465	3421	2016	5189	3208	1988	2363	1901	5709	4591	2671	403	1077	785	341	184	198	309	336	238	800	644	962	503	244	370	499	5734	6204
2954	ENSG00000026025.9	VIM	chr10	+	17277167	17278378	17277167	17277388	17277844	17278378	2954	2058	1081	738	2663	229	692	392	5096	513	490	2687	1336	667	1779	375	2089	1088	2064	768	1132	239	1633	1648	416	100	658	256	225	432	421	1121	1827	1501	635	276	1869	1840	1149
4726	ENSG00000140988.11	RPS2	chr16	-	2012497	2012910	2012497	2012657	2012736	2012910	4726	550	619	802	483	261	131	235	652	409	536	4083	2542	6372	2833	1764	1141	1804	5860	5602	2918	398	344	690	218	122	345	374	181	363	306	413	665	648	113	354	532	5267	4287
4015	ENSG00000198755.6	RPL10A	chr6	+	35436575	35436804	35436575	35436650	35436723	35436804	4015	101	78	154	74	41	10	38	124	135	68	1841	1081	3125	2150	680	1025	703	3130	1994	1331	11	50	63	11	7	65	54	21	33	56	51	99	46	6	35	52	2378	1536
5763	ENSG00000100911.9	PSME2	chr14	-	24613608	24614364	24613608	24613677	24614266	24614364	5763	53	178	47	218	72	80	37	82	40	46	80	159	103	141	108	189	73	90	313	62	40	40	81	87	104	15	105	34	48	65	71	87	35	125	34	111	114	170
1613	ENSG00000132507.13	EIF5A	chr17	+	7214668	7214970	7214668	7214800	7214896	7214970	1613	70	122	81	89	119	61	69	64	73	108	552	702	497	734	358	759	576	470	580	739	69	69	40	112	43	36	34	44	50	57	53	110	45	55	29	104	1283	559
2189	ENSG00000115053.11	NCL	chr2	-	232322976	232323836	232322976	232323100	232323711	232323836	2189	264	445	96	247	95	86	82	500	99	93	544	942	379	1229	201	760	315	729	313	543	45	390	107	33	23	31	54	79	65	240	227	379	47	41	74	561	811	660
5797	ENSG00000130726.7	TRIM28	chr19	+	59061103	59061402	59061103	59061227	59061315	59061402	5797	160	148	230	31	165	54	110	78	94	135	453	673	380	232	323	429	368	295	370	498	71	69	59	42	35	36	66	29	51	49	100	155	72	37	65	96	464	374
970	ENSG00000102054.13	RBBP7	chrX	-	16863950	16867424	16863950	16864061	16867366	16867424	970	73	89	93	82	108	25	29	109	108	32	69	110	86	194	103	37	57	52	53	60	14	113	51	35	4	9	34	80	51	79	35	93	8	11	16	154	83	82
4811	ENSG00000197728.5	RPS26	chr12	+	56436208	56437277	56436208	56436386	56437146	56437277	4811	388	426	365	422	219	118	135	529	344	253	1349	1000	558	1312	195	994	708	1769	1698	385	147	315	530	197	159	78	224	133	197	727	311	580	175	129	226	431	3062	1090
5759	ENSG00000100911.9	PSME2	chr14	-	24614587	24615449	24614587	24614674	24614918	24615449	5759	7	39	28	46	18	23	16	21	9	19	68	165	108	112	100	186	91	101	291	77	11	8	23	19	19	11	20	9	11	19	12	19	6	36	9	29	87	164
3351	ENSG00000160201.7	U2AF1	chr21	-	44513065	44514673	44513065	44513359	44514580	44514673	3351	935	631	1105	1239	1141	257	548	793	989	336	430	320	264	1162	292	260	252	327	197	246	380	788	200	943	156	154	540	950	377	557	411	968	443	192	161	727	567	191
4302	ENSG00000104904.8	OAZ1	chr19	+	2271383	2271953	2271383	2271529	2271780	2271953	4302	113	287	127	120	172	167	152	162	39	73	195	1124	382	589	179	881	261	515	557	164	48	99	241	84	37	45	144	91	54	247	143	210	172	92	73	89	401	625
596	ENSG00000085662.9	AKR1B1	chr7	-	134132049	134132813	134132049	134132133	134132731	134132813	596	117	158	127	253	227	95	51	143	91	85	80	67	75	69	111	39	31	57	171	39	14	80	47	89	25	24	108	94	35	163	46	109	87	47	76	224	52	116
1546	ENSG00000019582.10	CD74	chr5	-	149786443	149786887	149786443	149786523	149786714	149786887	1546	73	192	45	43	35	278	37	122	103	32	855	3168	947	1001	770	2810	615	1067	2560	1415	19	517	78	21	34	46	48	57	33	405	69	215	114	31	106	139	2363	6963
2712	ENSG00000116478.7	HDAC1	chr1	+	32797276	32797843	32797276	32797407	32797690	32797843	2712	44	31	61	42	25	26	21	43	20	36	43	59	43	70	25	61	29	31	51	47	29	21	16	7	31	7	8	7	4	21	35	59	22	20	13	90	100	103
4934	ENSG00000187147.13	RNF220	chr1	+	45115554	45117395	45115554	45115629	45116375	45117395	4934	61	79	72	62	22	24	28	48	15	37	46	61	33	101	36	43	39	31	53	84	32	51	29	30	19	12	36	18	12	39	60	43	35	34	11	36	166	78
1865	ENSG00000099958.10	DERL3	chr22	-	24178920	24179341	24178920	24179149	24179250	24179341	1865	4	5	15	6	14	4	7	3	11	1	0	0	0	0	0	0	0	1	5	1	7	32	3	2	9	10	15	5	15	8	37	4	22	3	13	18	3	7
1270	ENSG00000100650.11	SRSF5	chr14	+	70235514	70235968	70235514	70235613	70235898	70235968	1270	1383	789	1167	1607	389	525	371	2913	748	248	1125	1032	818	1588	395	486	454	1050	285	387	166	1360	1166	183	88	216	301	433	396	1053	633	1335	508	290	239	1584	774	1271
1118	ENSG00000160179.14	ABCG1	chr21	+	43707998	43708422	43707998	43708183	43708320	43708422	1118	17	5	2	1	0	0	0	21	0	0	115	25	10	42	1	14	6	91	6	16	0	0	1	0	0	1	0	0	1	1	0	2	0	8	1	1	28	6
1253	ENSG00000092841.14	MYL6	chr12	+	56553370	56553932	56553370	56553514	56553758	56553932	1253	245	103	148	134	85	92	52	216	316	90	1124	1283	696	1697	434	1444	575	1214	1156	611	70	223	285	104	45	91	112	85	91	284	137	224	217	50	78	102	588	2043
3282	ENSG00000121022.9	COPS5	chr8	-	67955316	67958195	67955316	67955552	67958046	67958195	3282	43	50	72	163	55	30	25	86	28	19	21	32	23	104	45	49	24	27	39	31	44	68	70	49	33	10	21	56	23	58	33	67	23	34	15	126	68	27
114	ENSG00000049656.9	CLPTM1L	chr5	-	1324877	1325931	1324877	1324928	1325865	1325931	114	71	58	152	95	67	18	27	16	14	59	25	35	49	39	19	31	20	17	52	24	33	82	40	24	56	5	35	42	14	65	92	140	55	21	46	23	84	50
3101	ENSG00000092199.13	HNRNPC	chr14	-	21677294	21679725	21677294	21679465	21679564	21679725	3101	35	25	10	44	2	40	5	59	5	6	851	551	319	1174	129	533	235	692	445	411	13	11	22	7	8	15	27	5	0	9	14	24	11	23	14	22	910	496
1254	ENSG00000092841.14	MYL6	chr12	+	56552141	56552495	56552141	56552188	56552467	56552495	1254	222	89	117	121	13	106	38	202	72	65	269	288	172	422	101	327	120	302	183	171	40	88	154	24	9	85	41	17	70	85	51	297	161	40	28	152	204	345
5001	ENSG00000134253.5	TRIM45	chr1	-	117653681	117655075	117653681	117653834	117654716	117655075	5001	7	4	22	5	27	4	16	25	26	1	1	2	1	0	7	0	1	3	3	0	1	12	15	13	12	2	4	16	8	8	2	1	16	3	32	12	1	0
421	ENSG00000167642.8	SPINT2	chr19	+	38781176	38783108	38781176	38781215	38782479	38783108	421	46	20	37	10	91	24	23	12	14	11	60	75	63	12	77	55	55	28	83	59	33	47	20	17	37	4	17	10	4	21	69	30	27	11	50	31	219	132
5317	ENSG00000204628.7	GNB2L1	chr5	-	180668491	180669345	180668491	180668639	180669173	180669345	5317	592	505	633	472	298	138	258	460	270	202	2654	2024	3589	2261	944	2312	1320	4550	3455	1717	226	477	596	319	112	60	290	157	183	555	464	472	315	276	224	423	3044	3219
2116	ENSG00000160789.15	LMNA	chr1	+	156106711	156107023	156106711	156106819	156106903	156107023	2116	378	114	43	233	34	85	164	72	5	167	2279	442	107	1036	69	1351	902	397	10	1705	60	445	72	31	7	45	35	17	74	12	111	243	58	36	1	45	1117	2212
4843	ENSG00000143321.14	HDGF	chr1	-	156714799	156715165	156714799	156714938	156715088	156715165	4843	9	23	33	25	33	8	16	29	14	16	68	123	96	82	42	105	42	66	123	63	4	11	15	16	12	5	15	7	17	39	32	21	9	16	13	25	93	104
3518	ENSG00000105221.12	AKT2	chr19	-	40742163	40743998	40742163	40742292	40743875	40743998	3518	71	100	71	28	47	81	53	105	31	29	102	82	77	35	90	78	71	51	65	57	15	118	80	10	29	26	33	61	9	162	59	65	42	66	40	31	70	112
443	ENSG00000105369.5	CD79A	chr19	+	42383059	42383723	42383059	42383359	42383604	42383723	443	27	51	60	29	84	58	23	4	22	24	246	1079	314	296	348	881	309	64	502	525	84	71	41	13	23	22	40	10	21	23	88	74	26	20	53	61	2649	1924
531	ENSG00000089327.10	FXYD5	chr19	+	35657044	35657228	35657044	35657074	35657153	35657228	531	52	26	34	31	31	11	12	84	42	31	509	336	251	276	240	168	224	460	267	295	12	89	73	36	34	12	51	35	19	38	48	31	49	25	19	14	536	626
5762	ENSG00000100911.9	PSME2	chr14	-	24613608	24614482	24613608	24614364	24614451	24614482	5762	15	28	25	40	24	19	11	17	12	17	37	85	62	56	52	90	33	46	151	45	14	12	18	26	31	4	25	5	20	14	16	19	11	27	8	8	42	98
4459	ENSG00000162191.9	UBXN1	chr11	-	62443969	62444477	62443969	62444111	62444284	62444477	4459	143	132	118	81	222	82	79	79	73	118	149	123	138	134	191	141	131	119	138	161	94	118	73	72	82	15	81	173	94	127	105	169	99	47	57	77	263	140
4760	ENSG00000111640.10	GAPDH	chr12	+	6645849	6646176	6645849	6645956	6646085	6646176	4760	582	407	288	424	139	207	152	381	101	112	3501	3154	2840	5624	480	2275	1335	2913	2564	844	226	359	452	229	50	421	377	242	280	337	302	559	548	111	168	286	2908	2892
3964	ENSG00000167272.6	POP5	chr12	-	121017316	121017726	121017316	121017400	121017576	121017726	3964	12	8	22	8	9	21	3	15	18	1	1	2	2	1	1	4	0	2	20	0	4	8	9	5	16	7	3	2	5	10	2	12	6	4	9	11	3	14
2910	ENSG00000136068.10	FLNB	chr3	+	58154166	58155520	58154166	58154385	58155316	58155520	2910	4	8	7	4	20	0	1	31	33	5	13	8	28	13	10	8	6	45	87	16	1	13	5	3	6	1	16	30	6	16	1	4	10	2	0	6	16	14
1078	ENSG00000122545.13	SEPT7	chr7	+	35937857	35942825	35937857	35937993	35942685	35942825	1078	294	124	224	328	112	69	74	571	50	37	203	142	142	494	90	155	154	209	73	151	53	266	327	47	54	71	40	73	55	228	91	255	71	90	40	377	212	141
2350	ENSG00000182979.13	MTA1	chr14	+	105930799	105931200	105930799	105930904	105931010	105931200	2350	8	10	26	13	8	6	6	9	15	17	46	57	57	38	62	55	47	57	101	42	8	11	1	8	4	5	12	8	14	8	15	12	11	1	6	7	56	81
2697	ENSG00000096093.10	EFHC1	chr6	+	52317485	52319085	52317485	52317635	52318892	52319085	2697	67	22	49	38	45	39	39	254	54	7	0	0	0	0	2	1	1	1	3	0	8	249	108	11	91	3	33	40	25	79	122	43	73	13	85	68	1	3
5206	ENSG00000168488.14	ATXN2L	chr16	+	28847253	28848558	28847253	28847806	28848048	28848558	5206	175	446	269	247	405	168	179	139	161	218	5	25	10	5	2	6	10	4	8	8	144	155	335	316	161	72	293	243	182	244	221	306	175	173	134	149	13	10
2759	ENSG00000213614.5	HEXA	chr15	-	72646031	72647965	72646031	72646078	72647899	72647965	2759	25	14	11	9	38	10	12	23	21	6	21	27	24	20	19	32	33	23	55	11	1	22	10	2	11	4	5	13	2	51	10	28	6	9	1	14	15	62
3957	ENSG00000234741.3	GAS5	chr1	-	173833394	173834420	173833394	173833842	173834366	173834420	3957	408	418	299	854	53	181	121	955	258	119	1043	560	1383	912	239	522	378	1597	2033	472	113	355	682	129	81	263	166	68	89	207	211	387	164	140	205	536	1079	667
9	ENSG00000161395.8	PGAP3	chr17	-	37829766	37830307	37829766	37829903	37830245	37830307	9	26	6	29	7	26	5	10	28	11	26	1	1	0	1	0	0	1	2	1	1	28	43	36	39	36	6	20	17	22	20	29	14	18	12	21	11	8	7
3727	ENSG00000142534.2	RPS11	chr19	+	50000776	50001303	50000776	50000852	50001173	50001303	3727	1593	1161	1093	867	947	1199	539	1544	530	1094	9319	4677	13407	9430	3622	5987	3602	12928	12332	6020	992	1277	941	505	392	274	624	644	598	1175	1146	1394	1098	387	881	1596	11522	7298
2973	ENSG00000111144.5	LTA4H	chr12	-	96402871	96407036	96402871	96402926	96406965	96407036	2973	135	59	185	213	91	26	52	285	74	30	60	41	74	60	21	26	19	110	79	16	25	237	98	70	148	15	58	124	48	182	80	125	117	70	30	106	47	72
1231	ENSG00000119723.11	COQ6	chr14	+	74424849	74425781	74424849	74424980	74425673	74425781	1231	47	57	75	73	45	40	36	63	36	44	0	0	0	0	2	2	0	3	2	0	32	56	73	66	59	21	42	51	36	74	48	69	60	28	49	117	1	1
5744	ENSG00000164405.6	UQCRQ	chr5	+	132202560	132203379	132202560	132202727	132203179	132203379	5744	48	56	71	94	112	35	89	45	73	83	49	37	86	75	35	67	55	48	215	40	66	55	62	55	45	31	72	70	54	216	115	66	63	31	58	103	193	135
110	ENSG00000087191.8	PSMC5	chr17	+	61905497	61906923	61905497	61905569	61906853	61906923	110	243	435	483	240	259	121	189	198	181	229	57	88	86	225	27	70	55	65	70	57	47	325	312	184	61	30	181	150	219	354	212	430	162	95	86	154	77	97
3609	ENSG00000156482.6	RPL30	chr8	-	99057170	99057627	99057170	99057316	99057574	99057627	3609	987	770	1031	847	332	542	364	1166	520	797	2543	1444	4060	2530	1070	1936	1045	4110	2479	1984	847	599	926	293	220	659	283	393	563	861	630	1117	712	611	369	1389	3714	2232
4286	ENSG00000183207.8	RUVBL2	chr19	+	49513229	49513868	49513229	49513323	49513744	49513868	4286	16	56	18	13	1	23	9	9	15	21	23	35	31	10	16	18	15	11	91	16	7	29	18	7	37	1	23	1	3	12	19	29	16	11	12	12	31	79
882	ENSG00000177666.11	PNPLA2	chr11	+	823693	824130	823693	823855	823997	824130	882	34	59	28	19	54	11	14	32	28	23	46	122	56	21	81	18	45	26	46	55	4	15	26	6	5	5	15	36	21	34	33	24	26	6	16	24	26	58
4091	ENSG00000142541.12	RPL13A	chr19	+	49994035	49994356	49994035	49994121	49994296	49994356	4091	338	305	373	229	226	144	132	438	521	213	10509	5989	13137	8324	4589	3527	3817	14272	8492	6112	129	252	178	143	130	122	168	142	96	255	190	345	214	92	237	422	7569	8874
4094	ENSG00000196352.9	CD55	chr1	+	207510037	207510754	207510037	207510163	207510673	207510754	4094	511	260	317	353	218	620	196	659	15	266	186	181	47	91	5	353	52	156	7	72	104	308	356	15	11	278	178	163	88	526	188	208	477	233	111	970	186	239
2343	ENSG00000106263.13	EIF3B	chr7	+	2418323	2418877	2418323	2418401	2418768	2418877	2343	50	62	45	22	50	21	30	23	32	27	167	199	171	150	57	53	85	100	94	119	49	51	33	21	13	10	41	22	14	18	21	70	22	4	5	14	242	126
2873	ENSG00000140319.6	SRP14	chr15	-	40330482	40331149	40330482	40330595	40331076	40331149	2873	44	22	46	45	25	29	28	60	77	27	446	184	434	783	162	392	236	503	548	279	6	35	48	20	8	15	17	16	20	62	21	51	41	7	23	64	512	433
4922	ENSG00000133226.12	SRRM1	chr1	+	24973157	24975520	24973157	24973280	24975349	24975520	4922	52	63	40	88	13	9	7	106	13	14	81	77	125	39	37	68	57	98	39	48	15	69	89	13	30	12	15	57	16	247	26	61	29	47	13	117	22	64
380	ENSG00000071894.10	CPSF1	chr8	-	145619448	145619770	145619448	145619515	145619593	145619770	380	13	21	16	9	30	7	24	5	14	21	27	52	50	18	37	40	56	20	84	20	12	10	17	18	22	6	18	10	9	10	15	18	11	1	13	4	27	88
5146	ENSG00000131795.8	RBM8A	chr1	+	145508015	145508611	145508015	145508284	145508474	145508611	5146	92	87	73	84	82	56	34	122	96	51	458	472	263	794	178	451	249	474	298	375	42	81	61	53	21	15	39	27	42	145	46	133	61	32	40	91	757	327
2837	ENSG00000184009.5	ACTG1	chr17	-	79479257	79479807	79479257	79479386	79479759	79479807	2837	66	41	36	35	54	8	9	116	31	19	629	572	489	312	198	452	258	1083	319	378	19	120	49	7	13	65	54	15	41	35	83	31	44	15	53	33	822	1172
5513	ENSG00000174744.9	BRMS1	chr11	-	66105713	66106256	66105713	66105753	66106191	66106256	5513	27	32	19	42	28	8	24	26	13	29	22	41	26	40	30	36	33	26	35	37	33	37	12	22	8	5	15	19	9	18	26	30	20	21	7	19	122	45
4910	ENSG00000108961.9	RANGRF	chr17	+	8192575	8193410	8192575	8192732	8193130	8193410	4910	78	119	106	176	162	93	64	94	184	75	0	1	2	1	0	0	0	0	2	0	105	95	86	193	135	57	41	57	123	160	114	62	75	79	185	209	1	0
5775	ENSG00000169045.13	HNRNPH1	chr5	-	179043126	179044111	179043126	179043219	179043869	179044111	5775	2387	1433	1947	2138	1093	420	442	3520	937	472	2208	1648	1548	1513	1473	748	790	2205	616	736	173	1386	1497	566	178	245	612	543	328	1390	997	1359	443	414	345	3187	514	1198
4789	ENSG00000171793.9	CTPS1	chr1	+	41474330	41474562	41474330	41474386	41474465	41474562	4789	11	16	14	28	14	7	4	20	2	5	41	78	37	50	44	50	32	35	32	61	4	9	8	11	4	1	5	3	4	7	8	7	8	10	11	14	70	63
606	ENSG00000013306.11	SLC25A39	chr17	-	42397563	42397804	42397563	42397644	42397722	42397804	606	39	53	22	17	46	9	29	10	22	48	43	63	63	18	64	47	41	23	119	16	26	18	47	55	14	13	57	43	18	42	18	40	29	23	11	7	65	80
5058	ENSG00000117410.9	ATP6V0B	chr1	+	44442697	44443967	44442697	44442888	44443652	44443967	5058	284	299	464	322	460	158	122	311	307	149	245	271	272	397	454	252	210	232	257	284	106	272	327	185	159	43	140	275	165	605	351	346	195	88	273	362	289	274
533	ENSG00000125651.9	GTF2F1	chr19	-	6380914	6381206	6380914	6381053	6381132	6381206	533	87	29	45	12	22	11	11	88	20	29	181	101	97	53	38	69	70	158	50	72	21	21	17	14	4	12	3	11	5	14	31	44	37	5	10	21	144	108
1032	ENSG00000138385.11	SSB	chr2	+	170664986	170665412	170664986	170665063	170665369	170665412	1032	47	22	48	46	14	5	18	87	44	17	171	120	116	240	55	87	62	151	29	61	5	9	13	7	8	6	5	31	16	53	14	30	27	3	7	41	106	88
575	ENSG00000052749.9	RRP12	chr10	-	99130679	99131923	99130679	99130838	99131829	99131923	575	148	187	86	159	29	66	122	201	21	193	96	59	18	30	8	58	38	67	13	57	68	990	256	28	7	65	37	37	33	127	106	819	496	50	20	52	91	282
1958	ENSG00000187514.10	PTMA	chr2	+	232576057	232576693	232576057	232576129	232576599	232576693	1958	1203	1056	548	535	903	433	364	822	704	455	7517	6090	3817	7873	1623	7004	2478	9580	3512	3505	192	1081	622	273	549	194	824	655	382	997	1153	540	561	243	921	635	5626	6843
3396	ENSG00000178149.12	DALRD3	chr3	-	49053405	49053773	49053405	49053493	49053590	49053773	3396	14	134	17	76	26	71	19	13	15	28	1	4	0	0	1	1	0	1	2	2	32	38	35	18	65	11	41	8	8	21	51	22	14	37	53	81	3	3
5371	ENSG00000126934.9	MAP2K2	chr19	-	4094450	4095447	4094450	4094496	4095385	4095447	5371	74	96	34	48	19	24	27	27	7	61	79	123	91	30	77	114	91	55	205	81	35	28	47	18	32	2	73	17	12	53	25	82	51	24	13	25	100	165
3956	ENSG00000234741.3	GAS5	chr1	-	173835665	173835934	173835665	173835705	173835898	173835934	3956	133	110	85	298	25	111	38	511	155	79	864	529	1415	948	226	584	319	1567	810	439	70	184	276	50	60	91	71	31	60	138	77	211	61	68	56	166	1081	566
689	ENSG00000113108.13	APBB3	chr5	-	139941171	139941434	139941171	139941307	139941428	139941434	689	20	17	15	8	41	18	26	18	33	17	0	2	5	1	4	3	1	1	4	0	5	32	35	18	66	1	21	15	23	17	30	23	28	25	25	9	0	1
5806	ENSG00000076382.12	SPAG5	chr17	-	26905235	26905546	26905235	26905310	26905390	26905546	5806	129	62	106	64	30	13	25	27	31	29	55	48	33	83	14	5	16	19	13	18	21	48	64	45	7	15	25	19	21	17	8	102	60	11	5	13	44	10
3003	ENSG00000100242.11	SUN2	chr22	-	39136271	39137055	39136271	39136437	39137011	39137055	3003	337	788	191	113	199	154	114	158	49	95	48	99	57	25	61	89	41	21	125	78	101	234	502	75	133	44	275	76	46	186	641	269	167	240	209	201	184	254
4823	ENSG00000214087.4	ARL16	chr17	-	79649063	79649705	79649063	79649179	79649472	79649705	4823	23	51	51	17	47	32	25	17	24	11	2	1	5	1	1	2	4	1	4	1	27	39	23	28	62	5	51	27	26	31	26	34	29	27	42	16	0	0
4865	ENSG00000117616.13	C1orf63	chr1	-	25570040	25571792	25570040	25570715	25571640	25571792	4865	689	698	925	1384	229	271	198	2284	561	116	2	3	3	6	0	4	2	11	20	0	52	869	785	109	127	195	175	120	92	671	372	899	251	399	229	1086	0	1
5145	ENSG00000131795.8	RBM8A	chr1	+	145508015	145508284	145508015	145508075	145508206	145508284	5145	99	85	84	90	51	59	36	130	82	54	281	283	164	468	90	280	123	280	137	248	37	68	61	51	19	16	48	36	33	137	45	153	78	28	27	86	447	185
886	ENSG00000149136.3	SSRP1	chr11	-	57095770	57097612	57095770	57095900	57097566	57097612	886	32	68	55	41	24	14	32	10	15	22	29	49	41	35	30	54	32	35	91	57	25	28	23	24	29	3	24	17	20	40	28	48	13	24	16	81	85	44
5057	ENSG00000117410.9	ATP6V0B	chr1	+	44441973	44442331	44441973	44442051	44442261	44442331	5057	93	82	141	86	157	76	39	77	120	74	204	178	173	247	197	176	123	131	152	163	34	73	80	41	41	17	48	52	33	170	134	131	60	39	88	128	155	174
3424	ENSG00000113013.8	HSPA9	chr5	-	137892462	137893185	137892462	137892555	137893090	137893185	3424	239	184	178	253	137	102	72	218	79	66	285	257	225	387	142	141	142	257	75	196	124	238	232	91	44	30	60	103	77	202	103	267	69	56	34	182	444	206
5364	ENSG00000166347.14	CYB5A	chr18	-	71922975	71928179	71922975	71923010	71928149	71928179	5364	39	32	93	92	3	19	14	31	16	40	14	27	24	20	11	9	8	5	22	15	0	60	13	42	37	8	97	14	35	137	20	225	8	32	7	92	4	24
4707	ENSG00000087095.8	NLK	chr17	+	26521607	26523407	26521607	26521734	26523205	26523407	4707	22	65	18	129	20	30	10	58	35	26	1	1	2	1	6	4	0	1	2	0	56	56	14	5	62	9	32	2	13	12	43	35	15	37	95	78	2	2
5721	ENSG00000133835.10	HSD17B4	chr5	+	118827794	118829641	118827794	118827819	118829512	118829641	5721	3	1	2	14	10	4	2	29	6	2	1	4	1	10	5	10	3	8	11	1	1	14	11	3	12	0	4	2	0	15	15	3	3	2	7	7	2	33
4788	ENSG00000189171.9	S100A13	chr1	-	153598795	153600074	153598795	153599009	153599958	153600074	4788	10	9	28	68	3	5	7	38	9	11	22	12	9	45	9	8	12	25	18	5	23	25	26	13	27	30	13	26	18	3	7	17	41	6	13	17	54	30
2287	ENSG00000092010.10	PSME1	chr14	+	24607257	24607472	24607257	24607326	24607404	24607472	2287	38	32	52	56	64	23	21	42	70	24	138	134	242	178	94	324	138	222	404	119	19	28	35	66	57	16	41	35	61	56	51	44	25	52	36	40	140	273
881	ENSG00000172531.10	PPP1CA	chr11	-	67166192	67166634	67166192	67166327	67166410	67166634	881	16	17	65	23	107	6	10	11	19	25	46	96	98	74	95	72	44	30	130	66	23	27	11	15	15	1	29	35	8	15	72	19	15	10	35	31	121	193
894	ENSG00000111877.13	MCM9	chr6	-	119238725	119243251	119238725	119238926	119243169	119243251	894	4	9	0	57	0	2	1	34	2	3	5	14	12	18	4	9	12	14	8	8	1	6	1	0	0	8	3	1	2	7	2	5	4	3	2	23	2	12
2182	ENSG00000072778.15	ACADVL	chr17	+	7127639	7127871	7127639	7127712	7127798	7127871	2182	12	27	18	17	16	7	16	11	9	27	102	252	129	91	380	106	130	73	136	88	15	8	11	12	3	10	5	2	4	11	8	16	17	9	7	24	176	165
3448	ENSG00000159377.6	PSMB4	chr1	+	151373714	151374106	151373714	151373831	151374017	151374106	3448	312	230	475	205	292	172	160	270	211	267	229	228	262	392	251	226	180	232	220	234	334	190	296	147	79	76	149	224	221	390	178	316	267	104	140	349	430	246
3890	ENSG00000179222.13	MAGED1	chrX	+	51640890	51641289	51640890	51640982	51641209	51641289	3890	17	23	15	32	17	6	10	20	4	10	52	54	36	147	48	59	39	23	66	55	5	7	13	17	6	7	7	15	7	16	30	15	4	4	32	29	77	49
3953	ENSG00000234741.3	GAS5	chr1	-	173834994	173835344	173834994	173835032	173835314	173835344	3953	205	244	157	396	27	92	60	530	213	73	1005	509	1534	959	241	557	388	1613	1840	474	79	217	261	63	65	152	75	39	63	173	122	290	118	91	140	240	1124	692
691	ENSG00000105677.7	TMEM147	chr19	+	36037573	36037931	36037573	36037710	36037846	36037931	691	14	24	24	18	14	11	11	20	15	21	20	27	28	23	20	32	17	24	77	14	26	15	8	17	14	4	18	2	7	12	10	22	8	8	8	10	41	57
4870	ENSG00000115286.15	NDUFS7	chr19	+	1388831	1391049	1388831	1388937	1390869	1391049	4870	57	48	29	46	54	23	35	13	12	30	28	57	40	41	19	22	30	24	103	35	20	35	50	8	10	6	22	29	1	111	58	47	55	17	13	12	23	54
2	ENSG00000184014.3	DENND5A	chr11	-	9164268	9165032	9164268	9164392	9164949	9165032	2	26	21	11	65	6	18	5	30	6	10	13	18	19	34	15	19	19	11	16	12	7	18	23	45	19	0	29	58	6	12	7	35	8	18	10	20	24	28
1594	ENSG00000105698.11	USF2	chr19	+	35769600	35769977	35769600	35769695	35769848	35769977	1594	66	48	62	26	77	30	23	45	40	67	154	113	186	76	194	237	139	135	383	188	23	68	73	20	15	27	25	32	21	70	80	77	62	39	33	43	147	286
728	ENSG00000170515.9	PA2G4	chr12	+	56500773	56501040	56500773	56500879	56500970	56501040	728	7	13	17	7	4	1	1	12	5	10	66	135	85	109	22	53	37	100	102	52	2	7	10	2	2	1	4	2	3	22	7	8	3	0	3	12	120	76
5098	ENSG00000159348.8	CYB5R1	chr1	-	202935014	202935728	202935014	202935121	202935655	202935728	5098	18	25	15	19	16	18	13	8	12	21	2	10	3	5	2	7	7	8	23	5	4	9	13	6	10	1	17	4	3	27	15	14	22	14	25	7	9	12
2871	ENSG00000165280.11	VCP	chr9	-	35060309	35060920	35060309	35060522	35060797	35060920	2871	194	144	193	68	116	63	101	118	80	128	136	206	112	161	47	208	95	137	30	119	19	107	135	51	7	18	46	125	79	129	81	262	239	34	55	63	67	91
2335	ENSG00000101194.13	SLC17A9	chr20	+	61593975	61594721	61593975	61594086	61594624	61594721	2335	92	144	317	22	183	355	117	23	75	75	1	0	9	0	3	7	2	0	1	1	42	508	193	76	249	21	250	185	145	130	236	146	372	27	78	54	1	1
252	ENSG00000198258.6	UBL5	chr19	+	9939002	9939351	9939002	9939069	9939267	9939351	252	165	137	206	218	191	68	109	75	98	165	124	135	108	199	54	175	63	128	246	124	155	73	99	172	35	42	69	71	65	145	97	186	118	71	56	139	257	189
4727	ENSG00000140988.11	RPS2	chr16	-	2012736	2013257	2012736	2012910	2013149	2013257	4727	236	382	256	182	150	166	99	207	183	201	4545	3062	6767	3691	1382	2660	1895	7206	5695	3095	154	185	423	108	117	90	161	94	92	304	248	312	187	87	141	136	4972	4401
1545	ENSG00000185246.13	PRPF39	chr14	+	45565626	45565961	45565626	45565695	45565798	45565961	1545	46	38	40	143	16	20	24	63	10	20	1	2	1	16	1	3	2	3	1	3	10	40	47	25	21	6	24	22	18	53	19	51	12	25	16	67	0	2
3665	ENSG00000132463.9	GRSF1	chr4	-	71691012	71691962	71691012	71691148	71691840	71691962	3665	53	59	118	102	101	14	35	83	62	50	51	46	64	135	63	60	48	55	55	56	20	31	34	68	51	16	32	25	24	81	39	67	10	36	24	90	99	36
3714	ENSG00000160058.14	BSDC1	chr1	-	32859680	32860032	32859680	32859741	32860004	32860032	3714	11	7	4	6	3	5	3	8	1	6	3	1	0	1	1	2	1	3	0	1	2	14	6	1	1	3	3	4	2	5	5	9	6	4	5	0	0	3
3753	ENSG00000124228.10	DDX27	chr20	+	47860165	47860614	47860165	47860240	47860352	47860614	3753	22	38	26	13	27	16	12	13	40	7	115	127	88	97	95	78	85	77	86	90	21	38	21	12	7	4	10	12	8	11	21	19	16	12	5	12	246	128
3958	ENSG00000167526.9	RPL13	chr16	+	89627634	89628159	89627634	89627776	89627985	89628159	3958	437	318	878	314	377	201	324	500	449	618	1910	1682	4335	2524	1327	654	1173	3823	3467	2697	595	397	362	194	154	541	314	341	372	368	450	416	668	151	281	367	2890	2586
5747	ENSG00000198830.6	HMGN2	chr1	+	26799973	26800626	26799973	26800223	26800575	26800626	5747	138	220	295	82	424	148	128	116	269	161	370	572	502	318	274	246	251	233	583	303	59	151	259	149	260	31	156	192	158	660	165	200	467	88	115	567	424	318
5768	ENSG00000168890.9	TMEM150A	chr2	-	85828143	85828605	85828143	85828230	85828557	85828605	5768	9	19	5	24	6	10	3	11	13	7	0	2	0	0	0	0	0	2	6	1	3	9	3	6	8	3	4	4	7	19	8	22	1	22	2	11	0	1
1272	ENSG00000100650.11	SRSF5	chr14	+	70235898	70237257	70235898	70235968	70237183	70237257	1272	3959	2903	4609	8690	1349	2428	1058	10576	2451	968	1157	857	748	826	429	329	490	656	480	410	443	3641	5331	1164	256	585	1392	2084	1627	3854	1363	4803	1234	1220	737	6368	940	1155
5314	ENSG00000123143.8	PKN1	chr19	+	14580152	14580800	14580152	14580329	14580723	14580800	5314	14	34	21	10	43	31	19	5	25	35	0	5	1	0	0	0	0	0	0	0	48	25	18	44	85	12	44	14	7	42	31	37	50	21	20	19	0	0
113	ENSG00000049656.9	CLPTM1L	chr5	-	1321749	1321934	1321749	1321794	1321878	1321934	113	9	7	23	4	0	6	3	1	2	7	42	43	87	33	21	35	22	21	48	30	5	5	5	3	9	1	2	5	1	3	6	11	7	2	7	3	82	67
383	ENSG00000141959.12	PFKL	chr21	+	45739233	45741758	45739233	45740030	45741611	45741758	383	59	62	6	31	36	33	29	7	8	31	110	82	34	62	114	75	74	67	125	121	23	55	33	32	30	4	201	60	9	300	143	42	50	33	18	15	47	200
5456	ENSG00000088038.13	CNOT3	chr19	+	54657451	54659418	54657451	54657577	54659046	54659418	5456	101	184	121	132	135	108	90	110	91	116	23	48	23	14	12	37	14	19	26	37	98	91	89	73	184	27	141	113	54	103	82	164	81	68	102	126	48	29
4363	ENSG00000149100.8	EIF3M	chr11	+	32615411	32616559	32615411	32615495	32616459	32616559	4363	163	195	129	173	172	62	112	219	159	166	134	84	170	146	71	131	68	162	101	99	90	291	166	138	87	23	72	114	98	414	258	152	189	69	122	332	271	118
4458	ENSG00000162191.9	UBXN1	chr11	-	62444284	62445304	62444284	62444477	62444989	62445304	4458	318	354	242	156	322	97	137	149	122	190	169	172	194	173	175	202	166	163	140	206	122	245	207	135	88	13	136	329	138	368	188	326	167	101	111	133	324	181
3488	ENSG00000167110.12	GOLGA2	chr9	-	131024841	131025371	131024841	131024983	131025312	131025371	3488	9	15	10	4	6	5	2	7	2	7	19	25	12	17	5	17	12	10	7	20	0	6	5	1	5	0	1	2	0	3	7	12	5	1	0	2	8	11
2131	ENSG00000127419.12	TMEM175	chr4	+	941903	942403	941903	941942	942198	942403	2131	64	39	28	15	114	36	92	35	27	31	0	2	1	1	1	0	0	0	1	1	10	55	98	50	69	5	93	71	62	58	50	26	146	14	44	16	1	1
4871	ENSG00000115286.15	NDUFS7	chr19	+	1390869	1391164	1390869	1391049	1391117	1391164	4871	9	8	13	12	18	3	11	12	10	17	34	37	30	26	10	12	15	26	70	24	6	6	11	4	4	7	6	15	8	26	14	4	9	3	6	3	18	44
586	ENSG00000161914.5	ZNF653	chr19	-	11597801	11598718	11597801	11597973	11598106	11598718	586	15	15	9	1	5	3	7	3	3	11	0	3	1	0	0	3	1	0	1	2	10	15	6	4	4	3	3	3	2	2	9	11	15	2	4	5	1	3
286	ENSG00000141522.7	ARHGDIA	chr17	-	79827205	79827501	79827205	79827282	79827417	79827501	286	200	186	194	134	323	12	147	140	146	206	461	540	283	339	179	86	254	222	157	419	15	210	144	27	3	211	322	250	160	145	228	208	295	9	71	82	144	469
565	ENSG00000160014.12	CALM3	chr19	+	47111738	47112238	47111738	47111845	47112102	47112238	565	46	71	152	22	137	52	62	64	65	62	81	185	83	80	110	258	84	99	130	90	45	72	97	45	33	36	39	58	67	267	88	123	54	40	103	40	139	189
669	ENSG00000115875.14	SRSF7	chr2	-	38975720	38976847	38975720	38975795	38976670	38976847	669	1563	1628	1746	2355	690	1518	600	3879	1064	802	217	139	89	528	78	114	107	87	70	73	279	1271	1491	399	420	858	532	358	556	1555	829	2234	772	1048	643	3416	158	256
5799	ENSG00000130726.7	TRIM28	chr19	+	59060106	59060277	59060106	59060143	59060228	59060277	5799	116	188	80	76	118	83	75	105	61	106	322	417	288	116	132	246	214	171	194	265	45	76	108	42	31	23	62	30	38	75	94	134	61	71	97	131	190	231
3384	ENSG00000160633.8	SAFB	chr19	+	5667363	5667897	5667363	5667461	5667830	5667897	3384	66	99	44	37	99	34	45	107	54	49	128	125	111	109	127	47	83	116	33	90	38	45	117	21	15	9	31	71	15	115	34	103	37	15	29	48	153	74
5210	ENSG00000010256.6	UQCRC1	chr3	-	48638112	48638551	48638112	48638273	48638407	48638551	5210	29	39	65	15	49	16	33	11	40	25	23	41	34	21	20	37	26	13	136	17	51	36	17	22	23	10	24	17	18	48	35	49	29	13	24	20	48	62
4489	ENSG00000147813.11	NAPRT1	chr8	-	144658247	144658742	144658247	144658332	144658601	144658742	4489	78	39	25	51	90	28	13	19	30	25	7	6	5	3	4	4	2	4	22	4	49	43	113	54	69	11	74	102	8	58	42	59	72	10	88	29	8	20
4402	ENSG00000111229.11	ARPC3	chr12	-	110873914	110874488	110873914	110874009	110874361	110874488	4402	68	36	71	71	106	26	33	31	15	22	181	413	228	760	120	567	236	186	419	153	44	99	68	71	30	14	21	61	32	146	55	52	45	30	35	60	595	647
3786	ENSG00000054148.13	PHPT1	chr9	+	139744464	139745012	139744464	139744589	139744957	139745012	3786	15	14	13	8	24	21	16	12	15	10	1	0	1	1	3	2	1	0	2	0	1	26	46	8	19	11	14	7	18	9	25	5	26	7	8	19	1	2
73	ENSG00000118515.7	SGK1	chr6	-	134494411	134494704	134494411	134494495	134494599	134494704	73	76	33	5	123	0	20	13	57	0	9	709	250	65	1326	11	387	221	307	10	212	4	21	47	18	0	71	9	4	0	22	5	56	11	12	2	6	109	351
2579	ENSG00000169228.9	RAB24	chr5	-	176728925	176729497	176728925	176728988	176729128	176729497	2579	6	8	32	17	39	6	4	7	6	2	25	25	59	11	63	31	32	5	28	8	10	11	3	9	38	4	10	4	4	3	12	6	22	3	10	15	45	87
5254	ENSG00000111667.9	USP5	chr12	+	6972993	6973359	6972993	6973137	6973213	6973359	5254	11	9	21	8	18	5	6	10	7	6	12	22	19	11	7	30	11	9	31	16	3	2	2	15	10	1	5	3	5	8	7	11	2	3	5	1	9	21
2793	ENSG00000168438.10	CDC40	chr6	+	110531909	110533475	110531909	110532006	110533335	110533475	2793	2	5	7	2	4	1	1	9	1	3	38	19	65	107	18	36	21	65	5	19	1	34	9	0	5	0	0	2	0	7	13	14	2	6	4	12	18	20
2198	ENSG00000172500.8	FIBP	chr11	-	65652040	65652469	65652040	65652127	65652405	65652469	2198	29	24	34	20	16	30	30	16	54	46	21	23	40	10	29	34	22	34	91	13	37	17	24	34	46	7	55	9	16	17	35	34	29	28	56	29	57	83
668	ENSG00000115548.12	KDM3A	chr2	+	86716642	86718180	86716642	86716782	86718003	86718180	668	83	60	21	79	41	12	22	199	33	10	207	101	105	141	110	92	115	263	43	124	5	56	70	10	5	8	6	20	13	57	16	100	15	17	8	122	31	108
3446	ENSG00000139190.12	VAMP1	chr12	-	6571402	6574107	6571402	6572008	6574055	6574107	3446	3844	1825	2237	3493	1308	1036	1577	2036	1959	386	4	0	0	1	3	3	3	0	3	0	396	3087	1613	310	408	460	720	558	564	1071	1628	3570	2172	757	575	1074	6	2
3728	ENSG00000142534.2	RPS11	chr19	+	50000450	50000852	50000450	50000582	50000776	50000852	3728	1781	1352	1439	1540	971	1165	733	1852	827	1469	9356	4595	13975	9419	3286	6119	3483	12598	11652	5895	1032	1474	1409	965	409	378	913	983	823	1635	1352	1489	1756	525	1085	1887	9810	7316
2220	ENSG00000163346.12	PBXIP1	chr1	-	154923946	154924397	154923946	154924011	154924270	154924397	2220	131	99	29	46	254	190	102	72	36	134	106	140	83	25	202	412	127	84	56	194	73	390	107	3	80	17	39	39	20	200	259	93	176	116	123	100	151	443
3447	ENSG00000159377.6	PSMB4	chr1	+	151372917	151373831	151372917	151373064	151373714	151373831	3447	1538	1103	1276	872	1248	668	785	1340	622	1328	44	18	77	25	30	21	41	33	18	50	1012	1171	1590	1090	371	139	697	1281	1074	2042	907	1668	951	422	604	1107	47	13
3709	ENSG00000094631.14	HDAC6	chrX	+	48664037	48664871	48664037	48664078	48664774	48664871	3709	5	9	4	12	1	2	3	1	0	4	16	19	15	25	19	35	17	10	12	7	2	2	12	4	8	6	19	8	3	7	7	5	4	11	10	14	3	20
1764	ENSG00000102901.8	CENPT	chr16	-	67863667	67865261	67863667	67864451	67865118	67865261	1764	57	76	80	42	76	41	45	31	65	69	9	17	13	12	28	19	22	12	10	12	12	82	51	53	63	11	77	17	46	35	48	48	47	74	48	15	5	26
4068	ENSG00000214078.7	CPNE1	chr20	-	34220084	34220307	34220084	34220156	34220232	34220307	4068	2	33	2	1	5	4	2	2	4	1	29	62	35	7	35	78	21	27	97	5	1	1	2	0	7	3	3	0	0	0	2	3	4	18	6	5	21	76
2549	ENSG00000181929.7	PRKAG1	chr12	-	49399088	49399326	49399088	49399147	49399244	49399326	2549	1	1	4	2	1	1	4	3	3	0	6	10	6	15	11	16	8	15	28	4	2	1	0	1	0	0	0	2	0	0	1	1	2	0	0	4	11	8
5772	ENSG00000169045.13	HNRNPH1	chr5	-	179044799	179045061	179044799	179044933	179044989	179045061	5772	932	468	855	650	381	225	193	1672	398	148	2208	1559	1379	1626	1118	710	661	2023	331	520	58	446	617	143	61	79	133	277	160	517	312	609	256	119	161	986	404	1330
4277	ENSG00000103502.9	CDIPT	chr16	-	29871901	29872580	29871901	29871983	29872426	29872580	4277	45	18	32	5	23	7	16	20	15	13	18	7	11	5	4	19	11	12	23	6	9	19	31	2	23	1	10	13	6	35	35	19	22	12	8	11	19	28
994	ENSG00000100299.13	ARSA	chr22	-	51065983	51066598	51065983	51066220	51066373	51066598	994	23	16	14	1	44	15	19	24	15	7	1	1	1	0	2	2	0	1	3	0	3	61	13	6	29	10	29	8	31	30	47	12	18	7	43	3	1	7
1524	ENSG00000239665.4	RP11-295P9.3	chr10	+	13696352	13697482	13696352	13696427	13697377	13697482	1524	16	7	25	58	3	5	4	14	10	1	1	1	0	8	4	1	0	1	8	0	3	4	4	5	4	1	3	6	0	8	1	29	0	8	0	23	3	4
330	ENSG00000213593.5	TMX2	chr11	+	57506135	57506511	57506135	57506242	57506445	57506511	330	62	71	91	42	44	23	29	43	30	15	43	56	15	66	23	30	38	20	32	24	13	44	37	17	10	11	19	20	12	63	22	60	18	16	9	43	51	31
5514	ENSG00000174744.9	BRMS1	chr11	-	66108244	66108517	66108244	66108341	66108437	66108517	5514	13	11	10	6	15	9	8	13	6	7	38	45	33	54	35	34	25	36	33	44	17	11	2	8	3	1	3	4	3	5	13	17	4	4	6	7	123	39
947	ENSG00000137207.7	YIPF3	chr6	-	43480806	43481189	43480806	43480938	43481096	43481189	947	72	71	72	46	64	58	28	41	21	57	15	33	19	25	16	32	20	14	45	26	28	51	35	21	21	19	33	17	17	50	37	91	72	28	13	47	26	51
1070	ENSG00000214655.6	ZSWIM8	chr10	+	75560397	75560953	75560397	75560517	75560842	75560953	1070	25	55	63	69	54	37	44	10	30	69	0	1	0	0	4	2	0	0	1	1	22	49	54	58	49	22	21	59	29	106	33	83	38	31	21	19	1	4
2870	ENSG00000165280.11	VCP	chr9	-	35061999	35062347	35061999	35062135	35062213	35062347	2870	113	82	97	55	26	53	43	88	27	48	108	211	69	144	52	205	82	102	48	130	8	40	108	22	2	32	18	40	29	40	27	127	118	34	19	56	45	91
4099	ENSG00000131871.10	VIMP	chr15	-	101814796	101815566	101814796	101814886	101815459	101815566	4099	14	4	6	7	2	5	2	12	0	6	35	35	12	62	3	47	20	28	11	44	4	11	4	2	0	0	0	0	0	4	2	6	2	8	0	16	92	54
3835	ENSG00000089053.8	ANAPC5	chr12	-	121783641	121784808	121783641	121783834	121784698	121784808	3835	292	150	305	144	252	119	156	487	178	99	39	30	36	32	7	34	15	47	55	14	7	440	130	21	129	17	63	72	86	273	144	288	131	74	108	232	13	57
5194	ENSG00000127837.5	AAMP	chr2	-	219130301	219130669	219130301	219130405	219130553	219130669	5194	139	169	168	92	168	101	83	69	81	120	19	69	13	63	11	25	17	17	27	26	70	91	199	101	43	19	83	57	68	169	99	161	103	57	61	78	42	30
4450	ENSG00000011243.13	AKAP8L	chr19	-	15509440	15510221	15509440	15509577	15510112	15510221	4450	150	129	191	84	116	28	107	34	85	193	0	2	0	0	3	2	3	2	0	1	39	91	232	35	49	55	150	133	69	139	140	155	235	24	71	34	0	3
5503	ENSG00000131143.4	COX4I1	chr16	+	85838542	85839470	85838542	85838710	85839338	85839470	5503	300	263	342	228	507	196	327	289	131	440	397	294	578	655	293	388	360	402	449	520	188	280	378	202	107	87	142	414	228	779	549	441	290	208	175	517	898	391
4565	ENSG00000143774.12	GUK1	chr1	+	228333211	228333768	228333211	228333325	228333726	228333768	4565	152	208	162	70	192	172	143	166	102	139	120	143	159	124	84	83	100	127	209	126	80	183	216	66	103	43	109	111	51	206	112	253	144	121	111	93	179	180
2501	ENSG00000179532.8	DNHD1	chr11	+	6518814	6520191	6518814	6518897	6519000	6520191	2501	4	6	7	9	5	2	1	6	4	8	2	1	1	2	1	1	1	3	0	0	5	18	4	4	4	1	3	8	5	5	2	13	2	12	4	12	0	3
574	ENSG00000052749.9	RRP12	chr10	-	99118293	99118767	99118293	99118376	99118699	99118767	574	10	21	5	16	5	6	5	15	8	15	155	127	52	69	47	70	77	110	38	128	7	67	14	2	1	2	3	8	10	13	8	47	15	1	1	6	199	439
2246	ENSG00000188895.7	MSL1	chr17	+	38289294	38289911	38289294	38289362	38289786	38289911	2246	20	14	22	34	8	6	4	33	8	8	17	40	15	59	13	31	6	17	20	10	5	22	17	2	7	7	6	3	3	14	10	19	6	17	6	19	1	26
179	ENSG00000177731.11	FLII	chr17	-	18148667	18148974	18148667	18148733	18148868	18148974	179	52	60	38	46	51	13	23	26	12	59	41	85	48	85	62	81	33	25	54	57	43	19	43	47	18	6	7	35	27	57	34	110	39	24	14	31	61	108
3579	ENSG00000159352.11	PSMD4	chr1	+	151238479	151238915	151238479	151238588	151238783	151238915	3579	7	3	2	18	8	4	1	0	1	13	17	34	17	66	27	41	32	19	62	26	5	1	4	14	7	0	11	2	1	3	2	3	5	2	0	5	45	57
1782	ENSG00000147168.8	IL2RG	chrX	-	70330005	70330538	70330005	70330145	70330353	70330538	1782	16	15	9	40	15	21	22	22	17	8	24	78	30	62	7	97	19	68	112	10	14	35	16	14	9	6	23	20	11	21	9	42	11	34	7	24	45	227
2948	ENSG00000068650.14	ATP11A	chr13	+	113512131	113513766	113512131	113512234	113513706	113513766	2948	126	27	19	44	3	21	4	43	3	8	4	0	2	2	1	0	0	1	0	1	4	70	63	0	7	7	10	19	6	85	25	38	2	9	8	16	1	3
1866	ENSG00000099958.10	DERL3	chr22	-	24176689	24179341	24176689	24177119	24179250	24179341	1866	86	69	177	32	260	48	93	72	147	36	0	0	0	0	1	3	1	2	3	0	66	477	70	45	141	75	122	140	130	103	405	33	324	22	194	211	0	2
2389	ENSG00000161960.10	EIF4A1	chr17	+	7481144	7481562	7481144	7481234	7481482	7481562	2389	2252	1452	1300	1898	1272	1163	549	2128	928	761	1510	1567	1124	2666	325	1065	566	1718	563	742	530	973	1163	1001	199	682	399	799	1045	1269	609	1705	722	347	456	1319	1178	937
1170	ENSG00000182944.13	EWSR1	chr22	+	29694722	29695270	29694722	29694885	29695184	29695270	1170	704	469	1154	303	817	170	365	524	539	426	20	10	21	28	6	13	14	11	6	30	313	509	395	246	111	91	222	510	352	668	379	850	359	98	129	340	49	4
1206	ENSG00000100151.11	PICK1	chr22	+	38469779	38470458	38469779	38469830	38470313	38470458	1206	24	31	78	12	91	46	46	19	20	55	6	0	6	2	8	7	2	3	1	0	35	247	72	22	33	8	46	133	35	77	36	25	96	25	21	34	22	42
276	ENSG00000213983.7	AP1G2	chr14	-	24032792	24033065	24032792	24032818	24032924	24033065	276	20	19	15	10	30	23	12	33	18	7	1	3	1	1	2	3	2	0	0	0	8	46	32	11	49	3	31	12	19	15	21	7	23	17	17	10	2	3
289	ENSG00000184056.10	VPS33B	chr15	-	91549601	91550276	91549601	91549675	91550179	91550276	289	34	31	22	21	29	13	27	6	5	20	0	2	3	2	4	4	4	4	1	3	20	31	35	37	10	1	10	17	12	53	20	48	14	14	11	12	1	2
3749	ENSG00000131697.13	NPHP4	chr1	-	5924397	5926518	5924397	5924577	5926432	5926518	3749	437	43	27	17	11	4	9	70	26	4	5	2	0	0	1	1	1	0	3	0	22	49	26	6	13	11	93	23	11	18	19	40	28	8	13	2	3	4
5760	ENSG00000100911.9	PSME2	chr14	-	24614918	24615449	24614918	24614981	24615416	24615449	5760	82	224	141	221	156	128	95	109	107	90	29	53	61	47	28	76	27	35	114	28	31	92	110	127	246	29	228	54	86	122	71	148	85	198	71	103	47	79
962	ENSG00000213523.5	SRA1	chr5	-	139930645	139931769	139930645	139930754	139931566	139931769	962	39	46	43	56	60	26	36	24	33	12	10	27	5	41	29	45	34	13	10	42	23	46	24	24	5	3	15	11	12	47	26	46	16	23	18	84	52	21
2777	ENSG00000112531.12	QKI	chr6	+	163984451	163991177	163984451	163984751	163985698	163991177	2777	67	69	37	170	6	27	20	191	12	11	1	1	0	1	0	2	0	0	1	0	0	46	65	4	5	8	7	14	12	131	19	109	29	26	9	108	1	0
242	ENSG00000160818.12	GPATCH4	chr1	-	156565872	156566270	156565872	156565923	156566178	156566270	242	7	5	6	11	12	3	2	1	4	7	9	18	7	16	4	13	2	9	13	17	9	9	1	3	3	1	2	0	1	0	6	5	4	4	4	5	58	9
3836	ENSG00000089053.8	ANAPC5	chr12	-	121756079	121756411	121756079	121756227	121756303	121756411	3836	66	14	81	67	45	27	19	101	80	37	80	55	69	59	97	54	44	96	135	40	17	39	32	18	74	14	19	23	15	29	23	32	38	24	27	34	43	100
2883	ENSG00000204843.8	DCTN1	chr2	-	74595097	74596007	74595097	74595258	74595854	74596007	2883	32	45	10	19	19	12	16	10	22	35	16	24	11	19	8	24	19	12	46	17	4	18	26	27	23	0	31	17	3	59	21	19	17	12	7	5	4	58
3076	ENSG00000143418.15	CERS2	chr1	-	150939231	150939678	150939231	150939338	150939549	150939678	3076	36	37	26	10	21	18	16	29	12	16	47	99	34	102	22	103	28	66	52	58	12	24	20	8	5	8	18	8	12	27	27	31	21	16	4	23	54	64
2498	ENSG00000172053.10	QARS	chr3	-	49135624	49135913	49135624	49135691	49135785	49135913	2498	48	34	55	28	69	17	24	11	34	36	171	117	224	113	191	101	116	93	233	119	35	27	38	36	54	5	23	30	18	32	46	33	36	14	20	19	235	174
1532	ENSG00000105193.4	RPS16	chr19	-	39924304	39926348	39924304	39924401	39926246	39926348	1532	890	1166	820	896	721	288	351	3424	1115	520	2906	1973	5003	3277	1560	1352	1225	5424	3415	2207	1199	1483	1313	603	320	471	757	553	394	735	770	1500	1085	482	352	713	8920	3044
5788	ENSG00000102030.11	NAA10	chrX	-	153197523	153197884	153197523	153197568	153197768	153197884	5788	9	22	7	8	18	13	7	15	10	6	26	22	39	15	16	47	23	38	122	13	10	24	20	9	27	1	16	6	9	22	22	8	5	10	10	4	73	81
5353	ENSG00000114867.15	EIF4G1	chr3	+	184049053	184049394	184049053	184049152	184049259	184049394	5353	52	63	62	24	50	23	28	16	27	38	94	166	89	66	60	85	70	54	36	98	27	47	28	18	12	15	39	9	30	51	38	76	44	21	13	26	143	87
5391	ENSG00000076984.13	MAP2K7	chr19	+	7974947	7975258	7974947	7975014	7975144	7975258	5391	8	3	3	1	7	1	5	2	0	7	10	23	15	15	11	12	9	16	7	22	2	3	2	0	1	1	2	1	0	3	4	4	1	1	2	2	11	18
4530	ENSG00000121073.9	SLC35B1	chr17	-	47782485	47783671	47782485	47782643	47783227	47783671	4530	20	38	36	73	25	20	14	67	4	10	29	57	17	98	13	42	20	30	22	23	19	35	21	18	5	5	24	13	13	49	30	46	24	10	17	35	99	42
3213	ENSG00000065357.15	DGKA	chr12	+	56345406	56346215	56345406	56345567	56346124	56346215	3213	5	2	7	0	14	0	8	0	11	3	4	12	25	4	17	6	13	4	9	3	8	5	8	4	55	4	17	14	2	17	9	3	6	14	5	2	9	10
4237	ENSG00000178035.7	IMPDH2	chr3	-	49061927	49062235	49061927	49062011	49062091	49062235	4237	38	24	29	66	38	32	35	14	27	21	138	137	203	100	63	137	122	98	295	76	23	36	33	20	32	15	36	32	14	38	40	32	44	24	44	78	240	177
4497	ENSG00000022277.8	RTFDC1	chr20	+	55091990	55092257	55091990	55092045	55092161	55092257	4497	15	4	11	14	20	4	4	4	1	9	82	68	52	186	62	103	81	67	87	84	4	19	4	12	4	1	2	9	2	10	5	5	3	4	2	13	140	145
173	ENSG00000153914.11	SREK1	chr5	+	65458241	65459750	65458241	65458420	65459619	65459750	173	133	82	92	119	21	30	43	315	2	31	139	69	59	159	22	59	33	200	6	25	12	145	144	23	11	12	18	36	35	130	93	185	45	27	18	246	10	42
31	ENSG00000102879.11	CORO1A	chr16	+	30198136	30198544	30198136	30198266	30198359	30198544	31	117	56	158	35	150	12	92	34	34	83	92	161	323	129	71	99	151	64	124	108	42	183	236	60	74	19	253	57	97	62	303	26	201	33	51	34	268	673
3660	ENSG00000130724.4	CHMP2A	chr19	-	59062932	59063334	59062932	59063143	59063272	59063334	3660	27	20	48	18	47	30	17	19	25	35	56	64	60	84	64	75	66	47	88	66	31	50	12	34	20	20	12	11	15	43	18	46	39	12	7	11	145	97
4968	ENSG00000132424.10	PNISR	chr6	-	99862447	99864304	99862447	99862566	99864224	99864304	4968	10	15	12	46	10	11	14	19	6	0	37	61	14	164	47	39	46	75	28	26	0	39	20	4	5	4	3	8	9	84	12	30	8	5	5	25	18	71
2572	ENSG00000165282.9	PIGO	chr9	-	35091236	35092764	35091236	35091288	35092539	35092764	2572	28	41	48	17	33	43	18	42	58	19	0	5	0	1	1	1	1	0	0	1	18	39	68	7	58	16	39	18	12	73	29	36	51	41	48	23	1	2
5193	ENSG00000196365.7	LONP1	chr19	-	5696259	5696768	5696259	5696382	5696680	5696768	5193	119	47	116	49	81	16	63	37	32	102	19	35	9	36	12	14	20	10	23	24	34	51	66	23	7	45	48	40	22	71	46	119	98	19	23	111	31	20
2430	ENSG00000010322.11	NISCH	chr3	+	52511589	52512298	52511589	52511658	52512112	52512298	2430	28	26	25	18	16	25	9	17	8	8	22	34	22	25	24	19	25	23	26	25	5	11	20	6	9	11	17	6	2	23	10	43	8	13	9	24	13	51
3256	ENSG00000172936.8	MYD88	chr3	+	38181878	38182339	38181878	38182059	38182247	38182339	3256	66	79	99	63	67	35	42	63	41	43	5	7	3	8	2	16	5	3	13	8	19	32	51	56	33	24	34	20	43	47	72	68	39	64	34	37	24	8
3500	ENSG00000181789.10	COPG1	chr3	+	128971465	128971798	128971465	128971537	128971718	128971798	3500	5	3	3	4	5	3	2	8	0	7	8	16	5	26	13	27	3	14	10	7	2	7	1	1	0	0	0	1	1	5	4	5	0	2	6	6	14	21
282	ENSG00000213983.7	AP1G2	chr14	-	24030720	24031624	24030720	24030844	24031170	24031624	282	41	57	25	13	61	61	35	54	31	22	23	44	22	11	81	62	28	25	41	26	8	72	29	26	145	8	62	43	13	43	41	33	47	52	34	13	8	98
3096	ENSG00000136286.10	MYO1G	chr7	-	45002568	45003761	45002568	45002723	45003647	45003761	3096	12	67	13	7	42	59	40	1	11	34	18	51	41	13	94	62	53	5	36	48	19	82	29	183	299	7	58	9	10	51	64	41	39	31	21	6	24	106
5332	ENSG00000215021.4	PHB2	chr12	-	7076838	7077184	7076838	7076942	7077054	7077184	5332	99	129	110	121	109	43	53	60	49	59	161	86	157	61	87	99	72	215	241	47	94	59	62	121	35	20	88	54	66	98	55	89	78	71	37	95	175	186
5188	ENSG00000004059.6	ARF5	chr7	+	127229538	127230191	127229538	127229648	127230119	127230191	5188	220	227	134	149	162	136	140	150	149	177	129	114	99	127	67	128	105	98	205	98	115	144	86	126	140	27	135	132	92	270	217	228	149	103	126	172	168	140
5346	ENSG00000100906.6	NFKBIA	chr14	-	35871599	35872065	35871599	35871740	35871976	35872065	5346	978	2883	1708	3616	766	1448	1625	1590	450	2501	2	13	5	18	4	2	2	3	0	10	698	2082	1019	3349	324	3617	935	2467	3684	1162	1977	4074	929	1543	243	2777	2	12
1583	ENSG00000155229.16	MMS19	chr10	-	99221252	99221653	99221252	99221379	99221584	99221653	1583	9	15	8	20	9	4	4	5	6	9	8	15	9	9	13	16	9	14	27	9	3	13	3	3	9	5	8	6	1	7	3	9	3	13	1	3	7	41
1168	ENSG00000182944.13	EWSR1	chr22	+	29694722	29695841	29694722	29695270	29695588	29695841	1168	903	684	1317	500	1118	311	457	592	665	613	37	9	32	51	16	19	29	22	5	68	628	672	547	579	343	174	428	676	410	724	513	1019	505	203	279	487	147	26
2072	ENSG00000011304.12	PTBP1	chr19	+	804291	804702	804291	804438	804531	804702	2072	62	65	80	15	21	9	19	28	16	32	124	247	102	97	30	139	61	120	45	76	6	44	35	6	1	18	16	13	17	37	38	48	53	4	9	28	43	157
1580	ENSG00000076928.13	ARHGEF1	chr19	+	42396095	42396444	42396095	42396194	42396401	42396444	1580	22	43	21	7	42	26	35	4	12	32	64	114	68	15	81	67	46	22	63	58	9	28	18	7	19	17	22	12	12	88	30	22	22	37	10	13	32	225
3350	ENSG00000160201.7	U2AF1	chr21	-	44520562	44524512	44520562	44520629	44524424	44524512	3350	1776	1362	1675	2039	973	385	686	1676	417	282	373	258	181	1151	86	229	201	274	101	177	161	3044	938	570	130	257	492	1175	399	3054	885	1917	972	318	261	1283	383	147
5154	ENSG00000185963.9	BICD2	chr9	-	95473644	95477745	95473644	95475743	95477534	95477745	5154	629	606	836	256	561	605	551	1476	420	413	2	3	0	4	0	1	2	10	5	2	117	892	838	103	217	531	350	152	324	637	1058	627	662	383	214	312	0	2
2482	ENSG00000169738.3	DCXR	chr17	-	79994066	79994519	79994066	79994324	79994419	79994519	2482	18	52	23	52	17	44	21	21	8	38	3	29	24	7	5	18	6	5	21	13	23	19	45	7	10	8	65	12	13	24	20	23	31	18	16	22	21	13
5293	ENSG00000100664.6	EIF5	chr14	+	103805508	103806140	103805508	103805670	103805975	103806140	5293	40	41	49	33	16	18	9	71	29	15	786	437	590	1352	165	491	272	919	90	211	7	37	42	14	2	23	15	11	11	74	31	99	20	3	4	44	183	402
2351	ENSG00000182979.13	MTA1	chr14	+	105916394	105916661	105916394	105916521	105916597	105916661	2351	19	27	24	19	31	8	13	31	28	35	36	25	31	23	30	33	36	33	51	38	13	36	32	23	7	9	39	28	34	23	40	28	35	8	23	15	26	80
2033	ENSG00000126749.10	EMG1	chr12	+	7083713	7084310	7083713	7083855	7084251	7084310	2033	11	20	10	16	5	4	7	13	3	4	11	27	19	36	13	20	12	14	15	10	5	11	7	3	3	5	4	5	1	13	7	28	4	11	3	19	59	22
785	ENSG00000182199.6	SHMT2	chr12	+	57625993	57626358	57625993	57626075	57626235	57626358	785	1	16	1	6	2	5	0	2	0	4	33	49	50	14	6	19	37	32	63	21	0	4	4	2	1	1	2	2	0	5	3	3	0	5	0	7	54	37
780	ENSG00000233927.4	RPS28	chr19	+	8386539	8386975	8386539	8386587	8386836	8386975	780	292	183	216	177	82	222	140	304	79	209	3908	2387	6092	3510	1827	1629	1838	5629	5105	2630	264	156	192	99	65	130	96	69	76	147	124	494	231	109	130	360	5030	3279
1535	ENSG00000105193.4	RPS16	chr19	-	39924161	39924401	39924161	39924209	39924304	39924401	1535	88	79	70	105	99	42	39	262	122	58	3606	2526	5898	4302	1993	2028	1355	7027	4397	2582	181	113	93	78	54	42	89	57	47	73	69	119	113	27	46	75	12100	3684
1630	ENSG00000271853.1	RP1-178F15.5	chr1	-	153604509	153604716	153604509	153604539	153604630	153604716	1630	10	11	20	13	4	6	4	13	8	10	0	1	0	2	3	0	3	1	1	1	20	5	23	3	6	7	7	10	9	5	15	21	26	7	9	18	3	4
3385	ENSG00000203875.6	SNHG5	chr6	-	86387512	86387750	86387512	86387593	86387671	86387750	3385	206	79	109	286	45	55	44	248	71	62	1334	348	646	1498	364	509	323	1000	491	546	52	89	225	72	33	96	75	91	77	123	43	126	191	41	68	152	756	450
[truncated: 45 more columns]

## Sheet: Complete list FDR<.05
ID	GeneID	geneSymbol	chr	IncFormLen	SkipFormLen	PValue	FDR	IncLevel1_ALL25	IncLevel1_ALL27	IncLevel1_ALL28	IncLevel1_ALL31	IncLevel1_ALL32	IncLevel1_ALL33	IncLevel1_ALL34	IncLevel1_ALL35	IncLevel1_ALL36	IncLevel1_ALL38	IncLevel2_ALL2	IncLevel2_ALL3	IncLevel2_ALL4	IncLevel2_ALL8	IncLevel2_ALL9	IncLevel2_ALL10	IncLevel2_ALL11	IncLevel2_ALL12	IncLevel2_ALL13	IncLevel2_ALL15	IncLevel2_ALL18	IncLevel2_ALL19	IncLevel2_ALL20	IncLevel2_ALL21	IncLevel2_ALL22	IncLevel2_ALL23	IncLevelDifference	Type
149879	ENSG00000137818.7	RPLP1	chr15	175	100	0	0	0.922	0.915	0.931	0.912	0.961	0.941	0.912	0.937	0.944	0.906	0.96	0.964	0.939	0.981	0.978	0.907	0.961	0.967	0.953	0.956	0.956	0.825	0.951	0.975	0.964	0.948	-0.021	ES
59919	ENSG00000133112.12	TPT1	chr13	206	100	0	0	0.974	0.994	0.965	0.989	0.988	0.994	0.986	0.951	0.967	0.983	0.99	0.991	0.993	0.994	0.997	0.987	0.996	0.989	0.991	0.994	0.986	0.978	0.986	0.994	0.994	0.982	-0.011	ES
59928	ENSG00000133112.12	TPT1	chr13	209	100	0	0	0.877	0.933	0.873	0.902	0.953	0.928	0.935	0.839	0.915	0.881	0.875	0.952	0.925	0.972	0.97	0.955	0.973	0.959	0.964	0.934	0.882	0.845	0.944	0.942	0.927	0.901	-0.029	ES
59929	ENSG00000133112.12	TPT1	chr13	174	100	0	0	0.954	0.976	0.951	0.967	0.982	0.976	0.977	0.941	0.969	0.955	0.956	0.984	0.973	0.99	0.99	0.984	0.991	0.985	0.987	0.978	0.957	0.942	0.979	0.98	0.975	0.966	-0.011	ES
66659	ENSG00000122026.6	RPL21	chr13	162	100	0	0	0.886	0.955	0.95	0.897	0.953	0.95	0.892	0.915	0.945	0.942	0.966	0.969	0.93	0.958	0.985	0.94	0.964	0.947	0.964	0.946	0.963	0.899	0.938	0.981	0.987	0.961	-0.028	ES
94438	ENSG00000110700.2	RPS13	chr11	270	100	0	0	0.971	0.985	0.972	0.973	0.975	0.996	0.971	0.975	0.976	0.971	0.98	0.994	0.991	0.984	0.996	0.961	0.995	0.99	0.98	0.997	0.987	0.975	0.989	0.993	0.998	0.992	-0.011	ES
18744	ENSG00000160094.10	ZNF362	chr1	226	100	3.55271e-15	6.89003e-11	0.228	0.181	0.541	0.307	0.307	1	0.639	0.469	0.228	0.436	1	0.756	1	1	1	0.469	1	0.608	0.726	0.666	1	0.639	0.307	1	1	1	-0.39	ES
25983	ENSG00000100316.11	RPL3	chr22	196	100	1.39555e-13	2.36818e-09	0.911	0.912	0.912	0.845	0.924	0.912	0.909	0.919	0.952	0.818	0.857	0.944	0.904	0.928	0.975	0.956	0.963	0.97	0.945	0.942	0.91	0.849	0.915	0.946	0.951	0.933	-0.029	ES
80302	ENSG00000092199.13	HNRNPC	chr14	268	100	2.38476e-13	3.59717e-09	0.101	0.084	0.095	0.161	0.054	0.184	0.055	0.195	0.008	0.054	0.067	0.038	0.074	0.103	0.027	0.056	0.062	0.057	0.017	0.03	0.035	0.081	0.02	0.095	0.012	0.121	0.043	ES
122512	ENSG00000114942.9	EEF1B2	chr2	346	100	3.77476e-13	5.12446e-09	0.013	0.036	0.012	0.03	0.013	0.04	0.022	0.019	0.004	0.018	0.004	0.005	0.021	0.006	0.01	0.015	0.009	0.004	0.004	0.016	0.005	0.052	0.006	0.014	0.005	0.027	0.008	ES
141533	ENSG00000089280.14	FUS	chr16	224	100	5.26579e-13	6.49875e-09	0.924	0.991	0.853	0.997	0.947	0.985	0.969	0.966	0.973	0.975	0.985	0.989	0.989	0.978	0.996	0.968	0.996	0.981	0.981	0.996	0.947	0.966	0.977	0.988	0.995	0.956	-0.022	ES
131833	ENSG00000119185.8	ITGB1BP1	chr2	179	100	6.97664e-13	7.89267e-09	0.792	0.892	0.857	0.805	0.953	0.854	0.902	0.895	0.955	0.945	1	1	1	1	0.91	0.834	0.964	1	0.915	1	1	1	1	0.963	0.985	0.963	-0.086	ES
8683	ENSG00000213741.4	RPS29	chr14	200	100	9.57789e-13	1.0002e-08	0.966	0.969	0.978	0.958	0.973	0.982	0.956	0.971	0.984	0.951	0.962	0.991	0.968	0.982	0.994	0.973	0.994	0.978	0.987	0.983	0.975	0.95	0.977	0.989	0.989	0.98	-0.011	ES
86439	ENSG00000197948.6	FCHSD1	chr5	188	100	2.3489e-12	2.27769e-08	1	1	1	1	0.921	1	1	1	1	1	0.737	1	0.782	0.515	0.827	0.515	1	1	1	0.827	0.722	0.78	1	0.848	1	0.854	0.154	ES
24033	ENSG00000135486.13	HNRNPA1	chr12	217	100	2.90445e-12	2.62865e-08	0.965	0.976	0.959	0.96	0.969	0.989	0.967	0.958	0.953	0.96	0.968	0.983	0.992	0.977	0.997	0.924	0.994	0.972	0.969	0.981	0.981	0.96	0.984	0.984	0.996	0.984	-0.012	ES
16435	ENSG00000134759.9	ELP2	chr18	178	100	4.83802e-12	4.10494e-08	1	0.849	0.737	0.861	1	0.638	0.871	0.637	0.861	1	1	1	1	1	1	0.88	1	1	1	1	1	1	0.88	1	1	0.84	-0.13	ES
37185	ENSG00000167658.11	EEF2	chr19	359	100	5.9257e-12	4.73206e-08	0.978	0.988	0.953	0.998	0.976	0.993	0.989	0.982	0.986	0.99	0.99	0.994	0.991	1	1	0.992	0.997	0.999	0.994	0.988	0.99	0.979	0.988	0.996	0.997	0.992	-0.01	ES
113903	ENSG00000229117.4	RPL41	chr12	123	100	7.93665e-12	5.67078e-08	0.958	0.978	0.953	0.962	0.984	0.972	0.965	0.97	0.984	0.952	0.972	0.989	0.969	0.993	0.995	0.964	0.986	0.994	0.981	0.985	0.98	0.926	0.977	0.994	0.987	0.981	-0.012	ES
81869	ENSG00000126226.17	PCID2	chr13	201	100	7.53031e-12	5.67078e-08	0.666	0.885	0.575	0.817	0.926	0.955	0.799	0.695	0.83	0.666	1	0.928	1	1	0.979	0.599	1	0.713	1	0.923	0.933	0.777	0.833	1	1	0.861	-0.128	ES
67521	ENSG00000013441.11	CLK1	chr2	267	100	1.04241e-11	7.07567e-08	0.949	0.958	0.944	0.989	1	0.992	0.958	0.979	0.967	0.992	0.971	0.993	0.966	0.972	0.973	0.993	1	1	0.991	0.998	0.955	0.996	0.981	0.993	1	0.994	-0.013	ES
97510	ENSG00000131697.13	NPHP4	chr1	387	100	2.67378e-11	1.72849e-07	0.046	0.126	0.094	0	0	0.256	0	0.275	0	0	0	0	0.041	0	0	0.061	0.018	0	0.061	0.147	0.079	0	0	0	0	0	0.054	ES
47048	ENSG00000073921.13	PICALM	chr11	203	100	3.06176e-11	1.88933e-07	0.852	0.908	1	0.84	0.747	0.844	0.697	0.82	0.798	0.677	1	1	0.951	1	1	0.865	1	1	0.865	0.781	0.831	0.914	1	0.939	1	1	-0.128	ES
39924	ENSG00000019582.10	CD74	chr5	180	100	3.47656e-11	2.05202e-07	0.951	0.979	0.966	0.983	0.974	0.977	0.983	0.966	0.988	0.983	0.984	0.982	0.994	0.994	0.998	0.994	0.996	0.98	0.997	0.976	0.989	0.924	0.974	0.987	0.989	0.961	-0.007	ES
133552	ENSG00000122406.8	RPL5	chr1	170	100	4.35706e-11	2.46457e-07	0.988	0.985	0.983	0.949	0.995	0.953	0.966	0.966	0.991	0.97	0.991	0.994	0.98	0.989	0.992	0.981	0.989	0.969	0.992	0.977	0.987	0.971	0.99	0.982	0.995	0.977	-0.01	ES
113193	ENSG00000035720.3	STAP1	chr4	197	100	5.55113e-11	3.01439e-07	0.903	0.923	1	1	1	0.879	0.859	0.941	0.941	1	0.859	0.974	1	1	0.966	1	0.906	0.934	1	1	1	1	1	1	1	1	-0.033	ES
139167	ENSG00000006634.3	DBF4	chr7	170	100	8.96266e-11	4.67975e-07	0.914	0.914	0.514	0.95	0.841	1	0.673	0.628	1	1	1	1	0.925	1	1	0.746	1	1	1	0.884	1	0.925	1	0.931	1	0.872	-0.112	ES
149234	ENSG00000100911.9	PSME2	chr14	155	100	1.43923e-10	7.04199e-07	0.76	0.815	0.882	0.783	0.852	0.959	0.872	0.881	0.949	0.638	0.825	0.974	0.977	0.938	0.987	0.95	0.966	0.975	0.976	0.901	0.96	0.735	0.939	0.89	0.991	0.707	-0.079	ES
47034	ENSG00000073921.13	PICALM	chr11	176	100	1.45243e-10	7.04199e-07	0.826	0.895	1	0.811	0.362	0.812	0.711	0.758	0.694	0.46	1	1	0.948	1	1	0.82	1	1	0.836	0.844	0.787	0.881	1	0.955	1	1	-0.209	ES
137351	ENSG00000170632.9	ARMC10	chr7	277	100	1.92643e-10	8.43627e-07	0.812	1	1	0.591	1	1	1	1	0.799	1	1	0.684	0.684	0.765	1	0.735	1	0.591	0.824	1	0.706	0.52	0.452	0.578	0.615	0.835	0.171	ES
147937	ENSG00000166855.5	CLPX	chr15	255	100	1.92306e-10	8.43627e-07	0.841	0.695	0.723	0.816	1	0.44	1	0.797	0.896	1	0.87	1	1	1	0.907	0.758	1	1	1	1	1	1	1	0.62	1	0.815	-0.115	ES
14850	ENSG00000013306.11	SLC25A39	chr17	210	100	1.85879e-10	8.43627e-07	0.707	0.646	0.914	0.685	0.518	0.914	0.689	0.684	0.91	0.562	0.894	0.933	0.984	0.873	0.907	0.909	0.924	0.937	0.971	0.73	0.769	0.694	0.895	0.968	0.99	0.955	-0.173	ES
147928	ENSG00000166855.5	CLPX	chr15	189	100	2.2051e-10	9.35485e-07	0.928	0.836	0.873	0.892	1	0.713	1	0.87	0.953	1	0.96	1	1	1	0.956	0.853	1	1	1	1	1	1	1	0.824	1	0.905	-0.062	ES
109469	ENSG00000114904.8	NEK4	chr3	208	100	2.96396e-10	1.21932e-06	0.658	0.835	0.885	0.622	0.743	1	0.643	0.569	1	1	1	1	1	0.49	1	0.906	1	1	1	0.632	1	1	1	0.885	1	0.941	-0.133	ES
35277	ENSG00000000419.8	DPM1	chr20	126	100	3.24826e-10	1.29123e-06	0.896	0.855	0.971	0.921	1	0.86	0.964	0.955	0.943	1	1	0.988	1	1	1	1	1	0.967	0.969	1	1	0.985	0.979	0.947	1	0.93	-0.049	ES
53758	ENSG00000078618.15	NRD1	chr1	251	100	3.32898e-10	1.29123e-06	0.094	0.077	0.068	0.249	0.009	0	0.074	0.169	0.021	0.117	0	0.007	0.015	0	0.007	0	0.027	0.016	0	0.04	0.027	0.249	0	0.022	0.007	0.04	0.059	ES
59823	ENSG00000090554.8	FLT3LG	chr19	239	100	4.08548e-10	1.54063e-06	0.715	0.822	1	1	1	0.877	1	1	0.79	1	0.863	0.811	0.893	1	0.773	1	0.539	0.677	1	1	0.845	1	1	0.79	0.877	0.43	0.077	ES
16391	ENSG00000134759.9	ELP2	chr18	167	100	4.36174e-10	1.60036e-06	1	0.915	0.473	0.888	1	0.435	0.807	0.622	0.868	1	1	1	1	1	1	0.807	1	1	1	1	1	1	0.935	1	1	0.782	-0.169	ES
59815	ENSG00000090554.8	FLT3LG	chr19	279	100	4.48862e-10	1.60357e-06	0.518	0.798	1	1	1	0.518	1	1	0.518	1	0.683	0.729	0.782	1	0.48	1	0.549	0.617	1	1	0.805	1	1	0.429	0.589	0.418	0.08	ES
113435	ENSG00000142168.10	SOD1	chr21	197	100	4.62225e-10	1.60897e-06	0.896	0.926	0.894	0.902	0.84	0.933	0.848	0.871	0.962	0.846	0.9	0.97	0.963	0.953	0.994	0.922	0.979	0.922	0.954	0.91	0.958	0.892	0.954	0.956	0.994	0.876	-0.052	ES
141303	ENSG00000128322.6	IGLL1	chr22	216	100	5.23431e-10	1.77647e-06	0.981	0.966	0.994	1	0.787	0.97	0.914	0.967	0.98	1	0.887	0.987	0.985	1	0.988	1	0.883	1	1	1	0.861	1	0.941	1	0.907	0.738	0.007	ES
92815	ENSG00000137171.10	KLC4	chr6	164	100	6.09167e-10	2.01703e-06	0.511	0.895	0.776	0.81	0.851	0.838	0.626	1	1	0.691	0.83	0.928	1	0.81	1	1	1	1	1	0.846	0.77	0.799	1	1	1	0.67	-0.116	ES
103808	ENSG00000176834.9	VSIG10	chr12	282	100	6.59323e-10	2.13112e-06	1	1	1	1	0.68	1	0.713	0.415	1	1	1	0.85	0.609	1	1	0.542	0.796	0.697	0.81	0.587	0.574	1	0.731	1	0.729	1	0.073	ES
149876	ENSG00000137818.7	RPLP1	chr15	1741	100	8.05668e-10	2.54359e-06	0.967	0.991	0.943	0.993	0.997	0.983	0.993	0.985	0.999	0.988	0.992	0.995	0.986	1	1	0.983	0.993	0.999	0.995	0.995	0.987	0.972	0.985	0.994	0.994	0.993	-0.008	ES
135297	ENSG00000111596.7	CNOT2	chr12	150	100	1.01823e-09	3.1416e-06	0.974	1	0.911	0.985	0.973	0.952	0.949	0.952	0.864	0.977	1	0.973	0.985	1	0.975	0.985	1	0.983	0.986	0.992	0.986	0.973	1	1	1	0.961	-0.034	ES
67537	ENSG00000013441.11	CLK1	chr2	217	100	1.43351e-09	4.32461e-06	0.954	0.963	0.951	0.992	1	0.995	0.968	0.984	0.969	0.994	0.976	0.993	0.969	0.979	0.981	0.996	1	1	0.993	0.998	0.956	0.996	0.982	0.994	1	0.995	-0.011	ES
56399	ENSG00000115053.11	NCL	chr2	227	100	1.49788e-09	4.42056e-06	0.835	0.91	0.864	0.983	0.795	0.958	0.818	0.885	0.836	0.967	0.975	0.912	0.923	0.973	0.959	0.931	0.989	0.884	0.971	0.883	0.908	0.923	0.852	0.982	0.963	0.944	-0.051	ES
88703	ENSG00000100014.15	SPECC1L	chr22	217	100	1.66277e-09	4.80279e-06	0.596	0.648	0.58	0.648	1	0.48	0.763	0.881	1	0.697	1	1	0.675	1	0.866	0.763	0.866	1	0.874	1	0.787	0.723	1	0.822	1	1	-0.169	ES
54270	ENSG00000140367.7	UBE2Q2	chr15	161	100	1.81868e-09	5.1437e-06	0.383	0.509	0.318	0.841	0.554	0.651	0.713	0.736	1	0.651	1	1	0.651	0.651	1	0.713	1	1	1	1	0.788	1	0.832	1	1	0.318	-0.236	ES
132440	ENSG00000169016.12	E2F6	chr2	155	100	2.22734e-09	6.17091e-06	0.97	0.849	0.954	0.747	1	0.69	0.866	0.721	1	0.883	0.807	1	1	1	1	1	0.737	1	1	1	1	0.926	0.937	0.737	0.853	1	-0.069	ES
2668	ENSG00000087191.8	PSMC5	chr17	227	100	2.51975e-09	6.70727e-06	0.77	0.966	0.859	0.93	0.866	0.877	0.889	0.866	0.978	0.898	0.94	0.938	0.955	0.95	0.978	0.988	0.962	0.991	0.992	0.961	0.945	0.856	0.93	0.941	0.97	0.909	-0.06	ES
5786	ENSG00000100354.16	TNRC6B	chr22	238	100	2.50164e-09	6.70727e-06	0.528	0.829	0.522	0.771	0.771	0.662	0.654	0.441	0.24	0.678	0.746	1	1	1	1	0.329	1	0.746	1	0.822	0.889	0.704	0.771	1	1	0.898	-0.259	ES
28266	ENSG00000125089.12	SH3TC1	chr4	1765	100	2.76156e-09	7.20959e-06	0.973	1	0.937	0.937	0.736	0.951	0.9	0.927	1	0.811	1	0.991	0.99	1	1	0.92	1	0.966	0.942	0.928	1	0.964	0.921	1	0.948	1	-0.056	ES
5787	ENSG00000100354.16	TNRC6B	chr22	277	100	2.86447e-09	7.33716e-06	0.457	0.783	0.366	0.419	0.265	0.706	0.265	0.083	0.311	0.716	0.716	1	1	1	1	0.265	1	0.265	1	0.619	0.52	0.658	0.591	1	1	0.799	-0.34	ES
10362	ENSG00000115761.11	NOL10	chr2	167	100	2.98261e-09	7.4727e-06	0.915	0.836	0.705	0.857	1	0.915	1	0.473	0.705	1	1	1	1	0.886	1	0.823	0.893	1	1	1	1	0.661	1	1	0.705	0.94	-0.091	ES
32784	ENSG00000100097.7	LGALS1	chr22	272	100	3.08253e-09	7.4727e-06	0.841	0.679	0.919	0.934	1	0.845	0.939	0.705	1	0.871	0.911	0.983	0.875	0.95	0.97	0.971	0.981	1	0.983	1	0.987	0.906	0.99	0.961	1	0.769	-0.079	ES
9507	ENSG00000183856.6	IQGAP3	chr1	258	100	3.05868e-09	7.4727e-06	0.608	1	0.756	1	1	1	0.716	1	1	1	1	0.576	0.668	1	1	1	0.636	0.767	0.538	0.368	0.279	1	0.641	1	0.777	0.437	0.178	ES
143803	ENSG00000144524.13	COPS7B	chr2	176	100	3.3043e-09	7.8698e-06	0.836	0.911	0.82	0.694	1	0.602	0.895	0.532	1	0.532	1	0.799	1	0.82	1	0.773	1	1	1	0.773	0.901	0.596	0.694	1	0.888	0.872	-0.1	ES
104613	ENSG00000137496.13	IL18BP	chr11	535	100	3.66147e-09	8.57011e-06	1	1	1	1	1	1	0.529	1	1	1	1	0.529	0.708	0.238	0.529	1	0.651	0.395	0.428	1	1	1	0.737	0.412	1	1	0.226	ES
141304	ENSG00000128322.6	IGLL1	chr22	219	100	4.22901e-09	9.73073e-06	0.979	0.958	0.994	1	0.753	0.967	0.906	0.962	0.977	1	0.881	0.985	0.983	1	0.988	1	0.87	1	1	1	0.844	1	0.935	1	0.896	0.723	0.006	ES
60579	ENSG00000022840.11	RNF10	chr12	170	100	4.44136e-09	1.0049e-05	0.805	0.495	0.469	0.541	0.261	0.469	1	0.44	1	0.541	0.638	1	0.595	0.595	1	1	1	0.638	1	0	1	0.825	1	1	0.638	0.282	-0.161	ES
150023	ENSG00000089157.11	RPLP0	chr12	286	100	4.66661e-09	1.03856e-05	0.938	0.984	0.947	0.999	0.966	0.975	0.984	0.976	0.953	0.972	0.919	0.965	0.964	0.943	0.973	0.971	0.953	0.961	0.966	0.953	0.967	0.97	0.968	0.966	0.926	0.973	0.011	ES
150038	ENSG00000089157.11	RPLP0	chr12	178	100	5.0634e-09	1.10869e-05	0.876	0.967	0.897	0.999	0.932	0.944	0.966	0.952	0.908	0.939	0.846	0.929	0.925	0.884	0.947	0.94	0.902	0.925	0.927	0.905	0.932	0.94	0.935	0.929	0.856	0.944	0.021	ES
92715	ENSG00000138785.10	INTS12	chr4	262	100	5.3043e-09	1.143e-05	0.4	0.604	0.113	0.389	1	0.16	0	0.534	1	0.276	1	1	1	0.433	0.433	0	0.604	1	0.276	1	1	0.656	0.534	1	1	0.554	-0.271	ES
41185	ENSG00000065978.13	YBX1	chr1	190	100	8.93632e-09	1.89556e-05	0.933	0.968	0.936	0.941	0.935	0.942	0.884	0.935	0.956	0.906	0.976	0.983	0.962	0.916	0.99	0.943	0.992	0.947	0.932	0.923	0.941	0.897	0.983	0.959	0.986	0.971	-0.023	ES
32705	ENSG00000085871.4	MGST2	chr4	171	100	9.63504e-09	2.01233e-05	1	1	1	0.745	1	1	1	1	1	0.369	0.833	0.863	0.913	0.672	0.713	0.804	0.804	0.778	0.798	0.745	0.898	1	0.84	1	0.701	0.637	0.099	ES
141025	ENSG00000081237.14	PTPRC	chr1	234	100	9.99524e-09	2.05593e-05	0.856	0.925	1	0.974	0.924	0.937	0.894	0.949	0.95	0.888	0.952	0.985	0.978	1	1	0.883	1	0.953	1	0.937	0.973	1	1	0.98	0.99	0.962	-0.045	ES
95405	ENSG00000141279.11	NPEPPS	chr17	197	100	1.02761e-08	2.08215e-05	0.884	0.753	0.884	0.939	1	0.81	0.504	0.717	1	0.812	1	1	0.73	1	1	0.809	0.884	1	1	1	0.877	0.955	0.82	0.916	1	0.886	-0.1	ES
150043	ENSG00000089157.11	RPLP0	chr12	317	100	1.07142e-08	2.139e-05	0.891	0.971	0.908	0.999	0.94	0.954	0.97	0.957	0.917	0.948	0.861	0.938	0.936	0.901	0.953	0.948	0.917	0.932	0.939	0.917	0.94	0.947	0.943	0.939	0.874	0.95	0.018	ES
14865	ENSG00000013306.11	SLC25A39	chr17	228	100	1.21597e-08	2.3873e-05	0.556	0.575	0.847	0.58	0.438	0.883	0.556	0.536	0.862	0.447	0.837	0.898	0.972	0.814	0.845	0.857	0.878	0.903	0.953	0.665	0.695	0.592	0.832	0.952	0.983	0.919	-0.222	ES
42654	ENSG00000115966.12	ATF2	chr2	174	100	1.26614e-08	2.3873e-05	0.889	0.668	1	0.612	1	0.564	0.902	0.394	1	1	1	1	1	1	1	1	1	1	1	1	1	0.838	1	1	1	0.516	-0.157	ES
57148	ENSG00000113558.14	SKP1	chr5	153	100	1.25363e-08	2.3873e-05	0.064	0.038	0.067	0.027	0.12	0.022	0.079	0.013	0.034	0.074	0.159	0.053	0.058	0.078	0.017	0.112	0.039	0.09	0.09	0.197	0.058	0.074	0.117	0.048	0.041	0.049	-0.026	ES
97438	ENSG00000149273.10	RPS3	chr11	243	100	1.23643e-08	2.3873e-05	0.95	0.949	0.957	0.926	0.949	0.945	0.91	0.934	0.965	0.94	0.962	0.977	0.923	0.962	0.982	0.963	0.975	0.949	0.971	0.953	0.964	0.875	0.966	0.972	0.977	0.957	-0.015	ES
55921	ENSG00000123636.13	BAZ2B	chr2	236	100	1.31577e-08	2.4469e-05	0.907	0.718	0.846	0.709	0.706	0.608	0.718	0.861	1	0.298	1	1	0.679	1	1	1	1	1	1	0.718	1	1	1	1	0.903	0.718	-0.202	ES
54191	ENSG00000102317.13	RBM3	chrX	262	100	1.54993e-08	2.84341e-05	0.018	0.046	0.02	0.019	0.054	0.052	0.017	0.023	0.026	0.019	0.003	0.02	0.024	0.014	0.026	0.013	0.02	0.02	0.009	0.026	0.013	0.031	0.011	0.022	0.013	0.032	0.011	ES
131182	ENSG00000087077.7	TRIP6	chr7	178	100	1.69837e-08	3.03374e-05	0.529	0.797	0.252	0.529	0.529	1	0.584	0.692	0.529	0.737	1	1	1	0.36	1	1	1	1	1	1	0.492	0.692	0.788	1	1	1	-0.278	ES
136594	ENSG00000242802.2	AP5Z1	chr7	241	100	1.69459e-08	3.03374e-05	0.798	0.855	0.887	0.703	0.789	1	0.928	1	0.947	0.747	1	1	0.937	0.768	1	0.853	0.853	1	1	1	0.879	0.901	0.859	1	1	0.675	-0.055	ES
108098	ENSG00000124207.12	CSE1L	chr20	204	100	1.84737e-08	3.25703e-05	0.676	0.88	0.662	0.558	0.774	0.837	0.71	0.662	0.71	0.68	0.831	0.831	0.806	0.855	1	0.797	0.786	0.71	1	0.956	0.746	0.806	0.873	0.893	1	0.851	-0.144	ES
8572	ENSG00000159459.7	UBR1	chr15	200	100	1.93745e-08	3.37206e-05	0.893	0.73	0.783	0.733	0.822	0.9	0.838	0.846	0.886	0.613	0.9	0.899	0.967	0.908	1	0.895	1	1	0.769	0.857	0.917	1	0.95	1	1	0.783	-0.123	ES
120993	ENSG00000122203.10	KIAA1191	chr5	208	100	2.23101e-08	3.78592e-05	0.952	0.967	1	0.857	1	0.862	1	0.699	1	1	1	1	1	1	1	0.931	1	1	0.952	1	1	1	1	0.917	0.912	0.802	-0.036	ES
96325	ENSG00000198521.7	ZNF43	chr19	325	100	2.22329e-08	3.78592e-05	0.53	0.698	0.48	0.755	1	0.48	0.606	0.44	1	0.48	1	1	1	0.133	1	0.552	1	1	1	0.78	1	0.8	1	0.519	1	0.705	-0.196	ES
97459	ENSG00000149273.10	RPS3	chr11	195	100	2.51192e-08	4.20998e-05	0.974	0.974	0.979	0.961	0.974	0.971	0.952	0.965	0.983	0.971	0.979	0.989	0.96	0.98	0.991	0.982	0.987	0.974	0.986	0.976	0.982	0.932	0.983	0.986	0.989	0.977	-0.008	ES
146637	ENSG00000166598.8	HSP90B1	chr12	212	100	2.71857e-08	4.50076e-05	0.988	0.987	0.958	0.937	0.98	0.921	0.977	0.918	1	0.974	0.992	0.995	0.996	1	0.989	0.973	0.989	0.992	1	1	0.97	0.975	0.991	0.973	1	0.901	-0.019	ES
93686	ENSG00000162408.10	NOL9	chr1	198	100	2.79534e-08	4.5721e-05	0.639	0.706	1	0.69	0.791	0.78	0.503	0.669	0.752	0.868	0.896	0.932	0.811	0.802	1	0.78	0.802	1	1	0.858	1	0.808	0.752	0.921	0.78	1	-0.144	ES
83347	ENSG00000173744.13	AGFG1	chr2	193	100	2.87329e-08	4.64365e-05	0.9	0.979	0.774	0.895	0.943	1	0.839	0.962	0.938	1	0.924	0.987	0.841	0.922	1	0.983	0.985	0.965	1	0.991	1	0.973	0.921	1	1	0.966	-0.043	ES
15252	ENSG00000215301.5	DDX3X	chrX	186	100	3.27118e-08	5.22449e-05	0.895	0.938	0.863	0.963	0.945	0.928	0.847	0.897	0.885	0.932	0.966	0.953	0.922	0.982	0.967	0.961	0.963	0.962	0.968	0.981	0.943	0.914	0.893	0.976	0.955	0.93	-0.043	ES
58336	ENSG00000130731.11	C16orf13	chr16	357	100	3.40294e-08	5.37173e-05	1	1	0.871	1	1	0.412	0.627	1	0.818	1	0.627	0.662	1	0.457	0.402	0.771	0.746	0.495	1	1	0.602	0.495	0.771	1	0.682	1	0.141	ES
45988	ENSG00000136048.9	DRAM1	chr12	159	100	3.47286e-08	5.41911e-05	1	0.883	0.85	1	1	0.791	1	0.85	1	0.759	0.815	0.85	0.386	1	1	0.803	0.654	1	0.834	0.901	1	0.557	0.845	0.654	1	0.595	0.107	ES
13985	ENSG00000052749.9	RRP12	chr10	212	100	3.54621e-08	5.47067e-05	0.803	0.901	0.85	0.926	1	0.954	0.866	0.702	1	0.886	1	0.974	0.924	1	1	0.971	0.98	1	1	0.809	0.92	0.976	0.948	1	1	0.9	-0.074	ES
120978	ENSG00000122203.10	KIAA1191	chr5	225	100	4.18538e-08	6.38415e-05	0.961	0.965	1	0.842	1	0.886	1	0.597	1	1	1	1	1	1	1	0.926	1	1	0.964	1	1	1	1	0.926	0.911	0.701	-0.039	ES
17158	ENSG00000165097.9	KDM1B	chr6	228	100	4.54962e-08	6.86264e-05	1	1	0.778	0.798	0.798	1	0.707	1	1	0.467	0.725	0.895	0.814	0.568	0.935	0.851	0.851	0.637	0.568	1	0.612	0.588	0.828	1	1	0.653	0.072	ES
145479	ENSG00000078668.9	VDAC3	chr8	150	100	4.66669e-08	6.96188e-05	0.654	0.87	1	0.886	0.909	1	0.936	0.69	1	0.769	1	1	0.813	1	1	0.933	1	1	0.941	1	1	0.909	0.958	0.981	1	0.862	-0.091	ES
144114	ENSG00000116604.13	MEF2D	chr1	121	100	5.05374e-08	7.45735e-05	0.046	0.052	0.032	0.106	0.065	0.071	0.055	0.025	0.009	0.112	0.153	0.058	0.073	0.095	0.191	0.105	0.107	0.121	0.082	0.03	0.19	0.087	0.032	0.135	0.088	0.058	-0.043	ES
141032	ENSG00000081237.14	PTPRC	chr1	298	100	5.19288e-08	7.58026e-05	0.973	1	1	0.906	1	0.953	1	0.981	1	0.985	0.975	0.949	1	1	0.908	0.915	1	1	0.729	0.871	0.919	0.975	0.77	0.724	0.718	0.977	0.078	ES
64427	ENSG00000090020.6	SLC9A1	chr1	173	100	5.39819e-08	7.79613e-05	0.839	0.804	0.826	0.933	1	0.839	0.883	0.634	1	0.802	0.883	0.708	0.958	1	1	1	1	1	1	1	0.864	0.835	0.831	1	1	0.869	-0.078	ES
713	ENSG00000168970.16	JMJD7-PLA2G4B	chr15	287	100	5.58519e-08	7.9813e-05	0.931	1	0.942	1	0.967	1	0.852	0.825	1	1	0.793	1	0.755	0.837	0.937	1	0.857	0.834	1	1	0.791	0.839	0.969	0.848	0.932	0.869	0.06	ES
113390	ENSG00000163466.11	ARPC2	chr2	146	100	6.68047e-08	9.44702e-05	0.878	0.954	0.853	0.925	0.856	0.936	0.678	0.834	0.982	0.793	0.945	0.962	0.873	0.917	0.99	0.953	0.951	0.896	0.947	0.844	0.971	0.873	0.916	0.975	0.983	0.957	-0.066	ES
127670	ENSG00000149150.4	SLC43A1	chr11	234	100	6.97589e-08	9.75758e-05	0.299	0.674	0.631	0.562	0.461	0.562	0.562	1	0.879	1	1	1	0.81	1	1	1	0.749	1	1	0.781	1	0.681	0.735	1	0.908	1	-0.253	ES
54200	ENSG00000102317.13	RBM3	chrX	369	100	7.04383e-08	9.75758e-05	0.021	0.057	0.023	0.022	0.063	0.052	0.022	0.031	0.026	0.018	0.005	0.029	0.03	0.015	0.046	0.015	0.026	0.023	0.012	0.032	0.016	0.042	0.013	0.021	0.017	0.035	0.01	ES
6365	ENSG00000115232.9	ITGA4	chr2	230	100	7.15424e-08	9.81041e-05	0.861	1	0.966	0.956	0.733	1	0.703	0.938	0.871	0.887	1	1	1	0.566	1	1	1	1	0.827	0.905	1	0.813	1	0.846	1	0.863	-0.035	ES
120326	ENSG00000140988.11	RPS2	chr16	287	100	7.41256e-08	0.00010063	0.887	0.924	0.783	0.91	0.768	0.94	0.897	0.957	0.839	0.869	0.676	0.926	1	0.946	0.026	0.848	0.01	0.676	0.913	1	0.709	0.966	0.002	0.01	0.889	0.86	0.224	ES
53248	ENSG00000108671.5	PSMD11	chr17	136	100	8.92175e-08	0.000119919	0.701	0.835	0.742	0.904	0.962	0.71	0.827	0.793	1	0.885	0.974	0.973	0.969	1	1	0.855	0.971	1	0.95	0.959	0.959	0.757	0.819	0.955	0.932	0.769	-0.092	ES
24373	ENSG00000125166.8	GOT2	chr16	251	100	9.50142e-08	0.00012621	0.515	0.599	0.52	0.838	0.687	1	0.599	0.857	1	1	0.848	0.909	1	1	0.929	0.666	0.888	0.614	1	1	0.871	1	0.898	1	1	0.614	-0.128	ES
45068	ENSG00000134748.12	PRPF38A	chr1	127	100	9.57576e-08	0.00012621	0.978	0.981	0.861	0.925	1	0.818	1	0.913	1	0.953	1	1	1	1	1	0.945	1	1	1	1	0.979	0.931	1	0.961	1	0.952	-0.043	ES
134833	ENSG00000163931.11	TKT	chr3	225	100	9.75425e-08	0.000127327	0.029	0.028	0.03	0.038	0.295	0.044	0.05	0.037	0.047	0.035	0.017	0.015	0.027	0.053	0.034	0.021	0.008	0.062	0.018	0.063	0.015	0.091	0.008	0.021	0.011	0.013	0.033	ES
127526	ENSG00000071794.11	HLTF	chr3	279	100	1.03143e-07	0.000133354	0.683	0.589	0.556	0.793	0.418	1	1	0.892	1	0.418	0.683	1	0.866	0.264	0.589	0.715	0.729	1	0.518	0.872	1	0.589	1	1	1	0.906	-0.061	ES
52055	ENSG00000170889.9	RPS9	chr19	272	100	1.04626e-07	0.000133997	0.058	0.046	0.082	0.058	0.047	0.044	0.055	0.076	0.056	0.038	0.026	0.033	0.074	0.034	0.028	0.095	0.037	0.068	0.062	0.047	0.029	0.063	0.054	0.026	0.027	0.034	0.01	ES
62036	ENSG00000138600.5	SPPL2A	chr15	203	100	1.10341e-07	0.000139995	0.663	0.835	1	0.843	0.844	0.873	0.663	0.711	1	0.798	1	1	0.944	0.792	1	1	1	0.873	1	1	0.893	0.887	0.881	1	0.944	0.813	-0.116	ES
102265	ENSG00000131373.10	HACL1	chr3	195	100	1.30723e-07	0.000164318	0.642	0.698	0.578	0.506	1	0.255	0.672	0.794	1	1	1	0.744	0.606	1	0.719	1	1	1	0.606	1	1	0.658	1	1	1	0.506	-0.15	ES
44316	ENSG00000123124.9	WWP1	chr8	167	100	1.42941e-07	0.000178028	0.615	0.705	0.843	0.655	1	0.857	1	0.843	0.473	0.642	0.642	0.807	0.75	1	1	1	1	1	0.677	0.886	1	0.705	0.75	0.868	0.642	0.642	-0.072	ES
32399	ENSG00000120438.7	TCP1	chr6	198	100	1.64487e-07	0.000203001	0.962	0.931	0.9	0.891	0.983	0.866	0.986	0.944	0.959	1	0.935	0.988	0.984	1	1	0.948	0.968	0.988	0.94	0.992	0.988	0.982	0.957	0.93	1	0.896	-0.026	ES
77971	ENSG00000099783.7	HNRNPM	chr19	145	100	1.70006e-07	0.000207922	0.908	0.943	0.599	0.959	0.986	0.917	0.861	0.902	1	0.921	0.983	0.979	0.954	1	1	0.949	1	0.964	1	0.964	0.98	0.836	0.977	0.958	0.984	0.84	-0.061	ES
96161	ENSG00000131507.9	NDFIP1	chr5	188	100	1.71847e-07	0.000208297	1	0.842	1	0.924	0.854	0.896	0.783	0.967	0.827	0.858	0.895	1	1	0.961	1	0.943	1	1	0.827	0.9	1	0.918	1	0.979	1	1	-0.069	ES
53564	ENSG00000123358.15	NR4A1	chr12	230	100	1.79661e-07	0.000213948	0.992	0.988	0.987	0.986	0.993	0.935	0.993	0.959	1	0.99	0.992	0.996	0.983	1	1	0.95	0.99	0.994	1	0.985	0.986	0.984	0.984	0.976	0.988	0.967	-0.004	ES
99770	ENSG00000186591.7	UBE2H	chr7	140	100	1.78693e-07	0.000213948	1	0.763	1	0.728	1	0.691	0.843	0.855	1	0.704	0.851	0.945	0.833	1	1	0.741	0.896	0.851	0.811	1	1	1	1	0.781	1	0.861	-0.052	ES
1527	ENSG00000168216.6	LMBRD1	chr6	198	100	1.83511e-07	0.000216633	0.387	0.336	0.202	0.686	0.336	0.694	0.503	0.716	1	0.431	1	0.858	1	1	1	1	0.602	0.503	0.602	0.602	0.802	0.431	1	0.767	1	0.654	-0.272	ES
48299	ENSG00000126705.9	AHDC1	chr1	326	100	1.94219e-07	0.000227297	0.717	0.918	0.693	1	1	0.925	0.605	0.889	1	0.899	1	0.834	1	1	1	1	1	0.847	1	1	0.885	0.927	0.91	1	1	0.866	-0.09	ES
135193	ENSG00000111667.9	USP5	chr12	188	100	2.04082e-07	0.000236798	0.702	0.735	0.754	0.868	0.734	1	0.835	0.832	0.97	0.895	0.666	0.959	0.844	1	1	0.93	1	1	0.954	1	0.938	0.697	1	1	1	0.91	-0.099	ES
43567	ENSG00000197746.9	PSAP	chr10	181	100	2.11498e-07	0.000243323	0.753	0.906	0.93	0.911	0.959	0.914	0.917	0.833	1	0.819	0.868	0.965	0.974	0.985	0.987	0.95	0.983	0.991	0.985	0.958	0.939	0.758	0.869	0.929	0.974	0.875	-0.043	ES
127532	ENSG00000071794.11	HLTF	chr3	291	100	2.13409e-07	0.000243458	0.579	0.445	0.436	0.696	0.314	1	1	0.867	1	0.256	0.579	1	0.805	0	0.508	0.632	0.546	1	0.508	0.775	1	0.407	1	1	1	0.828	-0.065	ES
141983	ENSG00000186469.4	GNG2	chr14	411	100	2.24707e-07	0.000254211	0.067	0.037	0.025	0.043	0	0.093	0.061	0.038	0	0.036	0.028	0.013	0.023	0.025	0.003	0.071	0.02	0.012	0.018	0.039	0.005	0.045	0.028	0.018	0.013	0.074	0.013	ES
90146	ENSG00000159377.6	PSMB4	chr1	182	100	2.34821e-07	0.000263457	0.735	0.913	0.703	0.933	0.751	0.922	0.728	0.836	0.905	0.705	0.872	0.942	0.907	0.967	0.985	0.935	0.955	0.845	0.853	0.82	0.903	0.679	0.829	0.966	0.932	0.93	-0.082	ES
104303	ENSG00000099875.10	MKNK2	chr19	198	100	2.4524e-07	0.000270673	0.971	0.943	0.938	0.924	0.992	0.905	0.985	0.83	0.986	0.941	0.98	0.99	0.967	0.994	1	0.935	0.977	0.992	0.985	0.976	0.967	0.969	0.962	0.972	0.975	0.72	-0.019	ES
133847	ENSG00000071462.7	WBSCR22	chr7	186	100	2.44514e-07	0.000270673	0.74	0.753	0.693	0.988	1	0.7	0.799	0.584	0.901	0.834	0.92	0.971	0.814	0.942	0.957	0.978	0.916	1	1	1	0.894	0.718	0.902	0.983	1	0.756	-0.123	ES
29247	ENSG00000244038.5	DDOST	chr1	248	100	2.47963e-07	0.000271471	0.865	0.919	0.917	0.92	0.727	0.959	0.861	0.932	0.901	0.865	0.981	0.967	0.978	0.904	0.963	0.992	0.951	0.955	0.976	0.867	0.932	0.843	0.977	0.968	0.967	0.88	-0.057	ES
34088	ENSG00000125835.13	SNRPB	chr20	253	100	2.60242e-07	0.000282636	0.917	0.984	0.931	0.977	0.956	0.972	0.957	0.916	0.948	0.959	0.98	0.983	0.979	0.983	0.969	0.945	0.993	0.992	0.986	0.981	0.978	0.933	0.963	0.985	0.97	0.954	-0.022	ES
119403	ENSG00000162373.8	BEND5	chr1	234	100	2.79606e-07	0.000301256	0.818	0.898	0.827	0.908	0.934	1	0.879	0.833	0.936	0.768	1	1	0.857	1	1	1	0.81	0.842	0.945	1	1	1	0.847	1	1	0.857	-0.067	ES
131745	ENSG00000135596.13	MICAL1	chr6	192	100	2.87081e-07	0.000306873	0.869	0.99	0.974	0.855	0.975	0.988	0.951	1	0.986	0.859	0.854	1	0.99	0.974	1	1	0.996	0.931	1	0.962	0.975	0.977	0.974	1	0.994	0.9	-0.026	ES
77940	ENSG00000099783.7	HNRNPM	chr19	202	100	2.92842e-07	0.000310586	0.958	0.957	0.915	0.976	0.992	0.961	0.953	0.959	1	0.965	0.989	0.987	0.97	1	1	0.975	1	0.983	1	0.987	0.984	0.931	0.99	0.972	0.987	0.955	-0.018	ES
58335	ENSG00000130731.11	C16orf13	chr16	263	100	2.97628e-07	0.000313216	1	1	0.911	1	1	0.16	0.695	1	0.832	1	0.774	0.712	1	0.655	0.477	0.797	0.779	0.562	1	1	0.702	0.603	0.792	1	0.717	1	0.074	ES
127145	ENSG00000077380.11	DYNC1I2	chr2	200	100	3.03028e-07	0.000316446	0.667	0.778	0.818	0.875	0.75	0.745	0.667	0.571	0.556	0.6	1	1	0.654	1	1	0.833	0.895	1	0.818	0.846	1	0.826	0.667	0.95	0.965	0.867	-0.192	ES
103167	ENSG00000234741.3	GAS5	chr1	123	100	3.46917e-07	0.000358947	0.892	0.812	0.798	0.825	0.916	0.902	0.809	0.903	0.921	0.823	0.902	0.913	0.751	0.895	0.92	0.927	0.839	0.947	0.938	0.953	0.921	0.865	0.876	0.919	0.949	0.892	-0.04	ES
61799	ENSG00000036054.8	TBC1D23	chr3	271	100	3.5043e-07	0.000358947	0.811	1	0.649	0.854	0.802	0.927	0.747	0.91	0.649	0.787	1	0.807	0.893	0.917	1	0.863	0.89	1	1	0.926	0.906	0.91	1	0.94	1	0.931	-0.123	ES
82344	ENSG00000172757.8	CFL1	chr11	177	100	3.5166e-07	0.000358947	0.939	0.983	0.936	0.965	0.959	0.987	0.928	0.961	0.967	0.961	0.937	0.994	0.992	0.971	0.995	0.918	0.996	0.978	0.955	0.962	0.987	0.955	0.96	0.983	0.991	0.971	-0.013	ES
118811	ENSG00000066027.7	PPP2R5A	chr1	154	100	3.59511e-07	0.000363605	0.903	0.917	0.79	0.933	0.929	1	0.843	0.732	1	0.929	0.929	1	0.889	1	1	0.89	1	1	1	0.877	1	0.907	0.957	1	1	0.808	-0.056	ES
124118	ENSG00000165525.13	NEMF	chr14	196	100	3.6158e-07	0.000363605	0.049	0.038	0.042	0.042	0.04	0	0.031	0.042	0.044	0.093	0.389	0.183	0.049	0.113	0.068	0.093	0.175	0.066	0.051	0.096	0.052	0.102	0.099	0.064	0.219	0.15	-0.081	ES
40471	ENSG00000110756.13	HPS5	chr11	678	100	3.87128e-07	0.000383613	0.869	1	0.793	0.944	1	0.787	0.78	1	1	1	1	1	0.764	0.799	1	0.584	0.811	0.648	0.764	0.78	0.715	0.911	0.753	0.68	0.689	0.791	0.124	ES
87927	ENSG00000112096.12	SOD2	chr6	280	100	3.86293e-07	0.000383613	0.973	0.987	0.972	0.983	0.986	0.987	0.978	0.981	0.993	0.979	1	0.995	0.986	1	1	0.99	0.97	0.995	0.986	0.978	0.992	0.979	0.994	0.987	0.993	0.992	-0.008	ES
120957	ENSG00000122203.10	KIAA1191	chr5	279	100	4.06335e-07	0.000399727	0.94	0.908	1	0.747	1	0.807	1	0.337	1	1	1	1	1	1	1	0.834	1	1	0.926	1	1	1	1	0.887	0.818	0.571	-0.066	ES
151241	ENSG00000113648.12	H2AFY	chr5	200	100	4.28439e-07	0.00041844	0.925	0.899	0.864	0.885	1	0.82	0.851	0.789	0.972	0.787	0.885	0.982	0.943	0.966	0.963	0.9	0.967	0.958	0.952	0.767	0.929	0.801	0.952	0.932	0.988	0.854	-0.042	ES
139172	ENSG00000006634.3	DBF4	chr7	151	100	4.54128e-07	0.000440361	0.879	0.856	0.261	0.903	0.398	1	0.498	0.398	1	1	1	1	0.856	1	1	0.398	1	1	1	0.768	1	0.841	1	0.923	1	0.799	-0.192	ES
121622	ENSG00000080824.14	HSP90AA1	chr14	434	100	4.76064e-07	0.000455131	0.975	0.994	0.97	0.987	0.941	0.998	0.955	0.994	0.981	0.983	0.966	0.995	0.993	0.919	0.994	0.978	0.984	0.961	0.965	0.945	0.964	0.988	0.971	0.99	0.992	0.992	0.003	ES
97451	ENSG00000149273.10	RPS3	chr11	288	100	4.72922e-07	0.000455131	0.959	0.98	0.985	0.965	0.994	0.985	0.978	0.977	0.993	0.968	0.982	0.987	0.965	0.994	0.997	0.988	0.999	0.994	0.995	0.993	0.974	0.973	0.97	0.987	0.995	0.989	-0.008	ES
101705	ENSG00000173660.7	UQCRH	chr1	248	100	4.82101e-07	0.000457679	0.077	0.157	0.113	0.147	0.169	0.083	0.131	0.118	0.073	0.156	0.054	0.069	0.175	0.126	0.043	0.057	0.082	0.119	0.088	0.144	0.043	0.174	0.064	0.104	0.044	0.101	0.029	ES
79130	ENSG00000108094.10	CUL2	chr10	206	100	4.93392e-07	0.000465145	0.913	0.909	0.869	0.959	1	0.964	0.805	0.868	1	0.889	1	1	1	1	1	0.919	1	1	1	0.872	0.955	0.903	1	1	1	0.973	-0.059	ES
42657	ENSG00000115966.12	ATF2	chr2	206	100	5.03558e-07	0.000467818	0.973	0.921	1	0.956	1	0.925	0.914	0.785	1	1	1	1	1	1	1	1	1	1	1	1	1	0.952	1	1	1	0.909	-0.044	ES
63472	ENSG00000010322.11	NISCH	chr3	264	100	5.03864e-07	0.000467818	0.759	0.96	0.78	1	1	0.882	0.831	0.611	1	0.928	0.82	0.951	0.852	1	1	1	1	1	1	0.949	0.925	0.804	1	0.949	0.956	0.914	-0.07	ES
73533	ENSG00000118308.10	LRMP	chr12	202	100	5.06565e-07	0.000467818	0.947	0.975	0.921	0.914	0.95	0.896	0.89	0.866	0.969	0.865	0.966	0.979	0.99	0.979	0.974	0.888	0.987	1	0.962	0.978	0.943	1	0.953	0.829	0.976	0.951	-0.04	ES
95775	ENSG00000196305.13	IARS	chr9	183	100	5.25722e-07	0.00048223	0.926	0.922	0.686	0.726	0.877	0.941	0.877	0.961	1	0.667	1	1	0.861	1	1	0.908	1	1	1	0.963	0.923	0.861	0.831	0.963	1	1	-0.099	ES
80559	ENSG00000151498.7	ACAD8	chr11	270	100	5.34541e-07	0.000487028	0.69	1	0.876	0.748	1	0.876	0.816	1	1	0.597	0.426	0.731	0.828	1	1	1	0.664	0.616	0.542	0.612	0.779	0.597	0.565	0.822	0.753	0.671	0.135	ES
71119	ENSG00000136051.9	KIAA1033	chr12	146	100	5.41816e-07	0.000490365	0.795	0.846	0.755	0.94	0.906	0.954	0.798	0.922	1	0.86	1	1	1	1	1	0.892	1	0.883	0.827	0.98	1	0.902	1	1	1	0.977	-0.089	ES
123507	ENSG00000162604.8	TM2D1	chr1	160	100	5.53129e-07	0.000497289	0.833	0.534	0.814	0.676	0.652	0.333	1	0.738	0.829	1	1	0.833	1	1	0.882	1	1	1	1	0.714	0.873	0.385	1	0.652	0.862	0.632	-0.124	ES
71784	ENSG00000135624.11	CCT7	chr2	153	100	5.93763e-07	0.000528325	0.938	0.917	0.944	0.903	1	0.866	0.736	0.953	0.967	0.795	0.92	0.969	0.949	0.98	1	0.951	0.99	0.963	0.972	0.928	0.967	0.842	0.945	0.932	1	0.923	-0.05	ES
77660	ENSG00000108405.3	P2RX1	chr17	172	100	5.95434e-07	0.000528325	0.946	0.831	0.93	0.917	0.98	0.688	1	1	1	0.823	1	0.964	0.94	1	0.96	1	1	1	0.903	1	0.936	0.972	0.911	1	0.941	0.865	-0.051	ES
17129	ENSG00000165097.9	KDM1B	chr6	272	100	6.22594e-07	0.000548837	1	1	0.648	0.786	0.595	1	0.355	1	1	0.424	0.648	0.809	0.802	0.524	0.932	0.827	0.72	0.524	0.551	1	0.516	0.524	0.885	1	1	0.627	0.038	ES
52920	ENSG00000157601.9	MX1	chr21	177	100	6.36607e-07	0.000557569	0.98	0.952	0.91	0.933	1	0.961	0.906	0.852	1	1	1	1	1	0.992	1	0.819	0.978	0.992	1	1	0.98	0.934	1	0.979	1	0.828	-0.019	ES
58847	ENSG00000130023.11	ERMARD	chr6	130	100	6.56212e-07	0.000571055	0.672	0.606	0.683	0.794	0.856	0.755	0.606	0.958	0.925	0.435	0.435	0.849	0.902	0.658	1	1	1	0.939	1	1	0.909	1	0.843	0.902	1	0.755	-0.158	ES
111591	ENSG00000149100.8	EIF3M	chr11	200	100	6.6438e-07	0.000574481	0.957	0.945	0.949	0.896	0.934	0.968	0.949	0.935	0.947	0.871	0.976	0.991	1	0.933	1	0.897	1	0.909	0.96	0.968	0.966	0.965	0.981	0.975	1	0.978	-0.034	ES
40400	ENSG00000136717.10	BIN1	chr2	202	100	6.83269e-07	0.000587075	0.924	1	1	0.96	0.937	0.969	1	0.919	1	0.808	0.893	0.912	0.852	0.971	0.99	0.744	0.896	1	0.754	1	0.843	0.904	0.972	1	0.927	0.916	0.041	ES
31995	ENSG00000100650.11	SRSF5	chr14	199	100	6.9693e-07	0.000595047	0.869	0.977	0.836	0.979	0.899	0.994	0.89	0.933	0.723	0.962	0.961	0.934	0.975	0.983	0.99	0.752	0.991	0.975	0.933	0.971	0.891	0.938	0.912	0.994	0.969	0.991	-0.041	ES
50872	ENSG00000136826.10	KLF4	chr9	1073	100	7.26282e-07	0.000616232	1	0.996	0.982	1	0.959	0.95	1	1	1	1	0.938	0.97	1	1	0.863	0.995	1	1	0.97	0.99	0.924	0.993	0.98	1	0.991	1	0.013	ES
67214	ENSG00000163374.15	YY1AP1	chr1	191	100	7.36253e-07	0.000620812	0.977	0.87	0.94	0.922	0.98	0.825	0.933	0.896	0.95	1	0.983	1	0.972	1	0.951	0.892	0.968	1	1	1	1	0.97	1	0.877	0.96	0.93	-0.04	ES
79643	ENSG00000171634.12	BPTF	chr17	323	100	7.68062e-07	0.000643636	0.834	0.917	0.932	0.809	0.835	1	0.659	0.925	0.908	0.851	1	0.917	1	0.906	1	1	1	1	0.893	0.823	0.876	0.96	0.858	0.971	0.957	0.971	-0.079	ES
10533	ENSG00000143641.8	GALNT2	chr1	227	100	7.86504e-07	0.000651053	0.652	1	0.672	0.846	0.792	0.879	0.517	0.842	0.805	0.647	0.966	0.976	0.718	0.755	0.942	1	0.979	0.534	0.841	0.851	0.86	0.91	0.867	1	0.94	1	-0.118	ES
92924	ENSG00000088832.10	FKBP1A	chr20	226	100	7.81962e-07	0.000651053	0.078	0.05	0.108	0.036	0.055	0.023	0.035	0.073	0.016	0.012	0.012	0.03	0.026	0.003	0.009	0.006	0.007	0.035	0.005	0.03	0.012	0.059	0.029	0.025	0.007	0.035	0.028	ES
67240	ENSG00000163374.15	YY1AP1	chr1	251	100	8.02497e-07	0.000660265	0.959	0.864	0.902	0.916	0.952	0.796	0.886	0.879	0.94	1	0.973	1	0.948	1	0.938	0.886	0.968	1	1	1	1	0.948	1	0.824	0.958	0.929	-0.051	ES
116116	ENSG00000108840.11	HDAC5	chr17	213	100	8.46467e-07	0.000688102	0.838	0.915	0.896	1	1	0.887	0.885	0.834	1	1	0.921	1	0.965	1	1	0.921	1	1	1	1	1	0.938	0.926	1	1	0.758	-0.039	ES
35846	ENSG00000162231.9	NXF1	chr11	208	100	8.43467e-07	0.000688102	0.981	0.976	0.985	0.982	0.973	0.867	0.99	0.952	1	0.983	0.984	0.981	0.991	1	1	0.967	0.991	0.991	1	0.976	0.996	0.983	0.984	0.971	1	0.949	-0.016	ES
137173	ENSG00000204628.7	GNB2L1	chr5	211	100	8.73064e-07	0.000705498	0.983	0.98	0.982	0.942	0.976	0.991	0.968	0.989	0.994	0.957	0.965	0.997	0.991	0.982	0.991	0.977	0.982	0.991	0.985	0.984	0.983	0.984	0.987	0.982	0.993	0.986	-0.009	ES
81883	ENSG00000077782.15	FGFR1	chr8	224	100	9.21453e-07	0.000740194	0.802	0.914	0.853	0.9	1	0.975	0.887	1	1	0.685	0.983	0.935	0.944	1	1	0.947	1	0.936	0.948	0.944	0.884	0.904	0.918	1	1	0.796	-0.045	ES
89335	ENSG00000026508.12	CD44	chr11	304	100	9.56981e-07	0.000764212	0.184	0.134	0.114	0.094	0.035	0.061	0.068	0.052	0.116	0.055	0.094	0.11	0.051	0.027	0.053	0.024	0.03	0.028	0.026	0.022	0.056	0.11	0.106	0.096	0.026	0.11	0.031	ES
92710	ENSG00000138785.10	INTS12	chr4	344	100	9.87524e-07	0.00078399	0.225	0.368	0.162	0.492	1	0.304	0.304	0.466	1	0.127	1	1	1	0.466	0.466	0.162	0.466	1	0.368	1	1	0.466	0.538	1	1	0.127	-0.246	ES
65989	ENSG00000159579.9	RSPRY1	chr16	167	100	1.00831e-06	0.000795839	1	0.972	1	0.835	1	0.789	1	0.609	1	1	1	1	1	1	0.843	1	1	1	1	1	1	1	1	0.907	1	0.857	-0.055	ES
119668	ENSG00000151092.12	NGLY1	chr3	192	100	1.02538e-06	0.000804635	0.785	0.342	0.51	0.342	1	0.676	0.723	0.656	1	1	1	1	1	1	1	0	1	1	1	1	0.723	1	0.676	1	1	0.534	-0.167	ES
119447	ENSG00000104408.5	EIF3E	chr8	202	100	1.04557e-06	0.00081181	0.972	0.963	0.97	0.968	0.947	0.987	0.934	0.967	0.976	0.926	0.991	0.991	0.995	0.976	1	0.991	0.992	0.973	0.989	0.943	1	0.964	0.995	0.996	0.99	0.974	-0.024	ES
120971	ENSG00000122203.10	KIAA1191	chr5	227	100	1.04649e-06	0.00081181	0.86	0.799	1	0.511	1	0.647	1	0.227	1	1	1	1	1	1	1	0.768	1	1	0.799	1	1	1	1	0.726	0.607	0.557	-0.099	ES
1532	ENSG00000168216.6	LMBRD1	chr6	168	100	1.0824e-06	0.000827257	0.598	0.543	0.332	0.692	0.543	0.641	0.781	0.856	1	0.373	1	0.856	1	1	1	1	0	0	0.373	0.704	0.749	0.373	1	0.862	1	0.717	-0.091	ES
42650	ENSG00000115966.12	ATF2	chr2	188	100	1.08468e-06	0.000827257	0.9	0.819	1	0.399	1	0.21	0.827	0.47	1	1	1	1	1	1	1	1	1	1	1	1	1	0.827	1	1	1	0.603	-0.202	ES
87218	ENSG00000106105.9	GARS	chr7	194	100	1.0765e-06	0.000827257	0.784	0.935	0.797	0.886	0.714	0.878	0.777	0.851	0.913	0.832	0.973	0.869	0.762	0.946	0.979	1	0.938	0.986	0.914	0.907	0.844	0.864	0.829	0.915	0.947	0.916	-0.075	ES
98564	ENSG00000140525.13	FANCI	chr15	227	100	1.09521e-06	0.000830625	0.829	0.902	0.888	0.498	0.468	0.755	0.815	0.893	0.851	0.128	1	0.876	0.829	1	1	1	1	1	1	0.665	0.92	1	1	1	1	0.626	-0.23	ES
144893	ENSG00000136536.10	MARCH7	chr2	149	100	1.10992e-06	0.000837104	1	1	1	0.846	1	0.714	1	0.926	0.957	0.981	1	1	1	1	0.954	0.691	0.99	1	1	1	1	1	1	0.892	1	0.835	-0.018	ES
87902	ENSG00000203875.6	SNHG5	chr6	181	100	1.12101e-06	0.000840798	0.904	0.857	0.773	0.875	0.915	0.885	0.828	0.863	0.871	0.881	0.912	0.906	0.895	0.904	0.92	0.825	0.816	0.912	0.932	0.911	0.906	0.823	0.889	0.953	0.954	0.877	-0.031	ES
35952	ENSG00000120686.7	UFM1	chr13	140	100	1.13913e-06	0.000849689	0.99	0.935	0.974	0.894	1	0.921	1	0.923	1	1	1	1	0.982	1	1	0.977	1	1	1	1	1	0.991	1	0.883	1	0.898	-0.019	ES
122547	ENSG00000129103.13	SUMF2	chr7	205	100	1.14912e-06	0.000852458	1	1	1	1	0.709	0.773	0.796	0.823	0.796	0.773	0.709	1	1	0.814	0.518	0.661	0.687	0.687	1	1	1	1	0.753	0.806	0.76	0.641	0.052	ES
85646	ENSG00000185753.8	CXorf38	chrX	1412	100	1.15663e-06	0.000853367	0.498	0.383	1	0.634	0.362	1	0.376	0.286	1	0.438	1	1	1	1	1	1	0.63	0.298	0.515	0.531	0.531	0.459	0.459	1	1	0.47	-0.146	ES
50170	ENSG00000122566.16	HNRNPA2B1	chr7	247	100	1.17293e-06	0.000860714	0.96	0.986	0.928	0.975	0.965	0.986	0.949	0.944	0.977	0.944	0.951	0.993	0.981	0.978	0.998	0.928	0.996	0.965	0.971	0.955	0.984	0.94	0.986	0.994	0.998	0.984	-0.014	ES
65646	ENSG00000197226.8	TBC1D9B	chr5	151	100	1.24272e-06	0.000907023	0	0.05	0.018	0	0.024	0.012	0.019	0.021	0.014	0	0	0.03	0.088	0.069	0.06	0.067	0	0	0.07	0.117	0.051	0.044	0.036	0.025	0.055	0.069	-0.033	ES
144151	ENSG00000033178.8	UBA6	chr4	177	100	1.31497e-06	0.000954629	1	0.812	0.888	0.852	1	1	0.88	0.608	1	0.693	1	1	0.891	1	1	0.9	0.782	1	1	1	1	1	1	0.957	1	0.661	-0.076	ES
59528	ENSG00000070756.9	PABPC1	chr8	255	100	1.3752e-06	0.000993041	0.986	0.984	0.988	0.949	0.984	0.979	0.981	0.944	0.989	0.993	0.992	0.998	0.975	0.994	1	0.995	0.974	0.993	0.991	0.994	0.991	0.989	0.992	0.993	0.998	0.966	-0.012	ES
25324	ENSG00000126777.13	KTN1	chr14	135	100	1.40777e-06	0.00101118	0.956	0.909	1	0.845	1	0.915	0.922	0.954	0.922	0.748	0.934	0.981	0.977	1	1	0.971	1	1	0.945	0.971	0.967	0.771	1	1	1	0.912	-0.047	ES
44212	ENSG00000152558.10	TMEM123	chr11	240	100	1.41578e-06	0.00101158	0.015	0.033	0.037	0.011	0.122	0.026	0.049	0.039	0.021	0.015	0	0.011	0.005	0	0.008	0.021	0.003	0.042	0.026	0.03	0.004	0.025	0.016	0.008	0.009	0.015	0.023	ES
119193	ENSG00000145687.11	SSBP2	chr5	171	100	1.43771e-06	0.00101694	0.701	0.672	0.83	0.429	0.745	0.725	1	0.672	1	1	0.539	1	1	1	1	1	0.494	1	1	0.871	1	0.804	1	1	0.369	0.637	-0.08	ES
12290	ENSG00000225648.1	SBDSP1	chr7	265	100	1.43826e-06	0.00101694	0.921	0.884	0.916	0.93	0.944	0.844	0.961	0.954	0.975	0.838	1	1	1	0.885	0.914	0.85	1	0.91	1	0.969	0.972	0.971	0.913	0.946	1	1	-0.041	ES
148698	ENSG00000117620.8	SLC35A3	chr1	255	100	1.49028e-06	0.00104826	0.571	0.896	1	0.611	1	0.638	1	0.951	1	0.579	1	1	0.9	1	1	1	1	1	1	0.843	0.876	0.892	1	0.791	0.863	0.742	-0.107	ES
70800	ENSG00000204084.8	INPP5B	chr1	190	100	1.63755e-06	0.00114591	0.116	0.07	0	0.101	0.725	0.105	0.412	0.397	0.26	0.345	0.095	0.07	0	0.24	0.105	0.208	0	0.046	0	0.283	0	0.208	0.042	0	0.095	0	0.166	ES
12035	ENSG00000141551.10	CSNK1D	chr17	582	100	1.66298e-06	0.00115183	0.031	0.097	0.047	0.056	0.077	0.072	0.075	0.043	0.138	0.039	0.026	0.079	0.064	0.022	0.131	0.029	0.02	0.031	0.048	0.07	0.03	0.04	0.028	0.088	0.041	0.059	0.017	ES
43249	ENSG00000137776.12	SLTM	chr15	148	100	1.65862e-06	0.00115183	1	0.766	0.937	0.767	1	0.643	1	0.849	1	0.904	1	1	1	1	1	0.844	1	1	1	0.898	0.956	0.956	1	0.802	0.73	0.853	-0.053	ES
97736	ENSG00000166411.9	IDH3A	chr15	215	100	1.6794e-06	0.0011573	0.506	0.807	0.677	0.642	0.898	0.853	0.875	0.875	0.736	0.853	1	0.871	0.823	1	1	0.777	1	0.699	0.903	0.828	1	0.691	0.875	0.898	1	0.882	-0.118	ES
104492	ENSG00000134987.7	WDR36	chr5	182	100	1.72103e-06	0.00118	0.49	0.767	0.355	0.748	0.622	0.908	0.547	0.481	0.622	0.633	1	0.826	0.824	0.913	0.92	0.927	0.815	0.622	0.704	0.8	0.873	0.722	0.707	0.826	1	0.797	-0.212	ES
134235	ENSG00000010256.6	UQCRC1	chr3	187	100	1.73738e-06	0.00118522	0.777	0.839	0.734	0.85	0.508	0.904	0.636	0.658	0.876	0.591	0.933	0.955	0.874	0.831	1	0.898	0.97	0.837	0.787	0.739	0.892	0.714	0.848	1	0.962	0.874	-0.145	ES
4500	ENSG00000138069.12	RAB1A	chr2	196	100	1.77761e-06	0.00120381	0.951	0.973	0.953	0.966	0.977	0.904	0.957	0.927	0.979	1	0.991	0.988	0.988	0.964	1	0.982	0.982	0.984	0.987	0.977	1	0.925	0.992	0.954	0.986	0.971	-0.021	ES
68259	ENSG00000184967.2	NOC4L	chr12	250	100	1.78236e-06	0.00120381	0.737	0.242	1	1	1	1	1	1	1	1	0.583	0.706	0.375	0.412	0.375	1	0.783	0.167	0.762	1	0.706	0.545	0.5	0.762	0.8	1	0.243	ES
32785	ENSG00000100097.7	LGALS1	chr22	379	100	1.79608e-06	0.00120707	0.73	0.486	0.858	0.875	1	0.701	0.868	0.497	1	0.77	0.798	0.962	0.781	0.89	0.935	0.94	0.963	1	0.964	1	0.972	0.835	0.978	0.908	1	0.655	-0.133	ES
75243	ENSG00000124209.3	RAB22A	chr20	172	100	1.82765e-06	0.00122224	1	0.945	1	0.862	1	0.891	1	0.918	1	1	1	1	1	1	1	0.893	1	1	1	1	1	1	1	0.866	0.965	0.941	-0.017	ES
27536	ENSG00000104907.8	TRMT1	chr19	243	100	1.86198e-06	0.00122706	0.906	0.791	0.961	0.687	0.913	1	0.927	0.976	0.953	0.552	0.896	0.94	0.957	0.837	1	0.952	0.982	0.966	1	0.649	1	1	0.962	0.934	1	0.967	-0.074	ES
62759	ENSG00000138668.14	HNRNPD	chr4	207	100	1.85738e-06	0.00122706	0.063	0.11	0.076	0.199	0.084	0.272	0.088	0.326	0.07	0.037	0.032	0.075	0.049	0.029	0.015	0.128	0.062	0.07	0.079	0.069	0.03	0.118	0.052	0.055	0.019	0.438	0.05	ES
69270	ENSG00000056586.11	RC3H2	chr9	214	100	1.84703e-06	0.00122706	1	0.774	1	0.67	1	0.559	1	1	1	1	1	0.903	0.799	1	1	1	1	1	0.584	0.908	1	0.808	1	0.873	1	0.7	-0.011	ES
24016	ENSG00000177954.7	RPS27	chr1	221	100	1.88753e-06	0.00123466	0.097	0.088	0.067	0.056	0.108	0.033	0.164	0.11	0.104	0.092	0.021	0.064	0.124	0.027	0.022	0.077	0.058	0.066	0.118	0.121	0.049	0.226	0.081	0.02	0.053	0.052	0.018	ES
29321	ENSG00000160117.10	ANKLE1	chr19	239	100	1.90549e-06	0.00123466	0	0.358	0.745	0.411	1	1	0.456	1	0.834	0.218	1	1	0.807	0.883	1	1	1	1	1	1	0.511	1	0.494	1	0.916	0	-0.248	ES
64620	ENSG00000017483.10	SLC38A5	chrX	201	100	1.89334e-06	0.00123466	0.544	0.516	1	1	0.332	1	0.599	0.477	0.817	0.332	1	1	1	1	1	1	1	0.846	0.809	0.683	0.933	0.499	0.894	1	0.909	0.332	-0.207	ES
74956	ENSG00000205937.7	RNPS1	chr16	242	100	1.90988e-06	0.00123466	0.956	0.957	0.944	0.97	0.987	0.959	0.961	0.945	0.994	0.959	0.99	0.97	0.987	0.992	1	0.973	0.978	0.993	0.985	0.987	0.971	0.968	0.993	0.992	0.968	0.944	-0.017	ES
127664	ENSG00000149150.4	SLC43A1	chr11	193	100	1.96728e-06	0.00125969	0.103	0.529	0.341	0.341	0	0.784	0.341	1	0.675	1	1	1	0.675	1	1	1	0.341	1	1	0.692	1	0.341	0.564	1	0.823	1	-0.328	ES
133491	ENSG00000163938.12	GNL3	chr3	188	100	1.97645e-06	0.00125969	0.962	0.972	0.962	0.956	0.962	0.856	0.949	0.931	0.978	0.981	1	1	0.986	0.98	1	0.837	0.98	1	1	1	0.966	0.984	1	0.961	1	0.953	-0.027	ES
73205	ENSG00000130755.8	GMFG	chr19	150	100	1.96147e-06	0.00125969	0.929	0.84	0.792	0.921	0.89	0.932	0.905	0.868	0.915	0.907	0.869	0.958	0.948	0.96	0.948	0.933	0.951	0.903	0.945	0.918	0.953	0.904	0.888	0.956	0.901	0.856	-0.035	ES
123423	ENSG00000108953.12	YWHAE	chr17	207	100	1.98729e-06	0.00126069	0.853	0.895	0.771	0.957	0.879	0.927	0.845	0.821	0.908	0.83	0.933	0.917	0.887	0.959	1	0.924	0.984	0.962	0.964	0.854	0.905	0.774	0.867	0.985	0.974	0.923	-0.057	ES
40326	ENSG00000142227.6	EMP3	chr19	163	100	2.00126e-06	0.00126364	0.029	0.009	0.017	0.02	0.075	0.002	0.01	0.042	0.093	0.007	0.057	0.03	0.027	0.031	0.058	0.031	0.054	0.035	0.094	0.041	0.024	0.006	0.02	0.031	0.032	0.011	-0.006	ES
40435	ENSG00000136717.10	BIN1	chr2	211	100	2.09909e-06	0.00131928	0.85	1	1	0.877	0.768	0.768	1	0.74	1	0.681	0.764	0.735	0.661	0.85	0.919	0.404	0.71	1	0.51	1	0.746	0.775	0.9	1	0.841	0.826	0.078	ES
45594	ENSG00000107140.11	TESK1	chr9	183	100	2.18609e-06	0.00136136	0.672	0.903	0.766	0.897	0.686	0.823	0.353	1	1	0.732	0.826	0.877	0.932	0.916	1	0.593	1	1	0.903	1	1	0.929	0.814	0.929	0.857	0.45	-0.093	ES
5684	ENSG00000087085.9	ACHE	chr7	585	100	2.18236e-06	0.00136136	0.619	0.648	1	0.661	1	0.374	0.435	0.339	1	0.578	1	1	1	0.771	1	0.578	1	1	0.339	1	0.435	0.396	1	0.705	1	0.461	-0.127	ES
59727	ENSG00000198771.6	RCSD1	chr1	164	100	2.20509e-06	0.00136691	1	0.626	0.81	1	1	1	1	0.792	0.793	0.846	0.762	0.87	0.549	1	0.647	0.77	1	1	0.846	1	1	1	0.821	1	0.895	0.87	0.01	ES
130607	ENSG00000161526.10	SAP30BP	chr17	161	100	2.23052e-06	0.00137639	0.839	0.836	0.766	0.904	0.898	0.779	0.907	0.797	0.978	0.857	0.942	0.854	0.917	0.98	0.982	0.813	0.935	0.912	0.922	0.903	0.88	0.863	0.921	0.949	0.97	0.831	-0.055	ES
23944	ENSG00000248890.1	HHIP-AS1	chr4	280	100	2.28042e-06	0.00139454	0.263	0	0.027	0.067	0	0	0.093	0.317	0.152	0	0	0	0.263	0	0	0	0	0	0	0	0.038	0.023	0	0	0	0.029	0.07	ES
76308	ENSG00000026025.9	VIM	chr10	144	100	2.28048e-06	0.00139454	0.964	0.989	0.921	0.976	0.922	0.986	0.915	0.966	0.953	0.954	0.98	0.971	0.955	0.969	0.991	0.95	0.991	0.975	0.977	0.987	0.949	0.968	0.959	0.99	0.997	0.965	-0.019	ES
119687	ENSG00000151092.12	NGLY1	chr3	222	100	2.39812e-06	0.00145991	0.912	0.6	0.863	0.79	0.759	0.759	0.36	0.878	0.954	0.53	0.759	1	1	0.73	1	0.832	1	0.712	0.832	1	0.619	1	1	1	1	0.921	-0.16	ES
147958	ENSG00000180104.11	EXOC3	chr5	1983	100	2.45389e-06	0.00148719	1	1	1	1	0.92	1	0.923	1	1	0.861	0.912	1	0.723	1	0.912	1	0.718	0.848	1	1	0.898	0.669	1	1	1	1	0.053	ES
120380	ENSG00000139651.9	ZNF740	chr12	250	100	2.5176e-06	0.00151902	1	0.559	1	0.646	0.474	0.878	0.444	0.423	0.717	0.667	1	0.878	0.634	1	0.932	1	0.894	1	1	0.8	0.688	0.571	1	0.824	1	0.8	-0.196	ES
38001	ENSG00000028116.12	VRK2	chr2	170	100	2.55873e-06	0.00153023	1	0.825	0.595	0.718	0.37	0.866	0.37	0.653	0.638	0.595	1	1	1	1	1	1	1	1	0.44	0.733	0.871	0.469	0.825	1	1	1	-0.233	ES
70049	ENSG00000143748.13	NVL	chr1	174	100	2.55728e-06	0.00153023	0.775	0.697	0.863	0.605	1	0.742	0.838	0.697	1	0.697	1	1	0.852	1	0.775	0.801	1	1	0.463	1	1	0.852	0.668	1	0.812	0.789	-0.084	ES
11075	ENSG00000120690.9	ELF1	chr13	268	100	2.65592e-06	0.00156773	0.987	1	0.976	0.997	0.944	0.983	0.957	0.997	0.979	1	1	0.993	0.98	0.966	0.955	0.827	0.973	0.957	0.949	0.975	0.961	0.966	0.992	0.996	1	0.98	0.015	ES
119466	ENSG00000104408.5	EIF3E	chr8	227	100	2.63839e-06	0.00156773	0.978	0.968	0.974	0.974	0.933	0.99	0.939	0.975	0.974	0.913	0.989	0.993	0.996	0.965	1	0.992	0.992	0.97	0.989	0.956	1	0.969	0.996	0.997	0.991	0.978	-0.024	ES
124922	ENSG00000153006.10	SREK1IP1	chr5	177	100	2.66543e-06	0.00156773	0.693	0.531	0.361	0.56	1	1	1	0.414	0.629	0.361	0.856	0.693	0.798	0.85	1	1	0	1	0.739	0.693	0.772	0.772	1	1	1	0.739	-0.152	ES
5277	ENSG00000062725.5	APPBP2	chr17	225	100	2.66762e-06	0.00156773	0.791	0.78	0.757	0.771	1	0.791	0.862	1	0.69	1	1	1	1	1	1	0.83	0.809	1	1	1	1	1	0.69	1	1	1	-0.114	ES
81736	ENSG00000105402.3	NAPA	chr19	180	100	2.78395e-06	0.00162904	0.829	0.886	0.744	0.787	0.816	0.893	0.844	0.92	0.984	0.912	0.924	0.97	0.896	0.947	0.943	0.968	0.913	0.927	1	0.922	0.987	0.898	0.956	0.925	1	0.816	-0.076	ES
124588	ENSG00000105793.11	GTPBP10	chr7	245	100	2.82819e-06	0.00164783	1	1	0.55	0.214	1	1	1	1	0.449	0.29	0.405	0.55	0.38	0	0.449	1	0	0	0	1	0.55	1	0.71	0.71	0.55	0.818	0.243	ES
111998	ENSG00000131051.16	RBM39	chr20	166	100	2.93008e-06	0.0016999	0.995	0.979	1	0.917	1	0.894	1	0.965	0.986	1	1	0.996	0.999	1	0.934	0.984	0.99	0.998	0.993	0.997	0.998	0.999	0.997	0.935	0.968	0.915	-0.008	ES
25679	ENSG00000135372.4	NAT10	chr11	197	100	3.10243e-06	0.00179223	0.792	0.73	1	0.918	1	1	0.835	0.485	0.91	0.583	0.91	0.901	1	1	1	1	1	1	1	1	0.854	1	0.884	1	1	0.392	-0.109	ES
5683	ENSG00000087085.9	ACHE	chr7	321	100	3.11583e-06	0.00179234	0.651	0.686	1	0.651	1	0.135	0.555	0.384	1	0.509	1	1	1	0.784	1	0.555	1	1	0.384	1	0.438	0.421	1	0.737	1	0.438	-0.14	ES
33777	ENSG00000123080.6	CDKN2C	chr1	240	100	3.2074e-06	0.00183723	1	1	0.814	0.858	0.625	1	1	1	1	0.73	0.844	0.858	0.92	0.672	1	0.87	1	0.814	0.478	0.89	0.894	0.833	1	0.888	0.888	0.928	0.042	ES
5681	ENSG00000087085.9	ACHE	chr7	410	100	3.28588e-06	0.00187428	0.613	0.675	1	0.661	1	0.196	0.494	0.328	1	0.58	1	1	1	0.773	1	0.594	1	1	0.423	1	0.423	0.409	1	0.709	1	0.494	-0.147	ES
89425	ENSG00000026508.12	CD44	chr11	179	100	3.37372e-06	0.00191633	0.883	0.955	0.802	0.948	0.882	0.949	0.929	0.886	0.847	0.877	0.954	0.951	0.939	0.962	0.979	0.86	0.98	0.942	0.915	0.98	0.89	0.894	0.952	0.988	0.97	0.884	-0.044	ES
39908	ENSG00000019582.10	CD74	chr5	163	100	3.4243e-06	0.00193696	0.986	0.985	0.987	0.971	0.979	0.994	0.965	0.986	0.987	0.971	0.978	0.995	0.998	0.991	0.999	0.982	0.999	0.988	0.991	0.979	0.998	0.935	0.993	0.994	0.998	0.973	-0.006	ES
18519	ENSG00000125347.9	IRF1	chr5	150	100	3.63979e-06	0.0020503	0.875	0.975	0.989	0.987	1	0.861	0.955	0.843	1	0.91	0.945	0.985	0.992	0.989	1	0.936	0.987	0.986	0.993	0.976	0.971	0.977	0.981	0.956	0.931	0.855	-0.027	ES
11092	ENSG00000120690.9	ELF1	chr13	196	100	4.06746e-06	0.00223556	0.979	1	0.956	0.996	0.908	0.976	0.928	0.995	0.964	1	1	0.989	0.973	0.953	0.935	0.723	0.952	0.926	0.919	0.962	0.941	0.952	0.985	0.995	1	0.971	0.022	ES
126884	ENSG00000125304.8	TM9SF2	chr13	212	100	4.00214e-06	0.00223556	0.938	0.952	0.699	0.965	0.94	0.926	0.788	0.723	1	1	0.979	1	0.945	0.956	1	0.968	0.93	1	1	0.923	0.985	0.931	0.9	0.98	0.924	0.882	-0.063	ES
35764	ENSG00000166037.6	CEP57	chr11	178	100	4.06677e-06	0.00223556	1	0.797	0.737	0.457	0.36	0.611	0.692	0.797	1	0.219	0.6	1	0.797	1	0.9	1	0.755	1	1	0.835	0.88	1	1	0.947	0.747	0.791	-0.224	ES
51410	ENSG00000186635.10	ARAP1	chr11	283	100	4.01581e-06	0.00223556	0.832	0.908	1	1	1	0.739	0.841	1	0.839	1	1	0.867	0.9	1	0.85	0.614	0.767	1	1	0.914	0.965	0.754	0.748	0.788	0.799	1	0.043	ES
54359	ENSG00000119682.12	AREL1	chr14	230	100	4.0309e-06	0.00223556	0.833	0.883	0.913	0.771	0.961	0.855	0.924	0.796	1	1	0.947	1	0.901	0.827	0.874	0.922	0.962	0.913	1	0.978	0.962	0.962	1	0.96	1	0.805	-0.045	ES
66832	ENSG00000165637.9	VDAC2	chr10	204	100	4.03713e-06	0.00223556	0.933	0.871	0.791	0.898	1	0.756	0.949	0.763	1	1	0.907	0.953	1	1	1	0.885	1	0.877	1	0.915	0.957	0.917	0.962	1	1	0.696	-0.046	ES
99766	ENSG00000186591.7	UBE2H	chr7	153	100	4.15728e-06	0.00227571	1	0.878	1	0.826	1	0.803	0.855	0.889	1	0.813	0.821	0.839	0.929	1	1	0.766	0.94	0.766	0.766	1	1	1	1	0.924	1	0.863	-0.007	ES
144324	ENSG00000151651.11	ADAM8	chr10	215	100	4.19069e-06	0.00228478	0.736	0.788	0.858	0.942	1	1	0.867	1	1	0.863	0.783	1	1	0.823	1	0.885	0.829	0.771	1	0.858	0.65	0.677	0.725	0.677	1	1	0.051	ES
142150	ENSG00000058272.11	PPP1R12A	chr12	268	100	4.25098e-06	0.00230716	0.966	0.879	1	0.915	1	0.896	1	0.789	1	0.9	1	1	0.97	1	1	0.804	1	1	1	1	0.907	0.926	0.797	0.864	1	0.884	-0.013	ES
74811	ENSG00000106665.11	CLIP2	chr7	257	100	4.26571e-06	0.00230716	0.817	0.975	0.935	0.835	0.928	0.949	1	0.938	0.971	0.875	1	0.961	0.973	1	1	1	1	1	0.966	1	0.976	1	0.961	0.941	0.964	0.886	-0.054	ES
25686	ENSG00000135372.4	NAT10	chr11	211	100	4.34126e-06	0.00232946	0.78	0.777	1	0.905	1	1	0.81	0.52	0.925	0.542	0.936	0.869	1	1	1	1	1	1	1	1	0.755	1	0.93	1	1	0.423	-0.106	ES
4678	ENSG00000143164.11	DCAF6	chr1	218	100	4.33225e-06	0.00232946	1	0.609	0.696	0.733	1	0.364	0.696	0.805	1	1	0.647	1	1	1	0.906	1	0.685	1	1	1	0.716	1	1	1	0.685	0.71	-0.107	ES
150797	ENSG00000166484.15	MAPK7	chr17	234	100	4.44049e-06	0.00237332	0.912	1	1	1	1	0.932	1	0.794	1	1	1	0.854	0.97	0.98	1	0.827	0.857	0.913	0.928	0.895	0.825	0.889	0.813	1	0.879	1	0.049	ES
131614	ENSG00000135596.13	MICAL1	chr6	257	100	4.51375e-06	0.00240301	0.854	0.87	0.972	0.796	0.965	0.974	0.942	0.922	1	0.892	0.738	0.967	0.974	0.978	0.989	0.981	0.994	0.972	0.99	1	0.964	1	0.977	0.887	0.982	0.894	-0.037	ES
147019	ENSG00000189043.5	NDUFA4	chr7	189	100	4.53757e-06	0.00240626	0.894	0.938	0.807	0.897	0.854	0.95	0.87	0.886	0.943	0.866	0.933	0.967	0.953	0.864	0.988	0.883	0.979	0.95	0.942	0.915	0.953	0.863	0.909	0.965	0.982	0.806	-0.038	ES
116676	ENSG00000146833.11	TRIM4	chr7	331	100	4.67227e-06	0.00246805	0.547	0.898	0.585	1	0.707	1	0.751	1	0.769	1	0.576	0.769	1	0.602	0.788	1	0.925	0.624	0.644	0.724	0.654	1	1	0.937	0.707	1	0.016	ES
27416	ENSG00000137200.8	CMTR1	chr6	280	100	4.82961e-06	0.00254128	0.917	0.922	0.917	0.912	1	1	0.741	1	1	1	0.641	0.874	0.953	1	0.906	0.797	1	0.65	0.789	0.601	0.769	0.903	0.922	0.897	0.912	1	0.09	ES
60561	ENSG00000022840.11	RNF10	chr12	191	100	5.17325e-06	0.00271158	0.947	0.956	0.908	0.939	0.966	0.912	0.949	0.894	1	0.975	0.987	0.956	0.961	1	0.977	0.946	1	0.979	0.992	0.938	0.975	0.944	0.978	0.966	1	0.92	-0.025	ES
75938	ENSG00000140853.11	NLRC5	chr16	115	100	5.24334e-06	0.00273775	0.106	0	0	0	0.098	0.127	0	0.094	0.027	0	0	0.122	0.057	0.068	0.076	0.121	0.054	0.14	0.155	0.137	0.061	0.148	0.08	0.225	0.052	0.173	-0.059	ES
40657	ENSG00000184677.12	ZBTB40	chr1	237	100	5.32953e-06	0.00277209	0.607	0.881	0.692	0.792	0.646	0.947	0.823	0.717	1	1	1	0.802	0.797	1	1	1	1	1	0.747	1	0.823	0.76	0.747	0.903	0.846	0.513	-0.061	ES
97460	ENSG00000149273.10	RPS3	chr11	195	100	5.37765e-06	0.00278644	0.967	0.983	0.988	0.973	0.994	0.989	0.978	0.982	0.994	0.975	0.981	0.99	0.971	0.994	0.997	0.99	0.999	0.994	0.996	0.994	0.98	0.976	0.975	0.991	0.997	0.991	-0.006	ES
95144	ENSG00000132635.12	PCED1A	chr20	376	100	5.48512e-06	0.00283132	0.953	0.922	0.956	1	0.982	1	0.964	0.968	0.968	1	0.839	0.934	0.922	0.888	0.899	1	0.866	0.979	0.869	0.953	0.935	0.902	0.967	0.96	0.95	0.882	0.05	ES
146773	ENSG00000173889.11	PHC3	chr3	259	100	5.51443e-06	0.00283567	1	0.777	0.635	0.607	0.755	0.626	0.635	1	1	0.537	1	0.857	0.874	1	1	1	1	0.392	0.659	0.88	0.755	0.367	1	1	1	0.743	-0.088	ES
70456	ENSG00000146282.13	RARS2	chr6	225	100	5.55939e-06	0.002848	0.78	1	0.69	0.914	0.597	0.816	0.554	1	1	0.55	1	0.92	0.757	1	1	1	0.78	0.69	0.757	0.587	0.816	1	0.372	0.842	1	0.928	-0.05	ES
7344	ENSG00000166233.8	ARIH1	chr15	244	100	5.64663e-06	0.00288182	0.969	0.891	0.648	0.933	1	0.93	0.774	0.829	1	0.777	1	1	1	0.842	1	0.6	0.92	1	1	0.909	1	0.838	0.953	1	0.755	0.854	-0.042	ES
149989	ENSG00000008952.12	SEC62	chr3	161	100	5.68827e-06	0.0028922	0.882	0.962	0.88	0.96	0.925	0.987	0.845	0.92	0.651	0.91	0.983	1	0.933	0.982	1	0.981	0.974	0.906	0.936	0.866	0.986	0.925	0.979	0.991	1	0.977	-0.071	ES
142165	ENSG00000058272.11	PPP1R12A	chr12	232	100	5.75674e-06	0.00291609	0.941	0.799	1	0.843	1	0.812	1	0.668	1	0.812	1	1	0.952	1	1	0.737	1	1	1	1	0.843	0.898	0.683	0.806	1	0.809	-0.033	ES
19771	ENSG00000114107.4	CEP70	chr3	180	100	5.81347e-06	0.00292301	1	0.66	1	0.671	0.597	0.735	0.217	0.66	0.769	0.735	0.625	0.69	1	0.357	1	0.357	1	1	1	0.735	0.735	1	0.217	1	1	0.625	-0.067	ES
87585	ENSG00000181163.9	NPM1	chr5	158	100	5.79528e-06	0.00292301	0.96	0.969	0.974	0.944	0.989	0.852	0.957	0.953	0.994	0.914	0.978	0.992	0.979	1	1	0.978	0.987	0.99	0.984	0.977	0.977	0.961	0.987	0.967	0.995	0.93	-0.03	ES
127027	ENSG00000143106.8	PSMA5	chr1	203	100	5.83909e-06	0.00292506	0.959	0.809	0.92	0.795	0.93	0.911	0.873	0.959	1	0.647	0.959	0.978	0.922	0.944	1	1	0.945	1	1	0.899	0.894	0.948	1	0.953	0.98	0.91	-0.078	ES
50228	ENSG00000247774.2	PCED1B-AS1	chr12	278	100	5.92257e-06	0.00295597	0.519	1	1	0.473	0.824	1	1	0.643	0.859	1	0.782	1	0.834	1	1	1	1	0.798	0.774	0.778	0.775	1	0.643	0.836	0.953	0.683	-0.034	ES
3197	ENSG00000072310.12	SREBF1	chr17	212	100	6.10758e-06	0.00303233	1	0.776	0.825	1	0.728	1	0.739	0.722	0.825	0.586	1	0.9	0.946	1	1	0.85	1	0.749	0.842	1	0.895	0.895	0.688	1	0.825	1	-0.092	ES
58324	ENSG00000130731.11	C16orf13	chr16	275	100	6.12024e-06	0.00303233	1	1	0.83	1	0.848	1	1	1	0.912	1	0.8	0.838	0.948	0.861	0.848	0.788	0.822	0.771	0.901	0.921	0.714	0.718	0.923	1	0.869	0.708	0.12	ES
151767	ENSG00000064666.10	CNN2	chr19	222	100	6.23913e-06	0.00305887	0	0.02	0	0.043	0.066	0.011	0.038	0	0	0.041	0.033	0.056	0.046	0.033	0.014	0.131	0	0.107	0.153	0.191	0.033	0.116	0.021	0.03	0.015	0.311	-0.059	ES
27424	ENSG00000137200.8	CMTR1	chr6	197	100	6.2414e-06	0.00305887	0.914	0.932	0.89	0.932	1	1	0.742	1	1	1	0.67	0.835	0.934	1	0.914	0.767	1	0.7	0.78	0.575	0.763	0.906	0.91	0.893	0.942	1	0.092	ES
80863	ENSG00000009830.7	POMT2	chr14	260	100	6.23832e-06	0.00305887	0.698	0.278	1	0.278	1	0.606	0.562	0.366	1	0.729	1	0.409	0.473	1	1	0.822	0.755	1	1	1	0.766	0.822	0.698	1	0.833	0.606	-0.172	ES
58816	ENSG00000180376.12	CCDC66	chr3	171	100	6.31952e-06	0.00308602	0.539	0	1	0.163	0.369	0.128	1	0.804	0.539	0.467	0	0	0.539	1	0	0.369	1	0.369	0.369	0.04	0	0	0.369	0	0.539	0.701	0.17	ES
46779	ENSG00000137409.14	MTCH1	chr6	158	100	6.42579e-06	0.00312667	0.901	0.97	0.969	0.973	0.953	0.954	0.917	0.958	0.967	0.985	0.958	1	0.989	1	1	0.941	0.992	1	1	0.971	0.982	0.936	0.984	0.983	0.983	0.941	-0.024	ES
113410	ENSG00000163466.11	ARPC2	chr2	194	100	6.56769e-06	0.0031843	0.818	0.95	0.818	0.964	0.827	0.957	0.809	0.783	0.995	0.897	0.956	0.963	0.798	0.924	1	0.958	0.996	0.879	0.973	0.839	0.96	0.824	0.916	0.991	0.967	0.957	-0.05	ES
109335	ENSG00000164308.12	ERAP2	chr5	235	100	6.77757e-06	0.00327436	0.749	0.868	0.81	0.701	0.68	0.902	0.783	0.932	1	0.561	1	1	1	1	0.885	0.842	1	1	1	0.868	1	0.923	1	0.824	1	0.719	-0.143	ES
101165	ENSG00000143258.11	USP21	chr1	278	100	6.86657e-06	0.0033056	0.152	0.296	0.35	0.265	0.35	1	0.519	0.265	1	1	0	1	0.683	0	0.782	0.152	0.519	0.59	0.418	0.35	1	0.716	1	0.742	1	1	-0.102	ES
114875	ENSG00000112159.7	MDN1	chr6	249	100	7.11803e-06	0.00340252	0.928	0.822	0.783	0.723	1	1	0.801	0.707	1	0.668	1	1	0.913	0.668	1	0.763	1	1	0.546	0.884	1	0.828	0.707	0.792	1	0.944	-0.035	ES
135082	ENSG00000111843.9	TMEM14C	chr6	178	100	7.10541e-06	0.00340252	0.789	0.91	0.808	0.737	0.652	0.925	0.611	1	0.84	0.628	1	0.949	0.953	1	1	0.924	1	1	0.853	0.76	0.835	1	1	1	0.946	0.866	-0.153	ES
103594	ENSG00000103363.10	TCEB2	chr16	206	100	7.79216e-06	0.00369758	0.918	0.932	0.933	0.895	0.826	0.944	0.904	0.904	0.961	0.825	0.905	0.988	0.966	0.955	0.952	0.945	0.983	0.934	0.937	0.896	0.961	0.866	0.978	0.949	0.949	0.902	-0.037	ES
113412	ENSG00000163466.11	ARPC2	chr2	194	100	7.81701e-06	0.00369758	0.959	0.994	0.858	0.958	0.989	0.994	0.91	0.912	0.992	0.892	0.966	0.995	0.95	1	1	0.972	1	1	0.967	0.975	0.921	1	0.992	0.977	1	0.887	-0.029	ES
1321	ENSG00000110321.11	EIF4G2	chr11	165	100	7.78908e-06	0.00369758	0.929	0.764	0.948	1	1	0.955	0.847	0.975	0.93	0.913	0.92	0.98	0.908	1	1	0.986	1	0.929	0.94	1	0.969	0.964	0.963	0.975	0.983	1	-0.044	ES
81704	ENSG00000119326.10	CTNNAL1	chr9	138	100	7.89144e-06	0.00371983	0.982	0.89	0.951	0.903	1	0.873	0.873	0.853	1	1	0.951	1	1	0.959	0.835	0.946	1	1	1	1	0.975	0.974	1	1	1	0.915	-0.04	ES
44529	ENSG00000175224.12	ATG13	chr11	215	100	7.91939e-06	0.00372009	0.888	0.901	0.892	0.821	0.962	0.817	0.945	0.786	1	0.909	0.974	0.973	0.968	0.939	1	0.723	0.974	0.973	0.943	1	0.903	0.922	0.9	0.944	0.979	0.919	-0.048	ES
143683	ENSG00000114391.8	RPL24	chr3	164	100	7.95966e-06	0.00372611	0.976	0.979	0.972	0.96	0.982	0.934	0.971	0.974	0.986	0.966	0.969	0.99	0.978	0.982	0.987	0.97	0.981	0.993	0.982	0.978	0.972	0.961	0.979	0.98	0.983	0.97	-0.008	ES
119683	ENSG00000151092.12	NGLY1	chr3	1247	100	8.0987e-06	0.00377817	0.895	0.612	0.72	0.611	1	0.771	0.775	0.796	1	1	1	1	1	1	1	0.616	1	1	1	1	0.828	1	0.767	1	1	0.623	-0.109	ES
27146	ENSG00000153922.6	CHD1	chr5	231	100	8.30882e-06	0.00386292	0.98	0.973	0.905	0.978	0.971	0.928	0.974	0.961	0.929	0.987	1	0.978	0.973	1	1	1	0.97	1	0.974	0.985	0.992	0.974	0.992	0.958	1	0.971	-0.027	ES
13562	ENSG00000163930.5	BAP1	chr3	233	100	8.4514e-06	0.00391579	0.846	0.962	0.939	0.921	0.811	0.978	0.823	1	0.947	0.845	0.944	1	0.946	1	1	1	1	0.959	1	0.967	0.921	0.934	0.903	0.977	0.971	0.97	-0.061	ES
142929	ENSG00000111669.10	TPI1	chr12	224	100	8.52792e-06	0.00392794	0.885	0.989	0.969	0.965	1	0.926	1	0.852	1	0.887	0.972	1	0.987	0.992	0.987	0.993	0.989	0.968	1	1	0.985	0.898	0.989	0.991	0.993	0.895	-0.03	ES
144322	ENSG00000151651.11	ADAM8	chr10	215	100	8.53549e-06	0.00392794	1	1	0.807	0.965	1	1	0.788	1	1	0.844	0.67	0.896	1	0.895	1	1	0.828	0.819	0.971	0.893	0.751	1	0.89	1	1	1	0.027	ES
63677	ENSG00000107036.7	KIAA1432	chr9	180	100	8.56611e-06	0.00392872	0.827	0.901	0.852	0.893	1	0.915	0.878	0.863	1	0.909	1	0.96	0.954	0.859	1	1	1	1	0.822	0.899	1	0.93	1	1	0.87	0.859	-0.043	ES
66857	ENSG00000152520.9	PAN3	chr13	165	100	8.68309e-06	0.00396896	0.981	0.93	0.978	0.889	1	0.753	0.946	0.909	1	1	1	1	0.991	1	0.982	0.943	1	1	0.982	0.978	0.978	0.983	0.989	0.848	0.953	0.837	-0.028	ES
89617	ENSG00000115020.12	PIKFYVE	chr2	172	100	8.79856e-06	0.00400824	0.688	0.891	1	0.744	1	0.861	1	1	1	0.777	0.95	0.923	0.853	1	1	1	0.93	1	0.865	1	0.803	0.87	1	0.875	1	1	-0.046	ES
122799	ENSG00000123607.10	TTC21B	chr2	293	100	8.84629e-06	0.00401651	0.597	1	0.732	0.62	0.732	1	0.506	0.754	1	1	1	0.672	0.631	1	1	0.339	1	1	1	0.866	1	0.804	1	0.882	1	1	-0.093	ES
114197	ENSG00000134352.15	IL6ST	chr5	185	100	9.08659e-06	0.00411186	0.06	0.057	0.178	0.058	0.036	0.011	0.079	0.048	0	0.119	0	0.195	0.051	0.351	0.098	0.109	0.213	0.213	0.351	0.323	0	0.116	0.113	0.071	0	0.069	-0.077	ES
144153	ENSG00000033178.8	UBA6	chr4	163	100	9.16851e-06	0.00413515	0.876	0.86	1	0.862	1	0.936	0.589	0.816	0.38	0.727	1	0.936	1	1	1	0.831	1	0.605	1	0.86	1	0.896	1	0.697	0.71	0.883	-0.097	ES
134274	ENSG00000153310.14	FAM49B	chr8	139	100	9.59621e-06	0.00431372	0.903	0.947	0.972	0.962	1	1	0.944	0.967	0.951	0.86	1	1	1	1	1	0.969	1	0.957	1	0.966	0.972	0.945	1	1	1	0.987	-0.037	ES
115903	ENSG00000068745.10	IP6K2	chr3	276	100	9.68643e-06	0.0043399	0.958	0.882	0.968	0.977	0.976	0.954	0.979	0.934	0.991	0.874	0.987	1	0.965	0.988	1	0.972	0.98	0.963	1	1	0.9	0.94	0.982	0.984	0.981	0.993	-0.028	ES
144640	ENSG00000112200.12	ZNF451	chr6	231	100	9.8446e-06	0.00439626	0.912	0.896	1	0.909	0.909	0.907	1	0.823	0.634	1	1	1	0.935	0.88	1	1	1	0.892	1	1	1	0.974	1	0.962	1	0.868	-0.07	ES
101927	ENSG00000070501.7	POLB	chr8	165	100	9.99583e-06	0.00444916	0.908	0.952	0.817	0.963	1	0.973	0.93	0.913	0.912	0.909	1	1	1	0.955	1	0.949	1	0.862	0.922	0.858	1	0.946	0.948	1	1	0.96	-0.035	ES
88651	ENSG00000139636.11	LMBR1L	chr12	267	100	1.00863e-05	0.00447475	0.818	0.818	1	0.805	1	0.731	1	0.414	1	1	1	0.904	1	1	1	0.428	1	1	1	0.936	0.805	1	0.877	0.925	1	0.789	-0.058	ES
121623	ENSG00000080824.14	HSP90AA1	chr14	434	100	1.02315e-05	0.0045244	0.967	0.993	0.977	0.992	0.874	0.999	0.913	0.995	0.899	0.984	0.975	0.982	0.996	0.905	0.993	0.889	0.986	0.909	0.856	0.943	0.967	0.995	0.992	0.995	0.994	0.999	-0.002	ES
37459	ENSG00000138433.11	CIR1	chr2	218	100	1.03335e-05	0.00455465	0.782	0.935	0.827	0.974	0.885	0.97	0.895	0.925	0.923	0.947	0.99	0.984	0.929	0.978	1	0.859	0.951	0.929	1	0.928	0.981	0.93	0.975	0.948	0.976	0.967	-0.052	ES
145368	ENSG00000143793.8	C1orf35	chr1	251	100	1.04509e-05	0.00459148	0.577	0.705	0.805	0.861	1	0.582	0.927	0.749	1	0.957	1	1	0.777	1	1	0.898	1	1	1	0.902	0.705	0.807	1	1	1	0.558	-0.099	ES
40624	ENSG00000120860.6	CCDC53	chr12	195	100	1.06329e-05	0.00465637	0.102	0.204	0.204	0.068	0.381	0	0.339	0.339	0.109	0	0.146	0.028	0	0.146	0.057	0.049	0.093	0.079	0.043	0.146	0	0.204	0.033	0.123	0	0.06	0.099	ES
122264	ENSG00000196937.6	FAM3C	chr7	227	100	1.0696e-05	0.00466895	1	0.946	1	0.973	0.949	0.941	0.85	1	1	0.92	0.982	0.983	1	0.967	1	0.726	0.982	1	1	0.983	0.975	0.956	1	1	0.988	0.941	-0.01	ES
30986	ENSG00000165997.4	ARL5B	chr10	184	100	1.11544e-05	0.00483858	0.965	1	0.964	0.829	1	0.917	1	0.821	1	1	1	0.969	0.96	0.891	1	0.974	1	1	0.946	0.974	1	0.937	1	0.857	1	0.842	-0.01	ES
94988	ENSG00000021776.6	AQR	chr15	204	100	1.11559e-05	0.00483858	0.738	1	0.855	0.774	0.71	1	0.551	1	1	0.761	0.873	0.919	1	1	1	0.844	1	0.329	1	0.864	1	1	1	1	1	0.858	-0.079	ES
39636	ENSG00000164329.9	PAPD4	chr5	192	100	1.14166e-05	0.00493588	1	0.954	0.465	1	1	0.953	0.765	0.851	0.839	0.806	0.796	0.931	0.938	1	1	0.832	1	1	0.806	1	0.947	0.883	1	1	1	0.918	-0.077	ES
70505	ENSG00000134056.7	MRPS36	chr5	164	100	1.16241e-05	0.00500965	0.883	0.907	0.814	0.908	0.924	1	0.87	0.903	0.883	0.946	1	1	0.948	0.96	0.951	0.921	1	0.765	1	0.975	0.971	0.878	0.976	1	0.962	0.91	-0.047	ES
92817	ENSG00000137171.10	KLC4	chr6	153	100	1.16994e-05	0.00502615	0.839	0.913	0.647	1	0.797	0.839	0.797	0.662	0.895	0.696	1	0.901	0.946	0.723	1	0.821	1	0.62	1	0.878	0.766	0.782	1	0.94	1	1	-0.09	ES
94590	ENSG00000130816.10	DNMT1	chr19	198	100	1.17544e-05	0.00503387	0.835	0.953	0.843	1	1	1	0.854	0.951	0.941	0.903	0.932	0.975	0.947	0.901	1	0.865	1	0.936	0.808	0.904	1	0.969	1	1	1	0.942	-0.021	ES
118991	ENSG00000136261.10	BZW2	chr7	236	100	1.19538e-05	0.00508717	0.837	0.809	0.753	0.78	0.679	0.823	0.833	0.831	1	0.768	0.981	0.825	0.874	0.942	0.938	0.913	0.931	0.947	0.813	0.751	0.965	0.91	0.921	0.914	0.973	0.94	-0.097	ES
143231	ENSG00000165233.13	C9orf89	chr9	172	100	1.19421e-05	0.00508717	0.942	0.979	0.914	0.974	0.984	1	0.973	0.979	1	1	1	1	1	0.988	1	0.932	0.983	0.996	1	0.981	0.981	0.948	0.99	1	1	0.95	-0.01	ES
39581	ENSG00000100902.6	PSMA6	chr14	425	100	1.20195e-05	0.00509912	0.199	0.196	0.291	0.106	0.329	0.047	0.238	0.266	0.162	0.08	0.039	0.09	0.105	0.173	0.039	0.287	0.042	0.239	0.177	0.106	0.066	0.161	0.144	0.077	0.038	0.168	0.069	ES
21160	ENSG00000156313.8	RPGR	chrX	158	100	1.22072e-05	0.00516262	1	0.879	0.835	0.842	1	0.76	1	0.804	1	0.816	1	1	1	1	0.941	0.816	0.957	1	1	1	1	0.943	1	0.943	1	0.853	-0.072	ES
113938	ENSG00000159210.5	SNF8	chr17	179	100	1.22659e-05	0.00517135	0.144	0.172	0.083	0.11	0.218	0.125	0.185	0.108	0.044	0.192	0.065	0.085	0.101	0.066	0.05	0.013	0.013	0.144	0.018	0.188	0.031	0.213	0.094	0.046	0.013	0.183	0.055	ES
49735	ENSG00000147162.9	OGT	chrX	254	100	1.28934e-05	0.00541908	0.909	0.958	0.842	0.962	0.959	1	0.965	0.919	0.926	1	1	0.969	0.892	0.943	1	0.957	1	1	0.979	0.931	1	0.949	0.919	1	0.964	0.967	-0.023	ES
114957	ENSG00000108312.10	UBTF	chr17	256	100	1.31465e-05	0.00549142	0.61	0.737	0.8	0.799	0.641	0.779	0.843	0.741	0.93	0.841	1	0.908	0.769	0.796	1	0.898	0.938	0.889	0.967	0.831	0.931	0.924	0.684	0.941	0.951	0.862	-0.121	ES
3216	ENSG00000214765.4	SEPT7P2	chr7	207	100	1.31409e-05	0.00549142	0.149	0.069	0.113	0	0.162	0.108	0.057	0.083	0.225	0.075	0	0	0.195	0	0	0.057	0	0	0	0.108	0	0	0	0.195	0.057	0.121	0.058	ES
50250	ENSG00000247774.2	PCED1B-AS1	chr12	222	100	1.32589e-05	0.0055214	0.612	1	1	0.403	0.783	1	1	0.575	0.9	1	0.678	1	0.818	1	1	1	1	0.643	0.712	0.643	0.812	1	0.73	0.792	0.963	0.491	-0.003	ES
8188	ENSG00000114446.4	IFT57	chr3	163	100	1.33846e-05	0.00555668	0.811	1	0.38	0.771	0.71	0.889	0.754	1	1	1	0.786	1	0.931	1	0.934	0.479	1	0.811	0.831	1	0.456	0.605	0.925	1	0.889	0.81	-0.01	ES
124787	ENSG00000108961.9	RANGRF	chr17	186	100	1.35689e-05	0.00561602	1	0.928	0.747	0.957	1	1	1	1	0.953	1	0.915	1	0.829	0.94	0.888	1	0.906	0.951	0.885	0.87	0.806	1	0.843	0.747	0.925	0.894	0.059	ES
47973	ENSG00000122705.12	CLTA	chr9	136	100	1.36191e-05	0.00561794	0.017	0.038	0.042	0.021	0.111	0.052	0.062	0	0.039	0.009	0.034	0.086	0.007	0.039	0.115	0.023	0.041	0.034	0.043	0.048	0.08	0.069	0.06	0.031	0.239	0.043	-0.023	ES
99984	ENSG00000159259.7	CHAF1B	chr21	233	100	1.36563e-05	0.00561794	0.885	1	1	0.821	0.702	1	0.908	0.682	1	1	1	0.72	0.756	0.837	1	0.816	0.946	0.671	1	0.774	0.763	0.682	0.941	0.794	1	0.86	0.052	ES
119991	ENSG00000162511.7	LAPTM5	chr1	194	100	1.38848e-05	0.0056947	0.95	0.908	0.919	0.972	0.974	0.878	0.937	0.908	1	0.885	0.944	0.974	0.961	0.984	0.96	0.947	0.978	0.967	0.982	0.971	0.948	0.869	0.965	0.898	0.971	0.905	-0.018	ES
105625	ENSG00000176390.10	CRLF3	chr17	233	100	1.39925e-05	0.00572157	0.953	0.967	0.9	0.892	0.964	0.927	0.963	0.973	0.832	0.866	0.95	1	0.891	0.954	0.969	1	1	0.829	1	0.968	1	0.919	1	1	1	0.931	-0.039	ES
39672	ENSG00000164329.9	PAPD4	chr5	167	100	1.41607e-05	0.00576678	1	0.935	0.444	1	1	0.954	0.375	0.791	0.843	0.75	0.807	0.905	0.878	1	1	0.782	1	1	0.782	1	0.878	0.782	1	1	1	0.882	-0.109	ES
68671	ENSG00000203666.8	EFCAB2	chr1	212	100	1.4188e-05	0.00576678	1	1	1	0.68	1	0	0.485	0.44	0.485	1	0.809	0.371	0.398	0.414	1	0.321	0.722	1	0.355	0.485	0.44	0.586	0.505	0.321	0.191	0.43	0.187	ES
38516	ENSG00000047346.8	FAM214A	chr15	209	100	1.45421e-05	0.00589306	0.947	0.931	0.955	0.948	1	0.764	0.953	0.879	0.912	0.957	1	1	1	1	0.878	0.77	1	1	0.896	0.971	1	0.978	1	0.861	1	0.902	-0.029	ES
86969	ENSG00000160752.10	FDPS	chr1	172	100	1.46146e-05	0.00590481	1	0.865	0.967	1	1	0.895	1	1	0.982	1	0.939	1	0.915	0.936	0.799	0.957	0.944	1	0.956	1	0.981	1	0.906	0.933	0.882	1	0.024	ES
154	ENSG00000184014.3	DENND5A	chr11	251	100	1.46627e-05	0.00590666	0.962	0.895	1	0.717	1	0.937	0.92	0.848	1	0.959	1	0.929	0.922	0.967	1	1	0.939	0.966	0.912	1	1	0.965	0.915	0.92	0.966	0.935	-0.035	ES
39659	ENSG00000164329.9	PAPD4	chr5	179	100	1.51462e-05	0.00608339	1	0.931	0.447	1	1	0.956	0.358	0.788	0.834	0.77	0.807	0.899	0.87	1	1	0.754	1	1	0.77	1	0.87	0.807	1	1	1	0.883	-0.108	ES
48826	ENSG00000107949.12	BCCIP	chr10	175	100	1.54782e-05	0.00619841	1	0.972	0.88	0.958	0.926	1	0.831	0.974	1	0.863	0.967	1	0.945	0.97	1	0.98	1	1	1	1	0.958	0.93	1	1	1	0.982	-0.043	ES
114364	ENSG00000141759.10	TXNL4A	chr18	204	100	1.56482e-05	0.00624804	0.797	0.907	0.853	0.802	0.844	0.802	0.746	0.82	0.877	0.562	0.778	0.923	0.893	0.866	0.963	0.889	0.95	0.906	0.905	0.778	0.838	0.765	0.913	0.891	0.962	0.939	-0.084	ES
11449	ENSG00000055044.6	NOP58	chr2	153	100	1.62197e-05	0.00639353	0.911	0.923	0.921	0.959	0.907	0.93	0.909	0.94	0.956	0.855	0.987	1	0.985	0.932	0.944	0.961	1	0.951	0.92	0.922	0.981	0.978	0.961	0.944	0.975	0.95	-0.041	ES
26963	ENSG00000075711.16	DLG1	chr3	134	100	1.61295e-05	0.00639353	1	0.483	0.599	0.427	0.651	0.691	1	0.691	1	0	1	0.749	0.817	1	1	0.528	1	1	1	0.9	0.864	0.651	0.817	0.723	1	0.651	-0.202	ES
48512	ENSG00000094975.9	SUCO	chr1	205	100	1.6248e-05	0.00639353	1	0.883	0.895	0.9	1	0.88	0.907	0.899	1	0.849	1	1	1	0.911	1	0.975	1	1	1	1	0.96	0.965	1	1	1	0.837	-0.057	ES
59516	ENSG00000070756.9	PABPC1	chr8	195	100	1.6143e-05	0.00639353	0.907	0.989	0.873	0.964	0.954	0.997	0.918	0.936	0.948	0.917	0.953	0.965	0.975	0.936	0.995	0.895	0.995	0.939	0.962	0.939	0.983	0.943	0.95	0.988	0.998	0.965	-0.021	ES
84484	ENSG00000112983.13	BRD8	chr5	170	100	1.62234e-05	0.00639353	0.884	0.812	0.622	0.866	1	0.88	0.876	0.702	1	0.779	1	1	0.855	0.805	1	1	0.914	1	0.866	0.928	0.793	1	0.909	1	0.918	0.892	-0.088	ES
53726	ENSG00000145216.11	FIP1L1	chr4	127	100	1.63617e-05	0.00641963	0.294	0.355	0.088	0.214	0.367	0.246	0.261	0.261	0.271	0.217	0.458	0.604	0.331	0.385	0.486	0.291	0.291	0.425	0.501	0.327	0.43	0.398	0.383	0.256	0.435	0.176	-0.129	ES
2991	ENSG00000130159.9	ECSIT	chr19	219	100	1.65311e-05	0.00643204	0.695	0.726	1	0.646	1	0.646	0.646	0.856	1	0.785	1	0.919	0.856	1	1	1	1	1	1	0.615	1	0.798	0.93	1	0.82	0.886	-0.126	ES
43214	ENSG00000115484.10	CCT4	chr2	240	100	1.64455e-05	0.00643204	0.973	0.975	0.984	0.978	1	0.901	0.951	0.94	1	0.975	1	0.99	0.961	1	1	0.966	0.964	0.956	0.982	1	0.991	0.976	0.985	0.99	0.991	0.973	-0.015	ES
5939	ENSG00000154642.6	C21orf91	chr21	163	100	1.66302e-05	0.00643204	0.8	0.71	0.857	0.88	1	0.941	1	0.745	1	0.786	0.939	0.551	1	1	1	1	1	1	0.518	1	0.889	0.939	0.86	1	1	0.899	-0.04	ES
78062	ENSG00000147274.10	RBMX	chrX	272	100	1.65931e-05	0.00643204	0.974	0.961	0.98	0.958	0.97	0.986	0.991	0.935	0.981	0.941	0.992	0.986	0.971	1	0.969	0.986	1	0.961	0.983	0.968	0.965	0.962	0.994	0.99	0.996	0.969	-0.013	ES
81330	ENSG00000136699.15	SMPD4	chr2	243	100	1.66105e-05	0.00643204	0.954	0.845	0.771	1	0.832	0.947	0.917	1	0.728	0.834	0.868	1	0.849	1	1	1	1	1	1	1	1	0.776	1	1	1	1	-0.086	ES
134338	ENSG00000162368.9	CMPK1	chr1	177	100	1.66829e-05	0.00643408	0.938	0.912	0.966	0.881	0.983	0.918	0.886	0.859	0.926	0.883	0.929	0.985	0.968	0.947	0.957	0.941	0.928	0.975	0.938	0.958	0.971	0.919	0.974	0.944	0.971	0.877	-0.034	ES
74694	ENSG00000070413.14	DGCR2	chr22	490	100	1.67463e-05	0.00644028	0.093	0.12	0.38	0.083	0.093	0.055	0.169	0.075	0.093	0.106	0.028	0.033	0.058	0.169	0.036	0	0.049	0.064	0	0.03	0.043	0.1	0	0.012	0.03	0.028	0.084	ES
147000	ENSG00000063177.8	RPL18	chr19	199	100	1.70644e-05	0.00654404	0.982	0.99	0.981	0.997	0.995	0.984	0.988	0.978	0.984	0.984	0.985	0.996	0.994	0.999	1	0.977	0.999	0.999	0.996	0.998	0.995	0.968	0.993	0.997	0.998	0.988	-0.006	ES
31591	ENSG00000092841.14	MYL6	chr12	244	100	1.73655e-05	0.00664075	0.79	0.948	0.793	0.88	0.946	0.918	0.914	0.769	0.948	0.838	0.81	0.931	0.89	0.883	0.984	0.918	0.951	0.92	0.962	0.93	0.91	0.854	0.872	0.927	0.978	0.873	-0.038	ES
142921	ENSG00000111669.10	TPI1	chr12	185	100	1.7476e-05	0.00665762	0.889	0.989	0.959	0.966	1	0.926	1	0.816	1	0.887	0.971	1	0.988	0.991	0.987	0.991	0.986	0.97	1	1	0.982	0.898	0.988	0.989	0.992	0.88	-0.033	ES
65579	ENSG00000181929.7	PRKAG1	chr12	266	100	1.75077e-05	0.00665762	1	0.601	0.693	0.825	0.628	1	0.334	0.62	0.845	0.693	0.725	0.693	0.71	0.805	0.9	1	1	1	0.738	0.84	0.84	1	1	1	1	0.674	-0.146	ES
130692	ENSG00000172775.12	FAM192A	chr16	243	100	1.8047e-05	0.00684356	0.832	0.601	1	0.649	1	1	1	1	0.451	1	0.622	0.796	0.552	1	0.076	0.171	0.552	1	0.292	0.796	0.649	1	1	0.601	0.093	0.523	0.246	ES
12578	ENSG00000268083.1	AC104534.3	chr19	222	100	1.84686e-05	0.00698143	0.957	0.969	0.923	0.985	0.974	0.941	0.99	0.961	0.99	0.967	0.985	0.964	0.977	1	0.994	0.989	1	0.994	0.994	0.983	0.978	0.963	0.97	0.991	0.981	0.929	-0.015	ES
35646	ENSG00000033030.9	ZCCHC8	chr12	206	100	1.85135e-05	0.00698143	0.853	0.962	1	0.928	1	0.654	0.868	0.861	1	1	1	1	0.908	1	1	0.911	1	0.879	1	0.914	1	1	0.921	0.911	1	0.806	-0.041	ES
72578	ENSG00000197122.7	SRC	chr20	177	100	1.87104e-05	0.00703614	0.674	0.685	0.772	0.868	1	0.9	0.585	0.421	1	0.739	1	1	0.845	0.9	0.819	1	0.961	0.772	1	0.397	0.906	0.858	1	0.894	0.919	1	-0.128	ES
58333	ENSG00000130731.11	C16orf13	chr16	168	100	1.92569e-05	0.00722167	1	1	0.815	1	0.843	1	1	1	0.897	1	0.832	0.822	0.941	0.886	0.832	0.801	0.852	0.788	0.915	0.886	0.704	0.676	0.919	1	0.873	0.749	0.113	ES
120958	ENSG00000122203.10	KIAA1191	chr5	279	100	1.9566e-05	0.00731737	0.961	0.946	0.958	0.793	1	0.754	1	0.683	1	0.905	1	1	0.871	1	1	0.84	0.894	1	1	1	1	1	0.944	0.859	1	0.773	-0.049	ES
120977	ENSG00000122203.10	KIAA1191	chr5	225	100	1.96951e-05	0.00734541	0.961	0.964	0.961	0.826	1	0.811	1	0.776	1	0.905	1	1	0.878	1	1	0.892	0.907	1	1	1	1	1	0.941	0.863	1	0.804	-0.035	ES
68672	ENSG00000203666.8	EFCAB2	chr1	212	100	2.01284e-05	0.00748645	0	0	0.321	1	0	0	0.191	0.414	0.191	1	0.654	0.321	0.586	1	0.485	0.485	0.586	0.485	0.414	1	0.654	0.586	1	0	0.105	0.452	-0.239	ES
147303	ENSG00000141568.15	FOXK2	chr17	510	100	2.05167e-05	0.00761	0.022	0.047	0.082	0.048	0.098	0.14	0.08	0.054	0.012	0.027	0.017	0.072	0.026	0	0.083	0.094	0.014	0.047	0.032	0.057	0.008	0.023	0.023	0.042	0.021	0.018	0.025	ES
124662	ENSG00000113119.8	TMCO6	chr5	303	100	2.08636e-05	0.00771759	0.498	0	0.623	1	1	1	1	1	0.052	0.398	0.248	0	0.498	0.331	0.331	0	0	1	0.248	1	0.248	1	0.142	0.331	0.099	0.498	0.284	ES
108834	ENSG00000115207.9	GTF3C2	chr2	419	100	2.10511e-05	0.00776579	0.295	0.518	0.626	0.374	1	0.682	1	1	0.417	0.193	0.724	0.626	1	1	1	1	1	0.656	1	0.56	1	0.193	1	1	0.656	1	-0.228	ES
88322	ENSG00000143093.10	STRIP1	chr1	227	100	2.11542e-05	0.00778269	0.964	0.922	0.881	0.692	1	0.824	0.873	0.867	0.91	0.905	0.888	1	0.895	1	1	0.917	0.96	1	1	0.968	0.819	0.974	1	0.762	1	0.872	-0.057	ES
20431	ENSG00000007168.8	PAFAH1B1	chr17	175	100	2.13721e-05	0.00784161	1	1	1	0.94	1	0.889	0.926	0.905	1	0.928	1	1	1	1	1	1	1	1	1	1	0.98	1	1	0.985	1	0.884	-0.032	ES
97464	ENSG00000149273.10	RPS3	chr11	128	100	2.15782e-05	0.00789589	0.945	0.969	0.979	0.955	0.988	0.98	0.963	0.971	0.989	0.954	0.962	0.984	0.95	0.987	0.994	0.982	0.998	0.99	0.992	0.99	0.966	0.959	0.955	0.983	0.994	0.985	-0.01	ES
130695	ENSG00000172775.12	FAM192A	chr16	451	100	2.22962e-05	0.00812307	0.876	0.63	1	0.753	1	1	1	1	0.59	1	0.727	0.884	0.727	1	0.366	0.181	0.549	1	0.689	0.863	0.718	1	1	0.63	0.217	0.682	0.183	ES
145215	ENSG00000126464.9	PRR12	chr19	3417	100	2.23188e-05	0.00812307	0.545	0.602	0.787	1	0.466	0.551	0.706	1	0.797	0.815	1	1	0.805	1	0.641	1	0.677	1	1	0.686	0.712	0.664	0.818	0.662	1	1	-0.127	ES
33746	ENSG00000137807.9	KIF23	chr15	412	100	2.25976e-05	0.00820258	0.421	0.593	0.829	1	1	0.645	1	0.548	0.522	1	0.66	0.378	0.638	0.593	0.327	1	0.759	0.795	0.629	0.863	0.701	1	0.848	1	0.768	0.893	0.015	ES
98164	ENSG00000100814.13	CCNB1IP1	chr14	281	100	2.26952e-05	0.00821601	0.066	0.096	0.064	0.196	0.085	0.061	0.185	0.106	0.272	0.134	0.039	0.048	0.083	0.083	0.036	0.024	0.058	0.096	0.037	0.153	0.051	0.138	0.107	0.069	0.031	0.076	0.056	ES
150173	ENSG00000227500.5	SCAMP4	chr19	202	100	2.32716e-05	0.00835784	1	0.685	0.748	0.641	0.798	1	1	0.712	0.851	0.919	1	0.947	0.928	1	0.922	0.939	0.944	0.894	1	0.712	1	0.832	0.942	1	0.947	1	-0.103	ES
16434	ENSG00000134759.9	ELP2	chr18	178	100	2.32386e-05	0.00835784	0.904	0.781	0.947	0.824	1	0.864	0.835	0.701	0.678	0.849	0.861	0.818	0.955	1	0.887	0.789	0.842	1	0.761	0.97	1	0.92	0.949	0.921	1	0.875	-0.071	ES
49690	ENSG00000147162.9	OGT	chrX	202	100	2.3232e-05	0.00835784	0.902	0.954	0.788	0.959	0.953	1	0.941	0.909	0.879	1	1	0.962	0.884	0.939	1	0.951	1	1	0.965	0.924	1	0.943	0.888	1	0.941	0.96	-0.031	ES
132189	ENSG00000075856.7	SART3	chr12	213	100	2.34942e-05	0.00836531	0.723	0.917	0.376	0.864	1	0.902	1	0.758	1	0.746	1	1	0.794	0.908	1	1	0.938	1	0.868	1	0.889	0.761	0.864	0.96	0.939	0.906	-0.098	ES
149233	ENSG00000100911.9	PSME2	chr14	198	100	2.35389e-05	0.00836531	0.937	0.946	0.912	0.892	0.942	0.986	0.964	0.92	0.971	0.964	0.918	0.964	0.982	0.945	0.994	0.99	0.984	0.993	0.989	0.966	0.979	0.933	0.978	1	0.985	0.898	-0.025	ES
64549	ENSG00000144589.16	STK11IP	chr2	196	100	2.34155e-05	0.00836531	0.897	0.864	0.927	0.671	1	1	0.803	0.781	1	0.793	0.591	0.872	0.932	0.836	1	0.731	0.911	0.543	1	1	0.683	0.662	0.829	0.803	0.957	0.405	0.076	ES
78065	ENSG00000147274.10	RBMX	chrX	150	100	2.34956e-05	0.00836531	0.923	0.888	0.939	0.868	0.909	0.935	0.972	0.804	0.944	0.829	0.973	0.963	0.917	1	0.903	0.949	1	0.887	0.945	0.897	0.893	0.887	0.983	0.967	0.988	0.899	-0.04	ES
135084	ENSG00000111843.9	TMEM14C	chr6	164	100	2.37146e-05	0.00840573	0.883	0.924	0.87	0.785	0.725	0.943	0.675	1	0.89	0.709	1	0.966	0.968	1	1	0.949	1	1	0.903	0.832	0.899	1	1	1	0.958	0.895	-0.12	ES
27601	ENSG00000013374.11	NUB1	chr7	253	100	2.38019e-05	0.00841471	0.442	1	0.76	0.813	1	1	1	0.934	0.906	0.703	0.847	0.92	0.64	0.781	1	0.76	0.856	0.525	0.798	0.513	0.87	0.664	1	1	0.769	0.64	0.069	ES
47044	ENSG00000073921.13	PICALM	chr11	205	100	2.4373e-05	0.00859424	1	0.982	0.89	0.884	1	0.789	1	0.878	0.868	1	1	1	1	0.942	1	0.889	0.914	0.974	1	0.985	1	0.959	1	0.976	0.886	0.9	-0.035	ES
19016	ENSG00000126698.6	DNAJC8	chr1	195	100	2.4437e-05	0.00859447	0.888	0.9	0.702	0.907	0.891	0.894	0.898	0.803	0.942	0.884	0.938	0.931	0.917	0.941	0.966	0.816	0.929	0.975	0.942	0.951	0.941	0.849	0.952	0.948	0.961	0.863	-0.055	ES
116737	ENSG00000165283.11	STOML2	chr9	235	100	2.46008e-05	0.00862974	0.935	0.95	0.853	0.907	0.958	0.98	0.714	0.894	0.972	0.815	0.714	1	0.979	1	1	0.874	1	1	1	1	0.976	0.851	0.932	0.97	0.974	0.947	-0.053	ES
59915	ENSG00000171720.5	HDAC3	chr5	159	100	2.49895e-05	0.00872101	0.933	0.91	0.834	0.865	0.964	0.971	0.859	0.964	0.937	0.791	0.879	0.911	0.948	0.973	0.979	0.91	1	0.901	1	0.939	1	0.883	0.964	1	1	0.879	-0.045	ES
66520	ENSG00000104763.13	ASAH1	chr8	175	100	2.4935e-05	0.00872101	1	0.632	0.774	0.364	0.632	0.16	1	0.533	0.632	1	0.774	0.916	0.727	1	1	0.8	0.821	0.632	0.741	0.696	1	1	1	0.741	1	1	-0.193	ES
2656	ENSG00000087191.8	PSMC5	chr17	198	100	2.59604e-05	0.00903661	0.915	0.961	0.831	0.98	0.806	0.944	0.857	0.936	0.935	0.937	0.946	0.978	0.976	0.969	0.986	0.972	0.993	0.913	0.961	0.932	0.909	0.902	0.938	0.972	1	0.971	-0.047	ES
80708	ENSG00000152795.13	HNRNPDL	chr4	262	100	2.64767e-05	0.00919276	0.966	0.981	0.97	0.988	0.996	0.989	0.976	0.964	0.973	0.993	0.992	0.985	0.988	0.995	1	0.987	0.996	0.989	0.988	0.985	0.981	0.973	0.98	0.992	0.992	0.985	-0.008	ES
18607	ENSG00000005339.8	CREBBP	chr16	268	100	2.69932e-05	0.00934819	0.984	1	0.988	0.979	1	0.986	0.978	0.984	1	0.97	0.944	0.978	0.532	1	1	1	1	1	0.917	0.97	0.985	0.992	0.979	1	1	0.968	0.033	ES
113465	ENSG00000011243.13	AKAP8L	chr19	164	100	2.72682e-05	0.00939126	0.856	0.919	0.852	0.969	0.954	0.779	0.867	0.844	0.97	0.919	0.956	0.94	0.94	1	1	0.952	0.975	0.981	0.979	0.95	0.933	0.81	0.939	0.981	0.973	0.709	-0.046	ES
142013	ENSG00000163660.7	CCNL1	chr3	199	100	2.73251e-05	0.00939126	0.941	0.991	0.954	0.964	0.984	0.983	0.983	0.902	0.887	0.977	0.978	0.967	0.965	0.953	0.99	0.939	0.984	0.949	0.911	0.977	0.968	0.983	0.934	0.987	0.978	0.987	-0.009	ES
67304	ENSG00000117859.14	OSBPL9	chr1	191	100	2.72843e-05	0.00939126	0.852	1	1	0.786	1	1	1	0.537	1	1	1	1	1	1	1	1	1	1	1	0.923	1	0.793	1	1	1	0.742	-0.049	ES
126275	ENSG00000155256.13	ZFYVE27	chr10	196	100	2.76986e-05	0.00946868	0.708	0.957	0.836	0.971	0.836	1	1	0.793	1	1	0.781	0.836	0.657	1	1	0.781	0.899	1	0.813	0.93	0.843	0.843	0.718	0.924	0.888	1	0.041	ES
137408	ENSG00000215021.4	PHB2	chr12	285	100	2.77596e-05	0.00946868	0.933	0.892	0.906	0.904	0.823	0.962	0.93	0.949	0.95	0.795	0.932	0.972	0.91	0.839	0.991	0.951	0.969	0.941	0.939	0.954	0.965	0.893	0.943	0.947	0.988	0.979	-0.04	ES
97788	ENSG00000165113.8	GKAP1	chr9	253	100	2.77207e-05	0.00946868	1	1	0.735	0.442	1	1	0.442	0.372	0.372	1	0.497	0.597	0.356	1	0.442	0.372	0.613	0.542	0.442	0.703	0.79	0.372	0.442	0.798	0.456	0.513	0.178	ES
8198	ENSG00000114446.4	IFT57	chr3	232	100	2.85996e-05	0.00973074	0.858	1	0.849	0.866	0.826	0.955	0.826	1	1	1	0.863	1	0.934	1	0.912	0.583	1	0.751	0.826	1	0.564	0.618	0.896	1	0.932	0.861	0.059	ES
115053	ENSG00000130592.9	LSP1	chr11	238	100	2.88588e-05	0.00976996	0.627	1	1	0.915	0.942	1	1	1	1	0.933	0.746	0.981	0.94	0.887	1	0.987	0.976	0.943	1	0.816	0.915	0.457	0.957	0.773	0.595	1	0.068	ES
122394	ENSG00000135597.14	REPS1	chr6	263	100	2.87944e-05	0.00976996	0.923	0.743	0.878	0.835	1	0.934	0.919	0.794	1	1	0.82	1	1	1	1	0.859	0.901	1	1	0.863	1	0.963	0.889	0.914	1	0.932	-0.044	ES
81320	ENSG00000136699.15	SMPD4	chr2	176	100	2.89745e-05	0.00978472	0.964	0.85	0.711	1	0.85	0.948	0.956	1	0.758	0.766	0.934	1	0.866	1	1	1	1	1	1	1	1	0.834	1	1	1	1	-0.097	ES
58328	ENSG00000130731.11	C16orf13	chr16	160	100	2.9073e-05	0.00979363	1	1	0.765	1	0.714	1	1	1	0.862	1	0.652	0.726	0.897	0.802	0.652	0.775	0.798	0.775	0.92	0.714	0.632	0.758	0.842	1	0.808	0.556	0.165	ES
42861	ENSG00000164548.6	TRA2A	chr7	412	100	2.92646e-05	0.00980948	0.837	0.908	0.92	0.797	0.674	0.645	0.598	0.927	0.529	0.684	0.365	0.602	0.819	0.284	0.379	0.528	0.515	0.724	0.401	0.656	0.512	0.817	0.532	0.583	0.483	0.972	0.179	ES
9982	ENSG00000107185.8	RGP1	chr9	290	100	2.92259e-05	0.00980948	0.535	0.896	0.633	0.633	1	0.906	1	0.383	1	0.463	1	1	0.58	0.508	1	0.854	0.707	1	1	0.721	1	1	1	1	1	0.558	-0.126	ES
53770	ENSG00000078618.15	NRD1	chr1	153	100	2.94094e-05	0.00983374	0.737	0.943	0.853	1	0.932	0.896	0.913	0.922	0.936	0.839	1	1	0.973	1	0.952	0.947	1	0.944	0.957	0.966	0.922	0.713	0.943	1	0.964	0.961	-0.056	ES
81758	ENSG00000105402.3	NAPA	chr19	210	100	2.9817e-05	0.00994555	0.651	0.774	0.588	0.588	0.656	0.826	0.693	0.799	0.966	0.811	0.855	0.927	0.818	0.9	0.881	0.909	0.807	0.877	1	0.822	0.969	0.804	0.902	0.836	1	0.656	-0.137	ES
84572	ENSG00000134308.9	YWHAQ	chr2	264	100	3.03194e-05	0.0100835	0.95	0.984	0.979	0.964	0.994	0.88	0.938	0.9	0.995	0.923	0.953	0.993	0.929	1	0.984	0.961	0.971	0.988	0.987	0.953	0.978	0.906	0.99	0.973	0.979	0.906	-0.015	ES
9497	ENSG00000132024.13	CC2D1A	chr19	234	100	3.03791e-05	0.0100835	1	0.588	0.61	1	0.719	0.681	0.416	1	0.784	0.391	0.719	1	0.895	1	1	1	1	0.719	0.837	0.176	0.872	0.581	0.702	0.562	0.825	1	-0.087	ES
114901	ENSG00000112159.7	MDN1	chr6	336	100	3.09871e-05	0.0102602	0.704	0.691	0.886	0.742	1	1	0.704	0.879	1	1	1	0.856	0.573	1	1	0.51	1	1	0.676	1	0.598	0.817	0.781	0.917	1	0.958	0.005	ES
85818	ENSG00000101452.10	DHX35	chr20	182	100	3.11806e-05	0.0102992	1	0.622	0.355	0.877	0.687	1	0.767	1	1	0.524	0.858	0.524	0.794	0.687	0.579	0.622	1	0.562	1	0.832	0.524	1	1	1	0.423	0.355	0.048	ES
144399	ENSG00000158555.10	GDPD5	chr11	345	100	3.15465e-05	0.0103823	1	0.465	1	1	0.225	1	1	0.225	1	0.465	1	0.162	0.347	1	1	0.42	1	1	1	0.279	1	0.127	0.395	0.592	0.537	0.367	0.099	ES
76069	ENSG00000121879.3	PIK3CA	chr3	182	100	3.16333e-05	0.0103823	0.989	0.946	1	0.907	1	0.928	0.965	0.868	1	0.971	1	1	0.972	1	1	0.892	0.957	0.903	0.956	0.982	1	0.987	1	0.988	1	0.928	-0.015	ES
80910	ENSG00000130038.5	EFCAB4B	chr12	146	100	3.16943e-05	0.0103823	0.827	1	0.873	0.79	0.94	1	0.578	0.899	0.892	1	0.733	0.903	0.935	1	0.533	1	1	0.86	0.86	1	0.846	0.673	0.864	0.827	0.804	1	0.015	ES
90321	ENSG00000176853.11	FAM91A1	chr8	173	100	3.17383e-05	0.0103823	0.986	0.931	0.848	0.955	0.955	0.968	0.966	0.972	1	0.956	0.964	0.986	0.965	1	1	0.963	1	0.98	1	1	0.973	1	1	1	1	0.962	-0.033	ES
102277	ENSG00000131373.10	HACL1	chr3	178	100	3.18596e-05	0.010397	0.875	0.717	0.628	0.771	1	0.457	0.529	0.827	1	1	1	0.761	0.894	1	0.771	1	1	1	0.628	1	1	0.692	1	1	1	0.692	-0.122	ES
49590	ENSG00000154930.10	ACSS1	chr20	228	100	3.20095e-05	0.0104208	0.837	0.895	0.598	0.651	0.509	0.907	0.664	0.713	0.778	0.716	0.84	0.949	0.814	0.86	0.919	1	0.837	0.856	0.851	0.675	0.866	0.687	0.954	1	0.971	0.75	-0.138	ES
132169	ENSG00000075856.7	SART3	chr12	210	100	3.2698e-05	0.0106195	0.55	0.811	0.428	0.811	1	0.89	1	0.769	1	0.714	1	1	0.677	0.87	1	1	0.92	1	0.656	1	0.861	0.656	0.792	0.95	0.884	0.925	-0.09	ES
111421	ENSG00000159363.13	ATP13A2	chr1	180	100	3.33068e-05	0.0107499	0.565	1	0.714	0.893	0.735	1	0.816	1	1	1	0.859	1	0.908	0.69	1	0.947	0.927	1	1	0.735	0.735	1	0.913	1	1	1	-0.047	ES
130605	ENSG00000161526.10	SAP30BP	chr17	183	100	3.34163e-05	0.0107499	0.099	0.09	0.051	0.171	0.127	0.026	0.063	0.044	0.136	0.092	0.148	0.143	0.11	0.313	0.125	0.042	0.074	0.303	0.23	0.184	0.164	0.122	0.166	0.098	0.044	0.022	-0.053	ES
143199	ENSG00000108010.7	GLRX3	chr10	193	100	3.33581e-05	0.0107499	0.933	1	0.838	0.947	0.941	0.975	0.96	0.97	0.977	0.97	0.985	1	0.979	0.931	1	0.937	1	0.978	1	1	0.977	0.949	1	0.977	1	1	-0.031	ES
76164	ENSG00000012660.9	ELOVL5	chr6	181	100	3.32072e-05	0.0107499	0.088	0.116	0.121	0.062	0.065	0.022	0.38	0.078	0.136	0.058	0.044	0.039	0.077	0.058	0.038	0.048	0.032	0.136	0.091	0.062	0.019	0.078	0.048	0.016	0.008	0.044	0.06	ES
21613	ENSG00000054267.16	ARID4B	chr1	237	100	3.433e-05	0.0110177	0.963	0.913	0.962	0.901	0.961	0.916	0.916	0.926	1	0.884	0.969	0.981	0.985	0.982	0.933	0.971	1	0.948	0.975	1	0.96	0.964	0.987	0.919	0.971	0.892	-0.031	ES
128432	ENSG00000149182.10	ARFGAP2	chr11	257	100	3.49434e-05	0.0111881	0.599	0.869	0.928	0.928	1	0.79	0.895	0.745	1	0.72	1	0.953	0.946	1	0.916	0.796	1	0.965	1	0.969	0.921	0.814	0.942	0.91	0.935	0.636	-0.072	ES
102093	ENSG00000205323.4	SARNP	chr12	147	100	3.61036e-05	0.0115324	0.987	0.982	0.955	0.968	1	0.903	0.992	0.982	1	0.962	1	1	1	1	0.952	0.983	0.99	1	1	1	1	0.984	0.992	0.965	1	0.96	-0.016	ES
65899	ENSG00000213782.3	DDX47	chr12	172	100	3.66708e-05	0.0116861	0.844	0.921	0.629	0.789	0.681	0.859	0.681	0.694	0.749	0.694	0.871	0.942	0.943	0.911	1	0.717	1	0.76	0.797	0.596	0.929	0.692	0.915	0.904	0.913	0.94	-0.11	ES
33199	ENSG00000143222.7	UFC1	chr1	164	100	3.68451e-05	0.0117141	0.725	0.86	0.734	0.796	0.814	0.883	0.738	0.84	0.874	0.732	0.871	0.903	0.845	0.874	0.964	0.808	0.946	0.918	0.848	0.879	0.872	0.65	0.797	0.935	0.929	0.859	-0.069	ES
31624	ENSG00000164597.9	COG5	chr7	338	100	3.71055e-05	0.0117419	1	0.441	0.542	0.674	0.228	0.619	1	0.892	1	1	1	0.877	0.597	1	1	0.619	1	0.372	1	0.756	0.703	1	0.703	1	1	0.64	-0.09	ES
64617	ENSG00000017483.10	SLC38A5	chrX	180	100	3.70258e-05	0.0117419	0.581	0.601	1	1	0.357	1	0	0.426	0.87	0.426	1	1	1	1	1	1	1	0.893	0.841	0.481	0.904	0.625	0.859	1	0.904	0.426	-0.245	ES
103166	ENSG00000234741.3	GAS5	chr1	123	100	3.79802e-05	0.0119762	0.905	0.909	0.861	0.84	0.961	0.936	0.87	0.94	0.942	0.903	0.961	0.962	0.799	0.931	1	0.934	0.927	0.984	0.961	0.94	0.965	0.931	0.979	1	0.959	0.944	-0.042	ES
59549	ENSG00000070756.9	PABPC1	chr8	204	100	3.80223e-05	0.0119762	0.95	0.97	0.939	0.954	0.958	0.99	0.965	0.961	0.976	0.962	0.963	0.966	0.965	0.964	0.997	0.949	0.991	0.971	0.986	0.984	0.978	0.949	0.974	0.993	0.997	0.972	-0.012	ES
26901	ENSG00000077097.9	TOP2B	chr3	192	100	3.86519e-05	0.0121183	0.881	0.916	0.75	0.822	0.721	0.702	0.747	0.777	0.875	0.828	0.913	0.894	0.793	0.887	0.906	0.816	0.942	0.835	0.854	0.783	0.844	0.715	0.901	0.88	0.958	0.858	-0.059	ES
85813	ENSG00000101452.10	DHX35	chr20	230	100	3.85759e-05	0.0121183	1	0.723	0.521	0.839	0.635	1	0.685	1	1	0.635	0.685	0.465	0.685	0.432	0.179	0.566	1	0.42	1	0.827	0.521	1	1	1	0.367	0.545	0.136	ES
109158	ENSG00000112659.9	CUL9	chr6	206	100	4.04036e-05	0.0126093	0.755	0.564	1	0.327	1	0.902	0.493	0.773	1	0.378	0	1	0.718	1	1	1	0.795	0.708	0.872	1	0.805	0.66	0.921	0.708	1	1	-0.105	ES
12328	ENSG00000123146.15	CD97	chr19	147	100	4.03305e-05	0.0126093	0.916	1	1	0.973	1	1	1	0.968	0.845	1	1	0.999	1	1	1	0.912	1	0.948	1	0.935	1	1	0.878	0.984	1	1	-0.008	ES
139540	ENSG00000126214.16	KLC1	chr14	231	100	4.05749e-05	0.012611	0.743	0.611	0.752	0.619	0.715	0.886	0.752	0.812	0.585	0.377	0.394	0.71	0.351	0.129	0.53	0.722	0.471	0.426	0.358	0.394	0.249	0.591	0.684	0.369	0.415	0.464	0.232	ES
62936	ENSG00000182718.12	ANXA2	chr15	377	100	4.05948e-05	0.012611	0.957	0.593	1	0.84	1	0.582	1	1	1	1	0.831	0.576	0.936	0.788	0.041	0.79	0.303	0.693	0.782	1	0.481	1	0.881	0.515	0.347	0.733	0.229	ES
49448	ENSG00000032219.14	ARID4A	chr14	198	100	4.10274e-05	0.0127162	0.903	0.828	0.837	0.788	0.828	0.787	0.764	0.756	0.602	1	1	1	0.96	0.929	1	0.802	0.686	0.942	0.936	0.925	0.965	1	0.932	0.82	0.847	0.826	-0.101	ES
52014	ENSG00000127603.19	MACF1	chr1	260	100	4.14578e-05	0.012805	0.842	0.936	0.846	0.92	0.864	0.967	0.874	0.912	0.89	0.856	1	0.96	0.973	1	1	0.934	1	1	1	0.948	0.881	0.933	0.93	0.926	0.956	1	-0.074	ES
81691	ENSG00000026297.11	RNASET2	chr6	233	100	4.15024e-05	0.012805	0.133	0.074	0.015	0.202	0.164	0.114	0.18	0.052	0.02	0.074	0.109	0.043	0.09	0	0.054	0.034	0.049	0.044	0.034	0.088	0.056	0	0.047	0.041	0.028	0.051	0.055	ES
47282	ENSG00000221829.5	FANCG	chr9	256	100	4.19054e-05	0.0129	0.484	0.835	0.785	0.758	1	0.869	0.854	1	0.881	0.61	0.207	1	0.921	1	0.796	1	0.788	0.845	0.83	1	0.701	1	0.772	1	1	0.824	-0.048	ES
106959	ENSG00000109756.4	RAPGEF2	chr4	268	100	4.21376e-05	0.0129141	0.958	0.829	1	0.78	0.839	0.842	0.684	0.853	1	0.887	0.817	0.9	0.749	1	1	0.876	1	1	1	0.789	1	0.87	1	1	1	1	-0.07	ES
119325	ENSG00000123136.10	DDX39A	chr19	158	100	4.21412e-05	0.0129141	0.012	0.057	0.021	0.044	0.076	0.049	0.095	0.03	0.04	0.039	0.028	0.111	0.067	0.058	0.112	0.023	0.057	0.133	0.105	0.134	0.052	0.079	0.036	0.049	0.03	0.027	-0.023	ES
64666	ENSG00000164615.3	CAMLG	chr5	166	100	4.2238e-05	0.0129146	0.639	0.632	0.448	0.628	0.731	0.546	0.601	0.506	0.441	0.568	0.791	0.875	0.61	0.707	0.869	0.649	0.803	0.745	0.737	0.751	0.828	0.572	0.716	0.756	0.678	0.545	-0.153	ES
16916	ENSG00000068724.11	TTC7A	chr2	184	100	4.25945e-05	0.0129943	0.827	0.898	0.773	0.946	0.772	0.972	0.901	0.921	0.955	0.844	0.901	0.978	0.974	0.914	1	0.818	1	0.876	0.894	0.945	0.974	0.74	0.878	0.97	0.978	0.842	-0.037	ES
56529	ENSG00000011260.9	UTP18	chr17	139	100	4.32865e-05	0.0131758	0.972	1	0.836	0.984	1	1	0.973	0.963	0.963	0.964	0.976	1	1	1	1	1	0.989	1	0.982	0.954	0.961	1	0.932	1	1	0.985	-0.021	ES
100110	ENSG00000148248.9	SURF4	chr9	287	100	4.40801e-05	0.0133767	0.937	0.942	0.935	0.956	0.929	0.979	0.924	1	0.853	0.885	0.834	0.889	0.86	0.853	0.957	0.812	0.923	0.768	0.883	0.835	0.811	0.95	0.948	0.957	0.961	0.972	0.046	ES
109028	ENSG00000165671.14	NSD1	chr5	242	100	4.41437e-05	0.0133767	0.861	0.843	0.861	1	0.797	0.912	1	0.736	0.623	1	1	0.903	0.865	0.743	1	0.623	1	0.713	0.665	0.861	1	1	0.724	1	1	0.805	-0.006	ES
115417	ENSG00000140848.12	CPNE2	chr16	234	100	4.49453e-05	0.0135893	0.743	0.83	0.879	0.698	0.868	0.831	0.693	0.764	1	0.653	1	0.981	0.945	0.908	0.964	1	0.932	0.895	0.957	0.856	0.909	0.716	0.802	0.774	1	0.681	-0.099	ES
68898	ENSG00000141002.14	TCF25	chr16	1079	100	4.50878e-05	0.0136021	0.729	1	1	0.75	0.917	1	1	0.824	1	0.882	0.823	1	0.906	1	1	1	1	0.898	1	0.952	0.899	1	0.889	1	1	1	-0.05	ES
150004	ENSG00000196199.9	MPHOSPH8	chr13	225	100	4.54297e-05	0.0136748	0.1	0.267	0	0.268	0.129	0.129	0.308	0.286	0.241	0	0	0.069	0.182	0	0.129	0	0.082	0	0.308	0	0.229	0.211	0	0.156	0.16	0.082	0.072	ES
11908	ENSG00000166226.8	CCT2	chr12	229	100	4.57828e-05	0.0137506	0.895	0.97	0.785	0.974	0.958	0.996	0.935	0.878	0.814	0.958	0.931	0.987	0.979	0.964	1	0.737	1	0.964	0.841	0.979	0.968	0.939	0.974	0.982	0.99	0.978	-0.035	ES
13769	ENSG00000068793.13	CYFIP1	chr15	339	100	4.71985e-05	0.0141445	0.801	0.924	0.922	0.953	0.95	0.952	0.918	1	1	1	0.898	0.892	0.937	0.933	0.928	1	0.928	1	1	0.93	0.809	0.869	1	1	0.937	1	0.001	ES
148309	ENSG00000141510.11	TP53	chr17	160	100	4.73188e-05	0.0141494	0.484	0.149	0.484	0.165	0.556	0.091	0.294	0.211	0.088	0.652	0.082	0.05	0.135	0	0.115	0	0.054	0.172	0.043	0.082	0.163	0.294	0.072	0.057	0.019	0.385	0.21	ES
142687	ENSG00000107862.4	GBF1	chr10	266	100	4.77684e-05	0.0142524	0.857	0.971	0.79	0.79	1	1	1	0.835	0.568	0.786	1	1	0.879	1	1	0.91	1	1	1	0.877	0.713	0.833	1	0.888	1	1	-0.084	ES
97486	ENSG00000123983.9	ACSL3	chr2	175	100	4.79001e-05	0.0142604	0.932	0.98	0.952	0.939	1	0.858	0.768	0.908	1	0.806	1	1	0.896	0.926	1	0.94	1	1	1	1	1	0.87	1	0.936	1	0.8	-0.046	ES
134903	ENSG00000137815.10	RTF1	chr15	196	100	4.84775e-05	0.0143799	0.847	0.905	0.956	0.944	0.942	0.921	1	0.919	1	0.945	1	0.936	0.941	1	1	0.944	0.974	1	1	1	0.946	0.958	0.949	0.954	1	0.913	-0.032	ES
88324	ENSG00000143093.10	STRIP1	chr1	201	100	4.85135e-05	0.0143799	0.959	0.916	0.833	0.573	1	0.803	0.874	0.874	0.943	0.909	0.9	1	0.903	1	1	0.866	0.944	1	1	0.953	0.777	0.966	1	0.77	1	0.839	-0.064	ES
42835	ENSG00000164548.6	TRA2A	chr7	179	100	4.98762e-05	0.0147516	0.679	0.843	0.875	0.65	0.572	0.551	0.486	0.851	0.399	0.646	0.25	0.486	0.619	0.203	0.233	0.465	0.477	0.536	0.325	0.385	0.397	0.673	0.413	0.455	0.379	0.939	0.203	ES
42848	ENSG00000164548.6	TRA2A	chr7	401	100	5.0528e-05	0.0149119	0.829	0.9	0.915	0.793	0.667	0.604	0.587	0.925	0.525	0.656	0.349	0.591	0.811	0.269	0.366	0.514	0.504	0.71	0.382	0.64	0.507	0.803	0.523	0.56	0.471	0.971	0.179	ES
85992	ENSG00000104320.9	NBN	chr8	249	100	5.13592e-05	0.0151244	0.828	1	0.828	0.874	1	0.926	0.668	0.894	1	0.738	0.763	0.616	0.844	1	1	0.828	1	0.668	0.738	0.501	0.858	0.808	0.815	0.918	0.751	0.811	0.068	ES
89961	ENSG00000186716.15	BCR	chr22	175	100	5.36444e-05	0.0157631	0.806	1	0.829	1	0.745	0.992	0.722	0.985	0.942	0.973	0.908	1	1	1	1	1	0.929	0.774	0.986	0.88	1	1	0.988	1	0.9	0.987	-0.06	ES
50658	ENSG00000165006.9	UBAP1	chr9	141	100	5.40159e-05	0.015838	0.904	1	0.813	0.942	0.801	0.917	0.897	0.938	0.739	0.798	1	1	0.948	0.94	1	0.886	0.876	0.959	0.974	1	0.891	0.906	1	1	0.942	0.921	-0.078	ES
59562	ENSG00000070756.9	PABPC1	chr8	231	100	5.52414e-05	0.0161624	0.972	0.984	0.965	0.976	0.976	0.995	0.98	0.98	0.986	0.978	0.979	0.981	0.981	0.979	0.998	0.971	0.995	0.983	0.992	0.991	0.988	0.973	0.985	0.996	0.998	0.985	-0.007	ES
123568	ENSG00000099331.9	MYO9B	chr19	148	100	5.54626e-05	0.0161922	0.101	0.06	0.01	0.011	0.059	0.017	0.091	0.332	0.438	0.026	0.232	0.008	0.005	0.058	0	0.154	0.009	0.09	0.045	0.02	0.023	0.035	0.008	0.028	0.042	0.043	0.064	ES
78263	ENSG00000171827.6	ZNF570	chr19	184	100	5.57054e-05	0.0162282	0.822	0.891	0.779	0.77	1	0.876	1	0.465	1	1	1	1	1	0.792	1	1	1	1	1	1	0.521	0.929	1	0.857	0.685	0.792	-0.051	ES
131285	ENSG00000100417.7	PMM1	chr22	192	100	5.74223e-05	0.0166569	0.758	0.51	0.207	0.207	0.342	0.871	1	1	0.758	0.676	1	1	1	0.656	1	0.806	0.723	0.723	0.741	0.455	1	0.534	1	1	1	1	-0.219	ES
36817	ENSG00000079805.12	DNM2	chr19	236	100	5.73014e-05	0.0166569	0.977	0.956	0.95	0.908	0.978	0.983	0.967	0.936	1	0.929	1	0.995	0.974	0.979	1	1	1	1	0.988	0.991	0.98	0.95	0.969	1	0.994	0.969	-0.028	ES
36989	ENSG00000130164.7	LDLR	chr19	242	100	5.82454e-05	0.0168596	1	1	1	0.832	0.768	0.923	0.815	1	1	0.923	1	0.931	0.893	1	0.892	0.856	0.918	1	0.913	1	0.794	0.827	0.957	1	1	0.82	0.001	ES
77984	ENSG00000239998.1	LILRA2	chr19	136	100	5.8632e-05	0.0169354	0.039	0.197	0	0	0	0.197	0	0	0.424	0.269	0	0.102	0.095	0.095	0.424	0.174	0.37	0.595	0.424	0.155	0.14	0	0.054	0.269	0.329	0.095	-0.095	ES
120063	ENSG00000131591.13	C1orf159	chr1	272	100	5.94881e-05	0.0171462	0.424	1	0.679	0.815	0.862	0.72	0.768	0.768	0.758	1	0.648	1	0.862	1	1	1	0.758	1	1	0.786	0.489	0.595	1	0.648	0.574	1	-0.056	ES
2235	ENSG00000204120.10	GIGYF2	chr2	255	100	6.01008e-05	0.0172861	1	0.802	0.883	0.961	0.882	0.846	1	0.836	1	0.805	1	0.971	0.914	1	1	0.892	1	1	1	0.959	0.93	1	0.819	0.93	0.887	0.944	-0.051	ES
90016	ENSG00000114686.4	MRPL3	chr3	181	100	6.07608e-05	0.017439	0	0.073	0.1	0.105	0.156	0	0.073	0.027	0.126	0.121	0.033	0.056	0.041	0.356	0	0.044	0	0.1	0	0.054	0.05	0.052	0.048	0	0.023	0.03	0.023	ES
16265	ENSG00000115875.14	SRSF7	chr2	549	100	6.09277e-05	0.01745	0.556	0.67	0.803	0.411	0.56	0.756	0.541	0.897	0.758	0.676	0.247	0.408	0.367	0.168	0.401	0.486	0.288	0.57	0.503	0.694	0.322	0.839	0.547	0.479	0.413	0.872	0.188	ES
101482	ENSG00000009307.11	CSDE1	chr1	265	100	6.11902e-05	0.0174883	0.761	0.838	0.781	0.763	0.66	0.882	0.673	0.751	0.757	0.735	0.874	0.839	0.813	0.81	0.976	0.852	0.934	0.886	0.856	0.702	0.777	0.586	0.86	0.88	0.917	0.82	-0.076	ES
118812	ENSG00000066027.7	PPP2R5A	chr1	209	100	6.14685e-05	0.0175309	0.855	0.657	0.63	0.923	0.705	1	0.545	0.705	1	0.742	0.793	1	0.867	1	1	0.757	1	1	1	0.757	1	0.778	0.928	1	1	0.657	-0.132	ES
33195	ENSG00000143222.7	UFC1	chr1	191	100	6.17787e-05	0.0175788	0.716	0.886	0.734	0.823	0.782	0.88	0.698	0.847	0.915	0.782	0.935	0.922	0.918	0.846	0.985	0.93	1	0.935	0.968	0.859	0.889	0.516	0.79	0.926	0.965	0.907	-0.087	ES
80704	ENSG00000152795.13	HNRNPDL	chr4	269	100	6.18955e-05	0.0175788	0.965	0.979	0.97	0.988	0.995	0.988	0.975	0.967	0.967	0.992	0.99	0.987	0.989	0.994	1	0.985	0.996	0.988	0.986	0.985	0.978	0.974	0.981	0.992	0.991	0.984	-0.009	ES
1096	ENSG00000239521.3	GATS	chr7	229	100	6.28476e-05	0.0177749	0.711	0.883	0.567	0.855	0.724	0.766	0.665	0.716	0.946	0.85	1	1	0.924	0.916	1	1	0.945	0.949	0.953	0.898	0.791	0.777	0.801	0.861	0.836	0.84	-0.137	ES
40427	ENSG00000136717.10	BIN1	chr2	229	100	6.28328e-05	0.0177749	0.593	1	1	0.797	0.466	0.753	1	0.636	1	0.179	0.445	0.692	0.48	0.466	0.897	0.304	0.679	1	0.304	1	0.477	0.715	0.797	1	0.611	0.567	0.09	ES
12770	ENSG00000184922.9	FMNL1	chr17	118	100	6.4896e-05	0.0183161	0.049	0.02	0.015	0.019	0.045	0.052	0.013	0.102	0.032	0.031	0.109	0.037	0.043	0.086	0.113	0.047	0.054	0.074	0.085	0.049	0.045	0.01	0.035	0.04	0.063	0.043	-0.021	ES
51725	ENSG00000034152.14	MAP2K3	chr17	228	100	6.56429e-05	0.0184884	1	0.951	0.96	1	1	0.752	1	0.722	1	0.914	1	1	0.969	1	1	0.915	1	1	1	0.814	0.972	0.96	1	0.941	0.898	0.674	-0.017	ES
53022	ENSG00000126749.10	EMG1	chr12	250	100	6.62292e-05	0.0186149	1	0.887	1	0.931	0.902	1	1	0.902	0.862	0.889	0.725	0.951	0.894	0.933	0.792	0.928	0.949	0.824	0.881	0.906	0.818	0.914	0.949	1	0.886	0.926	0.045	ES
52716	ENSG00000198589.6	LRBA	chr4	252	100	6.68249e-05	0.0187303	0.897	1	0.613	1	0.888	0.901	1	0.711	1	1	0.856	0.82	0.771	0.897	0.915	1	0.853	0.92	0.897	0.893	0.847	0.76	0.598	0.809	0.883	0.605	0.068	ES
7313	ENSG00000143815.10	LBR	chr1	204	100	6.69156e-05	0.0187303	0.763	0.871	0.856	0.923	0.662	0.985	0.793	0.75	0.738	0.943	1	0.889	0.848	0.927	0.977	0.958	1	0.835	0.806	0.893	0.907	0.926	0.831	0.949	0.931	0.921	-0.084	ES
116012	ENSG00000108840.11	HDAC5	chr17	247	100	6.77603e-05	0.0189277	0.94	0.911	0.968	1	1	0.922	0.933	0.933	1	1	0.947	1	0.981	1	1	0.949	1	1	1	1	1	0.973	0.952	1	1	0.902	-0.021	ES
6271	ENSG00000138795.5	LEF1	chr4	141	100	6.89097e-05	0.0192093	0.925	0.899	0.988	0.836	0.981	0.886	0.961	0.937	0.928	0.848	0.917	0.945	0.838	0.87	0.786	0.873	0.782	0.888	0.892	0.958	0.886	0.931	0.949	0.908	0.888	0.807	0.037	ES
114443	ENSG00000161638.6	ITGA5	chr12	168	100	6.9612e-05	0.0193653	0.919	0.929	0.829	0.972	0.894	0.957	0.876	1	0.868	0.816	0.939	1	0.977	0.969	0.98	0.879	0.978	0.924	0.905	0.977	0.976	0.909	0.857	1	0.929	1	-0.044	ES
60984	ENSG00000164941.9	INTS8	chr8	151	100	7.02001e-05	0.0194889	0.498	0.918	0.708	0.911	0.249	1	0.469	0.638	0.936	0.799	0.779	0.909	0.926	0.949	1	0.785	1	0.911	1	1	0.879	0.498	0.892	1	0.974	0.856	-0.185	ES
12711	ENSG00000101220.13	C20orf27	chr20	223	100	7.04194e-05	0.0195099	1	0.758	0.902	1	1	1	0.818	0.884	0.933	1	0.871	0.895	0.863	0.908	0.924	0.935	0.906	0.97	0.881	0.895	0.898	1	0.893	1	0.941	0.871	0.014	ES
88336	ENSG00000143093.10	STRIP1	chr1	221	100	7.16589e-05	0.0198129	0.737	0.912	0.693	0.839	0.731	0.798	0.717	0.836	0.864	0.794	0.855	0.824	0.926	0.927	1	0.693	1	0.922	0.855	0.971	0.819	0.829	0.811	1	1	0.671	-0.089	ES
26979	ENSG00000075711.16	DLG1	chr3	200	100	7.31405e-05	0.0201814	1	0.68	0.81	0.795	0.556	0.818	1	0.724	1	0.333	1	0.724	0.895	1	1	0.6	1	1	1	0.867	0.765	0.667	0.692	0.714	1	0.692	-0.079	ES
103548	ENSG00000180776.11	ZDHHC20	chr13	221	100	7.36512e-05	0.0202484	0.79	1	0.499	0.905	1	0.826	0.576	0.842	1	0.819	1	1	0.861	1	1	1	1	1	0.576	0.693	0.885	0.731	0.896	0.935	1	0.877	-0.078	ES
148991	ENSG00000103549.17	RNF40	chr16	222	100	7.36816e-05	0.0202484	0.942	0.964	0.89	0.938	0.854	1	0.936	0.876	1	0.943	1	1	0.988	1	1	1	1	1	0.955	0.982	0.942	0.963	0.979	1	1	0.947	-0.05	ES
16281	ENSG00000115875.14	SRSF7	chr2	376	100	7.40995e-05	0.0203221	0.47	0.586	0.75	0.33	0.489	0.672	0.448	0.853	0.69	0.606	0.183	0.328	0.28	0.123	0.307	0.394	0.223	0.468	0.415	0.609	0.25	0.781	0.452	0.393	0.323	0.83	0.192	ES
20429	ENSG00000007168.8	PAFAH1B1	chr17	185	100	7.4399e-05	0.0203631	1	1	1	0.946	1	0.932	0.919	0.893	1	0.948	1	1	1	1	1	1	1	1	1	1	0.977	1	1	0.987	1	0.885	-0.027	ES
96509	ENSG00000119689.10	DLST	chr14	134	100	7.4838e-05	0.0204421	0.874	0.717	0.929	0.886	0.945	0.81	0.96	0.882	0.918	0.891	0.913	0.938	0.967	0.966	1	0.964	0.822	0.956	1	1	1	0.91	0.915	1	0.947	0.797	-0.062	ES
76057	ENSG00000121879.3	PIK3CA	chr3	222	100	7.543e-05	0.0205624	1	1	1	0.956	0.912	1	0.932	0.951	1	1	1	1	0.982	1	1	0.954	1	0.936	0.89	0.99	1	0.977	1	1	0.973	0.995	-0.006	ES
113436	ENSG00000142168.10	SOD1	chr21	197	100	7.63275e-05	0.0207654	0.913	0.918	0.91	0.932	0.932	0.871	0.867	0.901	0.99	0.745	0.934	0.989	0.958	0.965	0.968	0.884	0.991	0.956	0.983	0.929	0.985	0.873	0.962	0.954	0.989	0.828	-0.049	ES
89642	ENSG00000115020.12	PIKFYVE	chr2	212	100	7.65752e-05	0.0207911	0.895	0.908	0.922	0.76	0.825	0.967	0.912	0.93	0.586	1	1	0.979	0.93	0.485	1	1	0.883	1	0.876	1	1	1	0.825	0.925	1	0.934	-0.057	ES
132443	ENSG00000198730.3	CTR9	chr11	189	100	7.68504e-05	0.0208157	0.941	0.946	0.91	0.926	1	0.894	0.821	0.888	1	0.732	1	1	0.875	1	1	0.923	1	1	0.932	0.834	1	0.884	1	0.984	1	0.913	-0.053	ES
30599	ENSG00000110711.5	AIP	chr11	289	100	7.69726e-05	0.0208157	0.827	0.956	0.892	0.962	0.949	0.977	1	0.976	0.969	0.929	0.729	0.922	0.778	0.873	1	0.876	0.911	1	0.947	0.887	0.8	0.917	0.838	0.868	0.963	0.876	0.057	ES
114114	ENSG00000232956.4	SNHG15	chr7	316	100	7.76352e-05	0.0209445	0.925	0.824	1	1	1	1	1	1	0.648	0.976	1	1	1	1	1	1	1	0.923	1	1	0.971	1	1	0.939	0.941	0.968	-0.047	ES
85919	ENSG00000087470.13	DNM1L	chr12	133	100	7.77573e-05	0.0209445	0.738	0.504	0.662	0.565	0.79	0.407	0.617	0.344	0.715	0.662	0.819	0.933	0.879	1	0.857	0.484	0.805	0.871	1	0.91	0.798	0.613	0.904	0.592	0.778	0.377	-0.188	ES
124748	ENSG00000130119.11	GNL3L	chrX	204	100	7.89998e-05	0.021237	0.534	1	1	0.837	0.71	1	0.729	0.74	1	0.774	1	0.839	0.774	1	1	0.797	1	0.729	1	0.887	0.919	0.68	0.551	1	0.774	0.71	-0.021	ES
102813	ENSG00000144895.7	EIF2A	chr3	672	100	7.94706e-05	0.0213214	0.972	0.955	0.915	0.951	0.896	0.976	0.869	0.977	0.869	0.963	0.979	0.98	1	0.809	0.978	1	0.917	0.958	0.942	0.979	0.981	0.949	0.987	1	0.98	0.97	-0.029	ES
114355	ENSG00000141759.10	TXNL4A	chr18	249	100	8.07936e-05	0.0216298	0.382	0.329	0.249	0.349	0.555	0.344	0.334	0.365	0.19	0.223	0.355	0.155	0.182	0.357	0.151	0.12	0.153	0.293	0.132	0.353	0.153	0.268	0.231	0.157	0.19	0.204	0.116	ES
122372	ENSG00000135597.14	REPS1	chr6	170	100	8.09389e-05	0.0216298	0.841	0.925	0.793	0.825	1	0.779	0.815	0.615	1	0.866	1	1	0.876	1	1	0.618	0.925	1	0.876	0.755	0.909	0.855	1	1	1	0.73	-0.063	ES
11614	ENSG00000185917.9	SETD4	chr21	189	100	8.19414e-05	0.0218006	0.881	1	0.809	0.737	1	0.821	0.873	0.905	0.679	0.888	1	0.818	0.976	0.917	1	0.881	1	1	1	0.885	1	0.9	0.738	0.873	1	0.905	-0.072	ES
129289	ENSG00000105197.6	TIMM50	chr19	132	100	8.20598e-05	0.0218006	0.928	0.872	0.783	0.925	0.908	0.948	0.694	0.96	0.886	0.836	1	0.972	0.958	1	1	0.896	0.973	0.908	0.924	0.791	0.875	0.861	0.922	0.968	1	0.952	-0.064	ES
137597	ENSG00000126581.8	BECN1	chr17	161	100	8.17696e-05	0.0218006	0.065	0.203	0.033	0.054	0.088	0.237	0.139	0.106	0.18	0.061	0.16	0.237	0.191	0.178	0.62	0.206	0.227	0.155	0.201	0.132	0.123	0.072	0.245	0.453	0.482	0.021	-0.115	ES
25008	ENSG00000129625.8	REEP5	chr5	468	100	8.31425e-05	0.0220451	1	0.391	0.176	0.825	0.066	1	0.517	1	0.428	1	0.243	0.702	0.461	1	1	1	0.461	0.461	0.391	0.562	1	0.719	1	0.719	0.461	0.825	-0.048	ES
28771	ENSG00000198252.7	STYX	chr14	161	100	8.40461e-05	0.0222413	0.651	0.788	0	0.635	1	0.788	1	0.832	0.383	0.383	1	0.554	0.554	1	0.756	1	0.651	0.651	1	0.554	1	1	0.788	0.813	1	0.437	-0.151	ES
128434	ENSG00000149182.10	ARFGAP2	chr11	224	100	8.43639e-05	0.0222819	0.61	0.88	0.933	0.94	1	0.812	0.908	0.77	1	0.735	1	0.954	0.952	1	0.923	0.809	1	0.969	1	0.971	0.931	0.813	0.948	0.915	0.946	0.641	-0.064	ES
81681	ENSG00000026297.11	RNASET2	chr6	891	100	8.56677e-05	0.0225823	0.808	0.904	0.913	1	0.884	0.956	0.957	0.917	0.888	0.802	1	1	0.959	1	1	0.949	0.947	0.969	1	0.982	1	1	0.93	0.896	1	1	-0.074	ES
48992	ENSG00000085514.11	PILRA	chr7	319	100	8.65812e-05	0.0227789	1	1	1	0.775	1	1	1	1	0.523	1	0.738	0.643	1	0.295	0.909	0.385	0.715	1	1	1	0.573	1	1	1	0.239	0.687	0.168	ES
128089	ENSG00000135108.10	FBXO21	chr12	237	100	8.79711e-05	0.0230066	0.867	1	0.924	0.964	0.747	0.955	0.919	1	1	0.779	1	0.938	0.723	0.823	1	0.86	0.916	0.717	1	0.785	0.839	0.803	0.752	0.932	1	0.886	0.042	ES
131651	ENSG00000135596.13	MICAL1	chr6	358	100	8.80159e-05	0.0230066	0.844	0.828	0.953	0.739	0.933	0.947	0.93	0.89	1	0.819	0.564	0.956	0.964	0.948	0.977	0.971	0.989	0.95	0.98	1	0.947	1	0.967	0.777	0.97	0.848	-0.037	ES
132091	ENSG00000185104.15	FAF1	chr1	501	100	8.76934e-05	0.0230066	0.117	0.14	0.122	0.048	0.107	0.032	0.071	0.115	0.053	0.1	0.058	0.098	0.029	0.024	0.006	0.015	0.018	0.043	0.056	0.081	0.048	0.23	0.049	0.022	0.018	0.091	0.035	ES
48916	ENSG00000142002.12	DPP9	chr19	210	100	8.81245e-05	0.0230066	0.106	0.019	0	0.128	0	0.148	0.064	0.035	0.056	0.106	0.323	0.111	0.152	0.323	0.222	0.06	0.148	0.241	0.106	0.257	0.058	0.192	0.241	0.169	0.087	0	-0.102	ES
101481	ENSG00000009307.11	CSDE1	chr1	265	100	9.00275e-05	0.0234583	0.958	0.987	0.927	0.967	0.92	0.992	0.971	0.972	0.963	0.962	0.962	0.984	0.97	0.982	1	0.96	0.988	0.975	0.981	0.97	0.981	0.962	0.981	0.992	1	0.986	-0.018	ES
71058	ENSG00000132604.6	TERF2	chr16	187	100	9.08006e-05	0.0236002	0.901	0.901	1	0.728	1	0.865	0.86	0.699	1	0.794	1	0.967	0.93	0.681	0.882	1	0.8	0.889	0.945	1	0.948	0.948	0.971	0.906	0.955	0.855	-0.043	ES
90464	ENSG00000138796.11	HADH	chr4	231	100	9.09196e-05	0.0236002	0.302	0.431	0.249	0.178	0.675	0.168	0.275	0.154	0.07	0	0.213	0.178	0.134	0.136	0.025	0.018	0.035	0.148	0.031	0.161	0.053	0.536	0.092	0.098	0.029	0.098	0.126	ES
25120	ENSG00000116489.8	CAPZA1	chr1	164	100	9.11459e-05	0.0236138	0.937	1	0.794	0.992	1	0.932	0.95	0.843	1	0.941	0.984	0.978	0.971	1	1	0.945	1	0.936	1	0.906	0.957	0.956	0.973	0.978	1	0.975	-0.034	ES
115525	ENSG00000137076.14	TLN1	chr9	161	100	9.23909e-05	0.0238728	0.743	0.92	0.848	0.955	0.813	0.91	0.861	0.918	1	0.872	0.482	1	0.895	1	1	1	0.933	0.897	1	1	1	0.823	1	0.956	1	1	-0.053	ES
119952	ENSG00000175592.4	FOSL1	chr11	298	100	9.24976e-05	0.0238728	0.852	0.816	0.824	1	1	1	0.91	0.956	1	0.861	1	0.925	0.922	1	1	1	1	0.834	1	1	0.856	0.891	0.947	1	1	0.915	-0.034	ES
122387	ENSG00000135597.14	REPS1	chr6	376	100	9.41116e-05	0.0242217	0.943	0.963	0.962	0.868	0.933	0.973	0.961	0.88	0.908	1	0.906	1	0.961	1	1	0.945	1	1	1	1	1	0.91	0.85	1	1	1	-0.034	ES
72957	ENSG00000160695.10	VPS11	chr11	236	100	9.42062e-05	0.0242217	1	0.935	0.876	0.874	0.92	0.917	0.851	0.912	0.856	0.757	1	0.959	0.96	1	1	1	1	0.917	0.89	1	0.801	0.884	0.92	0.965	1	1	-0.066	ES
105872	ENSG00000196352.9	CD55	chr1	225	100	9.55335e-05	0.0244703	0.041	0.023	0.178	0.045	0.173	0.011	0.097	0.028	0.64	0.052	0.024	0.038	0.009	0.013	0.01	0.033	0.001	0.059	0.035	0.118	0.02	0.07	0.029	0.012	0.005	0.024	0.098	ES
144389	ENSG00000167483.13	FAM129C	chr19	184	100	9.54881e-05	0.0244703	0.983	0.956	0.943	1	0.978	1	1	0.946	0.96	1	0.951	1	0.826	1	0.936	1	0.835	1	0.968	1	0.926	1	0.866	1	0.848	0.811	0.041	ES
47784	ENSG00000166471.6	TMEM41B	chr11	239	100	9.5756e-05	0.0244811	0.9	0.883	0.7	0.863	0.948	0.898	0.909	0.946	1	0.893	0.906	0.921	1	1	1	1	1	0.888	1	1	1	0.841	1	1	1	0.815	-0.067	ES
121770	ENSG00000100335.8	MIEF1	chr22	251	100	9.65842e-05	0.0245862	0.544	0.761	0.721	0.736	0.482	1	0.749	1	1	0.761	0.799	1	1	1	1	0.721	1	1	0.687	0.687	1	0.905	0.814	1	0.666	1	-0.117	ES
142173	ENSG00000058272.11	PPP1R12A	chr12	117	100	9.73609e-05	0.0245862	0.923	0.964	0.847	0.931	1	1	0.774	0.872	0.872	1	1	1	1	1	1	0.911	1	1	1	0.962	0.961	0.862	1	0.958	1	0.897	-0.054	ES
18520	ENSG00000125347.9	IRF1	chr5	150	100	9.71073e-05	0.0245862	0.552	0.785	0.739	0.517	0.892	0.596	0.716	0.449	0.816	0.529	0.762	0.869	0.688	0.944	0.944	0.636	0.893	0.835	0.929	0.961	0.833	0.724	0.822	0.764	0.774	0.386	-0.139	ES
21838	ENSG00000137814.5	HAUS2	chr15	189	100	9.74351e-05	0.0245862	0.66	0.613	0.775	0.492	0.679	1	1	0.76	1	0.726	1	0.841	0.799	0.787	0.809	1	0.514	1	1	0.873	0.873	1	0.864	0.744	1	0.744	-0.095	ES
34410	ENSG00000156650.8	KAT6B	chr10	3555	100	9.64117e-05	0.0245862	1	0.559	0.324	0.478	0.297	0.616	0.458	0.441	1	1	1	1	0.673	1	1	0.673	1	1	0.371	1	0.31	0.632	1	0.466	1	0.643	-0.181	ES
39998	ENSG00000197603.9	C5orf42	chr5	200	100	9.68659e-05	0.0245862	0.6	0.667	0.6	1	0.4	1	0.333	0.571	0.333	0.6	0.75	0.6	0.846	0.613	1	1	1	1	1	1	1	1	1	1	1	1	-0.315	ES
91638	ENSG00000196696.8	PDXDC2P	chr16	1293	100	9.723e-05	0.0245862	0.688	0.589	0.873	0.546	0.61	0.481	1	0.568	0.561	1	0.874	1	0.724	0.773	1	0.317	1	0.73	1	0.812	1	1	0.706	0.64	0.436	0.637	-0.099	ES
62775	ENSG00000138668.14	HNRNPD	chr4	269	100	9.77177e-05	0.0246118	0.965	0.952	0.962	0.963	0.984	0.953	0.958	0.957	0.99	0.97	0.991	0.983	0.955	0.992	1	0.986	0.989	0.991	0.964	0.968	0.977	0.924	0.992	0.971	1	0.977	-0.013	ES
119990	ENSG00000162511.7	LAPTM5	chr1	194	100	9.8794e-05	0.0248368	0.723	0.893	0.62	0.836	0.789	0.939	0.768	0.727	0.834	0.718	0.865	0.884	0.805	0.785	0.985	0.677	0.972	0.816	0.833	0.858	0.919	0.703	0.821	0.902	0.948	0.798	-0.063	ES
27585	ENSG00000155329.7	ZCCHC10	chr5	166	100	9.98746e-05	0.0250621	0.948	0.828	0.883	0.783	1	0.566	0.601	0.719	1	0.9	0.944	1	0.92	1	1	0.906	0.616	1	1	1	0.916	0.819	1	0.738	1	0.644	-0.084	ES
65331	ENSG00000132780.12	NASP	chr1	210	100	0.00010121	0.0253504	0.978	0.986	1	0.927	1	0.899	0.917	0.945	1	1	1	0.993	0.987	1	1	0.958	0.987	1	1	1	1	0.984	0.995	0.991	0.984	0.945	-0.024	ES
106783	ENSG00000157450.11	RNF111	chr15	226	100	0.000101932	0.025469	0.756	0.726	0.399	0.869	1	0.852	0.639	0.469	1	0.469	1	0.666	0.709	1	0.816	1	0.57	1	1	0.799	1	0.469	0.399	0.936	1	0.596	-0.092	ES
87611	ENSG00000114331.8	ACAP2	chr3	205	100	0.000102059	0.025469	0.062	0.067	0	0.043	0	0.028	0.025	0.012	0	0	0.709	0.125	0.072	0.109	0.031	0	0.072	0.14	0.075	0.079	0.068	0.167	0.109	0.072	0.133	0.054	-0.102	ES
124995	ENSG00000100591.3	AHSA1	chr14	218	100	0.00010313	0.0256196	0.688	0.822	0.827	0.885	0.805	0.791	0.688	0.756	0.875	0.794	0.9	0.921	0.83	0.886	1	0.811	0.99	1	0.901	0.908	0.78	0.805	0.784	0.913	0.95	0.723	-0.088	ES
40591	ENSG00000122490.14	PQLC1	chr18	184	100	0.000103068	0.0256196	0.062	0.128	0.266	0.066	0.148	0.108	0.12	0.12	0.12	0.127	0.052	0.064	0	0.05	0.083	0.132	0.062	0.032	0.068	0.031	0.062	0.077	0.057	0.042	0	0	0.076	ES
79199	ENSG00000171865.5	RNASEH1	chr2	269	100	0.000103229	0.0256196	0.11	0.053	0.092	0.053	0.063	0.036	0.05	0	0.199	0.054	0	0.04	0.058	0	0	0	0	0	0	0.016	0.019	0.114	0.033	0	0	0	0.053	ES
39596	ENSG00000100902.6	PSMA6	chr14	279	100	0.000103912	0.0257422	0.805	0.924	0.688	0.791	0.721	0.939	0.731	0.839	0.885	0.819	0.869	0.97	0.858	0.799	0.965	0.857	0.962	0.746	0.829	0.648	0.943	0.832	0.877	0.92	0.953	0.914	-0.057	ES
41719	ENSG00000159593.10	NAE1	chr16	164	100	0.000104394	0.0258145	0.928	1	1	0.907	0.88	0.87	0.972	0.943	1	1	1	1	1	1	0.969	0.895	1	0.938	1	0.857	1	0.846	1	0.979	1	1	-0.018	ES
74915	ENSG00000186283.9	TOR3A	chr1	366	100	0.00010579	0.0261122	0.766	1	0.928	1	0.852	0.881	0.897	0.857	1	0.831	0.843	0.939	0.817	0.807	0.818	0.881	0.923	0.834	0.951	0.766	0.681	0.797	0.934	0.932	0.817	0.618	0.066	ES
37338	ENSG00000206560.6	ANKRD28	chr3	179	100	0.000106081	0.0261364	0.975	0.897	1	0.914	1	0.88	0.96	0.834	1	0.95	1	1	0.882	1	1	0.928	0.988	1	1	1	0.955	0.886	1	0.954	1	0.887	-0.027	ES
24419	ENSG00000115762.12	PLEKHB2	chr2	214	100	0.000106287	0.0261398	0.824	0.135	0.539	0.72	0	1	1	0.423	1	0.318	1	1	0.483	1	1	1	1	1	1	0.584	0.651	0.651	0.584	0.7	1	0.539	-0.229	ES
138109	ENSG00000183527.7	PSMG1	chr21	163	100	0.000106696	0.0261928	1	1	0.17	0.847	0.38	1	0.71	1	1	1	0.45	0.29	0.315	0.648	1	1	0.847	0.754	0.479	0.551	0	0.38	0	1	0.902	0.786	0.223	ES
25808	ENSG00000175166.12	PSMD2	chr3	259	100	0.000107495	0.0263413	0.896	0.961	0.881	0.95	0.836	0.977	0.872	0.953	1	0.904	0.94	1	0.962	0.942	1	0.854	0.987	0.971	0.903	1	0.934	0.975	0.932	0.959	0.985	0.982	-0.035	ES
143967	ENSG00000145495.10	MARCH6	chr5	175	100	0.000108108	0.0264439	0.922	0.981	0.765	0.972	0.932	0.991	0.887	0.967	0.974	0.938	0.984	0.993	0.957	0.956	1	0.913	1	0.947	0.964	1	0.986	0.921	0.932	0.968	1	0.887	-0.03	ES
40395	ENSG00000129460.11	NGDN	chr14	153	100	0.000109049	0.026626	0.883	0.975	0.964	0.987	0.96	0.972	0.906	0.971	1	0.967	0.989	0.979	1	1	1	1	1	0.968	1	0.984	0.913	0.954	0.983	0.989	0.966	0.987	-0.024	ES
27933	ENSG00000138095.14	LRPPRC	chr2	145	100	0.000109616	0.0266548	1	0.813	0.947	0.881	1	0.9	1	0.929	1	1	1	1	1	1	1	0.96	1	0.912	1	1	1	0.959	1	0.954	1	0.875	-0.032	ES
5214	ENSG00000162961.9	DPY30	chr2	243	100	0.000109952	0.0266548	0.843	0.901	1	0.426	1	0.793	0.742	0.904	0.917	0.601	0.778	1	0.915	0.826	1	0.923	1	1	1	0.908	1	0.134	1	0.887	1	0.767	-0.071	ES
58611	ENSG00000154889.12	MPPE1	chr18	223	100	0.000109397	0.0266548	0.473	0.574	0.574	1	0.599	0.642	0.418	0.545	0.511	0.31	0.599	0.642	1	0.729	1	1	1	1	1	1	0.473	0.473	0.473	1	0.642	0.31	-0.207	ES
71262	ENSG00000213614.5	HEXA	chr15	211	100	0.000109786	0.0266548	0.922	0.952	0.954	1	0.872	0.929	0.796	0.85	0.924	0.768	1	0.977	0.918	1	0.822	0.934	0.912	1	1	0.966	1	0.916	1	1	1	0.932	-0.064	ES
61658	ENSG00000129007.10	CALML4	chr15	289	100	0.000110284	0.0266875	1	1	1	0.868	0.675	1	1	1	1	1	0.922	0.799	0.896	0.525	0.941	1	0.97	0.806	0.548	1	1	1	0.834	0.884	0.933	1	0.076	ES
115041	ENSG00000130592.9	LSP1	chr11	265	100	0.000111356	0.0268513	0.751	1	1	0.912	0.951	1	1	1	1	0.936	0.699	0.982	0.944	0.869	1	0.988	0.982	0.935	1	0.832	0.929	0.694	0.954	0.69	0.629	1	0.072	ES
66075	ENSG00000059758.3	CDK17	chr12	215	100	0.000111159	0.0268513	0.957	0.956	0.736	0.965	1	0.892	0.939	0.895	1	0.864	1	1	1	1	0.837	0.9	1	1	1	0.948	0.96	0.945	1	0.986	1	0.936	-0.049	ES
57785	ENSG00000163346.12	PBXIP1	chr1	187	100	0.000111718	0.0268909	0.886	1	0.951	1	1	0.967	1	0.901	0.886	0.922	0.817	0.893	0.969	0.925	1	1	1	0.886	0.972	0.894	0.881	0.968	0.893	0.948	0.982	0.718	0.03	ES
130576	ENSG00000161526.10	SAP30BP	chr17	152	100	0.000112165	0.0269505	0.876	0.816	0.782	0.793	0.962	0.622	0.846	0.55	0.967	0.869	0.982	0.929	0.864	1	1	0.697	0.927	1	1	0.96	0.891	0.808	0.837	0.943	0.938	0.49	-0.083	ES
85821	ENSG00000101452.10	DHX35	chr20	182	100	0.000113522	0.0272284	0.846	0.579	0.524	0.839	1	1	0.647	0.407	0.794	0.767	0.863	0.794	0.868	0.93	1	1	0.858	0.704	0.524	0.704	0.858	0.622	1	1	1	0.622	-0.094	ES
78821	ENSG00000132823.6	OSER1	chr20	214	100	0.000114073	0.0273124	0.854	0.869	0.828	0.902	0.94	0.917	0.907	0.883	0.867	0.876	0.948	0.922	0.911	0.918	0.972	0.964	0.935	0.958	0.883	0.915	0.904	0.891	0.952	0.898	0.941	0.852	-0.038	ES
78765	ENSG00000157216.11	SSBP3	chr1	160	100	0.000115441	0.0275912	0.738	0.878	0.556	1	0.862	0.839	0.652	0.696	0.914	0.738	0.714	0.758	1	1	0.949	0.914	1	0.789	0.814	0.909	1	0.652	0.652	0.873	1	0.714	-0.071	ES
115914	ENSG00000115355.11	CCDC88A	chr2	181	100	0.000115778	0.027623	0.874	0.815	0.806	0.926	1	0.701	1	0.747	1	0.659	0.815	0.955	0.913	1	1	0.878	1	1	1	1	1	0.913	0.859	1	0.927	0.778	-0.087	ES
4634	ENSG00000056277.11	ZNF280C	chrX	318	100	0.000116322	0.0277043	0.557	0.874	0.321	0.846	0.239	1	0.239	0.485	1	0.524	1	1	0.295	1	1	0.654	1	1	0.239	0.541	0.386	0.586	1	1	1	1	-0.185	ES
65118	ENSG00000134905.12	CARS2	chr13	1080	100	0.000117271	0.0278358	0.033	0.115	0.032	0.184	0.128	0.029	0.1	0.066	0.027	0.085	0.27	0.029	0.041	0.025	0.027	0.006	0.025	0.032	0.004	0.047	0.031	0.139	0.021	0.034	0.008	0.122	0.026	ES
68305	ENSG00000135049.11	AGTPBP1	chr9	281	100	0.000117285	0.0278358	0.766	0.706	0.673	0.789	0.595	1	0.714	0.797	0.81	0.909	0.933	0.914	0.758	1	1	0.701	1	0.757	1	0.88	0.791	1	0.891	0.951	0.95	0.922	-0.127	ES
46590	ENSG00000058799.9	YIPF1	chr1	267	100	0.000118435	0.0280597	0.771	1	0.529	1	0.877	1	0.529	0.724	0.764	1	1	1	0.724	0.6	1	0.652	1	0.771	1	0.737	0.857	1	1	1	1	0.84	-0.067	ES
2743	ENSG00000169221.9	TBC1D10B	chr16	207	100	0.000119623	0.0282919	0.677	0.824	0.491	0.829	1	1	1	1	1	0.732	0.842	0.879	0.847	1	0.902	0.547	1	1	1	0.853	0.515	0.902	0.842	0.804	0.917	0.491	0.021	ES
73206	ENSG00000130755.8	GMFG	chr19	150	100	0.000121204	0.028616	0.947	0.875	0.921	0.915	0.886	0.955	0.903	0.924	0.977	0.854	0.917	0.972	0.973	0.976	0.994	0.927	0.981	0.964	0.971	0.939	0.985	0.826	0.962	0.857	0.973	0.95	-0.032	ES
583	ENSG00000168538.11	TRAPPC11	chr4	194	100	0.000122074	0.0287712	1	1	0.563	0.783	0.508	1	0.34	0.783	1	1	0.72	1	1	0.607	0.928	0.563	0.85	1	0.508	0.436	0.699	0.34	0.756	0.83	1	0.419	0.069	ES
133409	ENSG00000166479.5	TMX3	chr18	181	100	0.000122768	0.0288848	1	0.833	0.833	0.713	0.869	0.878	1	1	1	0.59	1	1	1	0.768	0.917	0.847	1	1	1	0.864	1	0.833	1	0.853	0.752	1	-0.056	ES
35755	ENSG00000101343.10	CRNKL1	chr20	181	100	0.000123804	0.029078	0.866	0.939	0.798	0.946	0.833	1	0.941	0.84	0.674	0.946	0.851	0.939	0.959	1	1	1	1	0.924	0.833	1	0.864	0.945	0.785	1	1	0.874	-0.058	ES
98255	ENSG00000151893.10	CACUL1	chr10	203	100	0.00012529	0.0293763	1	0.881	0.816	0.937	0.816	0.945	0.893	0.768	1	1	1	0.93	0.925	1	1	0.96	1	1	1	0.967	0.945	0.824	1	0.925	1	0.923	-0.057	ES
88635	ENSG00000139636.11	LMBR1L	chr12	134	100	0.000127533	0.0298507	0.876	0.949	1	0.804	1	0.76	1	0.57	1	1	1	0.9	1	1	1	0.749	1	1	1	0.923	0.882	1	0.934	0.964	1	0.87	-0.055	ES
40545	ENSG00000143569.14	UBAP2L	chr1	151	100	0.000129384	0.0302319	0.159	0.095	0.284	0.142	0.181	0	0	0.128	0.052	0.117	0.199	0.306	0.443	0	0.336	0.332	0.216	0.221	0.142	0.469	0.249	0.142	0.209	0.069	0.498	0.099	-0.13	ES
33196	ENSG00000143222.7	UFC1	chr1	191	100	0.000133337	0.0311018	0.529	0.611	0.569	0.462	0.6	0.658	0.44	0.66	0.676	0.334	0.638	0.705	0.658	0.572	0.819	0.675	0.776	0.903	0.739	0.619	0.756	0.379	0.542	0.795	0.824	0.662	-0.137	ES
87553	ENSG00000171159.4	C9orf16	chr9	1049	100	0.000134702	0.0313663	0.248	0.239	0.117	0.247	0.204	0.16	0.174	0.109	0.111	0.143	0.16	0.133	0.144	0.208	0.197	0.045	0.068	0.105	0.105	0.144	0.055	0.237	0.1	0.169	0.064	0.128	0.046	ES
27992	ENSG00000115935.12	WIPF1	chr2	277	100	0.000139092	0.032163	0.948	1	0.777	1	0.684	1	0.877	0.962	0.561	0.943	0.954	0.975	1	0.92	1	0.598	1	0.895	0.791	0.867	0.959	0.959	1	1	1	1	-0.057	ES
57427	ENSG00000162923.10	WDR26	chr1	237	100	0.000139308	0.032163	0.922	0.956	0.852	0.893	1	0.952	0.925	0.909	1	0.952	1	0.968	0.917	1	1	0.981	0.93	0.967	1	0.983	0.976	0.942	1	0.958	1	0.855	-0.031	ES
94449	ENSG00000070759.12	TESK2	chr1	184	100	0.000138889	0.032163	0.352	0.792	0.388	1	1	0.765	0.449	1	0.749	1	0.731	0.867	0.749	1	1	1	1	1	0.71	1	0.62	0.792	1	1	1	1	-0.155	ES
97578	ENSG00000124702.13	KLHDC3	chr6	277	100	0.000138798	0.032163	0.918	0.911	0.774	0.893	0.737	1	0.948	0.93	0.924	0.848	0.716	1	0.959	0.913	1	0.905	1	1	0.962	0.974	0.899	1	0.957	0.945	0.963	0.87	-0.053	ES
98161	ENSG00000100814.13	CCNB1IP1	chr14	280	100	0.000138744	0.032163	0.044	0.081	0.048	0.149	0.072	0.051	0.105	0.054	0.244	0.077	0.02	0.037	0.047	0.062	0.024	0.012	0.036	0.073	0.037	0.115	0.031	0.11	0.068	0.055	0.022	0.049	0.043	ES
58621	ENSG00000154889.12	MPPE1	chr18	380	100	0.000139627	0.0321821	0.568	0.678	0.542	1	0.625	0.648	0.296	0.491	0.467	0.542	0.491	0.648	1	0.648	1	1	1	1	1	1	0.513	0.441	0.467	1	0.695	0.345	-0.18	ES
10030	ENSG00000185813.6	PCYT2	chr17	546	100	0.000139948	0.0322013	0.328	1	0.543	0.155	1	1	1	0.268	0.622	0.314	0.155	1	1	1	1	1	1	0.786	1	1	1	0.14	0.821	1	0.811	1	-0.234	ES
119640	ENSG00000133794.13	ARNTL	chr11	193	100	0.00014032	0.0322323	0.784	0.746	0.675	1	1	1	1	0.838	0.609	0.838	0.341	1	0.838	0.806	1	0.28	1	1	1	0.509	0.651	0.509	1	0.835	1	0.509	0.082	ES
4687	ENSG00000143164.11	DCAF6	chr1	271	100	0.000142233	0.0326166	1	0.838	1	0.552	1	0.769	0.689	0.802	0.156	1	1	0.689	0.235	0	0.27	1	0.381	0.496	0.838	0.847	0.228	1	0.787	0.33	0.316	0.721	0.209	ES
64394	ENSG00000138434.12	SSFA2	chr2	228	100	0.000142476	0.0326172	0.847	0.922	0.733	0.947	1	1	0.804	0.95	1	0.697	0.968	0.966	1	1	1	0.737	1	0.969	0.942	0.935	0.919	1	0.951	1	0.929	0.953	-0.064	ES
144366	ENSG00000167483.13	FAM129C	chr19	212	100	0.000143099	0.0326496	0.977	0.959	0.952	1	0.982	1	1	0.971	0.966	1	0.959	1	0.893	1	0.949	1	0.921	1	0.967	1	0.945	1	0.886	1	0.878	0.874	0.026	ES
27940	ENSG00000138095.14	LRPPRC	chr2	175	100	0.00014293	0.0326496	0.855	0.781	0.529	0.655	0.488	0.957	0.519	0.613	0.656	0.414	0.908	0.811	0.908	0.749	0.914	0.766	0.871	0.916	0.682	0.653	0.816	0.604	0.926	0.878	0.971	0.575	-0.163	ES
138358	ENSG00000127084.13	FGD3	chr9	258	100	0.000144498	0.0329135	0.162	0.153	0.272	0.181	0.126	0.01	0.104	0.255	0.117	0.131	0.084	0.109	0.058	0.055	0.11	0.056	0.022	0.075	0.056	0.156	0.033	0.177	0.114	0.095	0.018	0.279	0.058	ES
132702	ENSG00000176225.8	RTTN	chr18	170	100	0.000145526	0.0329818	0.579	0.815	0.485	0.866	0.764	1	0.702	0.638	1	0.541	0.898	1	0.805	0.638	1	0.702	0.825	0.726	1	0.764	0.746	1	0.469	1	1	0.564	-0.082	ES
134238	ENSG00000010256.6	UQCRC1	chr3	186	100	0.000145215	0.0329818	0.533	0.631	0.469	0.502	0.235	0.69	0.387	0.58	0.829	0.202	0.534	0.829	0.752	0.552	0.978	0.77	0.89	0.653	0.896	0.468	0.848	0.143	0.686	0.798	0.923	0.617	-0.203	ES
5916	ENSG00000159023.14	EPB41	chr1	205	100	0.00014547	0.0329818	0.849	0.905	0.864	0.792	0.76	0.916	0.796	0.894	1	0.709	1	0.883	0.911	0.83	1	1	0.934	0.814	0.927	0.946	1	0.709	1	0.935	1	0.959	-0.079	ES
6171	ENSG00000149547.10	EI24	chr11	212	100	0.00014657	0.033163	1	0.8	1	0.776	0.44	1	0.268	0.838	0.908	0.688	0.85	1	0.485	0.904	1	0.654	0.868	0.768	0.768	0.569	1	0.85	0.739	0.908	1	0.8	-0.051	ES
120845	ENSG00000253729.3	PRKDC	chr8	253	100	0.000147502	0.0333184	0.525	0.562	0.442	0.587	0.409	1	0.521	0.806	0	0.703	0.703	0.92	0.681	1	1	0.748	1	0.283	0.703	0.767	1	0.613	1	1	1	0.64	-0.261	ES
85635	ENSG00000133858.11	ZFC3H1	chr12	140	100	0.000148265	0.0334351	0.843	0.847	0.781	0.86	0.833	0.877	1	0.769	1	0.417	0.588	1	1	0.843	1	1	0.797	1	1	1	0.833	0.682	0.192	0.924	1	0.851	-0.034	ES
130575	ENSG00000161526.10	SAP30BP	chr17	152	100	0.00014918	0.033582	0.935	0.941	0.926	0.961	0.977	0.954	0.966	0.914	0.939	0.939	0.969	0.975	0.968	0.993	0.983	0.938	0.979	1	0.989	0.992	0.97	0.946	0.935	0.974	0.938	0.897	-0.02	ES
70934	ENSG00000088448.10	ANKRD10	chr13	209	100	0.000149412	0.033582	0.028	0.034	0.015	0.054	0.075	0.011	0.064	0.026	0.043	0.046	0.009	0.072	0.032	0.035	0.111	0.013	0.014	0.112	0.026	0.018	0	0.015	0.031	0.007	0.014	0.008	0.007	ES
74040	ENSG00000158517.9	NCF1	chr7	180	100	0.000149995	0.0336573	1	1	1	0.945	0.935	1	1	1	1	1	1	0.969	0.909	0.875	0.991	1	1	0.94	0.927	0.859	0.956	1	0.957	1	1	0.795	0.039	ES
108566	ENSG00000146707.10	POMZP3	chr7	238	100	0.000152292	0.0340743	0.834	0.252	0.702	0.948	0.94	1	0.941	1	1	1	0.894	1	0.753	0.942	1	0.898	0.951	0.938	1	0.938	1	1	0.933	0.558	1	1	-0.064	ES
1288	ENSG00000110321.11	EIF4G2	chr11	203	100	0.000152857	0.0340743	0.969	0.989	0.965	0.99	0.978	0.987	0.97	0.973	0.974	0.972	0.991	0.975	0.992	1	1	0.99	0.996	0.978	0.994	0.997	0.972	0.97	0.98	0.995	0.993	0.982	-0.011	ES
19650	ENSG00000137574.6	TGS1	chr8	165	100	0.000152494	0.0340743	1	0.938	0.82	0.946	1	0.684	1	0.855	1	0.879	1	1	0.938	1	1	0.724	1	0.809	1	0.87	1	0.918	1	0.964	1	0.737	-0.023	ES
87912	ENSG00000203875.6	SNHG5	chr6	169	100	0.000152727	0.0340743	0.747	0.703	1	0.52	1	0.91	0.826	0.593	1	0.842	1	1	1	0.703	1	0.885	0.842	0.842	0.703	1	1	1	0.892	0.674	0.842	0.767	-0.07	ES
129001	ENSG00000157500.6	APPL1	chr3	157	100	0.0001534	0.0341394	0.667	0.656	0.778	0.796	0.598	0.939	0.864	0.817	0.851	0.87	1	1	0.888	1	1	0.741	0.864	0.778	0.817	0.754	1	0.943	0.851	0.924	0.966	0.744	-0.108	ES
113397	ENSG00000163466.11	ARPC2	chr2	296	100	0.000154882	0.0344128	0.126	0.06	0.131	0.083	0.136	0.034	0.142	0.097	0.016	0.124	0.06	0.069	0.158	0.071	0.014	0.014	0.033	0.098	0.019	0.188	0.058	0.178	0.064	0.034	0.013	0.051	0.025	ES
55826	ENSG00000105993.10	DNAJB6	chr7	216	100	0.00015552	0.034498	0.068	0.057	0.036	0.055	0.078	0.085	0	0.059	0.171	0	0	0.164	0.014	0.019	0	0.015	0.019	0.079	0.029	0.011	0.009	0.063	0.015	0.043	0	0.034	0.029	ES
12451	ENSG00000089327.10	FXYD5	chr19	175	100	0.000156083	0.0345663	1	0.952	0.991	0.951	0.986	0.912	1	0.946	0.996	0.988	0.985	0.989	0.989	0.996	0.981	0.977	0.992	0.996	0.996	1	0.991	0.98	0.987	0.962	0.978	0.91	-0.01	ES
123612	ENSG00000129925.6	TMEM8A	chr16	217	100	0.000156455	0.0345924	0.914	0.82	0.806	1	1	0.956	1	1	0.914	0.881	0.757	0.959	0.825	0.763	0.933	1	0.835	1	1	0.772	0.857	0.704	0.887	0.87	0.904	0.6	0.075	ES
59474	ENSG00000164111.10	ANXA5	chr4	196	100	0.000157764	0.034825	1	0.972	1	0.946	1	1	1	1	1	1	1	1	1	1	1	0.948	1	1	1	1	1	0.992	1	0.982	1	0.845	0.006	ES
24864	ENSG00000129351.13	ILF3	chr19	258	100	0.000160677	0.0353967	0.016	0.044	0.026	0.03	0.011	0.063	0.036	0.043	0.048	0.019	0	0.021	0.013	0	0	0.01	0.021	0	0.017	0.02	0.017	0.026	0.021	0.021	0.024	0.023	0.019	ES
77708	ENSG00000173674.6	EIF1AX	chrX	151	100	0.000160875	0.0353967	0.764	0.966	0.64	0.918	1	0.925	0.85	0.859	0.882	0.832	0.94	0.924	0.877	0.951	1	0.965	0.947	0.927	0.954	0.967	0.885	0.875	0.875	0.957	0.966	0.817	-0.063	ES
25140	ENSG00000142765.13	SYTL1	chr1	261	100	0.000163063	0.0357726	0.605	0.754	0.838	1	0.885	0.678	0.929	1	1	1	0.324	0.839	0.765	0.365	0.665	1	0.936	1	1	0.728	1	0.605	0.789	1	0.648	1	0.077	ES
31211	ENSG00000100519.7	PSMC6	chr14	215	100	0.000163111	0.0357726	0.831	0.927	0.663	0.94	0.882	0.967	0.709	0.964	0.875	0.827	1	1	0.912	0.911	1	0.878	1	0.92	0.782	0.957	0.909	0.887	0.923	1	0.965	0.908	-0.076	ES
113850	ENSG00000083093.5	PALB2	chr16	188	100	0.000163996	0.0359087	0.727	0.515	0.347	0.761	0.151	1	1	0.347	1	0.515	1	0.347	1	0.727	0.68	1	1	0.347	0.347	1	1	0.347	1	1	0.68	0.347	-0.103	ES
103595	ENSG00000103363.10	TCEB2	chr16	275	100	0.000165289	0.0361336	0.83	0.847	0.847	0.775	0.673	0.872	0.798	0.802	0.913	0.688	0.802	0.97	0.918	0.903	0.895	0.869	0.961	0.843	0.865	0.783	0.904	0.745	0.952	0.872	0.884	0.794	-0.068	ES
138108	ENSG00000183527.7	PSMG1	chr21	163	100	0.000167292	0.0365128	1	0.682	1	0.823	1	1	1	0.682	1	0.38	0.682	0.682	0.589	0.551	0.771	0.889	0.738	0.896	0.8	0.648	0.734	0.551	0.71	0.902	0.908	0.754	0.119	ES
6842	ENSG00000213983.7	AP1G2	chr14	177	100	0.000168058	0.0366209	1	0.861	0.739	0.531	0.601	0.798	0.679	1	1	1	0.693	0.859	0.913	1	0.877	0.906	0.953	1	0.731	0.739	0.936	1	1	1	0.952	1	-0.089	ES
117367	ENSG00000048828.12	FAM120A	chr9	201	100	0.000169811	0.0368846	0.666	0.857	0.866	0.749	1	0.846	1	0.732	1	0.499	1	0.666	0.764	0.427	1	0.757	1	0.499	0.666	0.57	0.806	0.732	0.888	0.738	0.851	0.713	0.067	ES
8265	ENSG00000087088.15	BAX	chr19	247	100	0.000169606	0.0368846	0.977	1	0.972	0.935	1	1	1	0.969	0.996	0.944	0.858	0.994	0.99	0.929	0.983	0.99	0.958	0.932	0.992	0.934	0.946	1	0.968	1	0.96	0.932	0.019	ES
109389	ENSG00000109111.10	SUPT6H	chr17	225	100	0.000171296	0.0371476	0.75	0.948	0.897	0.906	0.8	0.864	0.862	0.972	0.92	0.834	0.956	0.924	1	0.897	1	0.905	0.991	0.92	0.951	0.952	0.864	0.844	0.89	0.957	0.938	0.863	-0.053	ES
137131	ENSG00000204628.7	GNB2L1	chr5	241	100	0.000173285	0.0375191	0.936	0.972	0.965	0.959	0.996	0.992	0.971	0.974	0.99	0.939	0.965	0.995	0.976	0.984	1	0.961	0.988	1	0.985	0.987	0.992	0.928	0.984	0.987	0.993	0.979	-0.012	ES
87671	ENSG00000105397.9	TYK2	chr19	313	100	0.000173633	0.0375346	0.95	0.868	0.964	0.863	1	0.89	0.918	0.939	0.929	0.817	0.793	0.985	1	0.948	1	1	0.969	0.922	1	0.974	0.957	0.91	1	0.781	1	0.936	-0.035	ES
29465	ENSG00000108219.10	TSPAN14	chr10	198	100	0.000174324	0.037624	0.921	0.948	0.917	1	1	0.967	0.959	1	0.962	0.969	0.716	0.947	0.912	1	0.962	0.97	0.939	0.908	0.945	0.963	0.91	0.855	0.835	0.891	1	1	0.042	ES
21441	ENSG00000165819.7	METTL3	chr14	276	100	0.000175361	0.0376682	0.884	0.779	0.857	0.793	0.938	1	1	0.902	0.947	1	1	1	1	0.946	0.946	1	1	1	0.796	0.893	1	1	0.743	1	1	0.942	-0.044	ES
43317	ENSG00000143554.9	SLC27A3	chr1	140	100	0.000174974	0.0376682	0.588	0.641	0.811	1	1	0.865	1	1	0.741	1	1	0.816	1	0.926	0.924	0.769	1	0.821	0.951	0.811	0.588	0.364	0.851	1	0.896	1	0.007	ES
56338	ENSG00000123562.12	MORF4L2	chrX	149	100	0.000175267	0.0376682	0.332	0.131	0.053	0.134	0.343	0.156	0.128	0.09	0.251	0.229	0.499	0.306	0.42	0.296	0.463	0.079	0.203	0.359	0.201	0.195	0.519	0.192	0.228	0.34	0.365	0.117	-0.114	ES
130696	ENSG00000172775.12	FAM192A	chr16	262	100	0.00017748	0.0380632	0.792	0.433	1	0.604	1	1	1	1	0.572	1	0.753	0.814	0.656	1	0.348	0	0.534	1	0.604	0.821	0.604	1	1	0.504	0.16	0.433	0.201	ES
63372	ENSG00000100485.7	SOS2	chr14	273	100	0.000178011	0.0381168	0.569	0.81	0.617	0.878	0.767	0.905	1	0.846	1	0.719	1	1	0.719	0.854	1	0.687	0.885	1	0.786	0.862	1	0.842	1	0.931	1	0.774	-0.085	ES
9625	ENSG00000197256.6	KANK2	chr19	188	100	0.000178399	0.0381396	0.943	0.936	1	0.902	1	1	1	0.651	1	0.615	0.788	0.909	0.729	1	1	0.965	0.892	0.964	0.959	0.965	0.894	0.91	0.87	1	0.89	0.602	0.009	ES
122813	ENSG00000152242.6	C18orf25	chr18	224	100	0.000179267	0.0382651	0.946	0.893	0.892	0.943	1	1	1	0.873	1	0.728	0.831	1	0.809	0.923	1	1	1	1	1	0.949	1	0.954	1	0.942	1	0.952	-0.033	ES
147961	ENSG00000180104.11	EXOC3	chr5	226	100	0.000179677	0.0382924	0.861	0.83	1	0.756	0.842	0.737	0.689	0.608	1	0.702	0.852	0.894	0.819	0.307	1	0.525	0.639	1	0.756	0.876	1	0.747	0.852	0.907	1	1	-0.021	ES
133854	ENSG00000071462.7	WBSCR22	chr7	159	100	0.000181066	0.0385105	0.677	0.743	0.324	0.986	1	0.682	0.768	0.239	0.931	0.788	0.883	0.96	0.803	0.923	0.958	0.964	0.92	1	1	1	0.886	0.602	0.891	0.977	1	0.777	-0.195	ES
27680	ENSG00000110046.8	ATG2A	chr11	309	100	0.000181533	0.0385105	0.748	0.81	1	1	1	0.829	0.938	0.773	1	0.739	0.838	0.842	0.819	1	1	1	1	0.953	1	1	0.795	1	0.8	1	1	0.788	-0.043	ES
30901	ENSG00000214021.11	TTLL3	chr3	466	100	0.000181552	0.0385105	1	0.659	0.919	0.726	1	0.866	1	0.436	0.832	0.811	0.392	0.874	1	0.879	0.944	1	0.919	0.938	0.763	0.875	0.938	1	0.93	1	0.855	0.898	-0.063	ES
74919	ENSG00000186283.9	TOR3A	chr1	279	100	0.000182221	0.0385923	0.849	1	0.967	1	0.956	0.925	0.947	0.932	1	0.895	0.884	0.968	0.897	0.905	0.878	0.947	0.971	0.909	0.977	0.872	0.802	0.896	0.963	0.942	0.889	0.809	0.04	ES
71255	ENSG00000213614.5	HEXA	chr15	173	100	0.000183779	0.0388616	0.783	0.743	0.944	0.92	0.671	0.962	0.761	0.839	0.904	0.752	1	0.878	0.972	0.899	0.939	0.91	0.97	0.862	0.953	0.972	0.958	0.755	0.765	0.964	0.958	0.828	-0.084	ES
133855	ENSG00000071462.7	WBSCR22	chr7	257	100	0.000184372	0.0389263	0.688	0.599	0.438	0.678	0.28	0.645	1	0.649	1	0.555	0.661	0.609	0.645	0.438	1	0.493	0.661	1	0.731	1	1	0.811	0.854	1	1	0.862	-0.145	ES
150485	ENSG00000215769.4	hsa-mir-6080	chr17	325	100	0.000185593	0.0391233	0.94	0.812	1	0.789	0.711	1	1	0.618	1	0.885	1	0.794	1	1	1	1	0.911	1	0.946	1	0.84	1	0.855	1	1	1	-0.084	ES
49845	ENSG00000068976.9	PYGM	chr11	235	100	0.000185885	0.0391241	0.175	0.707	0.63	0.885	0.749	1	1	1	1	0.63	1	1	0.719	1	0.824	0.719	1	1	0.63	1	0.83	0.68	1	1	1	0.727	-0.105	ES
94913	ENSG00000141141.10	DDX52	chr17	176	100	0.000186786	0.0392529	0.866	1	0.924	0.829	1	0.78	0.923	0.776	1	1	0.929	1	0.943	0.958	1	0.904	1	0.888	0.85	0.901	1	0.853	0.897	0.934	0.919	0.833	-0.016	ES
126587	ENSG00000129691.11	ASH2L	chr8	176	100	0.000189181	0.0396947	0.862	0.862	0.74	0.787	1	1	1	0.63	1	0.431	0.758	0.915	0.85	0.362	1	0.602	1	0.85	1	0.74	0.61	0.758	0.773	1	1	0.694	0.024	ES
140428	ENSG00000075151.15	EIF4G3	chr1	182	100	0.000189994	0.0398037	0.839	0.794	0.622	0.553	0.733	0.852	0.647	0.633	0.725	0.733	0.868	0.9	0.915	0.917	0.962	0.539	1	0.76	0.846	0.927	0.908	0.478	0.841	1	0.892	0.786	-0.133	ES
58334	ENSG00000130731.11	C16orf13	chr16	263	100	0.000191843	0.0401291	1	1	0.903	0.774	0.869	0.695	0.783	1	0.917	0.774	0.753	0.78	0.828	1	0.878	0.714	1	1	0.847	0.717	0.727	1	0.866	1	0.757	1	0.005	ES
84038	ENSG00000122359.13	ANXA11	chr10	221	100	0.000193043	0.0403181	0.118	0.093	0.109	0.085	0.131	0.033	0.105	0.153	0.01	0.145	0.028	0.048	0.07	0.024	0.011	0.098	0.036	0.061	0.008	0.085	0.074	0.151	0.038	0.029	0.033	0.126	0.041	ES
129889	ENSG00000172239.9	PAIP1	chr5	213	100	0.000194595	0.0405799	0.88	0.938	0.823	0.968	0.911	0.943	0.971	0.942	1	0.915	1	1	0.924	0.905	1	0.922	1	0.964	0.972	0.936	0.965	0.905	0.963	1	1	0.918	-0.032	ES
65925	ENSG00000114062.13	UBE3A	chr15	306	100	0.000195009	0.0406037	0.906	0.951	1	0.948	1	0.895	0.945	0.965	0.922	0.953	0.878	0.912	0.981	1	1	1	1	0.858	0.821	1	1	0.983	0.963	1	0.976	0.975	-0.011	ES
71903	ENSG00000163719.14	MTMR14	chr3	176	100	0.000196994	0.0409543	0.906	0.806	0.645	1	1	0.763	0.934	0.926	1	0.778	0.906	0.96	0.923	1	1	1	1	0.927	0.961	0.879	0.942	0.883	0.962	0.92	1	0.794	-0.065	ES
16532	ENSG00000116752.5	BCAS2	chr1	171	100	0.000197501	0.0409968	0.897	0.92	0.87	0.903	0.927	0.953	0.838	0.851	0.952	0.966	0.989	0.974	0.898	0.894	0.917	0.925	0.835	0.953	0.927	0.879	0.977	0.944	0.961	0.977	0.978	0.927	-0.027	ES
120325	ENSG00000140988.11	RPS2	chr16	190	100	0.000200652	0.041524	0.968	0.966	0.988	0.957	0.986	0.957	0.986	0.992	0.994	0.983	0.941	0.994	0.986	0.978	1	0.99	0.992	0.985	0.994	0.997	0.984	0.947	0.999	0.997	0.974	0.979	-0.006	ES
21171	ENSG00000127804.8	METTL16	chr17	216	100	0.000200373	0.041524	1	1	1	0.876	0.718	0.898	0.519	0.797	1	0.709	1	1	0.854	1	1	0.764	0.581	0.866	0.907	1	0.92	0.942	1	1	1	0.847	-0.066	ES
144272	ENSG00000131236.12	CAP1	chr1	165	100	0.000201844	0.0417071	0.377	0.108	0	0.377	0	0	0.168	0.168	0	0	0	0.288	0.148	0.602	0	0.148	0.092	0.377	0.233	0.377	0.233	0.092	0.476	0.233	0.07	0	-0.091	ES
106787	ENSG00000157450.11	RNF111	chr15	253	100	0.00020552	0.0423829	0.664	0.645	0.372	0.813	1	0.798	0.442	0.372	1	0.442	1	0.58	0.542	1	0.735	1	0.471	1	1	0.798	1	0.442	0.283	0.927	1	0.631	-0.121	ES
134842	ENSG00000163931.11	TKT	chr3	124	100	0.000205739	0.0423829	0.025	0.036	0.016	0.041	0.081	0.034	0.046	0.07	0.039	0.04	0.03	0.024	0.015	0.025	0.012	0.016	0.011	0.018	0.017	0.05	0.015	0.101	0.007	0	0.01	0.023	0.019	ES
78032	ENSG00000105486.9	LIG1	chr19	172	100	0.000208407	0.0428674	0.921	0.972	0.974	0.853	1	1	0.872	1	1	0.803	0.875	1	0.904	0.94	1	0.88	0.929	0.67	0.943	0.88	0.883	0.879	0.907	1	1	0.914	0.027	ES
42343	ENSG00000125458.2	NT5C	chr17	217	100	0.000209221	0.0429697	0.58	0.48	0.365	1	0.806	1	0.535	1	0.675	0.187	0.315	1	0.648	0.648	0.835	0.58	0.58	0.409	1	0.881	1	1	0.48	1	1	1	-0.111	ES
7185	ENSG00000053900.6	ANAPC4	chr4	224	100	0.000209607	0.042984	0.87	0.85	0.899	1	0.903	1	0.904	0.919	0.944	0.87	0.835	0.976	1	1	0.99	0.831	1	0.951	0.821	1	1	1	1	1	1	0.918	-0.042	ES
2373	ENSG00000111711.5	GOLT1B	chr12	266	100	0.000210229	0.0430466	0.871	1	1	0.857	0.53	0.588	0.857	0.83	1	0.628	1	1	0.9	1	1	0.725	0.819	1	1	0.79	1	0.772	1	0.508	0.75	0.921	-0.07	ES
22607	ENSG00000111371.11	SLC38A1	chr12	201	100	0.000212651	0.0434114	0.949	0.973	0.893	0.971	0.827	0.962	0.974	0.974	1	0.941	0.979	0.987	0.97	1	1	0.953	1	0.887	1	0.926	0.985	0.989	0.991	0.991	1	0.982	-0.031	ES
90064	ENSG00000255717.2	SNHG1	chr11	151	100	0.000212586	0.0434114	0.947	0.884	0.977	0.835	0.976	0.729	0.945	0.889	0.952	0.994	0.985	0.99	0.98	0.987	0.977	0.813	0.948	0.949	0.989	1	1	0.975	0.977	0.9	0.98	0.842	-0.043	ES
79303	ENSG00000083312.13	TNPO1	chr5	196	100	0.000214616	0.0437469	0.841	0.969	0.933	0.809	1	0.915	0.841	0.839	1	0.746	1	1	0.968	0.869	1	0.88	0.942	0.927	0.773	1	0.887	0.94	0.95	0.886	0.951	0.885	-0.039	ES
65584	ENSG00000181929.7	PRKAG1	chr12	138	100	0.000217235	0.0441482	1	0.521	0.521	0.592	0.521	1	0.42	0.42	0.743	0.592	0.717	0.521	0.521	0.685	0.825	1	1	1	0.743	0.879	0.717	1	1	1	1	0.42	-0.181	ES
74148	ENSG00000108883.8	EFTUD2	chr17	164	100	0.000217003	0.0441482	0.549	1	0.549	0.875	0.549	1	0.785	0.83	0.81	0.846	0.859	1	1	0.81	1	0.87	1	0.604	0.478	0.647	0.824	1	0.733	0.928	1	0.901	-0.074	ES
72966	ENSG00000197008.5	ZNF138	chr7	227	100	0.000219418	0.044525	0.398	0.468	1	0.435	0.688	1	1	0.398	1	0.569	0.86	0.688	1	0.607	0.398	1	0.524	0.398	1	1	1	1	0.755	0.468	0.618	0.524	-0.044	ES
35422	ENSG00000124126.9	PREX1	chr20	229	100	0.000220296	0.0446366	0.897	1	0.921	0.942	0.924	0.987	0.911	1	0.939	0.954	0.929	0.996	0.983	1	0.983	0.949	0.993	0.968	0.937	0.912	0.963	0.932	0.971	1	1	0.967	-0.02	ES
27231	ENSG00000110768.7	GTF2H1	chr11	307	100	0.000220729	0.0446577	0.566	0.662	0.246	0.723	1	1	0.494	0.328	1	0.394	0.303	0.662	1	0	1	0.594	0	1	1	1	0.566	1	0.723	0.098	0.178	0.328	0.051	ES
102981	ENSG00000114541.10	FRMD4B	chr3	187	100	0.000223877	0.0451995	0.828	1	0.889	0.905	0.842	0.954	0.777	0.914	1	1	1	0.977	0.974	1	0.8	1	0.955	1	0.935	0.937	1	1	0.976	1	1	0.87	-0.053	ES
131710	ENSG00000135596.13	MICAL1	chr6	189	100	0.000224406	0.0451995	0.891	0.877	0.859	0.894	0.898	1	0.841	1	0.967	0.744	0.704	0.982	0.969	0.901	0.974	0.973	0.986	0.926	0.985	0.905	0.933	0.881	0.953	1	0.966	1	-0.043	ES
95836	ENSG00000146918.15	NCAPG2	chr7	241	100	0.000224303	0.0451995	0.798	0.856	1	0.82	1	0.713	1	0.768	1	0.555	0.555	0.643	0.733	0.915	0.73	1	0.891	0.555	1	1	0.685	1	0.81	1	0.905	0.796	0.025	ES
120062	ENSG00000131591.13	C1orf159	chr1	197	100	0.000225179	0.0452303	0.388	1	0.559	0.604	0.82	0	0.504	0.753	0.604	1	0.337	1	0.78	1	1	1	0.64	1	1	0.802	0.289	0.604	1	0.337	0.458	1	-0.142	ES
134618	ENSG00000133030.15	MPRIP	chr17	214	100	0.000225225	0.0452303	0.853	0.972	0.956	0.923	0.902	0.968	0.856	0.773	0.973	0.86	1	0.957	0.957	1	0.949	0.967	0.925	1	1	0.96	0.971	0.912	0.97	1	0.978	0.778	-0.054	ES
22653	ENSG00000065150.14	IPO5	chr13	197	100	0.000226074	0.0453336	0.86	0.975	0.835	0.966	0.656	1	0.955	0.937	1	0.746	1	1	0.905	0.918	1	0.98	0.956	1	1	0.925	0.982	0.947	0.908	0.978	1	0.969	-0.074	ES
74095	ENSG00000163479.9	SSR2	chr1	282	100	0.000229137	0.04588	0.024	0.033	0.083	0.011	0.103	0.011	0.059	0.016	0.026	0.021	0.032	0.018	0.006	0.018	0	0.027	0.002	0.049	0.027	0.053	0.017	0.026	0.017	0.005	0.008	0.026	0.018	ES
61681	ENSG00000106263.13	EIF3B	chr7	173	100	0.000229475	0.0458801	0.864	0.93	0.805	0.925	0.9	0.864	0.891	0.785	0.986	0.901	0.949	0.887	0.878	0.985	1	0.875	0.971	0.986	0.883	0.986	0.957	0.828	0.887	0.952	0.981	0.792	-0.04	ES
35655	ENSG00000033030.9	ZCCHC8	chr12	385	100	0.000230707	0.0460585	0.722	0.851	0.405	0.651	0.645	0.839	1	0.82	1	0.438	1	1	1	0.645	1	0.438	1	0.645	0.342	1	1	0.784	0.722	0.778	1	0.851	-0.088	ES
118992	ENSG00000136261.10	BZW2	chr7	217	100	0.000231352	0.0461196	0.715	0.665	0.62	0.588	0.48	0.692	0.734	0.617	1	0.659	0.958	0.72	0.745	0.881	0.866	0.839	0.877	0.914	0.691	0.509	0.917	0.845	0.855	0.832	0.944	0.885	-0.153	ES
126443	ENSG00000145912.4	NHP2	chr5	206	100	0.000232752	0.0462627	0.842	0.862	0.833	0.832	0.879	0.94	0.85	0.961	0.866	0.845	0.944	0.894	0.863	0.905	0.945	0.927	0.911	0.923	0.961	0.849	0.944	0.85	0.904	0.918	0.933	0.868	-0.038	ES
151127	ENSG00000117450.9	PRDX1	chr1	231	100	0.000232506	0.0462627	0.915	0.966	0.86	0.943	0.893	0.986	0.89	0.966	0.99	0.885	0.926	0.972	0.929	0.924	0.991	0.975	0.988	0.95	0.961	0.93	0.971	0.865	0.905	0.988	0.996	0.962	-0.023	ES
126684	ENSG00000198668.6	CALM1	chr14	197	100	0.000235184	0.0466778	0.015	0.007	0.012	0.015	0.07	0.02	0.023	0.009	0.014	0.012	0.021	0.015	0.047	0.096	0.129	0.02	0.023	0.054	0.027	0.033	0.021	0.004	0.014	0.021	0.015	0.006	-0.014	ES
54550	ENSG00000100280.12	AP1B1	chr22	221	100	0.000237161	0.0470015	0.951	0.956	1	0.949	0.784	0.989	0.952	0.986	0.978	1	0.953	0.977	0.941	0.924	1	0.982	0.979	0.786	0.899	0.745	0.933	0.874	0.981	0.935	0.973	0.803	0.037	ES
126281	ENSG00000155256.13	ZFYVE27	chr10	287	100	0.000240378	0.0474862	0.635	0.922	0.748	0.959	0.582	1	1	0.819	1	1	0.758	0.826	0.558	1	1	0.709	0.807	1	0.623	0.928	0.758	0.875	0.582	0.924	0.8	1	0.045	ES
140291	ENSG00000124535.11	WRNIP1	chr6	292	100	0.000240656	0.0474862	0.875	1	0.932	0.922	1	1	0.935	1	1	0.765	0.698	1	0.846	0.827	1	0.751	1	0.782	0.932	0.809	0.923	0.847	0.853	0.96	0.946	0.958	0.06	ES
45838	ENSG00000239282.3	GATSL3	chr22	214	100	0.00024063	0.0474862	0.575	0.865	0.584	1	1	0.384	0.837	0.7	1	0.908	0	1	0.909	1	1	0.651	0.918	1	1	1	1	0.831	0.651	0.7	0.7	1	-0.05	ES
137756	ENSG00000114867.15	EIF4G1	chr3	182	100	0.00024114	0.0475127	0.866	0.967	0.883	0.895	1	0.934	0.908	0.892	0.982	0.946	0.988	0.94	0.935	0.991	1	0.96	0.991	0.982	0.966	0.965	0.892	0.924	0.943	0.978	0.976	0.943	-0.034	ES
135258	ENSG00000111596.7	CNOT2	chr12	167	100	0.000242041	0.0476211	0.965	0.877	0.98	0.911	1	0.826	0.975	0.868	1	0.966	0.932	0.984	0.978	1	1	1	0.928	1	1	0.936	0.978	0.929	0.971	0.977	0.893	0.771	-0.018	ES
10910	ENSG00000105851.6	PIK3CG	chr7	2107	100	0.000244311	0.047998	0.955	0.939	0.956	0.905	1	0.983	0.942	1	1	0.924	0.878	0.923	0.902	1	0.888	0.931	1	0.855	0.949	0.821	0.92	0.924	0.981	0.933	0.971	0.964	0.033	ES
120989	ENSG00000122203.10	KIAA1191	chr5	208	100	0.000245085	0.0480805	0.847	0.967	0.875	0.853	0.896	0.946	1	0.859	1	0.907	0.948	0.969	0.953	0.885	1	0.898	1	0.906	0.856	1	0.878	0.985	0.949	0.982	0.906	1	-0.03	ES
100050	ENSG00000076003.4	MCM6	chr2	256	100	0.000247015	0.0483894	0.835	0.913	0.808	0.938	0.566	1	0.75	0.835	0.954	1	1	1	0.9	1	1	1	0.981	0.646	0.385	0.952	0.877	0.701	0.963	1	0.982	0.974	-0.038	ES
115324	ENSG00000075568.12	TMEM131	chr2	176	100	0.000252721	0.0493646	0.499	1	0.577	0.895	0.82	0.956	1	0.783	0.694	1	0.872	0.888	0.932	1	1	0.719	1	1	1	0.934	0.937	0.694	0.881	0.946	1	1	-0.103	ES
97108	ENSG00000135317.8	SNX14	chr6	188	100	0.00025269	0.0493646	1	0.347	0.788	1	0.727	0.347	0.347	0.854	0.615	1	0.615	0.81	0.68	1	0.515	0.705	0.571	0.262	0.515	1	0.745	0.68	0.68	0.285	0.39	0.697	0.068	ES
4386	ENSG00000198755.6	RPL10A	chr6	358	100	0	0	0.068	0.113	0.072	0.091	0.069	0.042	0.08	0.061	0.052	0.071	0.035	0.044	0.078	0.03	0.027	0.058	0.07	0.033	0.035	0.045	0.067	0.126	0.048	0.036	0.047	0.036	0.021	A5SS
602	ENSG00000089327.10	FXYD5	chr19	216	100	0	0	0.173	0.105	0.166	0.099	0.092	0.071	0.091	0.235	0.062	0.087	0.052	0.079	0.113	0.037	0.017	0.044	0.031	0.065	0.028	0.087	0.067	0.11	0.1	0.048	0.025	0.11	0.055	A5SS
2579	ENSG00000197958.8	RPL12	chr9	331	100	6.92246e-12	1.06883e-08	0.015	0.046	0.017	0.04	0.011	0.027	0.023	0.028	0.007	0.02	0.009	0.014	0.037	0.006	0.011	0.018	0.023	0.008	0.009	0.01	0.018	0.035	0.024	0.015	0.014	0.013	0.007	A5SS
677	ENSG00000085662.9	AKR1B1	chr7	619	100	9.93581e-11	1.15057e-07	0.162	0.23	0.182	0.334	0.217	0.247	0.176	0.247	0.069	0.215	0.027	0.081	0.094	0.149	0.044	0.031	0.128	0.189	0.056	0.385	0.025	0.298	0.105	0.116	0.026	0.313	0.079	A5SS
4202	ENSG00000110958.11	PTGES3	chr12	672	100	7.85377e-09	7.27573e-06	0.017	0.027	0.029	0.048	0.078	0.034	0.025	0.055	0.026	0.014	0.003	0.037	0.041	0.013	0.014	0.022	0.009	0.034	0.015	0.035	0.011	0.035	0.007	0.016	0.007	0.032	0.015	A5SS
5161	ENSG00000140988.11	RPS2	chr16	723	100	4.05718e-08	3.13214e-05	0.934	0.949	0.859	0.95	0.86	0.963	0.937	0.966	0.88	0.923	0.684	0.957	1	0.956	0.046	0.888	0.019	0.763	0.944	1	0.783	0.976	0.007	0.018	0.944	0.895	0.242	A5SS
3060	ENSG00000169689.10	STRA13	chr17	231	100	3.19942e-07	0.00021171	0.051	0	0.035	0	0	0	0.148	0.035	0.025	0.067	0	0.038	0	0.098	0.262	0.091	0.067	0.085	0.073	0.143	0	0	0.138	0.098	0.071	0.113	-0.044	A5SS
3061	ENSG00000169689.10	STRA13	chr17	115	100	8.12397e-07	0.000466994	1	0.859	0.887	1	1	1	1	0.905	0.848	1	1	0.723	0.897	0.802	0.635	0.859	0.835	0.813	0.913	0.699	0.929	1	0.903	1	0.924	0.87	0.087	A5SS
4085	ENSG00000149273.10	RPS3	chr11	813	100	9.07373e-07	0.000466994	0.854	0.854	0.872	0.793	0.85	0.839	0.756	0.81	0.895	0.827	0.883	0.929	0.79	0.885	0.943	0.888	0.922	0.849	0.911	0.864	0.891	0.687	0.898	0.913	0.928	0.871	-0.043	A5SS
2739	ENSG00000211460.7	TSN	chr2	201	100	1.40151e-06	0.000649181	0.089	0.065	0.045	0.047	0.048	0.031	0.093	0.133	0.047	0.085	0.009	0.063	0	0.031	0.02	0.006	0.009	0.028	0.022	0.083	0.028	0.047	0.009	0.046	0.009	0.068	0.038	A5SS
3062	ENSG00000110717.6	NDUFS8	chr11	287	100	2.38346e-06	0.000920014	0.1	0.21	0.148	0.228	0.189	0.164	0.122	0.148	0.116	0.306	0.085	0.069	0.116	0.031	0.116	0.009	0.086	0.069	0.037	0.111	0.106	0.241	0.138	0.118	0.041	0.166	0.077	A5SS
4907	ENSG00000100219.12	XBP1	chr22	115	100	2.35577e-06	0.000920014	0.016	0.025	0.015	0.026	0.02	0.017	0.026	0.007	0.023	0.008	0.035	0.035	0.016	0.046	0.041	0.062	0.026	0.042	0.047	0.023	0.057	0.006	0.03	0.01	0.027	0	-0.013	A5SS
2519	ENSG00000070756.9	PABPC1	chr8	117	100	2.58434e-06	0.000920821	0.026	0.021	0.022	0.059	0.028	0.024	0.016	0.056	0.03	0.014	0.008	0.061	0.024	0.008	0.01	0.014	0.011	0.021	0.014	0.027	0.023	0.038	0.011	0.014	0.013	0.039	0.009	A5SS
6117	ENSG00000165233.13	C9orf89	chr9	1668	100	3.13867e-06	0.00103845	0.847	0.937	0.81	0.888	0.968	1	0.913	0.941	1	1	1	1	1	0.965	1	0.666	0.957	0.986	1	0.967	0.948	0.84	0.958	1	1	0.861	-0.016	A5SS
5400	ENSG00000143390.13	RFX5	chr1	160	100	3.95536e-06	0.00122142	0.2	0	0.652	0	0.238	0	0	0	0.172	0	0.385	0.278	0.2	0	0.065	0	0.263	0	0.172	0.238	0.161	0.652	0.238	0	0.082	0.652	-0.085	A5SS
4523	ENSG00000165195.9	PIGA	chrX	474	100	6.90067e-06	0.00199774	1	0.628	0.884	0.709	0.655	0.8	0.792	1	0.733	0.829	1	0.926	0.884	1	1	0.559	0.699	1	1	0.94	1	0.908	1	1	0.754	0.839	-0.104	A5SS
3291	ENSG00000100242.11	SUN2	chr22	218	100	1.12762e-05	0.00290174	0.478	0.488	0.287	0.268	0.285	0.134	0.232	0.38	0.039	0.163	0.063	0.092	0.209	0.178	0.086	0.034	0.13	0.134	0.026	0.126	0.185	0.368	0.129	0.145	0.056	0.55	0.118	A5SS
5377	ENSG00000148660.16	CAMK2G	chr10	142	100	1.06898e-05	0.00290174	0.659	0.93	0.876	0.76	1	1	0.886	0.838	0.711	0.864	1	0.886	1	1	0.849	0.902	0.923	0.87	1	0.923	1	0.914	0.831	1	1	1	-0.091	A5SS
4376	ENSG00000143436.6	MRPL9	chr1	140	100	1.24076e-05	0.00302485	0.192	0.067	0.185	0.034	0.231	0	0.29	0.056	0.063	0.106	0.048	0.047	0.054	0.076	0	0.04	0.028	0.056	0.065	0.134	0.061	0.095	0.05	0	0	0	0.075	A5SS
2612	ENSG00000101194.13	SLC17A9	chr20	120	100	2.26158e-05	0.00502941	0.714	1	0.66	1	0.357	0.704	0.789	1	0.833	0.806	0.833	0.967	0.604	1	0.926	1	0.926	1	0.909	0.854	0.902	0.581	1	0.806	1	0.625	-0.085	A5SS
3480	ENSG00000168002.7	POLR2G	chr11	380	100	2.28017e-05	0.00502941	0.139	0.114	0.19	0.118	0.138	0.079	0.124	0.107	0.015	0.185	0.042	0.06	0.122	0.056	0.029	0.023	0.041	0.097	0.017	0.238	0.037	0.208	0.074	0.089	0.017	0.085	0.044	A5SS
5086	ENSG00000136811.12	ODF2	chr9	157	100	3.06477e-05	0.00645274	0.718	1	0.68	1	0.656	0.851	0.298	0.598	0.589	1	1	0.905	0.674	1	0.875	0.817	0.56	0.718	0.718	0.7	1	1	0.911	1	0.851	1	-0.119	A5SS
1156	ENSG00000104907.8	TRMT1	chr19	113	100	3.436e-05	0.00691981	0.842	0.639	0.57	0.726	0.469	0.469	1	0.639	0.689	0.371	1	0.689	1	0.78	0.78	0	0.469	1	1	0.639	1	1	0.83	0.469	0.469	0.78	-0.103	A5SS
1050	ENSG00000049449.4	RCN1	chr11	144	100	3.58832e-05	0.00692545	0.874	0.829	0.465	0.41	0.874	0.581	1	1	0.367	1	0.41	1	0.735	1	1	1	0.41	0.764	0.41	1	1	1	1	1	1	0.806	-0.106	A5SS
6085	ENSG00000135506.11	OS9	chr12	145	100	4.08608e-05	0.00757069	0.983	0.969	0.892	0.967	0.984	0.945	0.819	0.945	0.878	1	0.949	0.892	1	0.821	0.796	0.827	0.891	0.938	0.868	0.907	0.934	0.957	0.879	0.953	0.836	0.844	0.045	A5SS
6519	ENSG00000001497.12	LAS1L	chrX	2958	100	4.76157e-05	0.00848292	0.129	0.1	0.074	0.047	0.176	0.028	0.117	0.055	0.055	0.038	0.013	0.073	0.046	0.044	0.05	0.025	0.029	0.062	0.061	0.118	0.033	0.152	0.032	0.044	0.017	0.033	0.03	A5SS
1575	ENSG00000140464.15	PML	chr15	108	100	5.21261e-05	0.00851607	0	0.249	0.055	0	0	0	0.104	0	0.134	0.044	0.27	0.134	0.064	0.062	0.134	0.113	0.057	0.217	0.128	0.104	0.134	0.156	0.171	0.125	0.089	0.156	-0.074	A5SS
2243	ENSG00000108671.5	PSMD11	chr17	236	100	5.28687e-05	0.00851607	0.039	0.028	0.052	0.033	0.066	0.024	0.013	0.06	0.061	0.046	0	0.021	0.013	0.01	0.021	0	0.037	0	0.043	0.076	0	0.039	0	0.033	0.023	0.02	0.021	A5SS
4853	ENSG00000101182.10	PSMA7	chr20	185	100	5.33174e-05	0.00851607	0.21	0.167	0.243	0.121	0.275	0.105	0.116	0.232	0.07	0.211	0.067	0.155	0.203	0.132	0.026	0.06	0.06	0.107	0.132	0.312	0.084	0.2	0.109	0.087	0.046	0.203	0.051	A5SS
1851	ENSG00000108654.7	DDX5	chr17	1561	100	6.30599e-05	0.00973645	0.992	0.997	0.996	0.985	0.964	0.994	0.965	0.998	0.999	0.985	0.954	0.996	0.997	0.937	0.993	0.86	0.988	0.996	0.95	0.996	0.979	0.993	0.988	0.985	0.982	0.997	0.013	A5SS
1171	ENSG00000038274.12	MAT2B	chr5	1573	100	7.26004e-05	0.0108479	0.757	0.609	1	0.721	0.56	0.663	0.355	0.737	1	0.465	1	1	1	1	0.753	0.308	1	1	1	0.693	0.583	0.781	1	1	0.732	0.69	-0.16	A5SS
3579	ENSG00000134644.11	PUM1	chr1	157	100	8.40653e-05	0.0121685	0.016	0.041	0.066	0.079	0.031	0.029	0	0.034	0	0.032	0.044	0	0	0	0	0.013	0.022	0	0	0.013	0	0.029	0	0	0.06	0.059	0.018	A5SS
3682	ENSG00000119801.8	YPEL5	chr2	336	100	8.79089e-05	0.0123392	0.95	0.977	0.976	0.976	1	0.974	1	0.989	1	0.943	0.892	0.977	0.953	0.843	1	1	0.799	0.906	1	0.942	0.888	0.917	0.972	0.926	0.94	0.981	0.045	A5SS
6010	ENSG00000205356.5	TECPR1	chr7	125	100	9.39107e-05	0.0127939	1	1	0.444	1	1	0.583	1	0.615	1	0.615	1	0.505	0.783	0	0.615	1	1	0.444	0.667	1	1	0.516	0.545	0.828	0.5	0.444	0.148	A5SS
3635	ENSG00000133858.11	ZFC3H1	chr12	828	100	0.000140354	0.0185749	0.778	0.571	0.685	0.764	0.735	0.659	1	0.7	1	0.659	0.195	1	1	0.644	1	1	0.507	1	1	1	0.707	0.775	0.266	0.772	1	0.823	-0.038	A5SS
2286	ENSG00000102317.13	RBM3	chrX	516	100	0.000148287	0.0186884	0.034	0.074	0.036	0.023	0.088	0.047	0.034	0.029	0.03	0.027	0.007	0.047	0.049	0.019	0.053	0.014	0.036	0.04	0.019	0.06	0.024	0.058	0.019	0.027	0.026	0.035	0.009	A5SS
3177	ENSG00000143420.13	ENSA	chr1	255	100	0.000149281	0.0186884	0.93	0.876	0.87	1	0.611	1	0.702	1	0.836	0.892	0.721	0.742	1	0.797	1	1	1	1	0.638	1	0.715	1	0.855	0.611	0.805	1	0.004	A5SS
1993	ENSG00000114054.9	PCCB	chr3	445	100	0.000160702	0.0190865	0.486	1	0.344	0.699	1	0.669	1	0.81	1	0.503	0.863	0.849	1	0.669	1	0.56	1	1	1	1	1	0.553	1	0.643	1	0.611	-0.108	A5SS
49	ENSG00000105819.9	PMPCB	chr7	495	100	0.000157624	0.0190865	0.133	0.332	0.321	0.121	0.397	0.142	0.349	0.267	0.325	0.176	0.045	0.154	0.251	0.077	0.048	0.208	0.056	0.241	0.26	0.328	0.103	0.404	0.165	0.029	0.059	0.16	0.095	A5SS
3514	ENSG00000101361.10	NOP56	chr20	280	100	0.000175559	0.0203297	0.718	0.526	0.749	0.354	0.825	0.496	0.514	0.663	0.494	0.495	0.217	0.437	0.446	0.313	0.216	0.441	0.326	0.356	0.229	0.551	0.623	0.64	0.38	0.347	0.338	0.711	0.173	A5SS
1968	ENSG00000166451.9	CENPN	chr16	310	100	0.0002502	0.0282152	0.052	0.042	0.05	0.017	0	0.061	0.075	0.032	0.027	0.041	0.012	0.041	0	0.013	0	0.029	0	0.008	0.017	0.057	0.024	0.051	0.041	0.039	0.007	0.011	0.018	A5SS
954	ENSG00000177646.13	ACAD9	chr3	276	100	0.000255837	0.0282152	0.592	1	0.547	1	0.685	1	1	0.743	0.42	1	1	0.537	0.42	0.266	0.491	0.266	0.784	0.592	0.42	0.685	0.337	0.765	0.475	0.475	0.333	0.611	0.27	A5SS
245	ENSG00000185187.8	SIGIRR	chr11	108	100	0.000264241	0.0284643	0	0.481	0	0	0	0.481	0	0	0.27	0	0	0.117	0	0.117	0.27	1	0	0.236	0.481	0.236	0	0.134	0.27	0.357	0.481	0	-0.108	A5SS
4316	ENSG00000234741.3	GAS5	chr1	291	100	0.00029286	0.0308302	0.791	0.712	0.625	0.777	0.83	0.808	0.675	0.833	0.827	0.659	0.787	0.84	0.69	0.801	0.834	0.845	0.724	0.877	0.864	0.905	0.845	0.784	0.747	0.839	0.887	0.804	-0.063	A5SS
3713	ENSG00000203875.6	SNHG5	chr6	259	100	0.000314725	0.0323956	0.807	0.733	0.606	0.758	0.835	0.763	0.69	0.748	0.747	0.754	0.831	0.815	0.795	0.802	0.845	0.661	0.699	0.826	0.855	0.827	0.817	0.686	0.776	0.89	0.898	0.756	-0.055	A5SS
3150	ENSG00000133895.10	MEN1	chr11	205	100	0.000327831	0.0330112	0.907	0.946	1	1	1	0.915	1	1	0.857	0.88	1	0.882	1	0.661	0.956	0.785	0.814	0.613	0.814	0.903	0.872	1	0.861	0.892	0.906	0.796	0.091	A5SS
3925	ENSG00000169241.13	SLC50A1	chr1	120	100	0.000355332	0.034917	0	0	0.455	0.172	0	0.172	0	0.122	0	0.625	0.217	0.132	0	0.385	0.143	0.385	0.455	0.192	0.135	0.455	0.065	0.357	0.455	0.294	0	0.455	-0.103	A5SS
859	ENSG00000164062.8	APEH	chr3	396	100	0.000361834	0.034917	0.767	0.669	1	1	1	0.752	1	1	0.759	0.431	0.602	0.883	0.847	1	0.839	1	0.78	0.532	0.835	0.706	0.669	1	0.503	0.735	0.898	1	0.036	A5SS
2591	ENSG00000174652.13	ZNF266	chr19	389	100	0.000461852	0.0436591	0.956	0.883	1	1	0.844	1	1	1	1	0.85	0.403	0.865	0.953	0.905	0.846	0.507	0.837	0.905	1	1	1	1	0.837	0.78	0.947	1	0.092	A5SS
1209	ENSG00000197111.11	PCBP2	chr12	1315	100	0	0	0.13	0.116	0.12	0.225	0.241	0.033	0.122	0.111	0.04	0.093	0.049	0.098	0.065	0.084	0.009	0.026	0.026	0.09	0.052	0.122	0.062	0.17	0.051	0.044	0.012	0.101	0.057	A3SS
1580	ENSG00000100316.11	RPL3	chr22	280	100	0	0	0.036	0.047	0.06	0.028	0.026	0.027	0.05	0.041	0.023	0.026	0.02	0.021	0.066	0.018	0.019	0.035	0.019	0.01	0.012	0.014	0.025	0.08	0.029	0.013	0.01	0.019	0.011	A3SS
3166	ENSG00000170889.9	RPS9	chr19	945	100	0	0	0.035	0.032	0.03	0.033	0.045	0.021	0.022	0.034	0.031	0.018	0.01	0.029	0.037	0.018	0.015	0.02	0.016	0.032	0.02	0.025	0.013	0.04	0.017	0.012	0.012	0.017	0.009	A3SS
8602	ENSG00000204628.7	GNB2L1	chr5	377	100	0	0	0.042	0.064	0.039	0.045	0.048	0.031	0.032	0.034	0.031	0.037	0.017	0.029	0.07	0.03	0.019	0.013	0.029	0.022	0.014	0.035	0.021	0.068	0.019	0.024	0.02	0.021	0.012	A3SS
1554	ENSG00000160783.15	PMF1	chr1	161	100	2.03171e-14	2.78588e-11	0.98	1	1	0.993	1	0.946	0.971	0.988	1	1	0.856	0.983	0.85	0.928	0.927	0.986	0.98	0.983	0.861	1	0.865	1	1	0.922	0.847	1	0.051	A3SS
8834	ENSG00000148303.12	RPL7A	chr9	457	100	4.45866e-13	5.09476e-10	0.965	0.99	0.95	0.989	0.978	0.994	0.975	0.985	0.98	0.981	0.99	0.99	0.992	0.999	0.993	0.988	0.995	0.995	0.993	0.995	0.986	0.965	0.99	0.998	0.991	0.991	-0.012	A3SS
1316	ENSG00000084207.11	GSTP1	chr11	200	100	2.68841e-12	2.6331e-09	0.048	0.09	0.053	0.115	0.049	0.062	0.033	0.084	0.016	0.13	0.043	0.026	0.023	0.02	0.017	0.031	0.025	0.023	0.016	0.068	0.033	0.16	0.037	0.047	0.01	0.117	0.024	A3SS
6503	ENSG00000214078.7	CPNE1	chr20	103	100	3.75131e-11	3.21487e-08	1	1	1	1	1	1	1	1	1	1	0.41	1	0.469	1	0.533	1	1	0.568	1	1	1	1	0.2	1	1	1	0.176	A3SS
1513	ENSG00000151967.14	SCHIP1	chr3	2713	100	2.60924e-10	1.98766e-07	0.78	1	0.499	0.76	1	1	1	1	1	1	1	0.79	0.858	0.383	1	1	0.749	0.653	0.517	0.704	1	0.784	1	1	1	1	0.064	A3SS
2888	ENSG00000111679.12	PTPN6	chr12	243	100	1.26089e-09	8.64465e-07	0.059	0.043	0.115	0.08	0.114	0.086	0.042	0.11	0.033	0.022	0.026	0.032	0.05	0.023	0.022	0.127	0.028	0.038	0.029	0.06	0.047	0.148	0.04	0.066	0.034	0.194	0.01	A3SS
6501	ENSG00000214078.7	CPNE1	chr20	126	100	1.98055e-09	1.23443e-06	1	1	1	1	1	1	1	1	1	1	0.036	1	0.067	1	0.054	1	1	0.045	1	1	1	1	0.043	1	1	1	0.297	A3SS
3360	ENSG00000160789.15	LMNA	chr1	140	100	5.67332e-08	3.24136e-05	0.033	0.041	0.056	0.104	0.04	0.064	0.03	0.066	0	0.025	0.025	0.027	0.03	0.01	0.025	0.043	0.02	0.033	0.028	0.04	0.028	0.026	0.037	0.027	0	0.053	0.018	A3SS
3097	ENSG00000136826.10	KLF4	chr9	1175	100	9.76019e-08	5.14737e-05	1	0.994	0.977	1	0.946	0.921	1	1	1	1	0.909	0.96	1	1	0.875	0.993	1	1	0.962	0.988	0.906	0.992	0.974	1	0.989	1	0.012	A3SS
324	ENSG00000165119.14	HNRNPK	chr9	160	100	2.07082e-07	0.000101411	0.891	0.804	0.872	0.818	0.748	0.811	0.801	0.924	0.795	0.84	0.754	0.778	0.798	0.689	0.594	0.776	0.721	0.756	0.748	0.827	0.735	0.843	0.819	0.754	0.695	0.893	0.069	A3SS
1205	ENSG00000111325.12	OGFOD2	chr12	182	100	2.97648e-07	0.000129114	1	1	0.216	1	1	1	0.687	1	0.524	1	1	0.622	0.579	0.687	0.555	1	1	1	0.579	1	0.712	1	0.658	0.658	0.355	0.622	0.091	A3SS
2202	ENSG00000166333.9	ILK	chr11	146	100	3.01317e-07	0.000129114	1	0.952	1	0.86	0.733	0.715	0.804	1	1	0.873	1	0.921	0.755	0.673	0.578	1	1	1	0.375	0.313	0.867	1	0.578	0.932	0.507	0.533	0.142	A3SS
2683	ENSG00000141030.8	COPS3	chr17	168	100	3.73635e-07	0.000150685	0.109	0.138	0.198	0.093	0.078	0.128	0.117	0.108	0.096	0.144	0.081	0.033	0.056	0.057	0.06	0.043	0.022	0.086	0.049	0.132	0.073	0.134	0.098	0.102	0.071	0.132	0.044	A3SS
6953	ENSG00000137166.10	FOXP4	chr6	103	100	4.44701e-07	0.000169382	1	0.892	0.593	1	1	1	0.931	1	1	0.759	0.897	1	0.814	1	0.493	0.564	0.829	0.327	0.531	0.744	0.853	0.66	0.842	0.493	0.829	0.593	0.201	A3SS
3877	ENSG00000012124.10	CD22	chr19	192	100	5.65801e-07	0.000193957	1	0.785	1	1	1	0.656	1	0.758	0.926	1	0.51	0.701	0.707	0.115	0.661	0.758	0.816	0.342	0.342	1	0.646	0.772	0.394	0.741	1	1	0.256	A3SS
4484	ENSG00000184009.5	ACTG1	chr17	277	100	5.6353e-07	0.000193957	0.031	0.017	0.016	0.017	0.087	0.015	0.016	0.021	0.041	0.012	0.012	0.034	0.008	0.031	0.025	0.012	0.015	0.032	0.008	0.045	0.019	0.027	0.015	0.016	0.012	0.02	0.007	A3SS
3879	ENSG00000012124.10	CD22	chr19	213	100	6.02479e-07	0.000196695	1	0.79	1	1	1	0.701	1	0.79	0.934	1	0.585	0.738	0.706	0.105	0.679	0.738	0.838	0.319	0.319	1	0.679	0.779	0.413	0.767	1	1	0.255	A3SS
6882	ENSG00000104904.8	OAZ1	chr19	124	100	1.11462e-06	0.000347356	0.096	0.05	0.075	0.087	0.12	0.063	0.092	0.093	0.029	0.064	0.032	0.029	0.059	0.03	0.022	0.034	0.039	0.05	0.023	0.066	0.037	0.187	0.056	0.03	0.031	0.058	0.028	A3SS
615	ENSG00000137100.11	DCTN3	chr9	197	100	2.24954e-06	0.000670558	0.062	0.048	0.092	0.012	0.179	0.041	0.098	0.023	0.041	0.053	0.024	0.081	0.033	0.036	0.042	0	0.016	0.019	0.008	0.016	0.041	0.048	0.008	0	0.008	0.029	0.039	A3SS
7018	ENSG00000163463.7	KRTCAP2	chr1	2732	100	2.80717e-06	0.000778358	0.016	0.026	0.02	0.057	0.016	0.012	0.02	0.012	0.004	0.024	0.004	0.005	0.016	0.013	0.016	0.002	0.021	0.008	0.004	0.033	0.009	0.036	0.009	0.033	0.007	0.02	0.006	A3SS
9131	ENSG00000090097.16	PCBP4	chr3	105	100	2.83824e-06	0.000778358	0.76	0.826	0.488	0.588	0.905	0.87	0.656	0.87	0.925	0.913	0.945	1	0.967	1	1	1	0.656	0.741	0.792	1	0.925	1	0.87	1	0.925	1	-0.146	A3SS
2133	ENSG00000183479.8	TREX2	chrX	218	100	3.07293e-06	0.000810309	0.364	0.733	0.856	0.83	0.478	1	0.187	0.647	1	0.786	0.647	1	0.88	0.696	1	0.821	0.902	0.865	0.917	0.88	1	0.408	1	1	1	0.314	-0.145	A3SS
4299	ENSG00000102100.10	SLC35A2	chrX	690	100	3.32042e-06	0.000843142	1	0.878	0.823	0.959	0.789	1	0.888	0.914	1	0.802	0.657	0.792	0.596	0.425	0.592	0.847	0.876	0.82	0.41	0.72	0.768	0.963	0.786	0.855	0.517	0.918	0.184	A3SS
6123	ENSG00000198231.8	DDX42	chr17	127	100	3.67209e-06	0.000899136	0.031	0.141	0.022	0.126	0.024	0.141	0	0.116	0.083	0	0	0.051	0	0	0.021	0.085	0.05	0.047	0.043	0	0.014	0.011	0.088	0.103	0.04	0.12	0.026	A3SS
4022	ENSG00000196118.7	C16orf93	chr16	315	100	7.51433e-06	0.00173474	1	0.932	0.864	1	1	0.388	1	0.826	1	0.741	0.861	1	0.955	1	0.899	1	0.656	1	1	1	1	1	0.73	0.805	0.73	0.547	-0.011	A3SS
9235	ENSG00000063177.8	RPL18	chr19	118	100	7.59074e-06	0.00173474	0.605	0.791	0.597	0.919	0.873	0.599	0.689	0.56	0.641	0.64	0.601	0.889	0.831	0.975	1	0.53	0.969	0.972	0.838	0.944	0.851	0.514	0.762	0.871	0.942	0.686	-0.132	A3SS
1228	ENSG00000114107.4	CEP70	chr3	118	100	8.81439e-06	0.0019494	0.772	0.629	1	0.688	1	0.543	0.175	0.85	1	0.56	1	0.856	1	0.772	0.718	1	1	1	0.629	0.871	0.718	0.298	1	0.679	0.836	0.629	-0.091	A3SS
2308	ENSG00000162302.8	RPS6KA4	chr11	121	100	1.21937e-05	0.00245882	1	1	0.832	1	1	1	1	1	1	1	0.869	0.967	0.82	1	0.869	0.881	0.869	0.713	0.801	1	0.805	0.674	0.959	1	0.645	0.452	0.15	A3SS
3715	ENSG00000072609.13	CHFR	chr12	168	100	1.19553e-05	0.00245882	0.166	0.082	0.13	0.14	0.143	0.145	0.045	0.022	0.045	0.106	0.041	0.042	0.015	0	0	0.044	0.051	0	0	0	0.052	0.213	0.058	0	0.034	0.166	0.058	A3SS
4348	ENSG00000142102.11	ATHL1	chr11	154	100	1.16302e-05	0.00245882	1	0.973	1	1	0.989	0.977	0.99	1	1	0.971	0.97	0.929	0.953	0.964	0.947	1	0.985	0.971	1	0.989	1	1	0.959	0.983	0.958	1	0.014	A3SS
8174	ENSG00000159348.8	CYB5R1	chr1	216	100	1.58461e-05	0.00310403	0.618	0.294	0.519	0.393	0.618	0.373	0.209	0.104	0.057	0.455	0.134	0.134	0.188	0.085	0	0.049	0.151	0.316	0.037	0.174	0.085	0.258	0.197	0.03	0.109	0.316	0.223	A3SS
9320	ENSG00000265148.1	BZRAP1-AS1	chr17	109	100	1.72139e-05	0.00327829	1	1	1	1	0.274	1	1	1	1	1	0.38	1	1	1	0.34	0.455	1	1	1	1	0.187	0.349	0.364	1	1	0.344	0.214	A3SS
8799	ENSG00000070814.13	TCOF1	chr5	141	100	1.92417e-05	0.00356544	0.515	0.648	0.371	0.78	0.587	1	0.321	0.739	0.81	0.233	0.81	0.796	0.754	0.587	0.822	0.876	0.727	1	1	0.68	0.768	0.768	0.934	0.886	1	1	-0.238	A3SS
3438	ENSG00000123562.12	MORF4L2	chrX	151	100	2.03685e-05	0.00367491	0.573	0.562	0.762	0.61	0.785	0.52	0.57	0.655	0.589	0.575	0.447	0.425	0.291	0.393	0.306	0.513	0.44	0.41	0.451	0.494	0.371	0.513	0.403	0.423	0.493	0.694	0.178	A3SS
7088	ENSG00000137274.8	BPHL	chr6	2445	100	2.58324e-05	0.0045412	0.223	1	1	0.38	1	1	0.109	1	0.31	1	1	0.109	1	0.058	0.12	0.016	0.039	1	0.141	0.329	1	1	0.197	0.109	0.125	1	0.25	A3SS
8203	ENSG00000100417.7	PMM1	chr22	414	100	2.96803e-05	0.0050872	0.659	0.547	0.266	0.42	0.743	0.835	1	1	0.592	0.668	1	1	1	0.547	1	0.195	0.628	0.547	0.685	0.557	1	0.607	1	1	1	1	-0.125	A3SS
6296	ENSG00000196204.7	RNF216P1	chr7	129	100	6.89474e-05	0.0114729	0	0.279	0	0.156	0	0.177	0	0.492	0	0.1	0	0	0.072	0	0	0.084	0.052	0	0.079	0	0.1	0.1	0.044	0.109	0	0.437	0.053	A3SS
925	ENSG00000085662.9	AKR1B1	chr7	155	100	7.02833e-05	0.0114729	0.12	0.075	0.086	0.119	0.166	0.12	0	0.097	0.054	0.105	0.02	0.026	0.047	0.055	0.072	0.04	0.055	0.13	0.047	0.087	0.038	0.108	0.066	0.053	0.026	0.136	0.031	A3SS
6608	ENSG00000105401.2	CDC37	chr19	253	100	7.20501e-05	0.0114878	0.077	0.114	0.066	0.073	0.046	0.045	0.078	0.065	0.033	0.071	0.039	0.034	0.048	0.028	0.018	0.062	0.068	0.061	0.051	0.056	0.039	0.106	0.053	0.031	0.017	0.101	0.016	A3SS
2014	ENSG00000179583.13	CIITA	chr16	146	100	8.02085e-05	0.0124979	0.774	0.615	0.755	0.774	0.86	0.673	0.733	0.733	0.748	0.899	1	0.819	1	1	0.69	1	1	0.873	1	1	0.578	1	1	0.578	0.878	1	-0.145	A3SS
2765	ENSG00000154222.10	CC2D1B	chr1	147	100	0.000112352	0.016389	1	0.953	1	0.845	1	0.845	0.576	0.613	0.645	0.505	0.773	0.704	0.714	1	0.937	1	0.63	1	0.731	0.754	1	0.754	1	0.92	0.882	1	-0.064	A3SS
3670	ENSG00000118513.14	MYB	chr6	335	100	0.000111811	0.016389	1	0.843	0.642	1	0.853	1	0.755	1	0.807	1	1	1	1	0.599	1	1	0.642	0.511	0.561	0.758	1	0.705	0.66	1	0.795	1	0.063	A3SS
3804	ENSG00000161960.10	EIF4A1	chr17	145	100	0.00010758	0.016389	0.113	0.082	0.095	0.069	0.328	0.086	0.096	0.104	0.159	0.097	0.053	0.09	0.072	0.092	0.083	0.051	0.077	0.16	0.1	0.214	0.087	0.115	0.038	0.03	0.056	0.1	0.034	A3SS
1509	ENSG00000170919.11	TPT1-AS1	chr13	179	100	0.00013156	0.0187912	0.887	1	0.848	1	0.754	0.893	0.796	0.807	0.691	0.528	1	0.918	0.662	1	0.86	0.456	1	0.736	0.691	0.887	0.456	1	0.76	0.456	0.893	1	0.022	A3SS
5584	ENSG00000140474.8	ULK3	chr15	177	100	0.000139131	0.0194669	1	0.669	0.772	0.85	0.811	0.874	0.71	0.601	0.757	1	0.888	1	0.926	1	0.902	0.786	0.903	0.836	0.729	0.922	0.876	0.772	0.955	1	0.792	1	-0.089	A3SS
8011	ENSG00000101940.13	WDR13	chrX	134	100	0.000143143	0.0196277	1	0.956	0.934	1	1	1	1	0.804	1	1	1	0.972	0.972	1	0.913	0.909	0.904	0.851	0.955	0.9	0.92	0.907	0.884	0.839	0.85	1	0.046	A3SS
1953	ENSG00000100650.11	SRSF5	chr14	1056	100	0.00016608	0.021086	0.213	0.212	0.33	0.467	0.207	0.399	0.148	0.571	0.299	0.163	0.037	0.2	0.343	0.104	0.052	0.12	0.121	0.241	0.139	0.486	0.117	0.298	0.086	0.214	0.111	0.6	0.097	A3SS
2016	ENSG00000179583.13	CIITA	chr16	2630	100	0.000164781	0.021086	0.941	0.907	0.913	0.94	0.954	0.941	0.935	0.94	0.922	0.967	1	0.963	1	1	0.928	1	1	0.964	1	1	0.893	1	1	0.87	0.977	1	-0.039	A3SS
588	ENSG00000130479.6	MAP1S	chr19	150	100	0.000161783	0.021086	0.974	0.874	0.883	0.951	0.8	0.919	0.97	0.933	1	0.892	1	0.957	0.979	0.928	1	0.982	0.974	0.945	0.919	1	0.93	0.981	0.93	0.976	1	1	-0.049	A3SS
8955	ENSG00000166441.8	RPL27A	chr11	237	100	0.000157562	0.021086	0.947	0.924	0.954	0.945	0.982	0.981	0.976	0.966	0.973	0.922	0.958	0.972	0.943	0.979	0.991	0.972	0.982	0.966	0.976	0.964	0.959	0.962	0.973	0.978	0.968	0.964	-0.012	A3SS
4934	ENSG00000092199.13	HNRNPC	chr14	346	100	0.000212779	0.0265239	0.388	0.28	0.367	0.374	0.625	0.206	0.395	0.379	0.145	0.17	0.223	0.282	0.188	0.413	0.036	0.116	0.129	0.351	0.233	0.479	0.142	0.359	0.276	0.174	0.032	0.234	0.104	A3SS
2309	ENSG00000162302.8	RPS6KA4	chr11	155	100	0.000227076	0.0273128	0.795	0.659	0.811	0.563	0.436	0.563	0.853	0.659	0.693	0.617	0.462	0.893	0.925	0.659	0.563	0.721	0.893	0.9	0.866	1	1	0.838	0.848	1	0.925	1	-0.178	A3SS
359	ENSG00000110801.9	PSMD9	chr12	103	100	0.000225514	0.0273128	0.938	1	0.946	0.986	1	0.967	0.977	0.982	0.983	0.969	0.936	0.94	0.963	0.917	0.888	0.954	0.946	0.973	0.958	0.951	0.899	0.976	0.972	0.945	0.893	1	0.03	A3SS
3032	ENSG00000138182.10	KIF20B	chr10	220	100	0.000240848	0.0284699	0	0.214	0.023	0.12	0	0.054	0.476	0.163	0.313	0.07	0	0	0	0	0	0	0.132	0	0	0	0	0.185	0.04	0	0	0.031	0.119	A3SS
910	ENSG00000008838.13	MED24	chr17	415	100	0.000256881	0.0298504	1	0.591	1	0.591	1	0.546	1	1	0.292	1	1	0.591	0.511	1	0.243	0.376	0.42	1	0.153	0.684	0	0.491	0.771	0.325	0.194	1	0.255	A3SS
5401	ENSG00000178149.12	DALRD3	chr3	126	100	0.000264303	0.030201	0.826	0.856	1	1	0.76	0.931	1	0.704	0.781	0.665	0.704	0.726	1	1	0.581	0.76	0.76	0.284	0.704	0.847	0.559	0.847	0.613	0.442	0.79	1	0.126	A3SS
944	ENSG00000013306.11	SLC25A39	chr17	118	100	0.000269333	0.0302713	0.049	0.113	0	0	0	0.039	0.032	0	0	0	0	0.015	0.017	0.053	0	0.052	0.029	0.089	0.017	0.113	0.093	0.075	0.089	0.057	0	0	-0.02	A3SS
5400	ENSG00000143093.10	STRIP1	chr1	1331	100	0.000317967	0.035161	0.943	0.836	0.814	0.52	1	0.645	0.773	0.784	0.885	0.837	0.768	1	0.785	1	1	0.811	0.899	1	1	0.941	0.706	0.952	1	0.579	1	0.823	-0.088	A3SS
4798	ENSG00000125740.9	FOSB	chr19	217	100	0.000340729	0.03708	0.952	0.968	0.923	0.969	0.976	0.988	0.918	0.977	0.979	0.978	0.952	0.935	0.955	0.938	1	0.97	0.953	1	0.96	0.985	0.935	0.971	0.937	0.98	0.942	0.953	0.002	A3SS
905	ENSG00000101294.12	HM13	chr20	164	100	0.000363962	0.0389894	0.061	0.056	0.045	0.086	0.109	0.05	0.037	0.106	0.103	0.022	0.01	0.022	0.027	0	0	0.027	0.019	0	0	0.055	0.043	0.1	0.074	0.084	0.013	0.037	0.036	A3SS
2953	ENSG00000026025.9	VIM	chr10	504	100	0	0	0.088	0.091	0.122	0.157	0.067	0.033	0.039	0.204	0.068	0.046	0.02	0.131	0.127	0.026	0.02	0.022	0.014	0.036	0.023	0.116	0.062	0.074	0.026	0.032	0.024	0.123	0.037	RI
4016	ENSG00000198755.6	RPL10A	chr6	453	100	0	0	0.089	0.141	0.099	0.095	0.096	0.044	0.103	0.073	0.07	0.091	0.044	0.057	0.093	0.039	0.036	0.069	0.089	0.036	0.044	0.061	0.084	0.163	0.065	0.041	0.061	0.042	0.026	RI
4825	ENSG00000117632.16	STMN1	chr1	2058	100	0	0	0.076	0.02	0.07	0.06	0.09	0.016	0.024	0.119	0.025	0.036	0.003	0.043	0.037	0.022	0.023	0.02	0.011	0.034	0.018	0.072	0.023	0.113	0.045	0.025	0.008	0.06	0.019	RI
5197	ENSG00000071462.7	WBSCR22	chr7	782	100	0	0	0.145	0.068	0.162	0.068	0.116	0.169	0.066	0.16	0.193	0.043	0.009	0.126	0.069	0.005	0.008	0.029	0.023	0.024	0.014	0.094	0.063	0.163	0.074	0.038	0.011	0.197	0.06	RI
5321	ENSG00000204628.7	GNB2L1	chr5	666	100	0	0	0.049	0.081	0.046	0.054	0.05	0.032	0.037	0.038	0.035	0.04	0.016	0.033	0.087	0.03	0.017	0.013	0.031	0.023	0.015	0.042	0.027	0.083	0.02	0.029	0.021	0.022	0.014	RI
919	ENSG00000105373.14	GLTSCR2	chr19	805	100	0	0	0.081	0.088	0.072	0.04	0.074	0.062	0.057	0.047	0.036	0.051	0.026	0.05	0.042	0.026	0.033	0.022	0.025	0.024	0.016	0.043	0.048	0.098	0.032	0.018	0.035	0.076	0.022	RI
950	ENSG00000135486.13	HNRNPA1	chr12	392	100	0	0	0.036	0.049	0.034	0.017	0.076	0.01	0.026	0.027	0.084	0.021	0.003	0.065	0.03	0.016	0.021	0.006	0.017	0.037	0.018	0.058	0.026	0.045	0.017	0.013	0.013	0.019	0.013	RI
5352	ENSG00000087460.19	GNAS	chr20	197	100	1.33227e-15	7.29083e-13	0.039	0.027	0.056	0.075	0.088	0.012	0.025	0.062	0.013	0.02	0.009	0.027	0.017	0.022	0.009	0.02	0.02	0.06	0.019	0.034	0.014	0.033	0.016	0.011	0.008	0.061	0.018	RI
5446	ENSG00000148303.12	RPL7A	chr9	377	100	3.66374e-15	1.7822e-12	0.053	0.089	0.042	0.043	0.058	0.034	0.042	0.034	0.029	0.044	0.018	0.044	0.088	0.026	0.026	0.012	0.029	0.021	0.02	0.063	0.03	0.103	0.029	0.022	0.025	0.027	0.01	RI
2954	ENSG00000026025.9	VIM	chr10	556	100	5.66214e-15	2.47888e-12	0.121	0.127	0.166	0.212	0.099	0.056	0.061	0.308	0.107	0.072	0.023	0.204	0.168	0.031	0.02	0.038	0.024	0.043	0.037	0.163	0.1	0.116	0.042	0.055	0.037	0.194	0.052	RI
4726	ENSG00000140988.11	RPS2	chr16	179	100	1.40998e-14	5.61173e-12	0.07	0.12	0.066	0.087	0.076	0.06	0.068	0.059	0.039	0.093	0.041	0.043	0.083	0.044	0.057	0.039	0.052	0.028	0.037	0.054	0.058	0.114	0.057	0.038	0.045	0.058	0.021	RI
4015	ENSG00000198755.6	RPL10A	chr6	173	100	2.15383e-14	7.8579e-12	0.031	0.04	0.028	0.02	0.034	0.006	0.03	0.022	0.038	0.029	0.003	0.018	0.038	0.005	0.006	0.015	0.038	0.012	0.011	0.024	0.02	0.047	0.016	0.003	0.016	0.012	0.01	RI
5763	ENSG00000100911.9	PSME2	chr14	689	100	1.39999e-13	4.71474e-11	0.088	0.14	0.062	0.183	0.088	0.058	0.069	0.117	0.018	0.097	0.048	0.033	0.052	0.062	0.031	0.016	0.045	0.025	0.019	0.119	0.031	0.142	0.027	0.173	0.013	0.138	0.031	RI
1613	ENSG00000132507.13	EIF5A	chr17	196	100	1.32261e-12	4.13599e-10	0.061	0.081	0.077	0.058	0.145	0.039	0.058	0.065	0.06	0.069	0.027	0.059	0.037	0.047	0.056	0.029	0.053	0.063	0.029	0.067	0.04	0.079	0.038	0.034	0.023	0.067	0.025	RI
2189	ENSG00000115053.11	NCL	chr2	711	100	7.11065e-12	2.03302e-09	0.064	0.062	0.034	0.027	0.062	0.016	0.035	0.088	0.043	0.024	0.008	0.077	0.035	0.016	0.012	0.009	0.011	0.045	0.025	0.112	0.034	0.065	0.01	0.009	0.015	0.051	0.012	RI
5797	ENSG00000130726.7	TRIM28	chr19	188	100	7.42995e-12	2.03302e-09	0.158	0.105	0.244	0.066	0.214	0.063	0.137	0.123	0.119	0.126	0.075	0.089	0.047	0.066	0.079	0.084	0.059	0.087	0.086	0.091	0.104	0.141	0.076	0.054	0.063	0.138	0.052	RI
970	ENSG00000102054.13	RBBP7	chrX	3405	100	2.39313e-11	6.16301e-09	0.03	0.023	0.031	0.012	0.03	0.019	0.015	0.058	0.056	0.015	0.005	0.039	0.021	0.006	0.002	0.005	0.006	0.024	0.015	0.029	0.017	0.038	0.003	0.005	0.007	0.041	0.012	RI
4811	ENSG00000197728.5	RPS26	chr12	860	100	1.47355e-10	3.584e-08	0.032	0.047	0.071	0.036	0.116	0.014	0.022	0.034	0.023	0.071	0.006	0.033	0.063	0.017	0.022	0.005	0.03	0.008	0.044	0.07	0.081	0.04	0.016	0.054	0.017	0.092	0.009	RI
5759	ENSG00000100911.9	PSME2	chr14	344	100	1.7693e-10	4.07684e-08	0.029	0.064	0.07	0.107	0.05	0.035	0.049	0.057	0.009	0.067	0.035	0.014	0.031	0.031	0.012	0.024	0.02	0.016	0.01	0.086	0.012	0.07	0.013	0.092	0.008	0.079	0.019	RI
3351	ENSG00000160201.7	U2AF1	chr21	1321	100	1.22699e-09	2.68589e-07	0.141	0.13	0.241	0.075	0.228	0.07	0.141	0.155	0.275	0.094	0.048	0.238	0.077	0.077	0.078	0.053	0.053	0.137	0.119	0.123	0.099	0.154	0.089	0.051	0.051	0.144	0.056	RI
4302	ENSG00000104904.8	OAZ1	chr19	351	100	1.50406e-09	3.13561e-07	0.142	0.068	0.087	0.055	0.215	0.051	0.142	0.082	0.02	0.113	0.033	0.043	0.087	0.055	0.017	0.021	0.035	0.086	0.025	0.176	0.064	0.215	0.086	0.023	0.019	0.062	0.032	RI
596	ENSG00000085662.9	AKR1B1	chr7	698	100	1.79361e-09	3.56929e-07	0.173	0.253	0.195	0.344	0.227	0.259	0.191	0.264	0.071	0.238	0.037	0.09	0.099	0.173	0.046	0.041	0.135	0.212	0.062	0.407	0.029	0.328	0.117	0.123	0.028	0.341	0.08	RI
1546	ENSG00000019582.10	CD74	chr5	291	100	2.79037e-09	5.31141e-07	0.029	0.02	0.016	0.015	0.015	0.033	0.02	0.038	0.014	0.008	0.003	0.025	0.009	0.004	0.007	0.006	0.005	0.012	0.002	0.052	0.007	0.095	0.01	0.009	0.009	0.05	0.002	RI
2712	ENSG00000116478.7	HDAC1	chr1	383	100	3.55139e-09	6.47832e-07	0.211	0.121	0.27	0.135	0.207	0.1	0.159	0.266	0.093	0.167	0.07	0.051	0.073	0.031	0.063	0.059	0.037	0.08	0.039	0.139	0.064	0.3	0.093	0.102	0.019	0.37	0.074	RI
4934	ENSG00000187147.13	RNF220	chr1	846	100	3.93682e-09	6.89415e-07	0.136	0.133	0.205	0.068	0.067	0.062	0.078	0.155	0.032	0.049	0.022	0.072	0.071	0.034	0.043	0.047	0.045	0.04	0.036	0.07	0.085	0.094	0.057	0.053	0.015	0.111	0.043	RI
[truncated: 202 more rows]

## Sheet: gProfiler_analysis
#	signf	p-value	T	Q	Q&T	Q&T/Q	Q&T/T	term ID	t type	t group	t name	Q&T list
[truncated: 864 more rows]

## Sheet: ClueGO_analysis
GOID	GOTerm	Ontology Source	Term PValue	Term PValue Corrected with Benjamini-Hochberg	Group PValue	Group PValue Corrected with Benjamini-Hochberg	GOLevels	GOGroups	% Associated Genes	Nr. Genes	Associated Genes Found
[truncated: 185 more rows]
