# Supplementary material for: Glucocorticoid Resistant Pediatric Acute Lymphoblastic Leukemia Samples Display Altered Splicing Profile and Vulnerability to Spliceosome Modulation
Source: Cancers (Basel). 2020 Mar 19;12(3):723. doi: 10.3390/cancers12030723 (PMC7140081; doi:10.3390/cancers12030723)
Supplement: Supplementary file 1 [file cancers-12-00723-s001.zip › Supplemental Data_S5_rMATS T-ALL only.xlsx]

## Sheet: summary
################### folder names and associated input files #############
SAMPLE_1\REP_1	ALL26.bam	GC-Sensitive
SAMPLE_1\REP_2	ALL30.bam	GC-Sensitive
SAMPLE_2\REP_1	ALL1.bam	GC-Resistant
SAMPLE_2\REP_2	ALL7.bam	GC-Resistant
SAMPLE_2\REP_3	ALL14.bam	GC-Resistant
SAMPLE_2\REP_4	ALL17.bam	GC-Resistant
#########################################################################
############################# MATS Report #############################				(positive:negative)
======================================================================
EventType	NumEvents.JC.only	SigEvents.JC.only	NumEvents.JC+readsOnTarget	SigEvents.JC+readsOnTarget
======================================================================
MXE	15913	112 (78:34)	16060	68 (46:22)
ES	67697	461 (247:214)	68716	502 (270:232)
A5SS	3281	45 (22:23)	3300	59 (27:32)
A3SS	5049	41 (15:26)	5065	58 (18:40)
RI	3769	252 (26:226)	3840	313 (45:268)
======================================================================
################# Report Legend ################
EventType: Type of AS event
	SE: Skipped exon
	MXE: Mutually exclusive exon
	A5SS: Alternative 5' splice site
	A3SS: Alternative 3' splice site
	RI: Retained intron
NumEvents.JC.only: total number of events detected using Junction Counts only
SigEvents.JC.only: number of significant events detected using Junction Counts only
	The numbers in the parentheses (n1:n2) indicate the number of significant events that have higher inclusion level for SAMPLE_1 (n1) or for SAMPLE_2 (n2)
NumEvents.JC+readsOnTarget: total number of events detected using both Junction Counts and reads on target
SigEvents.JC+readsOnTarget: number of significant events detected using both Junction Counts and reads on target
	The numbers in the parentheses (n1:n2) indicate the number of significant events that have higher inclusion level for SAMPLE_1 (n1) or for SAMPLE_2 (n2)
################################################

## Sheet: ES
ID	GeneID	geneSymbol	chr	strand	exonStart_0base	exonEnd	upstreamES	upstreamEE	downstreamES	downstreamEE	ID	IC_SAMPLE_1_ALL26	IC_SAMPLE_1_ALL30	SC_SAMPLE_1_ALL26	SC_SAMPLE_1_ALL30	IC_SAMPLE_2_ALL1	IC_SAMPLE_2_ALL7	IC_SAMPLE_2_ALL14	IC_SAMPLE_2_ALL17	SC_SAMPLE_2_ALL1	SC_SAMPLE_2_ALL7	SC_SAMPLE_2_ALL14	SC_SAMPLE_2_ALL17	IncFormLen	SkipFormLen	PValue	FDR	IncLevel1_ALL26	IncLevel1_ALL30	IncLevel2_ALL1	IncLevel2_ALL7	IncLevel2_ALL14	IncLevel2_ALL17	IncLevelDifference
33474	ENSG00000147403.12	RPL10	chrX	+	153628804	153628967	153628143	153628282	153629042	153629152	33474	26186	13827	493	239	9843	10367	11653	8248	415	334	498	428	263	100	0	0	0.953	0.957	0.9	0.922	0.899	0.88	0.055
14046	ENSG00000135486.13	HNRNPA1	chr12	+	54676583	54676658	54676356	54676449	54677595	54677751	14046	5611	3280	136	95	2001	1947	5702	1924	19	1	42	8	175	100	0	0	0.959	0.952	0.984	0.999	0.987	0.993	-0.035
56293	ENSG00000137628.12	DDX60	chr4	-	169186615	169186765	169183857	169183938	169188732	169188842	56293	1	1	0	0	0	1	0	1	2	5	5	0	250	100	1.57674e-12	3.61157e-08	1	1	0	0.074	0	1	0.732
42769	ENSG00000167985.2	SDHAF2	chr11	+	61204232	61204432	61197513	61197654	61213412	61213814	42769	5	8	0	0	0	1	2	5	5	3	11	13	300	100	3.40383e-12	5.84744e-08	1	1	0	0.1	0.057	0.114	0.932
22978	ENSG00000100902.6	PSMA6	chr14	+	35762158	35762483	35761648	35761758	35777199	35777294	22978	229	111	323	119	38	6	112	26	62	74	379	97	425	100	3.66335e-11	5.03461e-07	0.143	0.18	0.126	0.019	0.065	0.059	0.094
24585	ENSG00000167613.11	LAIR1	chr19	-	54871449	54871679	54868536	54868575	54872616	54872816	24585	10	4	0	0	1	1	7	3	3	1	1	18	330	100	2.85559e-10	3.27041e-06	1	1	0.092	0.233	0.68	0.048	0.737
30096	ENSG00000160255.12	ITGB2	chr21	-	46327988	46328097	46326829	46327010	46330198	46330287	30096	34	9	58	46	5	0	0	1	8	59	59	61	209	100	5.12874e-10	5.03467e-06	0.219	0.086	0.23	0	0	0.008	0.093
63955	ENSG00000100109.12	TFIP11	chr22	-	26907084	26907161	26906582	26906633	26908064	26908141	63955	4	7	2	0	0	1	0	0	4	1	10	2	177	100	2.06784e-09	1.77617e-05	0.531	1	0	0.361	0	0	0.675
87931	ENSG00000138303.13	ASCC1	chr10	-	73862091	73862170	73856798	73857208	73862607	73862725	87931	3	1	0	0	0	0	0	2	1	2	1	1	179	100	2.55889e-09	1.95374e-05	1	1	0	0	0	0.528	0.868
81355	ENSG00000228486.5	AC017099.3	chr2	+	98305357	98305456	98292307	98292391	98306718	98306790	81355	0	0	1	1	4	2	1	1	1	1	0	0	199	100	2.95568e-09	2.03103e-05	0	0	0.668	0.501	1	1	-0.792
16975	ENSG00000171858.13	RPS21	chr20	+	60962898	60962970	60962666	60962730	60963364	60963575	16975	7200	4837	77	73	5209	2738	3901	2727	98	78	67	142	172	100	3.44327e-09	2.15098e-05	0.982	0.975	0.969	0.953	0.971	0.918	0.026
46912	ENSG00000136286.10	MYO1G	chr7	-	45004543	45004688	45004013	45004118	45005235	45005459	46912	1337	84	8	1	358	331	1315	940	31	18	9	41	245	100	5.27452e-09	3.02037e-05	0.986	0.972	0.825	0.882	0.984	0.903	0.081
30130	ENSG00000196338.8	NLGN3	chrX	+	70373326	70373386	70367399	70368056	70375063	70375213	30130	3	3	0	0	2	3	0	2	3	3	2	1	160	100	8.75382e-09	4.29663e-05	1	1	0.294	0.385	0	0.556	0.691
77639	ENSG00000112742.5	TTK	chr6	+	80715821	80715892	80715558	80715699	80717525	80717748	77639	23	4	7	10	0	0	0	0	1	1	9	2	171	100	8.15428e-09	4.29663e-05	0.658	0.19	0	0	0	0	0.424
59061	ENSG00000164164.11	OTUD4	chr4	-	146077087	146077148	146076720	146076838	146080654	146080787	59061	10	20	6	4	4	75	23	3	0	0	1	0	161	100	1.18306e-08	4.78207e-05	0.509	0.756	1	1	0.935	1	-0.351
7568	ENSG00000166260.6	COX11	chr17	-	53038479	53038687	53029295	53029473	53040666	53040775	7568	10	2	5	1	2	2	5	1	0	0	0	0	308	100	1.0817e-08	4.78207e-05	0.394	0.394	1	1	1	1	-0.606
83192	ENSG00000055163.14	CYFIP2	chr5	+	156715620	156715668	156712348	156712488	156721791	156721868	83192	1	0	2	4	5	6	4	4	0	1	0	2	148	100	1.17808e-08	4.78207e-05	0.253	0	1	0.802	1	0.575	-0.718
78024	ENSG00000150753.7	CCT5	chr5	+	10261671	10261857	10258497	10258647	10263245	10263426	78024	156	155	7	10	47	148	157	59	0	0	1	0	286	100	1.75218e-08	6.68904e-05	0.886	0.844	1	1	0.982	1	-0.131
18439	ENSG00000092841.14	MYL6	chr12	+	56553370	56553514	56552467	56552495	56553758	56553932	18439	4645	1912	57	47	863	3018	4094	2202	49	161	62	88	244	100	1.91511e-08	6.92625e-05	0.971	0.943	0.878	0.885	0.964	0.911	0.047
52786	ENSG00000105429.8	MEGF8	chr19	+	42862938	42863106	42862295	42862459	42863249	42863394	52786	10	1	7	2	4	5	6	4	0	0	1	0	268	100	2.09939e-08	7.21307e-05	0.348	0.157	1	1	0.691	1	-0.67
42764	ENSG00000167985.2	SDHAF2	chr11	+	61205096	61205320	61197596	61197654	61213412	61213587	42764	87	104	0	0	49	93	132	95	5	3	11	13	324	100	3.89354e-08	0.000127404	1	1	0.752	0.905	0.787	0.693	0.216
53744	ENSG00000110955.4	ATP5B	chr12	-	57038954	57039137	57038564	57038739	57039620	57039798	53744	1802	909	28	21	350	1894	1197	515	15	84	44	49	283	100	4.2439e-08	0.000129009	0.958	0.939	0.892	0.888	0.906	0.788	0.08
3373	ENSG00000100354.16	TNRC6B	chr22	+	40706820	40706997	40704515	40704653	40708508	40708655	3373	18	4	5	2	2	36	11	6	0	1	0	0	277	100	4.31806e-08	0.000129009	0.565	0.419	1	0.929	1	1	-0.49
83332	ENSG00000005486.12	RHBDD2	chr7	+	75510682	75510804	75508489	75508578	75511146	75511554	83332	36	23	20	24	1	22	34	10	16	130	78	32	222	100	6.18407e-08	0.00017706	0.448	0.302	0.027	0.071	0.164	0.123	0.279
78015	ENSG00000150753.7	CCT5	chr5	+	10262592	10262730	10258497	10258647	10263245	10263426	78015	156	140	7	10	38	122	118	61	0	0	1	0	238	100	6.87392e-08	0.000182353	0.904	0.855	1	1	0.98	1	-0.116
7566	ENSG00000166260.6	COX11	chr17	-	53038479	53038673	53029269	53029473	53040666	53040792	7566	13	1	5	1	3	3	6	1	0	0	0	0	294	100	6.89966e-08	0.000182353	0.469	0.254	1	1	1	1	-0.639
50379	ENSG00000196295.7	AC005154.6	chr7	-	30618621	30618744	30617685	30617707	30618846	30618930	50379	4	2	4	4	6	3	9	5	1	0	0	1	223	100	7.67787e-08	0.000190975	0.31	0.183	0.729	1	1	0.692	-0.609
74763	ENSG00000075407.13	ZNF37A	chr10	+	38383858	38384152	38383278	38383418	38384465	38384487	74763	7	3	4	1	1	3	5	2	0	0	0	0	394	100	7.78172e-08	0.000190975	0.308	0.432	1	1	1	1	-0.63
46012	ENSG00000135446.12	CDK4	chr12	-	58145282	58145442	58144989	58145125	58145957	58146059	46012	171	52	11	2	1	16	104	3	5	5	26	17	260	100	9.97813e-08	0.000236434	0.857	0.909	0.071	0.552	0.606	0.064	0.56
78004	ENSG00000150753.7	CCT5	chr5	+	10260903	10261023	10258497	10258647	10263245	10263426	78004	184	168	7	10	61	149	193	70	0	0	1	0	220	100	1.05642e-07	0.000241976	0.923	0.884	1	1	0.989	1	-0.094
87065	ENSG00000266714.2	MYO15B	chr17	+	73588544	73588622	73588318	73588382	73588759	73588921	87065	39	24	25	6	37	58	77	59	3	3	3	3	178	100	1.38273e-07	0.000306503	0.467	0.692	0.874	0.916	0.935	0.917	-0.331
42767	ENSG00000167985.2	SDHAF2	chr11	+	61205475	61205585	61197596	61197654	61213412	61213814	42767	30	48	0	0	31	32	89	40	5	3	11	13	210	100	1.84788e-07	0.00039681	1	1	0.747	0.836	0.794	0.594	0.257
46926	ENSG00000136286.10	MYO1G	chr7	-	45005671	45005879	45005235	45005459	45006270	45006437	46926	1512	177	5	0	381	376	1505	968	2	20	18	22	308	100	2.00894e-07	0.000418323	0.99	1	0.984	0.859	0.964	0.935	0.059
419	ENSG00000215790.2	SLC35E2	chr1	-	1675689	1676107	1670674	1671143	1677162	1677358	419	26	9	0	0	5	10	11	5	2	3	2	1	518	100	2.10006e-07	0.000424435	1	1	0.326	0.392	0.515	0.491	0.569
46021	ENSG00000135446.12	CDK4	chr12	-	58145282	58145479	58144989	58145125	58145957	58146132	46021	210	71	11	2	1	22	132	6	5	5	26	17	297	100	2.42538e-07	0.00044568	0.865	0.923	0.063	0.597	0.631	0.106	0.545
35208	ENSG00000178952.4	TUFM	chr16	-	28856634	28856801	28856271	28856376	28857232	28857427	35208	567	327	18	11	150	166	426	162	43	16	26	29	267	100	2.56544e-07	0.00044568	0.922	0.918	0.566	0.795	0.86	0.677	0.196
82015	ENSG00000008517.12	IL32	chr16	+	3117984	3118011	3117554	3117614	3118180	3118240	82015	1291	201	6	2	17	229	1143	108	3	18	20	6	127	100	2.51007e-07	0.00044568	0.994	0.988	0.817	0.909	0.978	0.934	0.082
18441	ENSG00000092841.14	MYL6	chr12	+	56553406	56553514	56552467	56552495	56553758	56553932	18441	2783	1068	57	47	508	1805	2482	1273	49	161	62	88	208	100	2.37686e-07	0.00044568	0.959	0.916	0.833	0.844	0.951	0.874	0.062
6000	ENSG00000137812.15	CASC5	chr15	+	40949552	40949671	40949239	40949349	40951536	40951659	6000	8	10	2	6	1	3	15	2	0	0	1	0	219	100	2.59433e-07	0.00044568	0.646	0.432	1	1	0.873	1	-0.429
21108	ENSG00000077232.12	DNAJC10	chr2	+	183604271	183604436	183597225	183597269	183605025	183605111	21108	4	1	3	1	6	1	3	2	0	0	1	0	265	100	2.41186e-07	0.00044568	0.335	0.274	1	1	0.531	1	-0.578
87067	ENSG00000266714.2	MYO15B	chr17	+	73588508	73588622	73588318	73588382	73588759	73588921	87067	46	14	25	6	27	38	38	30	3	3	3	3	214	100	2.68101e-07	0.000449337	0.462	0.522	0.808	0.855	0.855	0.824	-0.343
38316	ENSG00000103064.9	SLC7A6	chr16	+	68324298	68324443	68321648	68321774	68325111	68325235	38316	62	32	7	6	17	68	20	29	0	0	1	1	245	100	2.90154e-07	0.00047472	0.783	0.685	1	1	0.891	0.922	-0.219
63956	ENSG00000100109.12	TFIP11	chr22	-	26907084	26907161	26902839	26902894	26908064	26908141	63956	3	7	1	1	0	1	0	0	1	0	4	2	177	100	3.16163e-07	0.000505243	0.629	0.798	0	1	0	0	0.464
18083	ENSG00000214021.11	TTLL3	chr3	+	9857757	9857886	9854977	9855029	9862229	9862300	18083	20	10	6	2	12	10	13	17	0	0	1	0	229	100	3.56584e-07	0.000556888	0.593	0.686	1	1	0.85	1	-0.323
41762	ENSG00000177463.11	NR2C2	chr3	+	15046063	15046120	15045382	15045493	15055095	15055296	41762	6	8	12	17	0	2	1	0	7	26	16	8	157	100	3.65379e-07	0.000557942	0.242	0.231	0	0.047	0.038	0	0.215
88593	ENSG00000130726.7	TRIM28	chr19	+	59057130	59057263	59056304	59056464	59058742	59058878	88593	469	408	0	0	160	329	524	246	1	36	4	0	233	100	4.7593e-07	0.000706956	1	1	0.986	0.797	0.983	1	0.058
26890	ENSG00000245910.4	SNHG6	chr8	-	67834848	67834960	67834558	67834627	67837671	67837831	26890	948	361	27	16	540	375	569	438	7	2	6	2	212	100	5.01303e-07	0.000706956	0.943	0.914	0.973	0.989	0.978	0.99	-0.054
70102	ENSG00000104408.5	EIF3E	chr8	-	109254340	109254485	109254027	109254142	109260841	109260946	70102	20	6	262	105	43	7	34	11	85	128	125	14	245	100	4.89883e-07	0.000706956	0.03	0.023	0.171	0.022	0.1	0.243	-0.108
88792	ENSG00000102781.9	KATNAL1	chr13	-	30829583	30829752	30815095	30815223	30854199	30854360	88792	33	19	6	2	14	4	34	12	0	0	1	0	269	100	5.04116e-07	0.000706956	0.672	0.779	1	1	0.927	1	-0.256
35269	ENSG00000118513.14	MYB	chr6	+	135518098	135518461	135516885	135517140	135520045	135520188	35269	319	69	220	59	60	43	203	33	51	117	277	78	463	100	5.50679e-07	0.000756809	0.238	0.202	0.203	0.074	0.137	0.084	0.095
21785	ENSG00000268362.1	CTD-2017D11.1	chr19	+	24231738	24231816	24228985	24229081	24232206	24232350	21785	4	1	1	0	0	0	1	2	2	4	12	4	178	100	5.6938e-07	0.000757666	0.692	1	0	0	0.045	0.219	0.78
5730	ENSG00000014641.13	MDH1	chr2	+	63821621	63821720	63815742	63816180	63826303	63826426	5730	41	20	5	5	11	8	33	6	0	0	1	0	199	100	5.73354e-07	0.000757666	0.805	0.668	1	1	0.943	1	-0.249
65917	ENSG00000135916.11	ITM2C	chr2	+	231738131	231738272	231729664	231729860	231740334	231740523	65917	121	35	9	3	19	410	94	99	16	130	35	29	241	100	6.08497e-07	0.000788934	0.848	0.829	0.33	0.567	0.527	0.586	0.336
2890	ENSG00000177663.9	IL17RA	chr22	+	17586742	17586844	17586480	17586492	17588616	17588658	2890	90	32	0	0	83	32	40	70	9	3	0	22	202	100	6.45513e-07	0.000821427	1	1	0.82	0.841	1	0.612	0.182
46019	ENSG00000135446.12	CDK4	chr12	-	58145282	58145535	58144989	58145125	58145957	58146105	46019	246	77	11	2	1	30	154	11	5	5	26	17	353	100	7.27688e-07	0.00090916	0.864	0.916	0.054	0.63	0.627	0.155	0.524
81449	ENSG00000163932.9	PRKCD	chr3	+	53199119	53199231	53195214	53195444	53212419	53212553	81449	2	4	1	0	0	2	0	0	1	1	1	1	212	100	7.46302e-07	0.000915766	0.485	1	0	0.485	0	0	0.621
44962	ENSG00000080345.13	RIF1	chr2	+	152319397	152322634	152318925	152318980	152324513	152324660	44962	605	802	3	6	380	590	1166	263	0	0	0	0	3337	100	8.02106e-07	0.000966974	0.858	0.8	1	1	1	1	-0.171
41510	ENSG00000151552.7	QDPR	chr4	-	17493854	17493963	17492284	17492368	17503341	17503482	41510	31	18	2	6	4	7	26	2	0	0	0	0	209	100	8.49947e-07	0.000989914	0.881	0.589	1	1	1	1	-0.265
48340	ENSG00000138346.10	DNA2	chr10	-	70206052	70206170	70204677	70204840	70209784	70210004	48340	13	8	4	2	1	4	29	1	0	0	0	0	218	100	8.36872e-07	0.000989914	0.599	0.647	1	1	1	1	-0.377
46017	ENSG00000135446.12	CDK4	chr12	-	58145282	58145519	58144997	58145125	58145957	58146109	46017	345	97	11	2	1	36	227	11	5	5	26	17	337	100	9.30378e-07	0.00099286	0.903	0.935	0.056	0.681	0.722	0.161	0.514
67346	ENSG00000196924.10	FLNA	chrX	-	153580920	153581043	153580548	153580815	153581139	153581292	67346	833	266	14	19	139	1185	383	327	33	78	31	48	223	100	9.29101e-07	0.00099286	0.964	0.863	0.654	0.872	0.847	0.753	0.132
35297	ENSG00000118513.14	MYB	chr6	+	135517863	135518461	135516885	135517140	135520045	135520188	35297	392	62	220	59	71	45	226	42	51	117	277	78	698	100	8.97377e-07	0.00099286	0.203	0.131	0.166	0.052	0.105	0.072	0.068
77878	ENSG00000198730.3	CTR9	chr11	+	10793091	10793163	10792033	10792179	10794066	10794202	77878	21	32	6	8	29	126	46	24	0	4	3	0	172	100	9.39168e-07	0.00099286	0.67	0.699	1	0.948	0.899	1	-0.277
54985	ENSG00000132781.13	MUTYH	chr1	-	45803857	45804328	45800062	45800183	45805570	45805617	54985	6	10	5	1	5	1	9	4	0	0	1	0	571	100	9.18393e-07	0.00099286	0.174	0.637	1	1	0.612	1	-0.498
31999	ENSG00000143498.13	TAF1A	chr1	-	222753100	222753167	222750786	222750985	222757469	222757639	31999	2	4	2	4	1	2	2	1	0	0	1	0	167	100	9.23926e-07	0.00099286	0.375	0.375	1	1	0.545	1	-0.511
18077	ENSG00000214021.11	TTLL3	chr3	+	9859328	9859443	9854931	9855029	9862229	9862425	18077	28	8	6	2	10	11	13	16	0	0	1	0	215	100	9.73934e-07	0.00101401	0.685	0.65	1	1	0.858	1	-0.297
15226	ENSG00000100316.11	RPL3	chr22	-	39709638	39709734	39709195	39709315	39710111	39710213	15226	11571	8220	277	251	6624	5218	6222	5453	204	295	360	199	196	100	1.10974e-06	0.00113342	0.955	0.944	0.943	0.9	0.898	0.933	0.031
32000	ENSG00000143498.13	TAF1A	chr1	-	222753100	222753232	222750786	222750985	222757469	222757639	32000	5	6	2	4	1	3	5	2	0	0	1	0	232	100	1.12161e-06	0.00113342	0.519	0.393	1	1	0.683	1	-0.465
70899	ENSG00000115310.13	RTN4	chr2	-	55200956	55201003	55199949	55200334	55209650	55209789	70899	1	1	0	0	0	0	2	0	1	1	1	1	147	100	1.25456e-06	0.00121654	1	1	0	0	0.576	0	0.856
34997	ENSG00000198771.6	RCSD1	chr1	+	167666335	167667079	167663335	167663539	167673900	167674023	34997	1069	178	20	7	102	181	809	361	1	1	4	0	844	100	1.27468e-06	0.00121654	0.864	0.751	0.924	0.955	0.96	1	-0.152
32007	ENSG00000143498.13	TAF1A	chr1	-	222753100	222753214	222750786	222750985	222757469	222757639	32007	4	10	2	4	1	4	8	2	0	0	1	0	214	100	1.2585e-06	0.00121654	0.483	0.539	1	1	0.789	1	-0.436
57606	ENSG00000161958.6	FGF11	chr17	+	7345912	7346111	7345094	7345198	7346394	7348256	57606	6	1	3	1	1	6	3	1	0	0	1	0	299	100	1.24154e-06	0.00121654	0.401	0.251	1	1	0.501	1	-0.549
43626	ENSG00000159131.12	GART	chr21	-	34878280	34878411	34877867	34878009	34882089	34882227	43626	20	8	0	0	1	13	14	1	2	2	3	2	231	100	1.35079e-06	0.00123761	1	1	0.178	0.738	0.669	0.178	0.559
46003	ENSG00000135446.12	CDK4	chr12	-	58144705	58144873	58144438	58144548	58145957	58146109	46003	238	100	1	1	9	36	215	42	0	3	13	9	268	100	1.322e-06	0.00123761	0.989	0.974	1	0.817	0.861	0.635	0.153
23735	ENSG00000076928.13	ARHGEF1	chr19	+	42410608	42410772	42410090	42410177	42410854	42410955	23735	704	134	49	14	240	244	470	860	51	41	64	160	264	100	1.33809e-06	0.00123761	0.845	0.784	0.641	0.693	0.736	0.671	0.129
30936	ENSG00000161813.16	LARP4	chr12	+	50796457	50796596	50794732	50794811	50806187	50806236	30936	4	0	4	2	4	3	3	5	0	2	0	0	239	100	1.4181e-06	0.00128219	0.295	0	1	0.386	1	1	-0.699
26818	ENSG00000136560.9	TANK	chr2	+	162017795	162017923	162016854	162016995	162036124	162036272	26818	11	4	0	0	2	3	9	5	3	2	2	1	228	100	1.4531e-06	0.00129677	1	1	0.226	0.397	0.664	0.687	0.506
83772	ENSG00000058272.11	PPP1R12A	chr12	-	80199945	80200077	80199371	80199548	80201005	80201110	83772	22	24	1	8	17	22	32	12	0	0	1	0	232	100	1.55521e-06	0.0013701	0.905	0.564	1	1	0.932	1	-0.249
49510	ENSG00000129535.8	NRL	chr14	-	24551676	24552084	24550085	24550777	24583930	24584223	49510	4	2	0	0	4	3	18	4	2	2	4	0	508	100	1.61379e-06	0.00140371	1	1	0.282	0.228	0.47	1	0.505
40268	ENSG00000203666.8	EFCAB2	chr1	+	245165422	245165534	245133283	245133745	245222687	245222760	40268	1	0	1	1	1	1	5	1	0	2	0	0	212	100	1.67696e-06	0.00144042	0.321	0	1	0.191	1	1	-0.637
50801	ENSG00000147677.6	EIF3H	chr8	-	117738254	117738411	117671051	117671219	117767904	117768060	50801	1259	607	9	7	657	554	741	445	23	15	18	16	257	100	1.92174e-06	0.0016303	0.982	0.971	0.917	0.935	0.941	0.915	0.049
17332	ENSG00000118292.4	C1orf54	chr1	+	150252053	150252152	150248929	150249040	150253245	150253327	17332	2	3	0	0	0	1	3	1	1	0	3	2	199	100	2.06619e-06	0.00171061	1	1	0	1	0.334	0.201	0.616
51542	ENSG00000044090.4	CUL7	chr6	-	43017997	43018136	43017700	43017897	43018705	43019206	51542	35	17	0	0	14	14	18	14	2	4	2	5	239	100	2.04402e-06	0.00171061	1	1	0.745	0.594	0.79	0.539	0.333
66502	ENSG00000163466.11	ARPC2	chr2	+	219099571	219099767	219099074	219099120	219103386	219103572	66502	35	26	413	329	64	36	43	40	55	508	332	99	296	100	2.14378e-06	0.00175371	0.028	0.026	0.282	0.023	0.042	0.12	-0.09
18800	ENSG00000214193.5	SH3D21	chr1	+	36773518	36773564	36773370	36773426	36773989	36774076	18800	0	0	1	3	1	1	2	1	0	0	2	0	146	100	2.17425e-06	0.00175772	0	0	1	1	0.407	1	-0.852
57757	ENSG00000015133.14	CCDC88C	chr14	-	91773381	91773570	91772108	91772270	91774694	91774836	57757	48	46	5	3	36	46	24	34	0	0	0	0	289	100	2.21321e-06	0.00176841	0.769	0.841	1	1	1	1	-0.195
85465	ENSG00000047578.8	KIAA0556	chr16	+	27659924	27660056	27642385	27642483	27689049	27689317	85465	8	6	0	0	3	3	10	2	2	2	6	0	232	100	2.33207e-06	0.00182103	1	1	0.393	0.393	0.418	1	0.449
18060	ENSG00000214021.11	TTLL3	chr3	+	9860238	9860604	9854990	9855029	9862229	9862425	18060	110	27	6	2	75	65	92	77	0	0	1	0	466	100	2.31796e-06	0.00182103	0.797	0.743	1	1	0.952	1	-0.218
30432	ENSG00000170889.9	RPS9	chr19	+	54710420	54710592	54705354	54705477	54711265	54711515	30432	253	300	25	33	138	99	310	106	32	23	73	48	272	100	2.49706e-06	0.00184986	0.788	0.77	0.613	0.613	0.61	0.448	0.208
32349	ENSG00000204272.6	RP11-622K12.1	chrX	+	56758495	56758632	56755691	56756022	56843752	56844813	32349	231	55	1	0	87	131	191	108	2	10	6	11	237	100	2.55845e-06	0.00184986	0.99	1	0.948	0.847	0.931	0.806	0.112
21445	ENSG00000152601.13	MBNL1	chr3	+	152175918	152175982	152174055	152174150	152177059	152177134	21445	25	15	95	88	5	6	9	2	25	210	97	40	164	100	2.58436e-06	0.00184986	0.138	0.094	0.109	0.017	0.054	0.03	0.064
70124	ENSG00000104408.5	EIF3E	chr8	-	109254340	109254575	109254027	109254142	109260841	109260945	70124	44	15	262	105	61	16	73	22	85	128	125	14	335	100	2.55437e-06	0.00184986	0.048	0.041	0.176	0.036	0.148	0.319	-0.125
18073	ENSG00000214021.11	TTLL3	chr3	+	9859328	9860604	9854931	9855029	9862229	9862425	18073	318	78	6	2	160	179	228	195	0	0	1	0	1376	100	2.56329e-06	0.00184986	0.794	0.739	1	1	0.943	1	-0.219
22373	ENSG00000231789.2	RP11-558F24.4	chr1	-	9740769	9741193	9732483	9732777	9747392	9747613	22373	25	8	5	1	11	2	9	2	1	0	0	0	524	100	2.57812e-06	0.00184986	0.488	0.604	0.677	1	1	1	-0.373
52421	ENSG00000153406.9	NMRAL1	chr16	-	4519504	4519699	4516153	4516403	4524093	4524167	52421	10	4	4	1	4	3	13	19	0	0	1	0	295	100	2.5296e-06	0.00184986	0.459	0.576	1	1	0.815	1	-0.436
48411	ENSG00000015153.10	YAF2	chr12	-	42604349	42604421	42555414	42555567	42631956	42632105	48411	0	0	1	1	2	6	1	2	1	3	0	1	172	100	2.54999e-06	0.00184986	0	0	0.538	0.538	1	0.538	-0.653
17883	ENSG00000099889.9	ARVCF	chr22	-	19958738	19958858	19957418	19958266	19959408	19959494	17883	7	3	0	0	1	0	21	12	2	1	3	5	220	100	2.64515e-06	0.00187385	1	1	0.185	0	0.761	0.522	0.633
56959	ENSG00000135317.8	SNX14	chr6	-	86277251	86277295	86267693	86267778	86281854	86281933	56959	1	1	3	1	4	1	2	1	0	0	0	0	144	100	2.81753e-06	0.00197561	0.188	0.41	1	1	1	1	-0.701
52813	ENSG00000187626.7	ZKSCAN4	chr6	-	28215844	28215927	28214746	28214870	28217464	28217612	52813	1	4	0	0	1	2	2	8	1	2	2	7	183	100	2.97042e-06	0.00200113	1	1	0.353	0.353	0.353	0.384	0.639
10549	ENSG00000117362.8	APH1A	chr1	-	150240115	150240189	150239755	150239878	150241097	150241423	10549	98	72	0	1	20	81	97	51	0	24	5	4	174	100	2.94469e-06	0.00200113	1	0.976	1	0.66	0.918	0.88	0.123
70400	ENSG00000244754.4	N4BP2L2	chr13	-	33054726	33054774	33018102	33018263	33091993	33092057	70400	1	1	2	1	0	1	4	1	1	0	0	0	148	100	2.95501e-06	0.00200113	0.253	0.403	0	1	1	1	-0.422
54463	ENSG00000145348.12	TBCK	chr4	-	107176103	107176204	107173022	107173164	107181593	107181667	54463	2	3	4	1	2	2	4	2	0	0	2	0	201	100	2.95711e-06	0.00200113	0.199	0.599	1	1	0.499	1	-0.476
69854	ENSG00000163702.14	IL17RC	chr3	+	9962608	9962653	9962174	9962286	9965564	9965704	69854	0	1	1	3	2	1	1	1	0	0	1	1	145	100	3.17371e-06	0.00211733	0	0.187	1	1	0.408	0.408	-0.61
32415	ENSG00000127419.12	TMEM175	chr4	+	941903	941942	926267	926328	944208	944306	32415	4	1	3	1	1	1	1	1	1	0	0	0	139	100	3.22418e-06	0.00213032	0.49	0.418	0.418	1	1	1	-0.401
83765	ENSG00000058272.11	PPP1R12A	chr12	-	80199945	80200113	80199371	80199548	80201005	80201110	83765	44	52	1	8	34	55	52	21	0	0	1	0	268	100	3.291e-06	0.00213344	0.943	0.708	1	1	0.951	1	-0.162
66396	ENSG00000177058.7	SLC38A9	chr5	-	55000149	55000262	54993673	54993820	55007279	55007327	66396	8	6	5	1	10	4	6	8	1	1	0	0	213	100	3.26899e-06	0.00213344	0.429	0.738	0.824	0.653	1	1	-0.286
3802	ENSG00000196262.9	PPIA	chr7	+	44839300	44839473	44838845	44838876	44840885	44842716	3802	3073	2310	25	78	1205	1299	2327	1151	87	53	42	45	273	100	3.66231e-06	0.00235196	0.978	0.916	0.835	0.9	0.953	0.904	0.049
65712	ENSG00000131051.16	RBM39	chr20	-	34317383	34317473	34313045	34313077	34319862	34320057	65712	1	8	1	5	1	1	2	1	0	1	0	0	190	100	3.89681e-06	0.00247938	0.345	0.457	1	0.345	1	1	-0.435
17436	ENSG00000015479.13	MATR3	chr5	+	138615623	138615747	138614739	138614818	138642927	138643245	17436	14	17	6	1	1	5	3	8	0	0	0	0	224	100	4.17954e-06	0.00262211	0.51	0.884	1	1	1	1	-0.303
69527	ENSG00000136811.12	ODF2	chr9	+	131258319	131258576	131256788	131256947	131260691	131260854	69527	51	17	2	5	8	10	74	19	0	0	0	0	357	100	4.19745e-06	0.00262211	0.877	0.488	1	1	1	1	-0.318
45106	ENSG00000010810.13	FYN	chr6	-	112135094	112135310	112101768	112101838	112167791	112167818	45106	12	2	13	8	4	0	0	0	5	43	5	17	316	100	4.34673e-06	0.00266779	0.226	0.073	0.202	0	0	0	0.099
40607	ENSG00000056586.11	RC3H2	chr9	-	125613601	125613715	125613359	125613508	125616230	125616365	40607	14	18	2	5	13	22	15	17	0	2	0	0	214	100	4.34822e-06	0.00266779	0.766	0.627	1	0.837	1	1	-0.263
46018	ENSG00000135446.12	CDK4	chr12	-	58145282	58145519	58144438	58144548	58145957	58146109	46018	245	57	1	1	2	30	151	11	0	3	13	9	337	100	4.6223e-06	0.00281085	0.986	0.944	1	0.748	0.775	0.266	0.268
36803	ENSG00000138668.14	HNRNPD	chr4	-	83276047	83276154	83274986	83275307	83276456	83276554	36803	61	111	446	181	24	67	57	15	242	290	743	318	207	100	4.72224e-06	0.00284644	0.062	0.229	0.046	0.1	0.036	0.022	0.095
56156	ENSG00000077454.11	LRCH4	chr7	-	100175781	100175881	100175444	100175535	100176021	100176134	56156	257	52	1	0	52	86	144	120	3	0	7	14	200	100	4.84932e-06	0.00288675	0.992	1	0.897	1	0.911	0.811	0.091
41549	ENSG00000163378.9	EOGT	chr3	-	69058787	69059011	69057578	69057679	69061086	69061142	41549	4	13	4	2	1	44	12	2	1	0	0	0	324	100	4.87314e-06	0.00288675	0.236	0.667	0.236	1	1	1	-0.357
66942	ENSG00000197451.6	HNRNPAB	chr5	+	177637132	177637273	177636330	177636448	177637553	177638156	66942	290	125	62	37	25	85	286	40	15	82	113	33	241	100	4.98488e-06	0.00290995	0.66	0.584	0.409	0.301	0.512	0.335	0.233
89147	ENSG00000033867.12	SLC4A7	chr3	-	27472788	27473160	27465527	27465643	27475445	27475595	89147	0	1	6	3	1	2	4	2	0	0	2	0	472	100	4.997e-06	0.00290995	0	0.066	1	1	0.298	1	-0.791
88585	ENSG00000130726.7	TRIM28	chr19	+	59056791	59056904	59056304	59056464	59058742	59058878	88585	213	24	0	0	46	176	226	36	1	36	4	0	213	100	5.05058e-06	0.00291643	1	1	0.956	0.697	0.964	1	0.096
46111	ENSG00000156374.10	PCGF6	chr10	-	105106994	105107054	105104780	105104889	105108472	105108569	46111	4	7	1	5	4	1	9	3	0	0	0	1	160	100	5.20724e-06	0.00298184	0.714	0.467	1	1	1	0.652	-0.323
22815	ENSG00000076685.14	NT5C2	chr10	-	104865114	104865138	104860801	104860859	104865462	104865558	22815	1	2	4	1	1	11	13	7	0	1	0	1	124	100	5.78622e-06	0.003286	0.168	0.617	1	0.899	1	0.85	-0.545
78719	ENSG00000071462.7	WBSCR22	chr7	+	73098096	73098330	73097955	73098003	73100965	73101061	78719	18	16	3	3	5	21	14	8	1	0	0	0	334	100	5.88141e-06	0.00331268	0.642	0.615	0.6	1	1	1	-0.271
46991	ENSG00000092199.13	HNRNPC	chr14	-	21731469	21731741	21702189	21702388	21737456	21737584	46991	464	335	158	107	170	280	432	122	107	222	178	182	372	100	6.05275e-06	0.00338147	0.441	0.457	0.299	0.253	0.395	0.153	0.174
2404	ENSG00000081059.15	TCF7	chr5	+	133480487	133480560	133479282	133479331	133481914	133483901	2404	111	12	345	59	5	6	30	6	23	80	220	61	173	100	6.13342e-06	0.0033989	0.157	0.105	0.112	0.042	0.073	0.054	0.061
16037	ENSG00000186260.12	MKL2	chr16	+	14186577	14186739	14173146	14173211	14234400	14234617	16037	4	4	4	1	0	0	0	1	1	1	9	1	262	100	6.46826e-06	0.00355579	0.276	0.604	0	0	0	0.276	0.371
38235	ENSG00000160957.8	RECQL4	chr8	-	145737284	145737450	145737063	145737172	145737526	145737707	38235	55	17	1	0	12	10	68	13	2	2	9	6	266	100	6.61939e-06	0.00360998	0.954	1	0.693	0.653	0.74	0.449	0.343
75167	ENSG00000241468.3	ATP5J2	chr7	-	99056769	99056886	99055931	99055978	99057708	99057816	75167	981	447	48	43	139	222	828	268	68	46	64	71	217	100	7.0407e-06	0.00380952	0.904	0.827	0.485	0.69	0.856	0.635	0.199
63957	ENSG00000100109.12	TFIP11	chr22	-	26907084	26907161	26906582	26906668	26908064	26908141	63957	9	12	15	19	1	2	4	1	8	47	13	8	177	100	7.14689e-06	0.00383676	0.253	0.263	0.066	0.023	0.148	0.066	0.182
34737	ENSG00000136153.15	LMO7	chr13	+	76415244	76415337	76414526	76414631	76415763	76416119	34737	10	5	0	0	12	1	17	2	9	1	1	2	193	100	7.21282e-06	0.00384214	1	1	0.409	0.341	0.898	0.341	0.503
7829	ENSG00000180198.11	RCC1	chr1	+	28858682	28858862	28858314	28858502	28861561	28861658	7829	217	198	1	0	35	55	72	37	1	6	5	1	280	100	7.61907e-06	0.00402732	0.987	1	0.926	0.766	0.837	0.93	0.129
64812	ENSG00000104904.8	OAZ1	chr19	+	2271383	2271529	2269513	2269743	2271780	2272261	64812	1683	1973	28	42	330	1991	1106	579	19	37	47	50	246	100	7.78447e-06	0.00407248	0.961	0.95	0.876	0.956	0.905	0.825	0.065
78267	ENSG00000135250.12	SRPK2	chr7	-	104766694	104766787	104756823	104758469	104773237	104773345	78267	8	10	5	3	9	30	34	22	0	2	2	0	193	100	7.82302e-06	0.00407248	0.453	0.633	1	0.886	0.898	1	-0.403
82543	ENSG00000112081.12	SRSF3	chr6	+	36567597	36568053	36566625	36566760	36568928	36568967	82543	4583	3962	365	200	1473	2391	3089	911	217	207	628	323	556	100	8.02612e-06	0.00414679	0.693	0.781	0.55	0.675	0.469	0.337	0.229
78718	ENSG00000071462.7	WBSCR22	chr7	+	73098096	73098253	73097898	73098003	73100965	73101061	78718	16	13	3	3	5	16	12	7	1	0	0	0	257	100	8.21886e-06	0.00421468	0.675	0.628	0.661	1	1	1	-0.264
86412	ENSG00000018699.7	TTC27	chr2	+	33005120	33005179	33002948	33003047	33007692	33007745	86412	7	3	15	8	1	0	1	0	4	7	24	1	159	100	8.30124e-06	0.00422539	0.227	0.191	0.136	0	0.026	0	0.169
38234	ENSG00000160957.8	RECQL4	chr8	-	145737293	145737450	145737063	145737172	145737526	145737707	38234	78	22	1	0	19	13	90	18	2	2	9	6	257	100	9.05268e-06	0.004574	0.968	1	0.787	0.717	0.796	0.539	0.274
63413	ENSG00000168237.13	GLYCTK	chr3	+	52324319	52324735	52321835	52321892	52324975	52325127	63413	4	3	1	1	10	9	7	8	0	0	1	0	516	100	9.19031e-06	0.00460964	0.437	0.368	1	1	0.576	1	-0.492
38634	ENSG00000108523.11	RNF167	chr17	+	4846720	4846814	4846145	4846236	4847852	4847933	38634	96	37	1	2	6	28	88	49	2	4	11	14	194	100	9.66067e-06	0.00470877	0.98	0.905	0.607	0.783	0.805	0.643	0.233
3809	ENSG00000196262.9	PPIA	chr7	+	44838990	44839079	44838845	44838876	44840885	44842716	3809	2603	1924	25	78	1002	1175	2140	971	87	53	42	45	189	100	9.51253e-06	0.00470877	0.982	0.929	0.859	0.921	0.964	0.919	0.04
78704	ENSG00000071462.7	WBSCR22	chr7	+	73098096	73098231	73097930	73098003	73100965	73101061	78704	12	16	3	3	5	14	15	7	1	0	0	0	235	100	9.66204e-06	0.00470877	0.63	0.694	0.68	1	1	1	-0.258
38131	ENSG00000177054.9	ZDHHC13	chr11	+	19164524	19164670	19138675	19138823	19167727	19167850	38131	14	2	4	1	4	3	11	2	0	0	0	0	246	100	9.63814e-06	0.00470877	0.587	0.448	1	1	1	1	-0.483
35281	ENSG00000118513.14	MYB	chr6	+	135517863	135518046	135516885	135517140	135520045	135520188	35281	70	4	220	59	10	3	24	11	51	117	277	78	283	100	9.98259e-06	0.00479695	0.101	0.023	0.065	0.009	0.03	0.047	0.024
29826	ENSG00000140740.6	UQCRC2	chr16	+	21972648	21972786	21969855	21969920	21973780	21973831	29826	9	27	152	80	56	25	39	34	60	59	119	93	238	100	9.9726e-06	0.00479695	0.024	0.124	0.282	0.151	0.121	0.133	-0.098
43648	ENSG00000142599.13	RERE	chr1	-	8674619	8674745	8617476	8617582	8684368	8684439	43648	18	6	4	2	5	3	7	1	0	0	1	0	226	100	1.05654e-05	0.00504175	0.666	0.57	1	1	0.756	1	-0.321
38213	ENSG00000242686.2	RP11-1191J2.2	chr4	-	647853	648002	647546	647760	648870	649434	38213	1	1	0	0	3	23	5	7	2	8	0	4	249	100	1.08398e-05	0.00513703	1	1	0.376	0.536	1	0.413	0.419
31683	ENSG00000272146.1	RP11-755B10.4	chr3	+	57585785	57585896	57583522	57583778	57586469	57586654	31683	4	2	1	0	0	0	2	1	2	1	1	0	211	100	1.1084e-05	0.00521676	0.655	1	0	0	0.487	1	0.456
36510	ENSG00000173264.9	GPR137	chr11	+	64055381	64055418	64054436	64054486	64055536	64055561	36510	4	3	2	2	0	0	1	1	1	1	2	2	137	100	1.14096e-05	0.00529746	0.593	0.523	0	0	0.267	0.267	0.425
46020	ENSG00000135446.12	CDK4	chr12	-	58145282	58145479	58144451	58144548	58145957	58146132	46020	110	31	1	1	2	16	56	6	0	3	13	9	297	100	1.13786e-05	0.00529746	0.974	0.913	1	0.642	0.592	0.183	0.339
56325	ENSG00000131507.9	NDFIP1	chr5	+	141517298	141517423	141515294	141515382	141520127	141520194	56325	138	126	12	23	4	311	82	28	29	52	58	51	225	100	1.16775e-05	0.00538297	0.836	0.709	0.058	0.727	0.386	0.196	0.431
7009	ENSG00000166226.8	CCT2	chr12	+	69991417	69991546	69990935	69991055	69991747	69991851	7009	529	410	16	21	273	479	500	292	6	0	12	1	229	100	1.17505e-05	0.00538297	0.935	0.895	0.952	1	0.948	0.992	-0.058
18440	ENSG00000092841.14	MYL6	chr12	+	56554409	56554454	56554026	56554104	56555170	56555371	18440	79	27	1474	611	12	15	39	38	652	1119	1480	1011	145	100	1.23946e-05	0.00564046	0.036	0.03	0.013	0.009	0.018	0.025	0.017
42634	ENSG00000158321.11	AUTS2	chr7	+	70239013	70239085	70236534	70236630	70240342	70240372	42634	1	1	0	0	1	20	1	1	1	15	3	7	172	100	1.25005e-05	0.00565121	1	1	0.368	0.437	0.162	0.077	0.739
7065	ENSG00000141551.10	CSNK1D	chr17	-	80207573	80208055	80207306	80207478	80209254	80209290	7065	48	63	69	89	62	95	51	29	151	290	114	161	582	100	1.28246e-05	0.00575983	0.107	0.108	0.066	0.053	0.071	0.03	0.052
2242	ENSG00000140332.11	TLE3	chr15	-	70358352	70358557	70352868	70352988	70366871	70366946	2242	74	46	6	4	44	293	88	53	1	2	0	2	305	100	1.29246e-05	0.00576707	0.802	0.79	0.935	0.98	1	0.897	-0.157
2233	ENSG00000140332.11	TLE3	chr15	-	70358352	70358554	70352868	70352988	70366871	70366946	2233	48	38	6	4	31	204	68	37	1	2	0	2	302	100	1.32004e-05	0.00585213	0.726	0.759	0.911	0.971	1	0.86	-0.193
54322	ENSG00000256591.1	RP11-286N22.8	chr11	+	61205475	61205585	61197592	61197654	61252159	61252288	54322	3	9	5	1	7	6	12	3	0	0	1	0	210	100	1.3291e-05	0.0058545	0.222	0.811	1	1	0.851	1	-0.446
52177	ENSG00000147224.6	PRPS1	chrX	+	106884131	106884230	106871792	106871980	106888406	106888580	52177	7	8	0	1	0	0	4	1	1	1	2	1	199	100	1.37054e-05	0.0059986	1	0.801	0	0	0.501	0.334	0.692
37400	ENSG00000151376.12	ME3	chr11	-	86158106	86158249	86157355	86157529	86159191	86159297	37400	8	14	2	3	27	7	3	37	0	0	1	0	243	100	1.39684e-05	0.00607501	0.622	0.658	1	1	0.552	1	-0.248
52370	ENSG00000026508.12	CD44	chr11	+	35227658	35227790	35223217	35223334	35236398	35236461	52370	1	12	1	4	2	32	3	1	0	0	0	0	232	100	1.41585e-05	0.00611896	0.301	0.564	1	1	1	1	-0.568
72280	ENSG00000162885.8	B3GALNT2	chr1	-	235659495	235659618	235657990	235658138	235667440	235667722	72280	7	1	2	1	1	0	1	0	1	4	3	1	223	100	1.4923e-05	0.00636239	0.611	0.31	0.31	0	0.13	0	0.351
14687	ENSG00000116489.8	CAPZA1	chr1	+	113196219	113196283	113192039	113192091	113197086	113197293	14687	54	198	2	22	27	399	86	32	1	5	0	4	164	100	1.49995e-05	0.00636239	0.943	0.846	0.943	0.98	1	0.83	-0.044
60658	ENSG00000129968.11	ABHD17A	chr19	-	1878662	1878903	1877506	1877686	1879919	1880016	60658	41	18	89	21	30	207	69	77	19	98	84	33	341	100	1.49982e-05	0.00636239	0.119	0.201	0.316	0.382	0.194	0.406	-0.165
52520	ENSG00000184863.6	RBM33	chr7	+	155499987	155500074	155499553	155499762	155503896	155504149	52520	4	8	35	26	0	0	1	0	15	29	13	9	187	100	1.54905e-05	0.00652257	0.058	0.141	0	0	0.04	0	0.089
6468	ENSG00000112576.8	CCND3	chr6	-	41997746	41997928	41908147	41908323	42016238	42016424	6468	16	0	67	10	1	0	0	1	15	11	29	42	282	100	1.5567e-05	0.00652257	0.078	0	0.023	0	0	0.008	0.031
47897	ENSG00000198931.6	APRT	chr16	-	88876830	88876964	88876477	88876556	88877957	88878064	47897	679	188	5	4	162	181	379	190	4	7	8	25	234	100	1.5673e-05	0.00652718	0.983	0.953	0.945	0.917	0.953	0.765	0.073
67332	ENSG00000196924.10	FLNA	chrX	-	153581921	153582095	153581663	153581825	153582282	153582411	67332	1050	408	19	15	212	1589	510	500	18	86	20	33	274	100	1.64746e-05	0.00677885	0.953	0.908	0.811	0.871	0.903	0.847	0.073
30434	ENSG00000170889.9	RPS9	chr19	+	54705354	54705477	54705027	54705149	54710143	54710330	30434	8204	5793	41	90	3822	4358	6570	4764	20	58	6	2	223	100	1.64198e-05	0.00677885	0.989	0.967	0.988	0.971	0.998	0.999	-0.011
31277	ENSG00000123358.15	NR4A1	chr12	+	52446257	52446429	52445242	52445352	52448110	52448666	31277	60	32	74	112	4	201	22	6	10	1213	71	42	272	100	1.66111e-05	0.00679434	0.23	0.095	0.128	0.057	0.102	0.05	0.078
46013	ENSG00000135446.12	CDK4	chr12	-	58145282	58145442	58144438	58144548	58145957	58146059	46013	71	12	1	1	2	10	28	3	0	3	13	9	260	100	1.74992e-05	0.00711524	0.965	0.822	1	0.562	0.453	0.114	0.361
10817	ENSG00000125347.9	IRF1	chr5	-	131823617	131823717	131822645	131822822	131826236	131826490	10817	36	135	1	0	28	210	21	28	0	39	0	1	200	100	1.78012e-05	0.00718584	0.947	1	1	0.729	1	0.933	0.058
3813	ENSG00000196262.9	PPIA	chr7	+	44838990	44839473	44837571	44838876	44840885	44841246	3813	5905	4322	25	78	2247	2556	4618	2218	87	53	42	45	583	100	1.7882e-05	0.00718584	0.976	0.905	0.816	0.892	0.95	0.894	0.052
38014	ENSG00000172053.10	QARS	chr3	-	49137193	49137286	49136942	49137080	49137393	49137524	38014	764	339	9	21	287	193	416	281	49	13	22	15	193	100	1.8574e-05	0.00733524	0.978	0.893	0.752	0.885	0.907	0.907	0.073
3851	ENSG00000122512.10	PMS2	chr7	-	6035164	6035264	6031603	6031688	6036956	6037054	3851	11	6	3	2	3	5	11	1	0	0	1	0	200	100	1.84891e-05	0.00733524	0.647	0.6	1	1	0.846	1	-0.338
40492	ENSG00000171428.9	NAT1	chr8	+	18068701	18068851	18067617	18067689	18076919	18076998	40492	0	2	1	4	2	1	3	1	0	2	0	0	250	100	1.85365e-05	0.00733524	0	0.167	1	0.167	1	1	-0.708
6548	ENSG00000120690.9	ELF1	chr13	-	41523941	41524109	41517977	41518061	41525464	41525572	6548	337	567	18	1	138	1365	566	190	0	0	7	2	268	100	1.87179e-05	0.00734982	0.875	0.995	1	1	0.968	0.973	-0.05
84561	ENSG00000162971.6	TYW5	chr2	-	200801127	200801215	200800653	200800770	200803655	200803793	84561	12	13	5	3	9	1	15	6	2	0	0	0	188	100	1.9069e-05	0.00744513	0.561	0.697	0.705	1	1	1	-0.297
89058	ENSG00000108582.7	CPD	chr17	+	28765992	28766095	28758789	28758899	28769325	28769468	89058	7	31	1	5	6	11	9	2	0	0	0	0	203	100	1.95011e-05	0.00757082	0.775	0.753	1	1	1	1	-0.236
15218	ENSG00000197381.11	ADARB1	chr21	+	46604388	46604508	46603276	46603425	46604837	46605006	15218	12	10	0	0	2	9	15	3	1	4	2	1	220	100	2.00378e-05	0.00761054	1	1	0.476	0.506	0.773	0.577	0.417
58858	ENSG00000089053.8	ANAPC5	chr12	-	121769029	121769231	121768385	121768475	121773335	121773526	58858	136	63	17	10	24	22	74	19	22	11	26	6	302	100	1.99502e-05	0.00761054	0.726	0.676	0.265	0.398	0.485	0.512	0.286
48407	ENSG00000015153.10	YAF2	chr12	-	42604156	42604256	42555429	42555567	42604349	42604638	48407	19	12	0	0	34	18	14	15	3	8	2	3	200	100	2.00336e-05	0.00761054	1	1	0.85	0.529	0.778	0.714	0.282
38089	ENSG00000111790.9	FGFR1OP2	chr12	+	27113447	27113561	27110533	27110676	27116274	27116388	38089	25	50	29	47	4	77	22	3	20	136	73	28	214	100	2.02947e-05	0.00761054	0.287	0.332	0.085	0.209	0.123	0.048	0.193
19666	ENSG00000118564.10	FBXL5	chr4	-	15629507	15629656	15626874	15627600	15632288	15632414	19666	54	70	6	9	45	100	88	39	3	1	1	1	249	100	2.03786e-05	0.00761054	0.783	0.757	0.858	0.976	0.972	0.94	-0.166
57094	ENSG00000076067.7	RBMS2	chr12	+	56975182	56975292	56965481	56965639	56980632	56980710	57094	1	1	1	1	2	8	5	4	1	1	0	0	210	100	2.0377e-05	0.00761054	0.323	0.323	0.488	0.792	1	1	-0.497
77792	ENSG00000255073.4	ZFP91-CNTF	chr11	+	58390213	58390339	58384668	58385041	58391506	58392112	77792	4	4	2	2	3	3	3	1	0	0	0	0	226	100	2.01555e-05	0.00761054	0.469	0.469	1	1	1	1	-0.531
70439	ENSG00000197816.9	CCDC180	chr9	+	100127954	100128021	100126332	100126410	100132203	100132364	70439	0	0	1	1	1	0	1	4	0	1	0	1	167	100	2.13508e-05	0.00793051	0	0	1	0	1	0.705	-0.676
13594	ENSG00000176261.11	ZBTB8OS	chr1	-	33099245	33099328	33093108	33093145	33116033	33116185	13594	4	3	8	1	4	5	15	6	2	0	1	0	183	100	2.21304e-05	0.00817586	0.215	0.621	0.522	1	0.891	1	-0.435
34031	ENSG00000101363.8	MANBAL	chr20	+	35927165	35927282	35925747	35925937	35929610	35929816	34031	10	5	2	3	2	5	9	5	0	0	0	0	217	100	2.25386e-05	0.00828216	0.697	0.434	1	1	1	1	-0.434
52175	ENSG00000147224.6	PRPS1	chrX	+	106885595	106885720	106884131	106884230	106888406	106888580	52175	130	116	6	6	63	139	241	97	0	0	4	0	225	100	2.3221e-05	0.00848754	0.906	0.896	1	1	0.964	1	-0.09
14035	ENSG00000177954.7	RPS27	chr1	+	153963389	153963510	153963238	153963278	153963590	153963699	14035	133	44	1143	892	117	72	54	72	496	710	548	403	221	100	2.3773e-05	0.00861841	0.05	0.022	0.096	0.044	0.043	0.075	-0.028
63999	ENSG00000064933.12	PMS1	chr2	+	190660494	190660677	190656515	190656667	190670377	190671780	63999	38	6	3	3	3	1	11	3	0	0	0	0	283	100	2.38299e-05	0.00861841	0.817	0.414	1	1	1	1	-0.385
30363	ENSG00000148300.7	REXO4	chr9	-	136277418	136277612	136276123	136276193	136277897	136278041	30363	92	48	1	1	12	59	30	31	0	8	5	19	294	100	2.49961e-05	0.00899284	0.969	0.942	1	0.715	0.671	0.357	0.27
24588	ENSG00000167613.11	LAIR1	chr19	-	54871628	54871679	54868536	54868575	54872616	54872800	24588	63	18	0	0	4	0	63	19	3	1	1	18	151	100	2.53414e-05	0.00902258	1	1	0.469	0	0.977	0.411	0.536
37883	ENSG00000065457.6	ADAT1	chr16	-	75652483	75652596	75651039	75651170	75654163	75654232	37883	3	3	2	2	5	2	7	2	0	0	2	0	213	100	2.53234e-05	0.00902258	0.413	0.413	1	1	0.622	1	-0.492
82266	ENSG00000070814.13	TCOF1	chr5	+	149767464	149767651	149759094	149759295	149769449	149769586	82266	111	28	0	0	38	38	83	44	1	2	7	4	287	100	2.59955e-05	0.00920778	1	1	0.93	0.869	0.805	0.793	0.151
81185	ENSG00000171940.9	ZNF217	chr20	-	52214169	52214242	52199463	52199707	52226286	52226446	81185	8	4	4	1	5	2	9	2	0	0	0	0	173	100	2.64286e-05	0.00931316	0.536	0.698	1	1	1	1	-0.383
23997	ENSG00000034677.7	RNF19A	chr8	-	101273769	101273983	101272081	101272225	101276898	101277013	23997	93	153	11	8	74	666	86	123	3	0	7	2	314	100	2.67555e-05	0.00938026	0.729	0.859	0.887	1	0.796	0.951	-0.114
14556	ENSG00000129351.13	ILF3	chr19	+	10791021	10791119	10790491	10790603	10791694	10791806	14556	615	323	11	2	203	308	680	266	4	26	26	10	198	100	2.78517e-05	0.00971503	0.966	0.988	0.962	0.857	0.93	0.931	0.057
38024	ENSG00000172053.10	QARS	chr3	-	49139052	49139138	49138787	49138874	49139260	49139332	38024	371	181	15	19	140	128	186	146	41	12	26	35	186	100	2.89174e-05	0.0100358	0.93	0.837	0.647	0.852	0.794	0.692	0.137
50019	ENSG00000137522.13	RNF121	chr11	+	71693852	71693961	71671795	71671937	71701642	71701709	50019	2	2	1	1	1	0	3	1	0	1	0	0	209	100	2.95666e-05	0.0102096	0.489	0.489	1	0	1	1	-0.261
13880	ENSG00000226174.2	TEX22	chr14	+	105915695	105915746	105905008	105905076	105916394	105916443	13880	24	7	0	0	4	4	11	10	0	3	5	2	151	100	2.97893e-05	0.010235	1	1	1	0.469	0.593	0.768	0.292
33600	ENSG00000183486.8	MX2	chr21	+	42762491	42762630	42754336	42754491	42767513	42767712	33600	31	72	1	5	11	132	6	25	8	27	2	11	239	100	3.17339e-05	0.0108489	0.928	0.858	0.365	0.672	0.557	0.487	0.373
67532	ENSG00000121931.11	LRIF1	chr1	-	111493909	111495437	111492472	111492745	111506242	111506701	67532	134	788	2	20	102	124	89	134	0	2	1	0	1628	100	3.24715e-05	0.0110461	0.805	0.708	1	0.792	0.845	1	-0.153
23789	ENSG00000155229.16	MMS19	chr10	-	99228722	99228861	99228008	99228163	99229402	99229480	23789	75	23	10	2	10	11	30	18	9	3	16	13	239	100	3.39405e-05	0.0114889	0.758	0.828	0.317	0.605	0.44	0.367	0.361
39538	ENSG00000135899.12	SP110	chr2	-	231035336	231035477	231033633	231033953	231036781	231036890	39538	4	2	5	2	0	0	0	0	2	5	3	2	241	100	3.43291e-05	0.011557	0.249	0.293	0	0	0	0	0.271
1223	ENSG00000197961.7	ZNF121	chr19	-	9694861	9695024	9679677	9679758	9695136	9695173	1223	2	3	10	2	1	2	6	1	1	1	0	0	263	100	3.44779e-05	0.011557	0.071	0.363	0.275	0.432	1	1	-0.46
81585	ENSG00000231793.4	DOC2GP	chr11	-	67382541	67382676	67380513	67380610	67382758	67382868	81585	5	5	4	5	1	3	11	6	0	1	2	0	235	100	3.47331e-05	0.011586	0.347	0.299	1	0.561	0.701	1	-0.493
9140	ENSG00000163933.5	RFT1	chr3	-	53133396	53133502	53126384	53126634	53137968	53138113	9140	17	6	4	1	3	6	7	7	0	0	0	0	206	100	3.56167e-05	0.0118234	0.674	0.744	1	1	1	1	-0.291
58238	ENSG00000127914.12	AKAP9	chr7	+	91621471	91621525	91609602	91609647	91622198	91622369	58238	1	5	3	4	0	0	1	0	2	8	7	2	154	100	3.61056e-05	0.011928	0.178	0.448	0	0	0.085	0	0.292
80499	ENSG00000122707.7	RECK	chr9	+	36087690	36087958	36083361	36083559	36091160	36091340	80499	2	6	0	0	0	5	9	2	2	1	3	0	368	100	3.66603e-05	0.0120533	1	1	0	0.576	0.449	1	0.494
30247	ENSG00000034152.14	MAP2K3	chr17	+	21206494	21206546	21205454	21205571	21207737	21207865	30247	48	189	0	0	117	415	43	134	0	15	6	10	152	100	3.70205e-05	0.0121138	1	1	1	0.948	0.825	0.898	0.082
33644	ENSG00000268750.2	CTD-2583A14.10	chr19	+	58331861	58331917	58331086	58331313	58350390	58350517	33644	7	3	3	1	6	2	11	4	0	1	0	0	156	100	3.73346e-05	0.0121587	0.599	0.658	1	0.562	1	1	-0.262
86720	ENSG00000196998.11	WDR45	chrX	-	48935301	48935406	48934303	48934412	48935495	48935570	86720	45	7	4	3	9	14	25	12	0	0	0	1	205	100	3.7861e-05	0.012272	0.846	0.532	1	1	1	0.854	-0.274
56144	ENSG00000077454.11	LRCH4	chr7	-	100174895	100175012	100174708	100174777	100175286	100175363	56144	84	8	1	0	17	24	64	24	4	1	5	7	217	100	3.80467e-05	0.0122743	0.975	1	0.662	0.917	0.855	0.612	0.226
513	ENSG00000133318.9	RTN3	chr11	+	63486173	63488504	63448954	63449250	63517462	63517670	513	109	44	81	7	29	36	93	2	14	69	119	15	2431	100	3.85274e-05	0.0123713	0.052	0.205	0.079	0.021	0.031	0.005	0.095
5433	ENSG00000152457.13	DCLRE1C	chr10	-	14978536	14978592	14977461	14977563	14981808	14981868	5433	9	7	1	5	7	3	12	7	0	1	0	0	156	100	4.04558e-05	0.01293	0.852	0.473	1	0.658	1	1	-0.252
43625	ENSG00000159131.12	GART	chr21	-	34878280	34878411	34877867	34878009	34883558	34883765	43625	12	7	4	1	1	7	10	1	0	0	1	0	231	100	4.06591e-05	0.0129349	0.565	0.752	1	1	0.812	1	-0.295
21359	ENSG00000003056.3	M6PR	chr12	-	9096396	9096506	9095891	9096131	9098013	9098180	21359	103	124	5	9	40	128	107	18	0	3	1	0	210	100	4.16447e-05	0.0131874	0.907	0.868	1	0.953	0.981	1	-0.096
89877	ENSG00000001497.12	LAS1L	chrX	-	64753489	64753615	64752440	64752510	64754359	64754634	89877	111	33	1	0	15	32	75	35	2	1	7	5	226	100	4.21483e-05	0.0132856	0.98	1	0.768	0.934	0.826	0.756	0.169
12493	ENSG00000105778.13	AVL9	chr7	+	32619830	32619884	32615566	32615684	32620413	32620502	12493	10	6	0	0	2	15	24	3	1	3	6	2	154	100	4.26233e-05	0.0133132	1	1	0.565	0.765	0.722	0.493	0.364
3527	ENSG00000140264.15	SERF2	chr15	+	44093329	44093385	44092620	44092982	44093715	44093767	3527	184	112	12	7	65	75	147	55	18	32	17	8	156	100	4.25007e-05	0.0133132	0.908	0.911	0.698	0.6	0.847	0.815	0.169
77187	ENSG00000177728.10	KIAA0195	chr17	+	73492810	73492888	73492362	73492552	73493193	73493279	77187	99	27	2	0	55	26	105	65	7	6	8	8	178	100	4.3103e-05	0.0134021	0.965	1	0.815	0.709	0.881	0.82	0.176
55619	ENSG00000175581.9	MRPL48	chr11	+	73554291	73554412	73519357	73519395	73555851	73555979	55619	4	2	2	2	6	1	4	7	1	0	1	0	221	100	4.41319e-05	0.0136602	0.475	0.312	0.731	1	0.644	1	-0.45
40155	ENSG00000140400.10	MAN2C1	chr15	-	75652905	75653029	75652430	75652552	75653386	75653532	40155	109	65	2	1	75	62	45	158	7	10	4	14	224	100	4.43681e-05	0.0136717	0.961	0.967	0.827	0.735	0.834	0.834	0.156
68800	ENSG00000128699.9	ORMDL1	chr2	-	190647739	190647849	190647147	190647328	190648994	190649097	68800	31	18	4	2	16	9	27	4	5	14	15	12	210	100	4.47631e-05	0.0136961	0.787	0.811	0.604	0.234	0.462	0.137	0.44
80210	ENSG00000085382.7	HACE1	chr6	-	105259185	105259268	105244803	105244900	105280916	105281048	80210	11	5	4	1	2	7	9	3	0	0	1	0	183	100	4.48457e-05	0.0136961	0.6	0.732	1	1	0.831	1	-0.292
4182	ENSG00000139618.10	BRCA2	chr13	+	32949479	32949543	32945107	32945237	32950806	32950928	4182	8	4	1	5	3	1	22	1	0	0	2	0	164	100	4.51018e-05	0.0137134	0.83	0.328	1	1	0.87	1	-0.389
42925	ENSG00000130755.8	GMFG	chr19	-	39823716	39823766	39819023	39819188	39825900	39825950	42925	305	127	16	3	126	44	340	194	0	3	4	0	150	100	4.61299e-05	0.0139642	0.927	0.966	1	0.907	0.983	1	-0.026
2173	ENSG00000186501.10	TMEM222	chr1	+	27657475	27657628	27657210	27657295	27658560	27658592	2173	18	14	47	33	3	9	4	1	20	26	71	34	253	100	4.69516e-05	0.0140888	0.131	0.144	0.056	0.12	0.022	0.011	0.085
7569	ENSG00000166260.6	COX11	chr17	-	53038479	53040276	53029262	53029473	53040666	53040792	7569	262	143	5	1	155	52	254	62	0	0	0	0	1897	100	4.6882e-05	0.0140888	0.734	0.883	1	1	1	1	-0.192
526	ENSG00000133318.9	RTN3	chr11	+	63486452	63488504	63448967	63449250	63517462	63517670	526	98	41	81	7	25	32	85	2	14	69	119	15	2152	100	4.72803e-05	0.0141257	0.053	0.214	0.077	0.021	0.032	0.006	0.1
67565	ENSG00000122417.11	ODF2L	chr1	-	86851140	86851273	86850358	86850484	86852597	86852762	67565	16	7	4	1	2	19	23	1	0	0	1	0	233	100	4.74919e-05	0.0141275	0.632	0.75	1	1	0.908	1	-0.286
19722	ENSG00000135476.7	ESPL1	chr12	+	53671604	53671744	53671253	53671392	53673515	53673650	19722	11	16	2	3	2	4	33	2	0	0	1	0	240	100	4.8092e-05	0.0142444	0.696	0.69	1	1	0.932	1	-0.29
30437	ENSG00000170889.9	RPS9	chr19	+	54710143	54710330	54705354	54705477	54711265	54711515	30437	8228	4911	25	33	3889	4364	6185	4836	32	23	73	48	287	100	4.85644e-05	0.0142924	0.991	0.981	0.977	0.985	0.967	0.972	0.011
69733	ENSG00000181450.13	ZNF678	chr1	+	227834244	227834371	227770214	227770307	227842036	227842469	69733	20	4	4	1	2	4	9	3	0	0	1	0	227	100	4.86702e-05	0.0142924	0.688	0.638	1	1	0.799	1	-0.287
17720	ENSG00000155666.7	KDM8	chr16	+	27224905	27225072	27221413	27221942	27226196	27226329	17720	7	2	0	0	0	7	5	8	1	0	4	3	267	100	4.9155e-05	0.0143733	1	1	0	1	0.319	0.5	0.545
19008	ENSG00000156675.11	RAB11FIP1	chr8	-	37728795	37730697	37727937	37728046	37732032	37732840	19008	234	507	24	49	55	1029	78	164	11	171	20	42	2002	100	4.93878e-05	0.0143802	0.328	0.341	0.2	0.231	0.163	0.163	0.145
7171	ENSG00000169718.13	DUS1L	chr17	-	80021343	80021394	80020736	80020849	80022001	80022131	7171	160	105	4	7	122	93	190	117	26	17	14	16	151	100	4.96529e-05	0.0143964	0.964	0.909	0.757	0.784	0.9	0.829	0.119
14995	ENSG00000135439.7	AGAP2	chr12	-	58126627	58126762	58126185	58126295	58127808	58127956	14995	61	16	2	0	5	43	35	32	0	11	9	11	235	100	5.10694e-05	0.0147449	0.928	1	1	0.625	0.623	0.553	0.264
6555	ENSG00000120690.9	ELF1	chr13	-	41523941	41524037	41517977	41518061	41525464	41525572	6555	150	285	18	1	63	590	283	77	0	0	7	2	196	100	5.28773e-05	0.0151772	0.81	0.993	1	1	0.954	0.952	-0.075
16862	ENSG00000182541.13	LIMK2	chr22	+	31621705	31621805	31608224	31608410	31654276	31654412	16862	21	13	4	3	3	8	26	7	0	1	0	1	200	100	5.30085e-05	0.0151772	0.724	0.684	1	0.8	1	0.778	-0.191
34808	ENSG00000215039.2	CD27-AS1	chr12	-	6560035	6560146	6557805	6557903	6560634	6560668	34808	5	3	0	0	4	0	2	0	2	1	1	1	211	100	5.3926e-05	0.0153758	1	1	0.487	0	0.487	0	0.756
71718	ENSG00000137955.11	RABGGTB	chr1	+	76257145	76257256	76253181	76253289	76259768	76259918	71718	38	20	5	2	28	14	53	28	0	0	2	0	211	100	5.48182e-05	0.0155429	0.783	0.826	1	1	0.926	1	-0.177
80189	ENSG00000044446.7	PHKA2	chrX	-	18918787	18918817	18915280	18915451	18919602	18919721	80189	9	3	3	2	4	5	11	6	0	0	1	0	130	100	5.49642e-05	0.0155429	0.698	0.536	1	1	0.894	1	-0.357
73201	ENSG00000037474.10	NSUN2	chr5	-	6605385	6605521	6604717	6604798	6606932	6607025	73201	32	74	12	2	45	144	50	33	0	0	1	3	236	100	5.54932e-05	0.0156282	0.531	0.94	1	1	0.955	0.823	-0.209
61495	ENSG00000188559.9	RALGAPA2	chr20	-	20505049	20505187	20501560	20501744	20505473	20505542	61495	14	6	2	3	4	7	24	2	0	1	0	0	238	100	5.59256e-05	0.0156857	0.746	0.457	1	0.746	1	1	-0.335
59760	ENSG00000112787.8	FBRSL1	chr12	+	133158326	133158410	133158024	133158102	133158647	133158852	59760	199	40	2	1	88	199	189	216	4	19	4	21	184	100	5.61949e-05	0.0156971	0.982	0.956	0.923	0.851	0.963	0.848	0.073
82284	ENSG00000070814.13	TCOF1	chr5	+	149767505	149767651	149759094	149759295	149769449	149769586	82284	75	22	0	0	44	29	63	43	1	2	7	4	246	100	5.70113e-05	0.0158607	1	1	0.947	0.855	0.785	0.814	0.15
14996	ENSG00000135439.7	AGAP2	chr12	-	58124277	58124397	58123421	58123550	58124573	58124736	14996	104	20	0	0	9	106	68	112	1	6	4	7	220	100	5.76261e-05	0.0159671	1	1	0.804	0.889	0.885	0.879	0.136
29960	ENSG00000167323.5	STIM1	chr11	+	4105902	4105995	4104492	4104728	4107706	4107773	29960	5	7	54	28	2	2	0	0	29	36	101	46	193	100	5.80061e-05	0.0160078	0.046	0.115	0.035	0.028	0	0	0.065
66959	ENSG00000232956.4	SNHG15	chr7	-	45025619	45025696	45023213	45024025	45026123	45026273	66959	588	213	0	0	126	237	443	294	0	27	1	0	177	100	5.89347e-05	0.016199	1	1	1	0.832	0.996	1	0.043
45794	ENSG00000110066.10	SUV420H1	chr11	-	67947598	67947667	67942484	67942650	67953247	67953395	45794	31	32	0	4	15	70	36	17	6	24	13	8	169	100	5.96454e-05	0.016329	1	0.826	0.597	0.633	0.621	0.557	0.311
66958	ENSG00000232956.4	SNHG15	chr7	-	45025480	45025696	45023955	45024025	45026123	45026268	66958	582	151	0	0	93	163	309	141	0	27	1	0	316	100	6.00318e-05	0.0163696	1	1	1	0.656	0.99	1	0.089
14691	ENSG00000142765.13	SYTL1	chr1	+	27677748	27677827	27677284	27677443	27677946	27678046	14691	412	35	12	1	93	131	242	230	26	9	8	33	179	100	6.05143e-05	0.0163713	0.95	0.951	0.666	0.89	0.944	0.796	0.126
69751	ENSG00000197037.6	ZSCAN25	chr7	+	99221679	99221803	99220171	99220263	99226813	99227091	69751	41	35	9	1	17	30	64	31	0	1	2	0	224	100	6.03709e-05	0.0163713	0.67	0.94	1	0.931	0.935	1	-0.162
51685	ENSG00000082515.12	MRPL22	chr5	+	154330362	154330498	154320776	154320825	154335930	154335996	51685	89	98	20	12	36	61	106	20	20	19	62	30	236	100	6.16072e-05	0.0166016	0.653	0.776	0.433	0.576	0.42	0.22	0.302
9293	ENSG00000168090.5	COPS6	chr7	+	99688021	99688110	99687237	99687369	99688214	99688277	9293	244	63	4	0	18	39	205	32	9	6	0	6	189	100	6.21959e-05	0.0166617	0.97	1	0.514	0.775	1	0.738	0.228
50921	ENSG00000160201.7	U2AF1	chr21	-	44520562	44520629	44515803	44515853	44521475	44521542	50921	277	291	62	25	210	330	417	244	1	23	48	2	167	100	6.23151e-05	0.0166617	0.728	0.875	0.992	0.896	0.839	0.986	-0.127
10566	ENSG00000170142.7	UBE2E1	chr3	+	23852950	23853001	23848579	23848912	23929057	23929190	10566	137	115	1	2	58	221	79	42	3	19	2	6	151	100	6.45287e-05	0.0171203	0.989	0.974	0.928	0.885	0.963	0.823	0.082
46106	ENSG00000156374.10	PCGF6	chr10	-	105104780	105104889	105093681	105093709	105106994	105107054	46106	11	15	2	4	8	11	18	5	1	1	0	0	209	100	6.4423e-05	0.0171203	0.725	0.642	0.793	0.84	1	1	-0.225
88454	ENSG00000136709.7	WDR33	chr2	-	128481906	128482017	128480826	128480921	128482460	128482539	88454	28	15	12	3	11	18	23	7	1	0	3	0	211	100	6.49896e-05	0.0171762	0.525	0.703	0.839	1	0.784	1	-0.292
35369	ENSG00000137656.7	BUD13	chr11	-	116628984	116629123	116628481	116628666	116629789	116629895	35369	11	62	0	1	11	41	20	27	6	0	4	6	239	100	6.53658e-05	0.0172095	1	0.963	0.434	1	0.677	0.653	0.291
22372	ENSG00000135148.7	TRAFD1	chr12	+	112563888	112563953	112563366	112563422	112568314	112568373	22372	5	10	4	8	0	4	0	0	4	2	9	4	165	100	6.72851e-05	0.0174474	0.431	0.431	0	0.548	0	0	0.294
51684	ENSG00000082515.12	MRPL22	chr5	+	154330380	154330498	154320776	154320825	154335930	154335996	51684	109	126	20	12	47	81	127	29	20	19	62	30	218	100	6.69771e-05	0.0174474	0.714	0.828	0.519	0.662	0.484	0.307	0.278
47196	ENSG00000152795.13	HNRNPDL	chr4	-	83346715	83346820	83345781	83346036	83347189	83347282	47196	253	310	718	245	55	397	100	19	262	411	1197	459	205	100	6.69171e-05	0.0174474	0.147	0.382	0.093	0.32	0.039	0.02	0.147
30430	ENSG00000170889.9	RPS9	chr19	+	54710143	54710592	54705354	54705477	54711265	54711512	30430	5959	3323	25	33	2657	3091	4674	3358	32	23	73	48	549	100	6.71256e-05	0.0174474	0.977	0.948	0.938	0.961	0.921	0.927	0.026
71840	ENSG00000135597.14	REPS1	chr6	-	139238691	139238764	139235833	139235898	139241351	139241453	71840	25	13	1	1	19	22	23	10	7	15	4	8	173	100	6.86131e-05	0.0177014	0.935	0.883	0.611	0.459	0.769	0.419	0.345
63922	ENSG00000115207.9	GTF3C2	chr2	-	27558464	27558573	27556840	27556866	27558783	27558895	63922	46	20	1	0	32	46	45	42	4	3	4	12	209	100	6.87799e-05	0.0177014	0.957	1	0.793	0.88	0.843	0.626	0.193
42768	ENSG00000167985.2	SDHAF2	chr11	+	61204232	61204432	61197513	61197654	61205096	61205320	42768	6	13	24	13	0	3	2	5	12	25	35	30	300	100	6.92112e-05	0.0177459	0.077	0.25	0	0.038	0.019	0.053	0.136
45053	ENSG00000187688.10	TRPV2	chr17	+	16335097	16335164	16332130	16332296	16335279	16335614	45053	79	13	0	0	11	50	44	54	6	2	0	9	167	100	7.0066e-05	0.0178984	1	1	0.523	0.937	1	0.782	0.19
62647	ENSG00000051009.6	FAM160A2	chr11	-	6235962	6236141	6235640	6235803	6238600	6239380	62647	119	51	2	0	63	57	68	79	4	5	9	5	279	100	7.18735e-05	0.0181163	0.955	1	0.85	0.803	0.73	0.85	0.169
86436	ENSG00000166598.8	HSP90B1	chr12	+	104326054	104326196	104325298	104325401	104326603	104326720	86436	348	374	10	5	86	2243	293	188	2	1	4	2	242	100	7.16049e-05	0.0181163	0.935	0.969	0.947	0.999	0.968	0.975	-0.02
8972	ENSG00000215301.5	DDX3X	chrX	+	41202468	41202604	41201989	41202089	41202989	41203075	8972	438	758	20	5	238	2403	522	96	7	1	10	1	236	100	7.19737e-05	0.0181163	0.903	0.985	0.935	0.999	0.957	0.976	-0.023
63076	ENSG00000124784.4	RIOK1	chr6	+	7398930	7398973	7396984	7397005	7401190	7401283	63076	41	51	0	9	36	98	69	31	0	1	1	0	143	100	7.1853e-05	0.0181163	1	0.798	1	0.986	0.98	1	-0.093
21599	ENSG00000145016.9	KIAA0226	chr3	-	197444847	197445001	197431962	197432046	197463525	197463773	21599	8	3	1	0	0	12	3	2	1	8	5	1	254	100	7.25006e-05	0.0181823	0.759	1	0	0.371	0.191	0.441	0.629
1995	ENSG00000149806.6	FAU	chr11	-	64888452	64888508	64888228	64888278	64888971	64889116	1995	4010	2504	26	23	1963	2421	2620	2253	14	60	21	51	156	100	7.39915e-05	0.0184887	0.99	0.986	0.989	0.963	0.988	0.966	0.012
75265	ENSG00000177200.11	CHD9	chr16	+	53341592	53341865	53340148	53340309	53342597	53342766	75265	36	44	7	4	37	53	43	15	0	0	4	0	373	100	7.45377e-05	0.0185577	0.58	0.747	1	1	0.742	1	-0.272
48410	ENSG00000015153.10	YAF2	chr12	-	42604349	42604421	42555414	42555567	42631400	42631526	48410	0	0	5	22	2	12	1	3	13	40	6	9	172	100	7.66344e-05	0.0190109	0	0	0.082	0.149	0.088	0.162	-0.12
3775	ENSG00000115232.9	ITGA4	chr2	+	182339885	182340015	182339686	182339793	182340546	182340945	3775	173	91	17	12	32	65	344	61	4	0	10	1	230	100	7.77152e-05	0.0191904	0.816	0.767	0.777	1	0.937	0.964	-0.128
76753	ENSG00000151725.7	MLF1IP	chr4	-	185623242	185623290	185618800	185618957	185631225	185631334	76753	9	29	0	7	6	4	15	3	0	0	0	0	148	100	7.79168e-05	0.0191904	1	0.737	1	1	1	1	-0.131
70817	ENSG00000240344.4	PPIL3	chr2	-	201742219	201742327	201741664	201741760	201746143	201746211	70817	9	8	67	38	15	12	41	8	17	44	31	2	208	100	7.92781e-05	0.019456	0.061	0.092	0.298	0.116	0.389	0.658	-0.289
33204	ENSG00000165458.9	INPPL1	chr11	+	71944484	71944566	71944118	71944207	71944698	71944788	33204	123	61	1	3	42	74	101	72	9	5	14	6	182	100	7.9851e-05	0.0195268	0.985	0.918	0.719	0.89	0.799	0.868	0.133
19207	ENSG00000162711.12	NLRP3	chr1	+	247599271	247599442	247597404	247597575	247607273	247607444	19207	4	34	0	0	6	120	7	6	3	4	3	1	271	100	8.15152e-05	0.0197232	1	1	0.425	0.917	0.463	0.689	0.376
43630	ENSG00000159131.12	GART	chr21	-	34882089	34882227	34877867	34878009	34883558	34883765	43630	18	7	4	1	4	22	7	7	0	0	1	0	238	100	8.12607e-05	0.0197232	0.654	0.746	1	1	0.746	1	-0.237
33731	ENSG00000186866.12	POFUT2	chr21	-	46703297	46703442	46698017	46698084	46705592	46705606	33731	13	18	2	3	10	48	15	23	0	0	0	1	245	100	8.10892e-05	0.0197232	0.726	0.71	1	1	1	0.904	-0.258
21640	ENSG00000269547.1	CTC-360G5.8	chr19	-	39408560	39408648	39408363	39408473	39409061	39409170	21640	13	3	0	0	7	5	7	8	0	1	4	3	188	100	8.2511e-05	0.0198752	1	1	1	0.727	0.482	0.587	0.301
87064	ENSG00000266714.2	MYO15B	chr17	+	73588057	73588161	73587696	73587793	73588318	73588382	87064	109	32	0	0	57	47	67	56	1	5	1	8	204	100	8.27216e-05	0.0198752	1	1	0.965	0.822	0.97	0.774	0.117
31276	ENSG00000123358.15	NR4A1	chr12	+	52446279	52446429	52445190	52445352	52448110	52448988	31276	46	34	74	112	4	217	21	7	10	1213	71	42	250	100	8.38814e-05	0.0200836	0.199	0.108	0.138	0.067	0.106	0.063	0.06
11746	ENSG00000167077.8	MEI1	chr22	+	42191414	42191546	42190374	42190481	42191738	42191851	11746	55	15	7	1	23	20	19	47	10	11	8	24	232	100	8.4756e-05	0.0202225	0.772	0.866	0.498	0.439	0.506	0.458	0.344
80235	ENSG00000089154.6	GCN1L1	chr12	-	120568988	120569137	120568449	120568557	120569729	120569826	80235	117	88	1	1	184	81	130	101	3	13	7	8	249	100	8.58351e-05	0.0203388	0.979	0.972	0.961	0.714	0.882	0.835	0.128
14141	ENSG00000083457.7	ITGAE	chr17	-	3635661	3635760	3634397	3634477	3638110	3638243	14141	74	10	34	0	17	16	12	4	0	0	2	0	199	100	8.57697e-05	0.0203388	0.522	1	1	1	0.751	1	-0.177
8542	ENSG00000136167.9	LCP1	chr13	-	46732960	46733124	46732656	46732786	46733733	46733821	8542	737	552	16	12	103	1431	629	457	0	4	12	2	264	100	8.65998e-05	0.0204495	0.946	0.946	1	0.993	0.952	0.989	-0.037
12166	ENSG00000164576.7	SAP30L	chr5	+	153832015	153832055	153826104	153826365	153832961	153833060	12166	5	4	2	3	6	2	8	4	2	0	0	0	140	100	8.71287e-05	0.0205039	0.641	0.488	0.682	1	1	1	-0.356
13535	ENSG00000114956.15	DGUOK	chr2	+	74184251	74184367	74177711	74177859	74185272	74185372	13535	111	38	15	3	19	16	103	29	19	9	21	17	216	100	8.80781e-05	0.0206058	0.774	0.854	0.316	0.451	0.694	0.441	0.339
14051	ENSG00000135486.13	HNRNPA1	chr12	+	54676862	54677018	54676356	54676449	54677595	54677751	14051	345	82	136	95	85	30	245	47	19	1	42	8	256	100	8.81615e-05	0.0206058	0.498	0.252	0.636	0.921	0.695	0.697	-0.362
53615	ENSG00000140474.8	ULK3	chr15	-	75130983	75131086	75130780	75130845	75131350	75131391	53615	107	52	2	1	55	81	98	69	3	8	10	12	203	100	9.00571e-05	0.0209775	0.963	0.962	0.9	0.833	0.828	0.739	0.137
17521	ENSG00000095787.17	WAC	chr10	+	28900183	28900410	28899627	28899750	28900702	28900851	17521	11	32	112	174	22	72	16	19	74	143	111	23	327	100	9.10842e-05	0.0211451	0.029	0.053	0.083	0.133	0.042	0.202	-0.074
64625	ENSG00000078269.9	SYNJ2	chr6	+	158499195	158499313	158497657	158497814	158502140	158502359	64625	6	11	0	0	2	30	6	5	1	2	4	1	218	100	9.33179e-05	0.0213684	1	1	0.478	0.873	0.408	0.696	0.386
71853	ENSG00000135597.14	REPS1	chr6	-	139236994	139237113	139235833	139235898	139241351	139241453	71853	58	39	1	1	56	65	69	56	7	15	4	8	219	100	9.30009e-05	0.0213684	0.964	0.947	0.785	0.664	0.887	0.762	0.181
31655	ENSG00000102317.13	RBM3	chrX	+	48434202	48434471	48433948	48434055	48434701	48434807	31655	148	46	983	577	26	107	57	32	517	978	940	652	369	100	9.354e-05	0.0213684	0.039	0.021	0.013	0.029	0.016	0.013	0.012
44135	ENSG00000025708.8	TYMP	chr22	-	50965593	50965712	50965004	50965167	50966016	50966146	44135	15	111	0	8	6	23	8	5	0	0	0	0	219	100	9.36009e-05	0.0213684	1	0.864	1	1	1	1	-0.068
76	ENSG00000184014.3	DENND5A	chr11	-	9192173	9192324	9191402	9191496	9199678	9199913	76	14	57	0	7	32	64	6	28	0	1	0	0	251	100	9.28072e-05	0.0213684	1	0.764	1	0.962	1	1	-0.108
63192	ENSG00000100479.8	POLE2	chr14	-	50121501	50121556	50120872	50120932	50121722	50121812	63192	17	12	1	5	3	1	18	1	0	0	0	0	155	100	9.81002e-05	0.0223214	0.916	0.608	1	1	1	1	-0.238
13363	ENSG00000110075.10	PPP6R3	chr11	+	68272612	68272739	68228214	68228295	68286968	68287119	13363	16	17	1	1	7	16	18	6	2	10	9	3	227	100	9.95599e-05	0.0225045	0.876	0.882	0.607	0.413	0.468	0.468	0.39
1883	ENSG00000143612.14	C1orf43	chr1	-	154192311	154192413	154186932	154187050	154192817	154193061	1883	59	60	54	55	5	61	30	5	30	43	76	79	202	100	9.93231e-05	0.0225045	0.351	0.351	0.076	0.413	0.163	0.03	0.18
63236	ENSG00000130589.12	HELZ2	chr20	-	62197730	62197806	62193872	62197584	62198196	62198980	63236	23	7	0	0	4	36	3	23	1	6	0	5	176	100	0.000101566	0.0228826	1	1	0.694	0.773	1	0.723	0.203
41058	ENSG00000143748.13	NVL	chr1	-	224455735	224455835	224437913	224438020	224463040	224463160	41058	37	9	3	3	6	10	31	2	0	0	0	0	200	100	0.000102379	0.0229904	0.86	0.6	1	1	1	1	-0.27
61719	ENSG00000140157.10	NIPA2	chr15	-	23027800	23027922	23021197	23021429	23034146	23034378	61719	4	4	0	1	1	9	5	3	1	12	10	3	222	100	0.000102915	0.0230355	1	0.643	0.311	0.253	0.184	0.311	0.557
53933	ENSG00000120699.8	EXOSC8	chr13	+	37577631	37577654	37577070	37577144	37578652	37578662	53933	11	3	30	31	0	3	2	0	21	14	62	13	123	100	0.000103867	0.0231007	0.23	0.073	0	0.148	0.026	0	0.108
29652	ENSG00000115652.10	UXS1	chr2	-	106715171	106715229	106709770	106710613	106717513	106717574	29652	7	7	2	2	4	11	8	13	0	0	1	0	158	100	0.000103999	0.0231007	0.689	0.689	1	1	0.835	1	-0.27
40489	ENSG00000171428.9	NAT1	chr8	+	18069899	18070283	18067638	18067689	18076919	18076998	40489	7	10	1	4	2	6	5	8	0	2	0	0	484	100	0.000104215	0.0231007	0.591	0.341	1	0.383	1	1	-0.38
83776	ENSG00000058272.11	PPP1R12A	chr12	-	80199371	80199548	80192273	80192364	80199945	80200113	83776	25	36	15	20	13	14	16	5	13	35	25	11	277	100	0.000106142	0.023377	0.376	0.394	0.265	0.126	0.188	0.141	0.205
27726	ENSG00000163029.11	SMC6	chr2	-	17894651	17894847	17889905	17890020	17896127	17896144	27726	7	2	13	3	0	0	2	0	4	6	9	1	296	100	0.000106095	0.023377	0.154	0.184	0	0	0.07	0	0.151
31261	ENSG00000148019.8	CEP78	chr9	+	80869751	80869880	80863677	80863789	80877822	80877900	31261	62	34	0	8	33	17	45	15	0	0	0	0	229	100	0.000108013	0.0236451	1	0.65	1	1	1	1	-0.175
19141	ENSG00000120539.10	MASTL	chr10	+	27470408	27470510	27462049	27462188	27475307	27475853	19141	28	24	2	4	18	4	39	13	0	0	0	0	202	100	0.000108047	0.0236451	0.874	0.748	1	1	1	1	-0.189
77458	ENSG00000135596.13	MICAL1	chr6	-	109768883	109768925	109767898	109767975	109769934	109770082	77458	3	1	1	0	1	1	2	0	1	1	2	3	142	100	0.000109159	0.0238127	0.679	1	0.413	0.413	0.413	0	0.53
82866	ENSG00000169925.12	BRD3	chr9	-	136901153	136901446	136899822	136899951	136906881	136906916	82866	39	33	0	0	19	32	56	52	1	4	4	2	393	100	0.000112916	0.0243317	1	1	0.829	0.671	0.781	0.869	0.212
56303	ENSG00000174775.12	HRAS	chr11	-	533276	533358	532241	532755	533452	533612	56303	24	9	31	15	2	4	8	17	16	28	64	37	182	100	0.00011214	0.0243317	0.298	0.248	0.064	0.073	0.064	0.202	0.172
19149	ENSG00000120539.10	MASTL	chr10	+	27469881	27469995	27462046	27462188	27475307	27475848	19149	32	22	2	4	15	15	39	13	0	0	0	0	214	100	0.000112955	0.0243317	0.882	0.72	1	1	1	1	-0.199
41979	ENSG00000112531.12	QKI	chr6	+	163986977	163987827	163984451	163984751	163991725	163994832	41979	19	79	0	6	33	12	5	1	0	0	0	0	950	100	0.000112346	0.0243317	1	0.581	1	1	1	1	-0.21
31328	ENSG00000075399.8	VPS9D1	chr16	-	89774834	89774939	89773541	89774362	89775264	89775364	31328	14	2	0	0	38	16	4	31	8	6	0	3	205	100	0.0001144	0.0245207	1	1	0.699	0.565	1	0.834	0.226
47351	ENSG00000147874.6	HAUS6	chr9	-	19063511	19063578	19063005	19063191	19070216	19070298	47351	35	18	5	2	7	16	62	9	0	0	2	0	167	100	0.000114903	0.0245207	0.807	0.843	1	1	0.949	1	-0.162
17128	ENSG00000204842.10	ATXN2	chr12	-	111902465	111902519	111895017	111895163	111907911	111908044	17128	25	6	5	2	7	8	17	6	0	2	0	0	154	100	0.000114586	0.0245207	0.765	0.661	1	0.722	1	1	-0.217
41327	ENSG00000170954.7	ZNF415	chr19	-	53618462	53618560	53611131	53613161	53619565	53619686	41327	5	2	4	7	0	0	2	0	1	1	3	1	198	100	0.000115654	0.0246046	0.387	0.126	0	0	0.252	0	0.194
89149	ENSG00000033867.12	SLC4A7	chr3	-	27450846	27451021	27446320	27446454	27453132	27453239	89149	14	14	1	0	3	16	7	3	1	5	2	2	275	100	0.000116355	0.0246774	0.836	1	0.522	0.538	0.56	0.353	0.425
30382	ENSG00000124486.8	USP9X	chrX	+	41029247	41029488	41027259	41027471	41029722	41029872	30382	45	121	3	4	58	236	76	35	0	0	0	0	341	100	0.000117243	0.0247891	0.815	0.899	1	1	1	1	-0.143
46011	ENSG00000135446.12	CDK4	chr12	-	58144989	58145125	58144438	58144548	58145957	58146105	46011	70	28	1	1	6	19	78	31	0	3	13	9	236	100	0.000119924	0.0250088	0.967	0.922	1	0.729	0.718	0.593	0.184
56253	ENSG00000168675.14	LDLRAD4	chr18	+	13621115	13621270	13612617	13612773	13645125	13645658	56253	60	125	1	0	40	139	94	113	6	1	3	11	255	100	0.00011968	0.0250088	0.959	1	0.723	0.982	0.925	0.801	0.122
54679	ENSG00000116698.16	SMG7	chr1	+	183511210	183511637	183510118	183510238	183513487	183513632	54679	245	185	4	5	119	157	266	94	1	0	0	1	527	100	0.000119969	0.0250088	0.921	0.875	0.958	1	1	0.947	-0.078
71459	ENSG00000100335.8	MIEF1	chr22	+	39907292	39907443	39900207	39900539	39907853	39908031	71459	18	37	6	7	10	23	20	21	1	0	2	1	251	100	0.000120102	0.0250088	0.544	0.678	0.799	1	0.799	0.893	-0.262
49787	ENSG00000137871.15	ZNF280D	chr15	-	56974451	56974675	56970861	56971019	56981238	56981348	49787	28	8	2	3	6	2	7	2	0	0	0	0	324	100	0.000118941	0.0250088	0.812	0.451	1	1	1	1	-0.368
61208	ENSG00000211772.4	TRBC2	chr7	+	142499788	142499895	142499627	142499645	142500186	142500432	61208	3201	662	87	10	732	1536	10302	3336	29	79	193	303	207	100	0.000121468	0.025217	0.947	0.97	0.924	0.904	0.963	0.842	0.05
10602	ENSG00000147155.6	EBP	chrX	+	48380532	48380640	48380243	48380295	48382086	48382460	10602	4	3	4	6	0	0	2	0	3	2	7	1	208	100	0.000122683	0.0253161	0.325	0.194	0	0	0.121	0	0.229
40371	ENSG00000141002.14	TCF25	chr16	+	89970525	89970613	89967042	89967202	89972601	89972692	40371	73	32	0	2	16	47	54	34	6	4	3	8	188	100	0.00012252	0.0253161	1	0.895	0.587	0.862	0.905	0.693	0.186
47840	ENSG00000198793.8	MTOR	chr1	-	11307681	11307790	11303170	11303357	11307875	11308151	47840	29	20	3	3	7	14	17	4	1	0	0	0	209	100	0.000123495	0.0254075	0.822	0.761	0.77	1	1	1	-0.151
34455	ENSG00000130023.11	ERMARD	chr6	+	170166733	170166763	170162524	170162627	170168198	170168267	34455	35	9	1	0	19	7	16	11	5	0	5	4	130	100	0.00012473	0.025585	0.964	1	0.745	1	0.711	0.679	0.198
60782	ENSG00000131116.7	ZNF428	chr19	-	44112656	44112755	44111779	44112259	44118380	44118586	60782	23	7	323	122	2	2	10	3	139	86	364	194	199	100	0.00012576	0.0257194	0.035	0.028	0.007	0.012	0.014	0.008	0.021
10141	ENSG00000138002.10	IFT172	chr2	-	27668611	27668710	27668162	27668316	27668795	27668855	10141	16	3	0	0	16	3	19	9	4	0	3	2	199	100	0.00012993	0.0264151	1	1	0.668	1	0.761	0.693	0.219
51098	ENSG00000237819.1	AC002454.1	chr7	+	92484222	92484267	92465802	92465877	92546150	92546437	51098	64	16	2	0	82	33	217	28	5	14	29	5	145	100	0.000129695	0.0264151	0.957	1	0.919	0.619	0.838	0.794	0.186
1577	ENSG00000111725.6	PRKAB1	chr12	+	120109299	120109473	120105954	120106208	120110105	120110232	1577	51	9	75	20	2	14	44	3	8	72	153	13	274	100	0.000131234	0.0266015	0.199	0.141	0.084	0.066	0.095	0.078	0.089
75012	ENSG00000071794.11	HLTF	chr3	-	148763866	148764046	148759952	148760077	148765814	148765950	75012	18	43	3	12	9	6	44	10	1	0	3	0	280	100	0.00013255	0.0267892	0.682	0.561	0.763	1	0.84	1	-0.279
44197	ENSG00000125245.8	GPR18	chr13	-	99908581	99908773	99907832	99908160	99910407	99910628	44197	19	14	3	5	4	6	1	1	4	5	5	5	292	100	0.000132949	0.026791	0.684	0.49	0.255	0.291	0.064	0.064	0.418
39693	ENSG00000116852.10	KIF21B	chr1	-	200973893	200974061	200972713	200972909	200974435	200974570	39693	25	16	0	0	5	27	19	4	2	3	3	0	268	100	0.000133808	0.0268305	1	1	0.483	0.771	0.703	1	0.261
45010	ENSG00000138768.10	USO1	chr4	+	76714842	76715054	76711300	76711391	76720774	76720885	45010	19	15	4	1	5	46	11	7	0	0	1	0	312	100	0.000134138	0.0268305	0.604	0.828	1	1	0.779	1	-0.229
34434	ENSG00000180376.12	CCDC66	chr3	+	56653804	56653929	56653298	56653555	56655559	56655790	34434	43	6	9	1	23	10	36	22	1	0	3	0	225	100	0.000134317	0.0268305	0.68	0.727	0.911	1	0.842	1	-0.235
44605	ENSG00000213341.6	CHUK	chr10	-	101978764	101978889	101978474	101978582	101979026	101979116	44605	21	49	10	15	23	85	37	25	1	3	10	0	225	100	0.000135289	0.0269464	0.483	0.592	0.911	0.926	0.622	1	-0.327
6230	ENSG00000118482.7	PHF3	chr6	+	64356523	64356700	64345740	64346055	64394029	64395812	6230	20	26	0	0	11	8	11	3	0	3	3	1	277	100	0.000136179	0.0269673	1	1	1	0.49	0.57	0.52	0.355
71060	ENSG00000180773.10	SLC36A4	chr11	-	92913962	92914047	92901109	92901337	92914856	92914952	71060	9	17	3	3	1	17	12	4	0	0	2	0	185	100	0.000135898	0.0269673	0.619	0.754	1	1	0.764	1	-0.255
40339	ENSG00000118855.14	MFSD1	chr3	+	158539772	158539929	158539385	158539442	158541216	158541314	40339	13	43	2	3	0	25	11	0	7	3	11	1	257	100	0.000137895	0.0272286	0.717	0.848	0	0.764	0.28	0	0.521
57241	ENSG00000117335.14	CD46	chr1	+	207940951	207940996	207940357	207940540	207941123	207941168	57241	12	18	20	48	3	10	10	3	16	88	76	12	145	100	0.000140673	0.0276388	0.293	0.205	0.115	0.073	0.083	0.147	0.144
84368	ENSG00000169375.11	SIN3A	chr15	-	75668005	75668213	75663273	75664550	75672969	75673064	84368	151	194	11	3	133	241	216	222	2	0	0	5	308	100	0.000140776	0.0276388	0.817	0.955	0.956	1	1	0.935	-0.087
30942	ENSG00000119927.9	GPAM	chr10	-	113918073	113918151	113913627	113917147	113919668	113919811	30942	3	3	1	3	1	1	4	1	0	0	1	0	178	100	0.000141185	0.0276402	0.628	0.36	1	1	0.692	1	-0.429
27430	ENSG00000073921.13	PICALM	chr11	-	85689112	85689136	85687665	85687725	85692171	85692271	27430	0	9	35	29	0	1	0	0	29	14	71	29	124	100	0.00014214	0.027748	0	0.2	0	0.054	0	0	0.087
37647	ENSG00000164535.10	DAGLB	chr7	-	6474392	6474651	6472467	6472590	6475992	6476164	37647	33	48	0	0	20	104	30	17	1	11	1	0	359	100	0.000144149	0.0280605	1	1	0.848	0.725	0.893	1	0.133
82173	ENSG00000090975.8	PITPNM2	chr12	-	123471827	123471977	123471192	123471376	123472331	123472448	82173	136	13	7	1	35	37	111	61	1	0	1	0	250	100	0.000145303	0.0282052	0.886	0.839	0.933	1	0.978	1	-0.115
18187	ENSG00000244187.3	TMEM141	chr9	+	139686398	139686482	139686162	139686229	139686702	139686810	18187	101	32	6	2	11	10	66	28	0	0	0	0	184	100	0.000146915	0.0283591	0.901	0.897	1	1	1	1	-0.101
54845	ENSG00000164463.8	CREBRF	chr5	+	172535626	172535821	172517317	172518404	172537524	172537714	54845	68	79	4	3	48	91	54	25	1	0	0	0	295	100	0.000146921	0.0283591	0.852	0.899	0.942	1	1	1	-0.11
54914	ENSG00000103335.15	PIEZO1	chr16	-	88787023	88787156	88786792	88786940	88787573	88787838	54914	84	32	1	0	34	41	44	27	3	3	1	7	233	100	0.000151464	0.0289323	0.973	1	0.829	0.854	0.95	0.623	0.172
87394	ENSG00000104529.13	EEF1D	chr8	-	144668388	144668460	144663398	144663498	144668898	144669022	87394	2383	976	220	65	1645	960	1487	1297	151	207	192	160	172	100	0.000151037	0.0289323	0.863	0.897	0.864	0.729	0.818	0.825	0.071
19974	ENSG00000005436.9	GCFC2	chr2	-	75923325	75923441	75921366	75921553	75928315	75928413	19974	30	11	2	4	6	5	12	2	2	0	0	0	216	100	0.000151575	0.0289323	0.874	0.56	0.581	1	1	1	-0.178
61068	ENSG00000072786.8	STK10	chr5	-	171520415	171520964	171517235	171517366	171532659	171532741	61068	236	78	2	8	27	404	138	130	0	3	0	1	649	100	0.000150846	0.0289323	0.948	0.6	1	0.954	1	0.952	-0.202
19536	ENSG00000006744.14	ELAC2	chr17	-	12905590	12905676	12903472	12903591	12905757	12905896	19536	64	51	1	7	20	41	48	37	0	0	1	0	186	100	0.000152589	0.0290452	0.972	0.797	1	1	0.963	1	-0.106
81105	ENSG00000198055.6	GRK6	chr5	+	176860347	176860411	176860147	176860240	176860536	176860677	81105	171	76	4	3	45	62	75	102	6	5	6	17	164	100	0.000153195	0.0290799	0.963	0.939	0.821	0.883	0.884	0.785	0.108
1610	ENSG00000198901.9	PRC1	chr15	-	91527922	91528055	91524977	91525211	91537636	91537734	1610	46	44	5	3	6	14	56	10	0	0	1	1	233	100	0.000154946	0.0293314	0.798	0.863	1	1	0.96	0.811	-0.112
54686	ENSG00000116698.16	SMG7	chr1	+	183511210	183511499	183510118	183510238	183513487	183513632	54686	183	149	4	5	85	121	200	63	1	0	0	1	389	100	0.000156019	0.0294533	0.922	0.885	0.956	1	1	0.942	-0.071
11646	ENSG00000134198.5	TSPAN2	chr1	-	115603084	115603159	115601503	115601602	115631984	115632035	11646	20	8	0	0	2	11	16	8	0	1	4	3	175	100	0.000157058	0.0295682	1	1	1	0.863	0.696	0.604	0.209
50916	ENSG00000160201.7	U2AF1	chr21	-	44515547	44515646	44514764	44514898	44515803	44515853	50916	714	567	68	61	398	804	892	673	31	11	74	40	199	100	0.000157837	0.0296135	0.841	0.824	0.866	0.973	0.858	0.894	-0.065
85281	ENSG00000143756.7	FBXO28	chr1	+	224321775	224321914	224318173	224318283	224340843	224341039	85281	55	85	4	4	50	62	66	38	2	0	0	0	239	100	0.00015816	0.0296135	0.852	0.899	0.913	1	1	1	-0.103
89897	ENSG00000107968.5	MAP3K8	chr10	+	30726104	30726335	30722865	30723307	30727844	30728410	89897	31	77	2	0	24	108	41	9	2	13	7	2	331	100	0.000158633	0.0296213	0.824	1	0.784	0.715	0.639	0.576	0.233
37216	ENSG00000010322.11	NISCH	chr3	+	52514894	52515125	52514154	52514311	52518528	52518653	37216	92	43	25	13	74	86	92	105	0	9	18	5	331	100	0.000160256	0.0298432	0.526	0.5	1	0.743	0.607	0.864	-0.29
31897	ENSG00000118762.3	PKD2	chr4	+	88979134	88979255	88977217	88977419	88983057	88983156	31897	26	11	6	1	3	13	20	1	1	0	1	0	221	100	0.000161227	0.029943	0.662	0.833	0.576	1	0.9	1	-0.121
84563	ENSG00000162971.6	TYW5	chr2	-	200803655	200803793	200800653	200800770	200804811	200804856	84563	14	11	1	4	12	5	18	10	0	0	0	0	238	100	0.000163009	0.0301923	0.855	0.536	1	1	1	1	-0.304
67871	ENSG00000029364.7	SLC39A9	chr14	+	69919957	69920026	69908785	69908983	69921528	69921614	67871	15	31	0	10	17	9	16	5	0	0	2	0	169	100	0.000164461	0.0303792	1	0.647	1	1	0.826	1	-0.133
55480	ENSG00000164190.12	NIPBL	chr5	+	37057287	37057434	37052467	37052668	37063891	37064292	55480	44	58	2	0	35	97	56	43	13	2	13	4	247	100	0.000165678	0.0305221	0.899	1	0.522	0.952	0.636	0.813	0.219
4750	ENSG00000135164.14	DMTF1	chr7	+	86792554	86792648	86783705	86783844	86792810	86792880	4750	7	5	3	2	1	3	6	2	0	2	0	0	194	100	0.000166481	0.0305879	0.546	0.563	1	0.436	1	1	-0.304
78273	ENSG00000135250.12	SRPK2	chr7	-	104767439	104767509	104756822	104758469	104773237	104773345	78273	18	7	5	3	5	29	24	13	0	2	2	0	170	100	0.000167063	0.030613	0.679	0.579	1	0.895	0.876	1	-0.314
67345	ENSG00000196924.10	FLNA	chrX	-	153594391	153594592	153593716	153593854	153594675	153594838	67345	633	188	2	3	73	885	147	136	1	23	4	6	301	100	0.000169703	0.0310141	0.991	0.954	0.96	0.927	0.924	0.883	0.049
43165	ENSG00000140694.12	PARN	chr16	-	14721125	14721193	14721032	14721044	14722028	14722108	43165	38	8	4	2	7	4	28	10	0	0	0	0	168	100	0.000170269	0.031035	0.85	0.704	1	1	1	1	-0.223
69247	ENSG00000166164.11	BRD7	chr16	-	50360194	50360302	50359658	50359794	50362579	50362655	69247	119	57	5	1	52	254	159	28	4	49	14	9	208	100	0.000171312	0.0310603	0.92	0.965	0.862	0.714	0.845	0.599	0.187
56270	ENSG00000144567.6	FAM134A	chr2	+	220045783	220045927	220045391	220045476	220046090	220046185	56270	96	73	5	3	41	68	104	124	1	0	1	0	244	100	0.000171048	0.0310603	0.887	0.909	0.944	1	0.977	1	-0.082
65776	ENSG00000115459.13	ELMOD3	chr2	+	85582677	85582721	85582198	85582293	85584089	85584375	65776	1	2	1	2	1	0	4	2	0	1	1	0	144	100	0.000172068	0.0311154	0.41	0.41	1	0	0.735	1	-0.274
25218	ENSG00000013561.13	RNF14	chr5	+	141354368	141354520	141353147	141353307	141362944	141363117	25218	20	11	0	0	11	13	33	16	0	1	7	2	252	100	0.000172842	0.0311733	1	1	1	0.838	0.652	0.76	0.188
35057	ENSG00000090554.8	FLT3LG	chr19	+	49982219	49982304	49979679	49979823	49989271	49989488	35057	4	2	0	0	3	18	2	30	0	8	3	2	185	100	0.00017534	0.0314586	1	1	1	0.549	0.265	0.89	0.324
39026	ENSG00000116791.9	CRYZ	chr1	-	75172786	75172888	75172582	75172678	75175781	75175931	39026	13	6	2	7	2	6	7	1	2	0	0	0	202	100	0.000175224	0.0314586	0.763	0.298	0.331	1	1	1	-0.302
41890	ENSG00000083454.17	P2RX5	chr17	-	3592785	3592921	3591305	3591399	3593363	3593444	41890	26	10	0	0	3	17	24	13	0	5	5	0	236	100	0.000176319	0.031552	1	1	1	0.59	0.67	1	0.185
39831	ENSG00000135269.13	TES	chr7	+	115874587	115874673	115850546	115850788	115889073	115889326	39831	9	88	1	0	47	48	2	38	4	3	0	10	186	100	0.000177925	0.0316758	0.829	1	0.863	0.896	1	0.671	0.057
7355	ENSG00000113716.8	HMGXB3	chr5	+	149389673	149390171	149386035	149386210	149391817	149391916	7355	86	91	2	4	27	139	61	42	0	0	0	1	598	100	0.000177933	0.0316758	0.878	0.792	1	1	1	0.875	-0.134
82016	ENSG00000008517.12	IL32	chr16	+	3117984	3118011	3117377	3117416	3118180	3118240	82016	553	107	10	3	11	85	464	69	1	12	19	8	127	100	0.000179612	0.031892	0.978	0.966	0.896	0.848	0.951	0.872	0.08
23686	ENSG00000168393.8	DTYMK	chr2	-	242619643	242619734	242617866	242618064	242625183	242625292	23686	77	37	16	5	1	4	71	1	1	4	23	15	191	100	0.000182809	0.0323734	0.716	0.795	0.344	0.344	0.618	0.034	0.421
69168	ENSG00000109790.12	KLHL5	chr4	+	39064178	39064655	39046658	39046716	39077584	39077767	69168	8	26	0	0	1	66	8	3	0	8	3	0	577	100	0.000183737	0.0323734	1	1	1	0.588	0.316	1	0.274
75421	ENSG00000113597.13	TRAPPC13	chr5	+	64957876	64957977	64956525	64956724	64960060	64960211	75421	24	15	3	3	12	13	35	15	2	0	0	0	201	100	0.000183388	0.0323734	0.799	0.713	0.749	1	1	1	-0.181
15538	ENSG00000124789.7	NUP153	chr6	-	17669205	17669259	17665469	17665616	17669523	17669568	15538	35	93	2	8	19	86	45	28	0	3	0	0	154	100	0.000186178	0.0327196	0.919	0.883	1	0.949	1	1	-0.086
49072	ENSG00000130714.11	POMT1	chr9	+	134381500	134381607	134378304	134378460	134381789	134381840	49072	32	5	2	1	25	10	10	9	12	6	5	8	207	100	0.0001911	0.0330772	0.885	0.707	0.502	0.446	0.491	0.352	0.348
22936	ENSG00000176020.7	AMIGO3	chr3	-	49759864	49759943	49759397	49759580	49760028	49760187	22936	20	11	0	0	8	8	20	4	1	0	4	4	179	100	0.000189155	0.0330772	1	1	0.817	1	0.736	0.358	0.272
27920	ENSG00000116459.6	ATP5F1	chr1	+	111996832	111996978	111992303	111992495	111998707	111998871	27920	528	281	21	17	160	240	353	222	30	21	34	19	246	100	0.000190352	0.0330772	0.911	0.87	0.684	0.823	0.808	0.826	0.105
53819	ENSG00000197622.8	CDC42SE1	chr1	-	151029126	151029262	151028152	151028469	151031954	151032125	53819	67	27	154	98	12	19	20	19	59	167	65	103	236	100	0.000190703	0.0330772	0.156	0.105	0.079	0.046	0.115	0.072	0.053
1595	ENSG00000198901.9	PRC1	chr15	-	91527247	91527370	91524728	91525211	91537636	91537767	1595	50	60	5	3	5	16	86	22	0	0	1	1	223	100	0.000190765	0.0330772	0.818	0.9	1	1	0.975	0.908	-0.112
86477	ENSG00000132109.8	TRIM21	chr11	-	4409529	4409760	4408197	4408220	4410883	4410979	86477	76	43	10	5	35	47	64	55	1	0	5	0	331	100	0.000189783	0.0330772	0.697	0.722	0.914	1	0.795	1	-0.218
75118	ENSG00000172575.7	RASGRP1	chr15	-	38786582	38786968	38782680	38782889	38790994	38791147	75118	256	144	2	0	71	367	230	75	0	13	6	6	486	100	0.000193765	0.0334542	0.963	1	1	0.853	0.887	0.72	0.117
71380	ENSG00000080824.14	HSP90AA1	chr14	-	102548447	102548781	102547074	102548158	102549370	102549639	71380	4353	14711	34	25	2825	6994	4250	2116	26	6	50	23	434	100	0.000194915	0.0335683	0.967	0.993	0.962	0.996	0.951	0.955	0.014
18378	ENSG00000129347.15	KRI1	chr19	-	10668839	10668915	10668647	10668736	10670034	10670205	18378	246	32	2	0	31	40	155	75	3	3	3	8	176	100	0.00019697	0.0336691	0.986	1	0.854	0.883	0.967	0.842	0.106
6801	ENSG00000167325.10	RRM1	chr11	+	4141074	4141158	4133129	4133292	4142833	4142995	6801	26	31	5	5	12	17	63	9	1	1	1	1	184	100	0.000196963	0.0336691	0.739	0.771	0.867	0.902	0.972	0.83	-0.138
19732	ENSG00000135476.7	ESPL1	chr12	+	53679707	53680696	53677841	53677951	53681755	53682125	19732	113	84	4	2	22	10	173	7	0	0	2	0	1089	100	0.000196102	0.0336691	0.722	0.794	1	1	0.888	1	-0.214
1393	ENSG00000187862.7	TTC24	chr1	+	156553588	156553687	156552022	156552226	156554668	156554766	1393	35	6	1	0	9	2	19	9	3	0	3	5	199	100	0.000197695	0.0337092	0.946	1	0.601	1	0.761	0.475	0.264
1399	ENSG00000187862.7	TTC24	chr1	+	156553591	156553687	156552218	156552226	156554668	156554766	1399	35	6	1	0	9	3	19	6	3	0	3	5	196	100	0.000198803	0.0338142	0.947	1	0.605	1	0.764	0.38	0.286
66246	ENSG00000104756.11	KCTD9	chr8	-	25303595	25303766	25298092	25298189	25315714	25315992	66246	2	5	0	1	1	5	0	1	2	1	2	2	271	100	0.000203983	0.0343523	1	0.649	0.156	0.649	0	0.156	0.584
38874	ENSG00000166135.9	HIF1AN	chr10	+	102300390	102300539	102296167	102296418	102304707	102304853	38874	29	28	0	0	7	33	12	10	3	2	3	0	249	100	0.000204295	0.0343523	1	1	0.484	0.869	0.616	1	0.258
44974	ENSG00000080345.13	RIF1	chr2	+	152273320	152273415	152273074	152273202	152276703	152276893	44974	7	25	1	4	1	16	14	2	0	1	0	0	195	100	0.000203238	0.0343523	0.782	0.762	1	0.891	1	1	-0.201
25681	ENSG00000260537.1	RP11-529K1.3	chr16	+	70348804	70348858	70333116	70333257	70349871	70350007	25681	12	2	3	2	1	8	9	12	0	1	1	0	154	100	0.000202816	0.0343523	0.722	0.394	1	0.839	0.854	1	-0.365
50366	ENSG00000196295.7	AC005154.6	chr7	-	30591715	30591795	30589936	30590397	30603346	30603614	50366	4	3	3	1	5	3	4	8	0	0	1	0	180	100	0.000204466	0.0343523	0.426	0.625	1	1	0.69	1	-0.397
81035	ENSG00000087460.19	GNAS	chr20	+	57473995	57474040	57466770	57466920	57478585	57478640	81035	104	33	2	0	39	47	103	54	6	2	3	12	145	100	0.000206631	0.0346314	0.973	1	0.818	0.942	0.959	0.756	0.118
13984	ENSG00000128159.7	TUBGCP6	chr22	-	50658679	50660303	50658385	50658444	50660456	50660531	13984	857	236	5	5	367	370	660	526	30	9	17	29	1724	100	0.000209283	0.0349055	0.909	0.732	0.415	0.705	0.692	0.513	0.239
75855	ENSG00000146247.13	PHIP	chr6	-	79688308	79688428	79680497	79680605	79692602	79692660	75855	21	29	7	0	18	8	23	5	0	0	0	0	220	100	0.000208971	0.0349055	0.577	1	1	1	1	1	-0.212
64475	ENSG00000160208.11	RRP1B	chr21	+	45106684	45106816	45105650	45105670	45110168	45110321	64475	30	36	5	1	36	56	72	40	1	0	0	0	232	100	0.000210667	0.0350513	0.721	0.939	0.939	1	1	1	-0.155
14906	ENSG00000106397.7	PLOD3	chr7	-	100850858	100851005	100850059	100850185	100852133	100852238	14906	31	19	0	0	3	14	35	18	1	3	1	3	247	100	0.000211836	0.0350759	1	1	0.548	0.654	0.934	0.708	0.289
14378	ENSG00000130940.10	CASZ1	chr1	-	10718564	10718633	10714475	10714648	10719758	10720593	14378	3	5	1	2	11	14	7	2	1	0	0	0	169	100	0.000211412	0.0350759	0.64	0.597	0.867	1	1	1	-0.348
655	ENSG00000180448.6	HMHA1	chr19	+	1073672	1073745	1073504	1073589	1073946	1074013	655	349	102	2	4	40	230	148	194	9	11	3	12	173	100	0.00021341	0.0352516	0.99	0.936	0.72	0.924	0.966	0.903	0.085
58544	ENSG00000185158.8	LRRC37B	chr17	+	30372718	30372837	30362583	30362658	30374779	30374920	58544	84	45	7	7	51	47	44	42	3	2	0	0	219	100	0.000213979	0.0352608	0.846	0.746	0.886	0.915	1	1	-0.154
15159	ENSG00000108848.11	LUC7L3	chr17	+	48826579	48826705	48825749	48825777	48827861	48828208	15159	16	4	6	0	5	5	11	4	0	0	0	0	226	100	0.000216255	0.0355506	0.541	1	1	1	1	1	-0.23
83856	ENSG00000135506.11	OS9	chr12	+	58113881	58114046	58112775	58112965	58114188	58114301	83856	129	66	99	48	22	56	95	42	67	75	89	72	265	100	0.000218299	0.035801	0.33	0.342	0.11	0.22	0.287	0.18	0.137
13990	ENSG00000128159.7	TUBGCP6	chr22	-	50658620	50660303	50658385	50658444	50660456	50660531	13990	875	240	5	5	382	378	669	535	30	9	17	29	1783	100	0.000219897	0.0359193	0.908	0.729	0.417	0.702	0.688	0.509	0.24
42747	ENSG00000118402.5	ELOVL4	chr6	-	80631341	80631513	80629136	80629264	80634668	80634749	42747	148	30	8	0	95	109	92	155	0	0	2	0	272	100	0.00022026	0.0359193	0.872	1	1	1	0.944	1	-0.05
69528	ENSG00000136811.12	ODF2	chr9	+	131258319	131258420	131256788	131256947	131260691	131260854	69528	73	28	2	5	12	18	104	27	0	0	0	0	201	100	0.000220588	0.0359193	0.948	0.736	1	1	1	1	-0.158
819	ENSG00000204604.5	ZNF468	chr19	-	53357124	53357379	53352339	53352466	53357510	53357598	819	14	18	5	6	1	14	1	0	12	2	10	4	355	100	0.000221448	0.035974	0.441	0.458	0.023	0.664	0.027	0	0.271
26521	ENSG00000154222.10	CC2D1B	chr1	-	52822672	52822846	52822055	52822114	52823197	52823370	26521	20	7	1	0	6	11	16	17	2	5	3	3	274	100	0.000227171	0.0365581	0.88	1	0.523	0.445	0.661	0.674	0.364
10186	ENSG00000115827.9	DCAF17	chr2	+	172303895	172304013	172300032	172300123	172305190	172305327	10186	5	2	4	3	0	0	3	0	3	2	8	1	218	100	0.000227064	0.0365581	0.364	0.234	0	0	0.147	0	0.262
25219	ENSG00000013561.13	RNF14	chr5	+	141359687	141359916	141353147	141353307	141362944	141363117	25219	30	23	0	0	11	28	48	11	0	1	7	2	329	100	0.000226473	0.0365581	1	1	1	0.895	0.676	0.626	0.201
38318	ENSG00000103064.9	SLC7A6	chr16	+	68324298	68324443	68308593	68309152	68325111	68325235	38318	43	19	3	5	10	52	15	15	0	0	1	2	245	100	0.000226861	0.0365581	0.854	0.608	1	1	0.86	0.754	-0.172
45875	ENSG00000090661.7	CERS4	chr19	+	8322762	8322869	8321832	8321961	8326571	8326728	45875	63	10	0	0	8	31	47	13	0	1	9	1	207	100	0.000228044	0.0366127	1	1	1	0.937	0.716	0.863	0.121
89695	ENSG00000129566.8	TEP1	chr14	-	20852758	20852872	20852196	20852391	20853143	20853268	89695	5	5	0	1	2	5	2	1	2	2	3	1	214	100	0.000229177	0.0367089	1	0.7	0.318	0.539	0.238	0.318	0.497
88181	ENSG00000169045.13	HNRNPH1	chr5	-	179048843	179048977	179048254	179048398	179050037	179050165	88181	192	65	617	485	91	45	149	31	288	1013	820	281	234	100	0.000233492	0.0372367	0.117	0.054	0.119	0.019	0.072	0.045	0.022
82730	ENSG00000136146.10	MED4	chr13	-	48657506	48657564	48655780	48655867	48660417	48660588	82730	115	104	1	9	103	128	196	101	0	1	1	0	158	100	0.000234098	0.0372367	0.986	0.88	1	0.988	0.992	1	-0.062
3955	ENSG00000141295.9	SCRN2	chr17	-	45917556	45917738	45916809	45917009	45918035	45918209	3955	128	38	6	1	21	14	101	41	0	0	0	0	282	100	0.000234055	0.0372367	0.883	0.931	1	1	1	1	-0.093
19353	ENSG00000143222.7	UFC1	chr1	+	161127910	161128001	161127406	161127483	161128201	161128646	19353	381	196	30	29	110	99	248	130	29	17	50	33	191	100	0.000236989	0.0376095	0.869	0.78	0.665	0.753	0.722	0.673	0.121
58773	ENSG00000076003.4	MCM6	chr2	-	136603806	136603962	136602114	136602254	136605622	136605758	58773	195	166	4	1	54	112	330	156	0	6	19	15	256	100	0.000237861	0.037661	0.95	0.985	1	0.879	0.872	0.802	0.079
64855	ENSG00000148700.9	ADD3	chr10	+	111892062	111892158	111890120	111890244	111893083	111893969	64855	72	16	3	4	32	41	20	124	0	2	0	0	196	100	0.000238653	0.0376995	0.924	0.671	1	0.913	1	1	-0.181
37955	ENSG00000048991.12	R3HDM1	chr2	+	136467628	136467801	136467002	136467106	136479493	136479576	37955	110	32	8	0	13	18	79	22	0	0	2	0	273	100	0.000239609	0.0377637	0.834	1	1	1	0.935	1	-0.067
19492	ENSG00000111653.15	ING4	chr12	-	6761436	6761475	6760489	6760551	6761827	6761933	19492	25	12	7	1	8	7	31	10	0	1	2	0	139	100	0.000241048	0.0379035	0.72	0.896	1	0.834	0.918	1	-0.13
78224	ENSG00000162819.7	BROX	chr1	+	222888486	222888611	222886722	222886758	222889025	222889142	78224	6	3	1	3	4	2	4	2	0	0	1	0	225	100	0.000246093	0.0386085	0.727	0.308	1	1	0.64	1	-0.393
41247	ENSG00000156958.10	GALK2	chr15	+	49611168	49611313	49584523	49584734	49611800	49612002	41247	6	1	9	1	0	0	2	0	2	3	4	4	245	100	0.000248787	0.0389423	0.214	0.29	0	0	0.169	0	0.21
42310	ENSG00000157954.10	WIPI2	chr7	+	5252740	5253033	5239206	5239289	5254165	5254333	42310	2	15	40	43	3	6	2	0	19	81	60	62	393	100	0.000249582	0.0389779	0.013	0.082	0.039	0.018	0.008	0	0.031
65116	ENSG00000151687.10	ANKAR	chr2	+	190569748	190569950	190560875	190561095	190571663	190571872	65116	4	4	0	0	0	0	2	2	4	1	0	0	302	100	0.000253356	0.0394776	1	1	0	0	1	1	0.5
43098	ENSG00000142945.8	KIF2C	chr1	+	45220421	45220517	45219404	45219505	45221600	45221655	43098	47	76	6	2	2	13	98	7	0	0	2	0	196	100	0.000255323	0.039694	0.8	0.951	1	1	0.962	1	-0.115
60537	ENSG00000234741.3	GAS5	chr1	-	173833621	173833644	173833117	173833442	173833812	173833842	60537	1022	604	60	44	282	350	343	362	25	29	83	35	123	100	0.000258159	0.0400444	0.933	0.918	0.902	0.908	0.771	0.894	0.057
878	ENSG00000136478.3	TEX2	chr17	-	62238160	62238293	62232201	62232327	62248459	62248559	878	17	9	0	0	1	18	13	7	2	0	6	1	233	100	0.00025965	0.0400947	1	1	0.177	1	0.482	0.75	0.398
17320	ENSG00000148399.7	DPH7	chr9	-	140470160	140470344	140469203	140469295	140470531	140470619	17320	5	11	16	7	24	8	18	11	4	0	5	3	284	100	0.000259386	0.0400947	0.099	0.356	0.679	1	0.559	0.564	-0.473
18696	ENSG00000135503.8	ACVR1B	chr12	+	52377782	52377950	52374752	52374983	52385646	52385777	18696	9	22	1	3	6	32	18	19	0	0	1	0	268	100	0.000260858	0.0401908	0.771	0.732	1	1	0.87	1	-0.216
61712	ENSG00000140157.10	NIPA2	chr15	-	23033277	23033413	23021197	23021429	23034146	23034427	61712	9	3	0	1	3	21	7	2	1	12	10	3	236	100	0.000262797	0.0403089	1	0.56	0.56	0.426	0.229	0.22	0.421
86115	ENSG00000153066.8	TXNDC11	chr16	-	11827837	11827935	11824500	11824630	11829872	11830089	86115	57	124	9	15	30	101	48	51	3	1	2	3	198	100	0.000262276	0.0403089	0.762	0.807	0.835	0.981	0.924	0.896	-0.124
58689	ENSG00000079432.3	CIC	chr19	+	42796451	42796618	42796237	42796359	42796717	42797011	58689	152	35	5	1	77	114	113	139	6	13	20	15	267	100	0.000263981	0.0404003	0.919	0.929	0.828	0.767	0.679	0.776	0.162
64640	ENSG00000007202.10	KIAA0100	chr17	-	26942681	26942816	26941899	26942264	26943113	26943215	64640	181	93	2	4	146	185	186	135	13	19	10	10	235	100	0.000265658	0.0405665	0.975	0.908	0.827	0.806	0.888	0.852	0.098
24788	ENSG00000271853.1	RP1-178F15.5	chr1	-	153600596	153600713	153599983	153600074	153603486	153603554	24788	3	4	1	1	0	2	0	2	1	5	2	2	217	100	0.000267664	0.0406143	0.58	0.648	0	0.156	0	0.315	0.496
40373	ENSG00000141002.14	TCF25	chr16	+	89971345	89971504	89967042	89967202	89972601	89972692	40373	119	57	0	2	31	99	86	82	6	4	3	8	259	100	0.000268926	0.0406143	1	0.917	0.666	0.905	0.917	0.798	0.137
84767	ENSG00000145495.10	MARCH6	chr5	+	10397404	10397456	10394864	10394897	10400895	10400954	84767	136	107	4	10	91	138	109	87	2	2	2	0	152	100	0.00026687	0.0406143	0.957	0.876	0.968	0.978	0.973	1	-0.063
69523	ENSG00000176894.5	PXMP2	chr12	+	133294295	133294384	133294024	133294150	133294575	133294706	69523	32	35	1	6	16	75	45	30	0	3	0	0	189	100	0.000268486	0.0406143	0.944	0.755	1	0.93	1	1	-0.133
39770	ENSG00000138760.4	SCARB2	chr4	-	77095296	77095466	77091019	77091138	77096943	77097063	39770	5	52	4	2	9	44	18	18	1	0	1	0	270	100	0.000268718	0.0406143	0.316	0.906	0.769	1	0.87	1	-0.299
19921	ENSG00000187531.9	SIRT7	chr17	-	79875490	79875595	79873486	79873557	79875705	79875843	19921	15	9	1	0	5	17	11	9	2	5	5	1	205	100	0.000276113	0.0414596	0.88	1	0.549	0.624	0.518	0.814	0.314
55485	ENSG00000164190.12	NIPBL	chr5	+	37060945	37061120	37052467	37052668	37063891	37064292	55485	89	78	2	0	143	98	136	94	13	2	13	4	275	100	0.000277181	0.0414596	0.942	1	0.8	0.947	0.792	0.895	0.113
3804	ENSG00000196262.9	PPIA	chr7	+	44839300	44839473	44838990	44839079	44840885	44842716	3804	5968	4508	7	14	2178	2614	4587	2072	37	6	27	9	273	100	0.000278746	0.0414596	0.997	0.992	0.956	0.994	0.984	0.988	0.014
59574	ENSG00000009307.11	CSDE1	chr1	-	115262199	115262363	115261233	115261366	115263159	115263338	59574	873	735	24	20	748	859	1009	666	9	4	17	9	264	100	0.000278598	0.0414596	0.932	0.933	0.969	0.988	0.957	0.966	-0.037
18895	ENSG00000120438.7	TCP1	chr6	-	160206931	160207052	160206417	160206528	160208774	160208934	18895	325	222	0	14	321	238	274	73	1	4	0	0	221	100	0.000278335	0.0414596	1	0.878	0.993	0.964	1	1	-0.05
33897	ENSG00000119397.12	CNTRL	chr9	+	123933685	123933826	123931888	123932094	123935520	123935787	33897	82	24	11	5	19	16	66	71	2	2	1	1	241	100	0.000276945	0.0414596	0.756	0.666	0.798	0.768	0.965	0.967	-0.163
17098	ENSG00000070061.10	IKBKAP	chr9	-	111681090	111681181	111679826	111679950	111688802	111688883	17098	3	6	1	4	1	17	3	3	2	0	0	0	191	100	0.000277722	0.0414596	0.611	0.44	0.207	1	1	1	-0.276
56078	ENSG00000105122.8	RASAL3	chr19	-	15562855	15562919	15562434	15562749	15563468	15563626	56078	108	7	0	1	184	75	118	177	8	5	6	22	164	100	0.00027971	0.041513	1	0.81	0.933	0.901	0.923	0.831	0.008
27066	ENSG00000147168.8	IL2RG	chrX	-	70330005	70330145	70329077	70329240	70330353	70330538	27066	1023	267	51	27	60	473	1074	282	55	50	120	80	240	100	0.000282291	0.041716	0.893	0.805	0.313	0.798	0.789	0.595	0.225
75252	ENSG00000177200.11	CHD9	chr16	+	53341592	53341817	53340148	53340309	53342597	53342766	75252	21	37	7	4	25	33	27	9	0	0	4	0	325	100	0.000282225	0.041716	0.48	0.74	1	1	0.675	1	-0.309
60047	ENSG00000155545.15	MIER3	chr5	-	56234122	56234165	56233404	56233525	56234709	56234844	60047	4	6	10	17	2	0	2	0	9	31	7	3	143	100	0.000284142	0.0418096	0.219	0.198	0.134	0	0.167	0	0.133
24983	ENSG00000134758.9	RNF138	chr18	+	29703480	29703537	29693707	29693823	29704696	29704808	24983	97	196	2	18	90	200	220	68	0	9	2	0	157	100	0.000283693	0.0418096	0.969	0.874	1	0.934	0.986	1	-0.058
87915	ENSG00000180488.10	FAM73A	chr1	+	78325724	78325811	78324622	78324741	78326908	78327007	87915	1	4	0	1	3	2	0	0	0	1	2	2	187	100	0.000285173	0.0418717	1	0.681	1	0.517	0	0	0.461
74259	ENSG00000106009.11	BRAT1	chr7	-	2584542	2584690	2582837	2583596	2586957	2587112	74259	45	17	6	1	50	60	58	65	3	1	0	0	248	100	0.000286246	0.0419397	0.752	0.873	0.87	0.96	1	1	-0.145
88526	ENSG00000110925.2	CSRNP2	chr12	-	51476303	51476477	51470193	51470430	51477121	51477379	88526	12	2	0	0	2	9	7	2	0	14	2	0	274	100	0.000290527	0.0420482	1	1	1	0.19	0.561	1	0.312
22778	ENSG00000149269.5	PAK1	chr11	-	77108071	77108138	77103487	77103586	77122818	77122989	22778	3	2	2	4	0	0	0	1	2	5	1	2	167	100	0.000289419	0.0420482	0.473	0.23	0	0	0	0.23	0.294
67775	ENSG00000124942.9	AHNAK	chr11	-	62259203	62259303	62201017	62201363	62302474	62302662	67775	8	17	0	0	1	55	2	60	0	6	2	9	200	100	0.000290658	0.0420482	1	1	1	0.821	0.333	0.769	0.269
5421	ENSG00000141524.11	TMC6	chr17	-	76116733	76116913	76115377	76115473	76117093	76117245	5421	330	60	36	5	76	133	159	199	23	18	40	60	280	100	0.000289359	0.0420482	0.766	0.811	0.541	0.725	0.587	0.542	0.19
21029	ENSG00000137804.8	NUSAP1	chr15	+	41667909	41668026	41663724	41663882	41669393	41669502	21029	308	238	16	13	46	33	612	30	0	2	11	0	217	100	0.000290001	0.0420482	0.899	0.894	1	0.884	0.962	1	-0.065
18219	ENSG00000100519.7	PSMC6	chr14	+	53178127	53178242	53177818	53177886	53184798	53184860	18219	75	88	5	7	48	136	55	51	2	1	2	0	215	100	0.000287965	0.0420482	0.875	0.854	0.918	0.984	0.927	1	-0.093
34806	ENSG00000215039.2	CD27-AS1	chr12	-	6560058	6560146	6557805	6557903	6560634	6560700	34806	4	4	0	0	5	0	2	0	2	1	1	1	188	100	0.000298243	0.0430548	1	1	0.571	0	0.515	0	0.729
85449	ENSG00000116521.6	SCAMP3	chr1	-	155227075	155227177	155226464	155226582	155228616	155228745	85449	39	19	1	0	14	27	21	12	0	2	6	5	202	100	0.000310565	0.0447395	0.951	1	1	0.87	0.634	0.543	0.214
7755	ENSG00000100124.8	ANKRD54	chr22	-	38229690	38229762	38229165	38229213	38229923	38230735	7755	30	26	3	4	41	10	42	29	2	0	1	0	172	100	0.000319011	0.0458601	0.853	0.791	0.923	1	0.961	1	-0.149
2782	ENSG00000126246.5	IGFLR1	chr19	-	36230610	36230989	36230154	36230527	36231924	36232124	2782	89	23	1	0	41	72	33	84	2	7	0	7	479	100	0.000321436	0.0461122	0.949	1	0.811	0.682	1	0.715	0.172
26892	ENSG00000245910.4	SNHG6	chr8	-	67834558	67834627	67834052	67834349	67834848	67834960	26892	1066	468	228	138	618	295	572	318	182	225	217	166	169	100	0.000323333	0.0462878	0.735	0.667	0.668	0.437	0.609	0.531	0.14
77428	ENSG00000135596.13	MICAL1	chr6	-	109768559	109768643	109768275	109768432	109769934	109770082	77428	166	35	3	4	65	28	101	90	9	14	6	19	184	100	0.000326772	0.0463935	0.968	0.826	0.797	0.521	0.901	0.72	0.162
79462	ENSG00000183258.7	DDX41	chr5	-	176940011	176940083	176939496	176939877	176940353	176940485	79462	139	43	3	0	81	71	124	64	14	3	12	1	172	100	0.000325641	0.0463935	0.964	1	0.771	0.932	0.857	0.974	0.099
82822	ENSG00000205356.5	TECPR1	chr7	-	97875233	97875477	97873882	97874005	97880705	97880860	82822	34	10	3	1	11	18	31	24	0	1	0	0	344	100	0.000324787	0.0463935	0.767	0.744	1	0.84	1	1	-0.204
10031	ENSG00000165097.9	KDM1B	chr6	+	18186002	18186041	18171593	18171710	18197287	18197464	10031	6	0	1	3	1	3	5	1	0	0	1	0	139	100	0.000326724	0.0463935	0.812	0	1	1	0.782	1	-0.539
33949	ENSG00000156599.6	ZDHHC5	chr11	+	57449893	57450015	57439492	57440666	57455979	57456137	33949	31	81	0	1	16	88	29	34	2	11	0	2	222	100	0.000328918	0.046602	1	0.973	0.783	0.783	1	0.884	0.124
11793	ENSG00000090857.9	PDPR	chr16	+	70164325	70164447	70162861	70163025	70166053	70166203	11793	22	18	3	2	7	12	14	5	0	0	1	0	222	100	0.000330449	0.0467225	0.768	0.802	1	1	0.863	1	-0.181
9731	ENSG00000058804.10	NDC1	chr1	-	54301172	54301293	54298162	54298264	54303877	54304533	9731	10	6	1	0	1	0	5	3	2	1	3	0	221	100	0.000331356	0.0467546	0.819	1	0.185	0	0.43	1	0.506
69475	ENSG00000102226.5	USP11	chrX	+	47098468	47098578	47092382	47092618	47099188	47099306	69475	39	10	0	1	11	44	32	14	9	1	6	2	210	100	0.000335576	0.0470608	1	0.826	0.368	0.954	0.717	0.769	0.211
21136	ENSG00000047249.12	ATP6V1H	chr8	-	54708206	54708399	54682177	54682303	54714358	54714456	21136	39	72	0	0	58	98	69	52	5	3	4	1	293	100	0.000335581	0.0470608	1	1	0.798	0.918	0.855	0.947	0.12
52812	ENSG00000159377.6	PSMB4	chr1	+	151372456	151372661	151372065	151372203	151372917	151373831	52812	802	529	6	3	348	464	619	455	2	11	12	17	305	100	0.000334408	0.0470608	0.978	0.983	0.983	0.933	0.944	0.898	0.041
89501	ENSG00000100376.7	FAM118A	chr22	+	45728305	45728591	45719055	45719308	45731230	45731263	89501	112	47	0	0	4	196	25	21	0	3	7	1	386	100	0.000337976	0.0472917	1	1	1	0.944	0.481	0.845	0.183
63824	ENSG00000141506.9	PIK3R5	chr17	-	8791487	8792208	8790412	8790538	8792455	8792539	63824	238	83	6	1	14	643	117	476	0	1	0	3	821	100	0.000338604	0.0472917	0.829	0.91	1	0.987	1	0.951	-0.115
19381	ENSG00000167986.9	DDB1	chr11	-	61091709	61091859	61091450	61091609	61093082	61093180	19381	7	7	63	57	34	8	12	26	9	70	50	21	250	100	0.000340267	0.0474275	0.043	0.047	0.602	0.044	0.088	0.331	-0.221
2778	ENSG00000126246.5	IGFLR1	chr19	-	36230610	36230987	36230157	36230527	36231924	36232124	2778	79	23	1	0	40	67	31	76	2	7	0	7	477	100	0.000341721	0.0475339	0.943	1	0.807	0.667	1	0.695	0.179
43869	ENSG00000146574.11	CCZ1B	chr7	-	6859396	6859572	6854274	6854476	6861911	6862060	43869	42	19	1	0	16	10	32	10	11	0	1	4	276	100	0.000346684	0.0481122	0.938	1	0.345	1	0.921	0.475	0.284
35267	ENSG00000118513.14	MYB	chr6	+	135523551	135523807	135522776	135522887	135524354	135524462	35267	79	1	420	134	12	2	38	12	101	178	514	165	356	100	0.000347979	0.0481122	0.05	0.002	0.032	0.003	0.02	0.02	0.007
85788	ENSG00000132466.13	ANKRD17	chr4	-	73979508	73979625	73968179	73968264	73981537	73981633	85788	38	24	2	4	19	64	38	28	0	2	0	0	217	100	0.00034749	0.0481122	0.897	0.734	1	0.936	1	1	-0.168
37950	ENSG00000156239.7	N6AMT1	chr21	-	30252191	30252275	30250513	30250655	30254481	30254572	37950	1	0	1	1	3	1	2	2	0	0	0	2	184	100	0.000352016	0.0485726	0.352	0	1	1	1	0.352	-0.662
77409	ENSG00000140153.13	WDR20	chr14	+	102664091	102664184	102661274	102661457	102674939	102676471	77409	2	4	8	9	0	1	0	0	4	12	11	6	193	100	0.000358677	0.0492825	0.115	0.187	0	0.041	0	0	0.141
25528	ENSG00000257950.3	P2RX5-TAX1BP3	chr17	-	3592785	3592924	3591305	3591399	3593363	3593444	25528	49	18	0	0	4	37	50	14	0	5	5	0	239	100	0.000358339	0.0492825	1	1	1	0.756	0.807	1	0.109
64261	ENSG00000114904.8	NEK4	chr3	-	52783707	52783845	52780749	52780920	52785947	52786352	64261	14	7	1	4	1	3	4	3	1	0	0	0	238	100	0.000359855	0.0492825	0.855	0.424	0.296	1	1	1	-0.185
37527	ENSG00000196792.7	STRN3	chr14	-	31382729	31382863	31381212	31381388	31388171	31388312	37527	15	2	7	2	2	19	8	1	2	1	0	0	234	100	0.00036003	0.0492825	0.478	0.299	0.299	0.89	1	1	-0.409

## Sheet: A3SS
ID	GeneID	geneSymbol	chr	strand	longExonStart_0base	longExonEnd	shortES	shortEE	flankingES	flankingEE	ID	IC_SAMPLE_1_ALL26	IC_SAMPLE_1_ALL30	SC_SAMPLE_1_ALL26	SC_SAMPLE_1_ALL30	IC_SAMPLE_2_ALL1	IC_SAMPLE_2_ALL7	IC_SAMPLE_2_ALL14	IC_SAMPLE_2_ALL17	SC_SAMPLE_2_ALL1	SC_SAMPLE_2_ALL7	SC_SAMPLE_2_ALL14	SC_SAMPLE_2_ALL17	IncFormLen	SkipFormLen	PValue	FDR	IncLevel1_ALL26	IncLevel1_ALL30	IncLevel2_ALL1	IncLevel2_ALL7	IncLevel2_ALL14	IncLevel2_ALL17	IncLevelDifference
2964	ENSG00000143337.14	TOR1AIP1	chr1	+	179858444	179858504	179858447	179858504	179853826	179853904	2964	17	28	15	30	0	1	1	0	17	70	29	21	103	100	0	0	0.524	0.475	0	0.014	0.032	0	0.488
8490	ENSG00000104529.13	EEF1D	chr8	-	144663455	144663876	144663455	144663498	144668388	144668460	8490	95	24	1209	442	296	47	186	206	863	513	715	705	478	100	0	0	0.016	0.011	0.067	0.019	0.052	0.058	-0.036
1414	ENSG00000160783.15	PMF1	chr1	+	156206078	156206274	156206139	156206274	156203418	156203519	1414	249	124	1	0	137	121	290	200	14	0	34	23	161	100	6.41474e-11	1.08302e-07	0.994	1	0.859	1	0.841	0.844	0.111
8547	ENSG00000110057.3	UNC93B1	chr11	-	67766642	67766845	67766642	67766775	67766988	67767150	8547	0	3	1	13	1	1	1	4	0	0	0	1	170	100	8.28311e-09	1.04885e-05	0	0.12	1	1	1	0.702	-0.865
8561	ENSG00000125991.14	ERGIC3	chr20	+	34144647	34144880	34144743	34144880	34143977	34144042	8561	24	10	251	125	91	13	48	44	143	110	181	128	196	100	1.31196e-08	1.24479e-05	0.047	0.039	0.245	0.057	0.119	0.149	-0.099
8750	ENSG00000139436.16	GIT2	chr12	-	110385060	110386651	110385060	110385309	110388971	110389121	8750	357	286	12	11	735	224	440	1120	4	3	2	4	1442	100	1.47458e-08	1.24479e-05	0.674	0.643	0.927	0.838	0.938	0.951	-0.255
7806	ENSG00000107223.8	EDF1	chr9	-	139756570	139756948	139756570	139756797	139757357	139757451	7806	151	62	490	231	80	119	155	162	172	123	305	215	251	100	4.31632e-08	3.12316e-05	0.109	0.097	0.156	0.278	0.168	0.231	-0.105
1715	ENSG00000244187.3	TMEM141	chr9	+	139686398	139686810	139686702	139686810	139686162	139686229	1715	52	20	6	2	6	1	36	12	0	0	0	0	404	100	1.33501e-07	7.95805e-05	0.682	0.712	1	1	1	1	-0.303
5175	ENSG00000164463.8	CREBRF	chr5	+	172535626	172537714	172537524	172537714	172517317	172518404	5175	59	62	4	3	49	61	42	25	1	0	0	0	1998	100	1.41407e-07	7.95805e-05	0.425	0.508	0.71	1	1	1	-0.461
2465	ENSG00000127054.14	CPSF3L	chr1	-	1249111	1249485	1249111	1249301	1249680	1249745	2465	40	11	73	18	60	51	50	79	14	24	36	39	284	100	3.62305e-07	0.000175304	0.162	0.177	0.601	0.428	0.328	0.416	-0.274
3140	ENSG00000143499.9	SMYD2	chr1	+	214504292	214507651	214507542	214507651	214503510	214503621	3140	109	47	0	0	73	106	60	117	5	4	3	3	3350	100	3.80719e-07	0.000175304	1	1	0.304	0.442	0.374	0.538	0.585
2003	ENSG00000077232.12	DNAJC10	chr2	+	183604271	183605115	183605025	183605115	183597225	183597269	2003	17	7	3	1	12	4	13	10	0	0	1	0	854	100	8.29405e-07	0.000350078	0.399	0.45	1	1	0.604	1	-0.477
1384	ENSG00000170906.11	NDUFA3	chr19	+	54610070	54610268	54610117	54610268	54609659	54609753	1384	8	4	5	1	3	1	11	11	0	0	2	0	147	100	3.14396e-06	0.00122494	0.521	0.731	1	1	0.789	1	-0.321
4691	ENSG00000134644.11	PUM1	chr1	-	31452908	31453025	31452908	31453013	31454158	31454252	4691	3	5	9	9	0	0	0	1	5	9	3	3	112	100	5.83633e-06	0.0021115	0.229	0.332	0	0	0	0.229	0.223
1748	ENSG00000092841.14	MYL6	chr12	+	56553370	56553932	56553758	56553932	56552467	56552495	1748	2669	1057	57	47	511	1623	2084	1194	49	161	62	88	488	100	1.89078e-05	0.00638452	0.906	0.822	0.681	0.674	0.873	0.735	0.123
3785	ENSG00000119979.11	FAM45A	chr10	+	120867459	120867676	120867479	120867676	120863628	120863709	3785	2	6	0	0	2	1	5	9	2	1	2	4	120	100	2.02667e-05	0.00641569	1	1	0.455	0.455	0.676	0.652	0.441
4690	ENSG00000134644.11	PUM1	chr1	-	31452908	31453025	31452908	31453010	31454158	31454252	4690	3	5	13	22	0	0	0	1	7	24	10	6	115	100	2.69653e-05	0.00803406	0.167	0.165	0	0	0	0.127	0.134
1323	ENSG00000160410.10	SHKBP1	chr19	+	41084002	41084118	41084028	41084118	41083462	41083536	1323	2	0	1	6	3	3	4	1	2	1	0	0	126	100	2.93294e-05	0.00825295	0.613	0	0.543	0.704	1	1	-0.505
8388	ENSG00000104093.9	DMXL2	chr15	-	51768785	51768916	51768785	51768913	51770467	51770544	8388	5	12	5	4	2	7	2	2	0	1	1	0	103	100	3.74946e-05	0.00999526	0.493	0.744	1	0.872	0.66	1	-0.264
5801	ENSG00000213658.6	LAT	chr16	+	28997675	28997767	28997702	28997767	28997455	28997537	5801	18	11	404	84	25	6	25	44	94	69	251	211	127	100	4.09532e-05	0.0103714	0.034	0.093	0.173	0.064	0.073	0.141	-0.049
5721	ENSG00000143771.7	CNIH4	chr1	+	224563496	224567154	224566770	224567154	224558984	224559125	5721	274	183	5	2	230	55	139	106	0	1	1	0	3374	100	4.94316e-05	0.0119224	0.619	0.731	1	0.62	0.805	1	-0.181
2273	ENSG00000154144.8	TBRG1	chr11	+	124496708	124496946	124496799	124496946	124495566	124495799	2273	47	50	22	25	103	39	66	67	15	9	15	8	191	100	5.3176e-05	0.0122426	0.528	0.512	0.782	0.694	0.697	0.814	-0.227
3174	ENSG00000177853.10	ZNF518A	chr10	+	97893312	97893405	97893339	97893405	97892342	97892427	3174	2	2	1	1	1	1	0	0	2	0	2	1	127	100	5.77857e-05	0.0127254	0.612	0.612	0.282	1	0	0	0.291
2136	ENSG00000116396.9	KCNC4	chr1	+	110774842	110776666	110775532	110776666	110768596	110768800	2136	14	9	2	2	1	11	12	12	0	1	0	1	790	100	6.36774e-05	0.012901	0.47	0.363	1	0.582	1	0.603	-0.38
6153	ENSG00000100109.12	TFIP11	chr22	-	26907084	26907283	26907084	26907161	26908064	26908141	6153	9	9	5	9	13	14	12	5	1	3	1	0	222	100	6.32346e-05	0.012901	0.448	0.311	0.854	0.678	0.844	1	-0.464
234	ENSG00000167535.3	CACNB3	chr12	+	49220027	49220301	49220202	49220301	49219442	49219552	234	33	12	4	2	18	7	32	26	1	0	1	0	275	100	7.55146e-05	0.0147108	0.75	0.686	0.867	1	0.921	1	-0.229
7631	ENSG00000197782.10	ZNF780A	chr19	-	40587725	40587824	40587725	40587821	40589017	40589144	7631	2	2	2	3	0	0	0	1	1	3	2	2	103	100	9.30066e-05	0.0174474	0.493	0.393	0	0	0	0.327	0.361
2263	ENSG00000114127.6	XRN1	chr3	-	142051216	142051376	142051216	142051373	142051808	142051931	2263	5	15	1	0	8	11	6	5	6	6	3	1	103	100	0.000102826	0.0175469	0.829	1	0.564	0.64	0.66	0.829	0.241
3371	ENSG00000050426.11	LETMD1	chr12	+	51447560	51447643	51447594	51447643	51442816	51442968	3371	21	25	4	6	13	1	25	18	0	0	0	3	134	100	0.000102046	0.0175469	0.797	0.757	1	1	1	0.817	-0.177
6393	ENSG00000074582.8	BCS1L	chr2	+	219527232	219527402	219527237	219527402	219526919	219526983	6393	17	5	4	2	3	3	10	4	0	0	1	0	105	100	0.00010393	0.0175469	0.802	0.704	1	1	0.905	1	-0.223
8480	ENSG00000104529.13	EEF1D	chr8	-	144662675	144662897	144662675	144662802	144663223	144663324	8480	4078	1405	25	4	3410	2017	2779	2688	34	24	32	38	195	100	0.000117196	0.0191482	0.988	0.994	0.981	0.977	0.978	0.973	0.014
3886	ENSG00000061938.12	TNK2	chr3	-	195596984	195597249	195596984	195597076	195599146	195599341	3886	10	2	40	12	7	8	45	24	9	14	53	29	273	100	0.0001211	0.0191678	0.084	0.058	0.222	0.173	0.237	0.233	-0.145
5507	ENSG00000119688.16	ABCD4	chr14	-	74759856	74760013	74759856	74759951	74761850	74761901	5507	2	0	14	10	2	6	8	9	6	4	16	11	162	100	0.000130856	0.0195095	0.081	0	0.171	0.481	0.236	0.336	-0.266
8057	ENSG00000189077.6	TMEM120A	chr7	-	75616302	75616603	75616302	75616541	75616677	75616746	8057	8	15	2	3	5	15	7	18	0	1	0	0	162	100	0.000130962	0.0195095	0.712	0.755	1	0.903	1	1	-0.242
532	ENSG00000141959.12	PFKL	chr21	+	45745614	45745943	45745843	45745943	45745035	45745147	532	41	34	52	25	42	76	67	127	14	18	48	30	329	100	0.000146953	0.0206755	0.193	0.292	0.477	0.562	0.298	0.563	-0.233
7551	ENSG00000110074.6	FOXRED1	chr11	+	126146892	126147070	126146965	126147070	126146288	126146418	7551	0	0	22	6	4	0	3	4	1	3	13	4	173	100	0.000146401	0.0206755	0	0	0.698	0	0.118	0.366	-0.295
8604	ENSG00000197818.7	SLC9A8	chr20	+	48467298	48467381	48467346	48467381	48466115	48466217	8604	1	5	3	3	1	0	1	0	2	8	3	2	148	100	0.000156098	0.0213685	0.184	0.53	0.253	0	0.184	0	0.248
6808	ENSG00000102878.11	HSF4	chr16	+	67201622	67201850	67201726	67201850	67201377	67201502	6808	2	0	14	6	10	3	4	22	12	8	6	35	204	100	0.000213213	0.028419	0.065	0	0.29	0.155	0.246	0.236	-0.199
6619	ENSG00000101040.15	ZMYND8	chr20	-	45927472	45927691	45927472	45927616	45938799	45938948	6619	6	8	4	1	5	3	14	4	0	0	1	1	175	100	0.00025931	0.033677	0.462	0.821	1	1	0.889	0.696	-0.255
6668	ENSG00000049192.10	ADAMTS6	chr5	-	64747959	64748048	64747959	64748043	64748533	64748745	6668	0	0	1	1	0	3	1	2	1	1	1	1	105	100	0.00027771	0.035165	0	0	0	0.741	0.488	0.656	-0.471
366	ENSG00000031823.10	RANBP3	chr19	-	5933424	5933667	5933424	5933490	5941631	5941718	366	10	0	39	32	24	7	16	12	18	36	33	23	277	100	0.000289556	0.0357708	0.085	0	0.325	0.066	0.149	0.158	-0.132
7510	ENSG00000115163.10	CENPA	chr2	+	27015369	27015701	27015623	27015701	27014998	27015108	7510	9	3	9	8	2	0	1	0	1	1	18	1	354	100	0.000312469	0.0368059	0.22	0.096	0.361	0	0.015	0	0.064
8578	ENSG00000100911.9	PSME2	chr14	-	24614918	24615105	24614918	24614981	24615416	24615449	8578	52	20	207	74	33	47	40	22	25	36	149	45	224	100	0.000310957	0.0368059	0.101	0.108	0.371	0.368	0.107	0.179	-0.152
1298	ENSG00000128159.7	TUBGCP6	chr22	-	50658385	50660303	50658385	50658444	50660456	50660531	1298	958	247	5	5	424	411	711	591	30	9	17	29	1959	100	0.000336852	0.0370903	0.907	0.716	0.419	0.7	0.681	0.51	0.234
1440	ENSG00000100316.11	RPL3	chr22	-	39712710	39713026	39712710	39712846	39713465	39713634	1440	494	334	4644	2669	77	187	317	142	1750	2438	2617	1822	280	100	0.000324936	0.0370903	0.037	0.043	0.015	0.027	0.041	0.027	0.012
5097	ENSG00000172183.10	ISG20	chr15	+	89193465	89195541	89195400	89195541	89182573	89182825	5097	145	136	3	2	82	171	51	80	0	2	0	0	2035	100	0.000334079	0.0370903	0.704	0.77	1	0.808	1	1	-0.215
7082	ENSG00000100461.13	RBM23	chr14	-	23371395	23373399	23371395	23371591	23373469	23373535	7082	44	12	16	33	66	26	103	126	15	27	38	28	1908	100	0.000394687	0.0417265	0.126	0.019	0.187	0.048	0.124	0.191	-0.065
8402	ENSG00000196998.11	WDR45	chrX	-	48934303	48934412	48934303	48934409	48935495	48935570	8402	7	4	9	5	0	0	0	3	1	1	7	2	103	100	0.000395434	0.0417265	0.43	0.437	0	0	0	0.593	0.285
6037	ENSG00000089006.12	SNX5	chr20	-	17934639	17934875	17934639	17934867	17936008	17936119	6037	0	3	6	4	1	6	1	1	1	3	0	0	108	100	0.000432435	0.0446997	0	0.41	0.481	0.649	1	1	-0.578
8542	ENSG00000130332.10	LSM7	chr19	-	2324123	2324195	2324123	2324191	2328385	2328476	8542	292	205	53	39	116	47	255	110	50	16	75	34	104	100	0.000448383	0.0454212	0.841	0.835	0.69	0.739	0.766	0.757	0.1
1198	ENSG00000084207.11	GSTP1	chr11	+	67352508	67352712	67352608	67352712	67352155	67352243	1198	21	14	748	309	16	29	27	27	69	225	1027	252	200	100	0.00046826	0.0465046	0.014	0.022	0.104	0.061	0.013	0.051	-0.039
1444	ENSG00000250571.2	GLI4	chr8	+	144356873	144356972	144356889	144356972	144351527	144351690	1444	27	3	6	2	1	1	20	12	0	0	3	0	116	100	0.000508873	0.0482695	0.795	0.564	1	1	0.852	1	-0.283
3600	ENSG00000134905.12	CARS2	chr13	-	111296731	111296953	111296731	111296830	111298313	111298437	3600	21	6	61	18	13	11	24	19	11	10	32	19	223	100	0.000521253	0.0482695	0.134	0.13	0.346	0.33	0.252	0.31	-0.177
5987	ENSG00000144395.13	CCDC150	chr2	+	197593916	197594585	197594516	197594585	197590696	197590823	5987	18	11	2	1	3	2	26	5	0	0	0	0	700	100	0.000502437	0.0482695	0.563	0.611	1	1	1	1	-0.413
6088	ENSG00000198089.10	SFI1	chr22	+	32000854	32002416	32002313	32002416	32000294	32000390	6088	221	36	4	1	69	23	170	123	0	0	2	0	1559	100	0.00054321	0.0482695	0.78	0.698	1	1	0.845	1	-0.222
6711	ENSG00000213672.3	NCKIPSD	chr3	-	48719477	48719589	48719477	48719568	48719780	48719985	6711	4	4	8	2	1	0	1	0	0	1	4	1	121	100	0.000539284	0.0482695	0.292	0.623	1	0	0.171	0	0.165
6968	ENSG00000135597.14	REPS1	chr6	-	139238691	139238783	139238691	139238761	139241351	139241453	6968	0	0	5	2	3	1	5	0	4	9	6	2	122	100	0.000537275	0.0482695	0	0	0.381	0.083	0.406	0	-0.218
1470	ENSG00000102312.16	PORCN	chrX	+	48369682	48369875	48369753	48369875	48368171	48368344	1470	12	7	5	1	8	4	6	8	2	0	1	0	171	100	0.000553663	0.04835	0.584	0.804	0.701	1	0.778	1	-0.176

## Sheet: A5SS
ID	GeneID	geneSymbol	chr	strand	longExonStart_0base	longExonEnd	shortES	shortEE	flankingES	flankingEE	ID	IC_SAMPLE_1_ALL26	IC_SAMPLE_1_ALL30	SC_SAMPLE_1_ALL26	SC_SAMPLE_1_ALL30	IC_SAMPLE_2_ALL1	IC_SAMPLE_2_ALL7	IC_SAMPLE_2_ALL14	IC_SAMPLE_2_ALL17	SC_SAMPLE_2_ALL1	SC_SAMPLE_2_ALL7	SC_SAMPLE_2_ALL14	SC_SAMPLE_2_ALL17	IncFormLen	SkipFormLen	PValue	FDR	IncLevel1_ALL26	IncLevel1_ALL30	IncLevel2_ALL1	IncLevel2_ALL7	IncLevel2_ALL14	IncLevel2_ALL17	IncLevelDifference
2116	ENSG00000131748.11	STARD3	chr17	+	37814027	37814105	37814027	37814092	37814657	37814775	2116	1	1	0	0	0	1	0	0	1	0	2	1	113	100	2.17748e-07	0.000505581	1	1	0	1	0	0	0.75
4279	ENSG00000159210.5	SNF8	chr17	-	47013492	47013604	47013531	47013604	47009004	47009079	4279	2	2	7	3	2	1	1	1	0	0	0	1	139	100	3.06413e-07	0.000505581	0.171	0.324	1	1	1	0.418	-0.607
1667	ENSG00000107521.14	HPS1	chr10	-	100193696	100193848	100193739	100193848	100190887	100191048	1667	24	6	12	5	3	4	8	7	20	15	28	22	143	100	9.68943e-07	0.00106584	0.583	0.456	0.095	0.157	0.167	0.182	0.369
1453	ENSG00000118181.6	RPS25	chr11	-	118888634	118888763	118888667	118888763	118888071	118888255	1453	69	35	5742	3860	72	38	86	49	3243	2109	3389	1655	133	100	2.39129e-06	0.00166989	0.009	0.007	0.016	0.013	0.019	0.022	-0.01
2976	ENSG00000136286.10	MYO1G	chr7	-	45005671	45006437	45006270	45006437	45005235	45005459	2976	1273	136	5	0	386	472	1249	1038	2	20	18	22	699	100	3.03616e-06	0.00166989	0.973	1	0.965	0.771	0.908	0.871	0.108
5595	ENSG00000198830.6	HMGN2	chr1	+	26800193	26800308	26800193	26800223	26800575	26800626	5595	87	20	1479	445	50	14	169	44	219	168	1895	401	185	100	3.00815e-06	0.00166989	0.031	0.024	0.11	0.043	0.046	0.056	-0.036
1250	ENSG00000181135.11	ZNF707	chr8	+	144773242	144773402	144773242	144773369	144773769	144773883	1250	1	0	6	5	1	11	2	9	0	7	3	1	133	100	5.22865e-06	0.00246493	0.111	0	1	0.542	0.334	0.871	-0.631
1528	ENSG00000122783.12	C7orf49	chr7	-	134853682	134853812	134853720	134853812	134852483	134852559	1528	6	3	3	2	5	5	6	3	0	0	0	1	138	100	6.1581e-06	0.00254022	0.592	0.521	1	1	1	0.685	-0.365
5276	ENSG00000124357.8	NAGK	chr2	+	71302684	71302772	71302684	71302740	71303733	71303831	5276	29	12	1	0	6	10	22	21	4	2	7	7	132	100	8.23423e-06	0.00301922	0.956	1	0.532	0.791	0.704	0.694	0.298
2301	ENSG00000122224.13	LY9	chr1	+	160793970	160794042	160793970	160794039	160797537	160798039	2301	2	4	7	4	0	0	0	0	1	3	1	7	103	100	1.15851e-05	0.00347554	0.217	0.493	0	0	0	0	0.355
3827	ENSG00000143436.6	MRPL9	chr1	-	151735425	151735622	151735430	151735622	151734851	151734976	3827	4	2	3	1	0	1	0	0	3	0	2	4	105	100	1.10989e-05	0.00347554	0.559	0.656	0	1	0	0	0.358
1651	ENSG00000188002.6	RP11-43F13.1	chr5	-	1632758	1633021	1632959	1633021	1602805	1602850	1651	3	10	4	1	5	7	5	7	0	0	0	0	301	100	1.26548e-05	0.00348007	0.199	0.769	1	1	1	1	-0.516
5686	ENSG00000033867.12	SLC4A7	chr3	-	27475406	27475595	27475445	27475595	27465527	27465643	5686	3	8	6	3	1	18	2	1	0	0	2	0	139	100	1.88519e-05	0.00478548	0.265	0.657	1	1	0.418	1	-0.394
2195	ENSG00000070756.9	PABPC1	chr8	-	101727689	101727829	101727698	101727829	101725314	101725409	2195	823	809	22	32	238	1791	517	424	15	112	33	40	109	100	2.85212e-05	0.00627466	0.972	0.959	0.936	0.936	0.935	0.907	0.037
4502	ENSG00000166783.15	KIAA0430	chr16	-	15728613	15730199	15729512	15730199	15727473	15727700	4502	36	36	3	3	14	54	27	9	1	0	1	0	999	100	2.74036e-05	0.00627466	0.546	0.546	0.584	1	0.73	1	-0.282
1831	ENSG00000082996.15	RNF13	chr3	+	149613259	149613357	149613259	149613347	149619858	149619949	1831	3	4	8	15	1	0	0	0	6	5	9	1	110	100	3.47031e-05	0.0066831	0.254	0.195	0.132	0	0	0	0.192
328	ENSG00000078487.13	ZCWPW1	chr7	-	100016624	100016812	100016733	100016812	100014688	100014806	328	1	1	2	1	0	1	1	2	1	0	0	0	209	100	3.59772e-05	0.0066831	0.193	0.324	0	1	1	1	-0.491
3936	ENSG00000066294.10	CD84	chr1	-	160523149	160523287	160523167	160523287	160520727	160520825	3936	6	2	9	3	0	1	2	0	2	10	14	2	118	100	3.84784e-05	0.0066831	0.361	0.361	0	0.078	0.108	0	0.315
582	ENSG00000085662.9	AKR1B1	chr7	-	134132212	134132813	134132731	134132813	134132049	134132133	582	65	47	205	72	58	40	112	40	22	47	213	32	619	100	3.77123e-05	0.0066831	0.049	0.095	0.299	0.121	0.078	0.168	-0.095
2559	ENSG00000166136.11	NDUFB8	chr10	-	102289122	102289263	102289136	102289263	102286731	102286831	2559	18	6	426	182	12	18	28	26	95	170	336	208	114	100	4.22936e-05	0.00697845	0.036	0.028	0.1	0.085	0.068	0.099	-0.056
1603	ENSG00000167613.11	LAIR1	chr19	-	54872522	54872816	54872616	54872816	54868536	54868575	1603	39	22	0	0	16	28	60	77	3	1	1	18	194	100	4.98943e-05	0.00752559	1	1	0.733	0.935	0.969	0.688	0.169
2302	ENSG00000129484.9	PARP2	chr14	+	20813090	20813285	20813090	20813246	20813552	20813623	2302	30	0	20	24	0	0	0	0	16	10	57	19	139	100	5.01706e-05	0.00752559	0.519	0	0	0	0	0	0.26
2698	ENSG00000184009.5	ACTG1	chr17	-	79479640	79479806	79479759	79479806	79479257	79479386	2698	8	2	759	589	2	109	9	7	358	1079	560	899	219	100	9.18624e-05	0.0131491	0.005	0.002	0.003	0.044	0.007	0.004	-0.011
5393	ENSG00000124496.8	TRERF1	chr6	-	42330684	42330817	42330734	42330817	42268375	42268487	5393	12	5	9	1	4	1	5	1	0	0	1	1	150	100	9.56299e-05	0.0131491	0.471	0.769	1	1	0.769	0.4	-0.172
2236	ENSG00000118513.14	MYB	chr6	+	135515493	135515598	135515493	135515589	135516097	135516219	2236	23	7	7	0	6	7	16	10	0	0	0	0	109	100	0.000101882	0.0134484	0.751	1	1	1	1	1	-0.125
3813	ENSG00000167543.11	TP53I13	chr17	+	27895295	27895566	27895295	27895526	27896035	27896104	3813	5	4	0	1	5	4	9	3	11	5	2	7	140	100	0.000110452	0.0134996	1	0.741	0.245	0.364	0.763	0.234	0.469
5331	ENSG00000135506.11	OS9	chr12	+	58111928	58112204	58111928	58112159	58112775	58112965	5331	153	88	13	6	72	103	150	109	0	0	9	0	145	100	0.000109605	0.0134996	0.89	0.91	1	1	0.92	1	-0.08
1994	ENSG00000102317.13	RBM3	chrX	+	48433948	48434471	48433948	48434055	48434701	48434807	1994	298	57	983	577	51	155	148	54	517	978	940	652	516	100	0.00011716	0.0136817	0.055	0.019	0.019	0.03	0.03	0.016	0.013
5017	ENSG00000168488.14	ATXN2L	chr16	+	28847253	28847806	28847253	28847443	28848048	28848558	5017	260	97	48	37	332	201	400	285	23	15	64	14	463	100	0.000120233	0.0136817	0.539	0.362	0.757	0.743	0.574	0.815	-0.272
2184	ENSG00000159069.9	FBXW5	chr9	-	139836206	139836918	139836497	139836918	139835988	139836136	2184	57	45	82	25	57	113	55	83	19	32	28	24	391	100	0.00014431	0.0157796	0.151	0.315	0.434	0.475	0.334	0.469	-0.195
420	ENSG00000110881.7	ASIC1	chr12	+	50474280	50474510	50474280	50474372	50474884	50474964	420	0	0	6	7	2	1	4	5	8	1	8	3	238	100	0.000157735	0.0157796	0	0	0.095	0.296	0.174	0.412	-0.244
4510	ENSG00000116857.12	TMEM9	chr1	-	201122910	201123087	201122985	201123087	201120888	201120980	4510	7	2	34	9	1	0	0	1	16	10	21	14	175	100	0.000157796	0.0157796	0.105	0.113	0.034	0	0	0.039	0.091
5621	ENSG00000169045.13	HNRNPH1	chr5	-	179043869	179044111	179044021	179044111	179043126	179043219	5621	1836	692	48	35	1611	1019	1878	1387	11	51	27	12	252	100	0.00015407	0.0157796	0.938	0.887	0.983	0.888	0.965	0.979	-0.041
5601	ENSG00000002016.12	RAD52	chr12	-	1035961	1036429	1036310	1036429	1034615	1034691	5601	13	1	2	0	1	0	2	0	0	1	4	1	449	100	0.000169848	0.0164852	0.591	1	1	0	0.1	0	0.52
5315	ENSG00000163660.7	CCNL1	chr3	-	156867468	156867766	156867624	156867766	156867273	156867385	5315	90	10	1089	531	27	15	26	13	1146	479	768	337	256	100	0.000176003	0.0165945	0.031	0.007	0.009	0.012	0.013	0.015	0.007
1263	ENSG00000111653.15	ING4	chr12	-	6761436	6761936	6761827	6761936	6760489	6760551	1263	100	37	7	1	37	28	109	41	0	1	2	0	491	100	0.000183931	0.0168604	0.744	0.883	1	0.851	0.917	1	-0.128
1554	ENSG00000088247.11	KHSRP	chr19	-	6415544	6415745	6415619	6415745	6415390	6415468	1554	87	45	2	0	39	86	169	60	1	4	19	8	175	100	0.000217115	0.0188547	0.961	1	0.957	0.925	0.836	0.811	0.098
3808	ENSG00000105483.12	CARD8	chr19	-	48735709	48737800	48737659	48737800	48734916	48735067	3808	137	57	1	0	7	49	63	29	0	2	3	3	2050	100	0.000216382	0.0188547	0.87	1	1	0.544	0.506	0.32	0.343
3796	ENSG00000129968.11	ABHD17A	chr19	-	1878662	1880114	1879919	1880114	1877506	1877686	3796	188	88	89	21	101	711	295	324	19	98	84	33	1357	100	0.0002727	0.0224977	0.135	0.236	0.281	0.348	0.206	0.42	-0.128
3934	ENSG00000051009.6	FAM160A2	chr11	-	6239787	6239993	6239829	6239993	6238600	6239380	3934	13	8	27	17	1	3	3	3	19	23	18	19	142	100	0.000270397	0.0224977	0.253	0.249	0.036	0.084	0.105	0.1	0.17
1531	ENSG00000122783.12	C7orf49	chr7	-	134853496	134853812	134853720	134853812	134852483	134852559	1531	49	24	3	2	25	28	41	22	0	0	0	1	324	100	0.000291049	0.0228681	0.834	0.787	1	1	1	0.872	-0.157
2453	ENSG00000100003.13	SEC14L2	chr22	+	30811747	30812076	30811747	30811854	30812222	30812392	2453	2	4	0	0	7	8	2	7	2	0	3	1	322	100	0.000285895	0.0228681	1	1	0.521	1	0.172	0.685	0.405
3169	ENSG00000065268.6	WDR18	chr19	+	989761	990103	989761	989895	990222	990364	3169	5	3	34	8	5	11	8	10	1	5	21	7	308	100	0.000359663	0.027602	0.046	0.109	0.619	0.417	0.11	0.317	-0.288
1534	ENSG00000122783.12	C7orf49	chr7	-	134853537	134853812	134853720	134853812	134852483	134852559	1534	45	24	3	2	23	22	34	19	0	0	0	1	283	100	0.000401931	0.029475	0.841	0.809	1	1	1	0.87	-0.143
2390	ENSG00000167792.7	NDUFV1	chr11	+	67374428	67374795	67374428	67374547	67375866	67375949	2390	44	6	94	41	34	21	79	25	22	34	83	47	348	100	0.000395769	0.029475	0.119	0.04	0.308	0.151	0.215	0.133	-0.122
4212	ENSG00000074582.8	BCS1L	chr2	+	219525029	219525205	219525029	219525144	219525661	219526030	4212	5	0	1	3	1	1	3	3	0	0	3	0	161	100	0.000417805	0.029973	0.756	0	1	1	0.383	1	-0.468
3835	ENSG00000198755.6	RPL10A	chr6	+	35436723	35437062	35436723	35436804	35437157	35437306	3835	822	318	3627	2661	220	317	534	315	1313	1304	1664	1360	358	100	0.000482105	0.0338499	0.06	0.032	0.045	0.064	0.082	0.061	-0.017
5034	ENSG00000203791.9	METTL10	chr10	-	126477607	126477726	126477611	126477726	126463243	126463351	5034	3	5	11	2	0	2	1	0	2	2	16	1	104	100	0.000518831	0.0356697	0.208	0.706	0	0.49	0.057	0	0.32
1201	ENSG00000092841.14	MYL6	chr12	+	56552467	56553514	56552467	56552495	56553758	56553932	1201	5343	1641	57	47	862	2763	3719	2066	49	161	62	88	1119	100	0.000539887	0.0363597	0.893	0.757	0.611	0.605	0.843	0.677	0.141
4992	ENSG00000104365.9	IKBKB	chr8	+	42150960	42151086	42150960	42151030	42162704	42162793	4992	6	2	39	9	0	1	1	0	9	17	22	12	156	100	0.000558755	0.0368778	0.09	0.125	0	0.036	0.028	0	0.091
3618	ENSG00000187741.10	FANCA	chr16	-	89865358	89865640	89865573	89865640	89862313	89862426	3618	9	5	7	9	2	6	29	3	0	0	9	0	315	100	0.000570824	0.0369357	0.29	0.15	1	1	0.506	1	-0.657
4697	ENSG00000075415.8	SLC25A3	chr12	+	98987752	98989626	98987752	98987913	98991633	98991813	4697	2501	1093	5	0	1302	1014	1606	536	1	6	13	6	1813	100	0.000609805	0.0386992	0.965	1	0.986	0.903	0.872	0.831	0.084
1601	ENSG00000167613.11	LAIR1	chr19	-	54868320	54868575	54868536	54868575	54868099	54868228	1601	17	10	64	16	15	22	53	58	11	17	91	59	316	100	0.000632146	0.0388778	0.078	0.165	0.301	0.291	0.156	0.237	-0.125
2132	ENSG00000126746.13	ZNF384	chr12	-	6798263	6798676	6798533	6798676	6797332	6797392	2132	26	4	1	0	15	22	25	7	2	5	3	2	370	100	0.000636182	0.0388778	0.875	1	0.67	0.543	0.693	0.486	0.339
2363	ENSG00000182718.12	ANXA2	chr15	-	60688349	60688626	60688478	60688626	60678226	60678285	2363	18	23	1	4	8	20	7	19	0	0	0	0	229	100	0.000703117	0.042187	0.887	0.715	1	1	1	1	-0.199
217	ENSG00000185187.8	SIGIRR	chr11	-	407816	407957	407851	407957	407424	407568	217	192	26	0	0	68	87	156	219	3	4	3	10	135	100	0.000798543	0.047057	1	1	0.944	0.942	0.975	0.942	0.049
1331	ENSG00000162300.7	ZFPL1	chr11	+	64851713	64851850	64851713	64851832	64852162	64852272	1331	37	18	1	0	14	10	59	25	1	0	10	4	118	100	0.000822457	0.0476159	0.969	1	0.922	1	0.833	0.841	0.085
664	ENSG00000106603.13	COA1	chr7	-	43690091	43690311	43690210	43690311	43688198	43688251	664	9	9	6	3	2	3	7	5	1	0	1	1	219	100	0.000856354	0.0487236	0.407	0.578	0.477	1	0.762	0.695	-0.241
1380	ENSG00000147130.10	ZMYM3	chrX	-	70466444	70466542	70466480	70466542	70466202	70466362	1380	11	3	6	0	2	1	8	2	0	1	0	0	136	100	0.000882646	0.0493683	0.574	1	1	0.424	1	1	-0.069

## Sheet: RI
ID	GeneID	geneSymbol	chr	strand	riExonStart_0base	riExonEnd	upstreamES	upstreamEE	downstreamES	downstreamEE	ID	IC_SAMPLE_1_ALL26	IC_SAMPLE_1_ALL30	SC_SAMPLE_1_ALL26	SC_SAMPLE_1_ALL30	IC_SAMPLE_2_ALL1	IC_SAMPLE_2_ALL7	IC_SAMPLE_2_ALL14	IC_SAMPLE_2_ALL17	SC_SAMPLE_2_ALL1	SC_SAMPLE_2_ALL7	SC_SAMPLE_2_ALL14	SC_SAMPLE_2_ALL17	IncFormLen	SkipFormLen	PValue	FDR	IncLevel1_ALL26	IncLevel1_ALL30	IncLevel2_ALL1	IncLevel2_ALL7	IncLevel2_ALL14	IncLevel2_ALL17	IncLevelDifference
5615	ENSG00000104529.13	EEF1D	chr8	-	144663223	144663498	144663223	144663324	144663398	144663498	5615	67	8	1368	494	170	28	82	154	941	682	813	885	174	100	5.88418e-15	2.25953e-11	0.027	0.009	0.094	0.023	0.055	0.091	-0.048
4740	ENSG00000117632.16	STMN1	chr1	-	26227981	26230304	26227981	26228173	26230131	26230304	4740	1799	185	2333	826	810	262	3057	683	515	450	3161	740	2058	100	9.9587e-14	1.91207e-10	0.036	0.011	0.071	0.028	0.045	0.043	-0.023
31	ENSG00000102879.11	CORO1A	chr16	+	30198136	30198544	30198136	30198266	30198359	30198544	31	80	22	758	162	76	105	62	244	195	273	353	509	193	100	2.39808e-13	3.06954e-10	0.052	0.066	0.168	0.166	0.083	0.199	-0.095
3702	ENSG00000167996.11	FTH1	chr11	-	61732458	61732987	61732458	61732584	61732840	61732987	3702	576	115	3516	4456	61	509	247	69	1724	23444	5576	3709	356	100	2.97673e-12	2.85766e-09	0.044	0.007	0.01	0.006	0.012	0.005	0.017
3659	ENSG00000142534.2	RPS11	chr19	+	50000450	50000852	50000450	50000582	50000776	50000852	3659	908	524	8486	5651	911	407	697	1073	4755	3012	4309	3655	294	100	8.62677e-12	6.62536e-09	0.035	0.031	0.061	0.044	0.052	0.091	-0.029
3658	ENSG00000142534.2	RPS11	chr19	+	50000450	50001303	50000450	50000852	50001173	50001303	3658	627	315	8272	5618	557	352	437	807	5412	3032	4447	3773	421	100	1.08021e-11	6.91337e-09	0.018	0.013	0.024	0.027	0.023	0.048	-0.015
1983	ENSG00000108465.10	CDK5RAP3	chr17	+	46052879	46053379	46052879	46053019	46053234	46053379	1983	1104	261	120	35	3445	270	1216	1202	48	9	111	41	315	100	5.31815e-11	2.91738e-08	0.745	0.703	0.958	0.905	0.777	0.903	-0.162
3162	ENSG00000065357.15	DGKA	chr12	+	56347133	56347805	56347133	56347194	56347468	56347805	3162	11	2	338	26	33	6	9	80	169	23	101	306	374	100	7.44298e-11	3.22423e-08	0.009	0.02	0.05	0.065	0.023	0.065	-0.036
32	ENSG00000102879.11	CORO1A	chr16	+	30196529	30198041	30196529	30196728	30197918	30198041	32	829	293	760	248	768	798	581	2194	128	284	407	408	1290	100	7.5568e-11	3.22423e-08	0.078	0.084	0.317	0.179	0.1	0.294	-0.141
4223	ENSG00000104904.8	OAZ1	chr19	+	2271383	2271953	2271383	2271529	2271780	2271953	4223	92	90	783	1089	91	107	112	82	168	991	543	281	351	100	4.45562e-10	1.71096e-07	0.032	0.023	0.134	0.03	0.056	0.077	-0.047
1892	ENSG00000067829.14	IDH3G	chrX	-	153051220	153051727	153051220	153051428	153051666	153051727	1892	79	39	89	31	207	71	151	203	45	23	64	43	338	100	5.58858e-10	1.95092e-07	0.208	0.271	0.576	0.477	0.411	0.583	-0.272
1386	ENSG00000123349.9	PFDN5	chr12	+	53689622	53690059	53689622	53689725	53690027	53690059	1386	301	182	395	296	296	218	281	258	209	147	238	174	402	100	2.26012e-09	7.23238e-07	0.159	0.133	0.261	0.269	0.227	0.269	-0.11
963	ENSG00000129351.13	ILF3	chr19	+	10791894	10792868	10791894	10792005	10792668	10792868	963	1303	600	264	141	473	929	2159	809	55	115	234	73	763	100	3.63867e-09	1.07481e-06	0.393	0.358	0.53	0.514	0.547	0.592	-0.17
370	ENSG00000160948.9	VPS28	chr8	-	145649597	145650202	145649597	145649651	145650100	145650202	370	165	46	176	66	294	110	286	336	98	55	182	83	549	100	4.69939e-09	1.28898e-06	0.146	0.113	0.353	0.267	0.223	0.424	-0.187
3031	ENSG00000136286.10	MYO1G	chr7	-	45008121	45009474	45008121	45009082	45009303	45009474	3031	91	9	551	83	31	95	101	109	88	154	516	199	321	100	2.51511e-08	6.03625e-06	0.049	0.033	0.099	0.161	0.057	0.146	-0.075
4497	ENSG00000008128.18	CDK11A	chr1	-	1635661	1636094	1635661	1635783	1635988	1636094	4497	73	65	18	15	269	111	163	70	0	12	0	8	305	100	2.48564e-08	6.03625e-06	0.571	0.587	1	0.752	1	0.742	-0.294
2622	ENSG00000141002.14	TCF25	chr16	+	89970525	89971504	89970525	89970613	89971345	89971504	2622	71	53	88	51	37	173	112	144	14	51	72	32	832	100	3.2354e-08	7.3082e-06	0.088	0.111	0.241	0.29	0.158	0.351	-0.161
596	ENSG00000013306.11	SLC25A39	chr17	-	42398425	42398926	42398425	42398599	42398801	42398926	596	23	3	141	62	12	127	42	59	56	102	148	87	302	100	3.4459e-08	7.35126e-06	0.051	0.016	0.066	0.292	0.086	0.183	-0.123
2926	ENSG00000185627.13	PSMD13	chr11	+	244040	244469	244040	244216	244425	244469	2926	5	1	129	45	31	13	22	13	46	138	134	49	309	100	6.41063e-08	1.18882e-05	0.012	0.007	0.179	0.03	0.05	0.079	-0.075
3105	ENSG00000185122.6	HSF1	chr8	+	145533457	145534935	145533457	145533582	145534859	145534935	3105	78	51	39	42	90	161	123	183	11	37	32	34	1377	100	6.49918e-08	1.18882e-05	0.127	0.081	0.373	0.24	0.218	0.281	-0.174
5345	ENSG00000128708.8	HAT1	chr2	+	172822307	172823470	172822307	172822429	172823363	172823470	5345	1	4	1	2	3	5	7	4	0	0	0	0	1034	100	6.50135e-08	1.18882e-05	0.088	0.162	1	1	1	1	-0.875
1557	ENSG00000105698.11	USF2	chr19	+	35769600	35769977	35769600	35769695	35769848	35769977	1557	20	14	316	193	40	53	55	28	139	292	358	160	253	100	1.93633e-07	3.37978e-05	0.024	0.028	0.102	0.067	0.057	0.065	-0.047
367	ENSG00000160948.9	VPS28	chr8	-	145651065	145651591	145651065	145651155	145651408	145651591	367	103	40	194	81	193	71	187	208	59	70	185	83	353	100	2.40958e-07	4.02296e-05	0.131	0.123	0.481	0.223	0.223	0.415	-0.208
4161	ENSG00000178035.7	IMPDH2	chr3	-	49065863	49066239	49065863	49065965	49066190	49066239	4161	78	47	297	262	56	46	56	71	23	50	172	103	325	100	2.61806e-07	4.1889e-05	0.075	0.052	0.428	0.221	0.091	0.175	-0.165
1980	ENSG00000108465.10	CDK5RAP3	chr17	+	46051765	46052703	46051765	46051814	46052524	46052703	1980	1909	406	112	34	4220	407	2292	1480	54	15	103	29	810	100	2.78284e-07	4.27444e-05	0.678	0.596	0.906	0.77	0.733	0.863	-0.181
2372	ENSG00000139351.10	SYCP3	chr12	-	102125345	102127452	102125345	102125444	102127352	102127452	2372	4	3	0	0	1	7	0	6	1	1	1	1	2008	100	3.9706e-07	5.86427e-05	1	1	0.047	0.258	0	0.23	0.866
2445	ENSG00000172053.10	QARS	chr3	-	49135624	49135913	49135624	49135691	49135785	49135913	2445	50	28	272	153	134	26	74	83	253	108	167	198	194	100	4.42566e-07	6.29427e-05	0.087	0.086	0.214	0.11	0.186	0.178	-0.085
1609	ENSG00000070423.13	RNF126	chr19	-	648881	649748	648881	648975	649678	649748	1609	42	16	82	59	139	86	45	121	81	68	79	139	803	100	5.80038e-07	7.9548e-05	0.06	0.033	0.176	0.136	0.066	0.098	-0.072
4240	ENSG00000060138.8	YBX3	chr12	-	10854558	10856747	10854558	10854733	10856649	10856747	4240	103	4	73	126	38	2	1	20	99	34	14	266	2016	100	8.8397e-07	0.00011705	0.065	0.002	0.019	0.003	0.004	0.004	0.026
2446	ENSG00000172053.10	QARS	chr3	-	49140777	49141139	49140777	49140842	49141063	49141139	2446	88	39	188	105	128	32	104	89	63	62	90	44	321	100	9.71636e-07	0.000124369	0.127	0.104	0.388	0.139	0.265	0.387	-0.179
174	ENSG00000104714.9	ERICH1	chr8	-	575674	577238	575674	575968	577002	577238	174	12	2	0	0	2	4	2	0	0	2	0	2	1134	100	1.51144e-06	0.000187223	1	1	1	0.15	1	0	0.463
1663	ENSG00000127054.14	CPSF3L	chr1	-	1247972	1248329	1247972	1248080	1248166	1248329	1663	35	3	72	14	64	31	54	65	17	25	43	32	186	100	1.85401e-06	0.000193626	0.207	0.103	0.669	0.4	0.403	0.522	-0.344
4326	ENSG00000174996.7	KLC2	chr11	+	66033903	66035330	66033903	66033961	66034343	66035330	4326	19	20	67	38	35	46	40	92	37	36	41	87	482	100	1.86567e-06	0.000193626	0.056	0.098	0.164	0.21	0.168	0.18	-0.103
4348	ENSG00000074582.8	BCS1L	chr2	+	219526919	219527402	219526919	219526983	219527237	219527402	4348	16	13	4	2	22	7	18	5	0	0	1	0	354	100	1.71582e-06	0.000193626	0.531	0.647	1	1	0.836	1	-0.37
5665	ENSG00000100911.9	PSME2	chr14	-	24613608	24614364	24613608	24613677	24614266	24614364	5665	80	46	362	144	72	63	90	59	78	85	319	98	689	100	1.71332e-06	0.000193626	0.031	0.044	0.118	0.097	0.039	0.08	-0.046
5730	ENSG00000073584.14	SMARCE1	chr17	-	38787843	38788619	38787843	38787945	38788446	38788619	5730	5	5	151	119	45	3	39	22	152	110	267	119	601	100	1.84455e-06	0.000193626	0.005	0.007	0.047	0.005	0.024	0.03	-0.02
950	ENSG00000171703.12	TCEA2	chr20	+	62703222	62703699	62703222	62703294	62703524	62703699	950	13	7	35	21	24	6	12	801	9	7	12	302	330	100	1.69981e-06	0.000193626	0.101	0.092	0.447	0.206	0.233	0.446	-0.237
5278	ENSG00000126934.9	MAP2K2	chr19	-	4094450	4095447	4094450	4094496	4095385	4095447	5278	24	9	248	110	22	63	22	55	103	114	310	147	989	100	1.9837e-06	0.000200459	0.01	0.008	0.021	0.053	0.007	0.036	-0.02
3516	ENSG00000159352.11	PSMD4	chr1	+	151237307	151237710	151237307	151237394	151237641	151237710	3516	11	5	197	49	14	10	19	20	28	35	175	31	347	100	2.46364e-06	0.000242573	0.016	0.029	0.126	0.076	0.03	0.157	-0.075
2781	ENSG00000184009.5	ACTG1	chr17	-	79479257	79479807	79479257	79479386	79479759	79479807	2781	27	9	759	589	13	198	25	42	358	1079	560	899	473	100	2.79215e-06	0.000268046	0.007	0.003	0.008	0.037	0.009	0.01	-0.011
5723	ENSG00000051523.6	CYBA	chr16	-	88712523	88713246	88712523	88712605	88713162	88713246	5723	48	20	257	199	15	106	37	75	26	246	223	211	657	100	2.86705e-06	0.000268524	0.028	0.015	0.081	0.062	0.025	0.051	-0.033
2147	ENSG00000115053.11	NCL	chr2	-	232322976	232323836	232322976	232323100	232323711	232323836	2147	276	25	430	415	44	47	123	32	153	577	650	252	711	100	2.94386e-06	0.000269153	0.083	0.008	0.039	0.011	0.026	0.018	0.022
3152	ENSG00000065357.15	DGKA	chr12	+	56345406	56345883	56345406	56345567	56345818	56345883	3152	10	2	320	37	17	3	5	29	71	23	109	168	351	100	3.52411e-06	0.000300724	0.009	0.015	0.064	0.036	0.013	0.047	-0.028
3539	ENSG00000132781.13	MUTYH	chr1	-	45798434	45798842	45798434	45798506	45798768	45798842	3539	13	2	1	5	5	6	17	18	0	0	1	0	362	100	3.36883e-06	0.000300724	0.782	0.1	1	1	0.824	1	-0.515
3722	ENSG00000164088.13	PPM1M	chr3	+	52282168	52282469	52282168	52282253	52282350	52282469	3722	9	2	47	16	2	9	5	13	2	4	6	8	197	100	3.49022e-06	0.000300724	0.089	0.06	0.337	0.533	0.297	0.452	-0.33
3613	ENSG00000077454.11	LRCH4	chr7	-	100174708	100175012	100174708	100174777	100174895	100175012	3613	35	4	75	8	37	41	53	108	17	20	58	21	218	100	3.66213e-06	0.000305708	0.176	0.187	0.5	0.485	0.295	0.702	-0.314
292	ENSG00000035681.3	NSMAF	chr8	-	59498210	59498559	59498210	59498320	59498456	59498559	292	1	2	37	27	6	10	13	21	17	55	42	26	236	100	3.85225e-06	0.00030818	0.011	0.03	0.13	0.072	0.116	0.255	-0.123
5321	ENSG00000114021.7	NIT2	chr3	+	100064428	100065099	100064428	100064522	100065024	100065099	5321	83	24	33	11	54	52	76	81	6	9	6	4	602	100	3.78555e-06	0.00030818	0.295	0.266	0.599	0.49	0.678	0.771	-0.354
2184	ENSG00000131748.11	STARD3	chr17	+	37818503	37819737	37818503	37818597	37819056	37819737	2184	23	15	52	29	128	33	62	70	66	41	45	60	559	100	5.27834e-06	0.00041365	0.073	0.085	0.258	0.126	0.198	0.173	-0.11
4171	ENSG00000164082.10	GRM2	chr3	+	51746488	51750153	51746488	51747326	51749077	51750153	4171	8	3	3	2	5	5	6	6	0	1	0	0	1851	100	5.64882e-06	0.00043383	0.126	0.075	1	0.213	1	1	-0.703
3119	ENSG00000149823.3	VPS51	chr11	+	64877176	64878075	64877176	64877395	64877953	64878075	3119	43	14	118	51	47	51	59	146	86	52	122	109	658	100	6.31838e-06	0.000466588	0.052	0.04	0.077	0.13	0.068	0.169	-0.065
4296	ENSG00000152556.11	PFKM	chr12	+	48528725	48529166	48528725	48528821	48529073	48529166	4296	15	6	20	4	4	3	3	4	0	0	0	2	352	100	6.27516e-06	0.000466588	0.176	0.299	1	1	1	0.362	-0.603
368	ENSG00000160948.9	VPS28	chr8	-	145648999	145649515	145648999	145649305	145649423	145649515	368	93	18	97	20	162	66	154	168	63	32	79	86	218	100	6.72877e-06	0.000487518	0.305	0.292	0.541	0.486	0.472	0.473	-0.195
2197	ENSG00000146285.9	SCML4	chr6	-	108066152	108068093	108066152	108066347	108067892	108068093	2197	1	1	0	0	0	3	1	5	1	0	0	3	1645	100	7.1265e-06	0.000506774	1	1	0	1	1	0.092	0.477
4930	ENSG00000113597.13	TRAPPC13	chr5	+	64956525	64960211	64956525	64956724	64960060	64960211	4930	127	42	3	3	110	33	110	46	2	0	0	0	3436	100	7.45065e-06	0.000520191	0.552	0.289	0.615	1	1	1	-0.483
4665	ENSG00000187091.9	PLCD1	chr3	-	38051394	38051766	38051394	38051544	38051621	38051766	4665	18	7	7	3	13	9	16	19	0	3	0	0	177	100	8.01152e-06	0.000549362	0.592	0.569	1	0.629	1	1	-0.327
1023	ENSG00000076944.10	STXBP2	chr19	+	7707314	7707709	7707314	7707422	7707651	7707709	1023	36	25	97	46	58	17	70	67	33	30	64	43	329	100	8.60901e-06	0.000559844	0.101	0.142	0.348	0.147	0.25	0.321	-0.145
3185	ENSG00000162004.12	CCDC78	chr16	-	772921	773936	772921	773161	773856	773936	3185	95	13	5	4	107	2	6	19	0	1	0	0	795	100	8.38189e-06	0.000559844	0.705	0.29	1	0.201	1	1	-0.303
371	ENSG00000160948.9	VPS28	chr8	-	145650100	145651155	145650100	145650202	145650328	145651155	371	105	23	219	97	125	55	131	136	97	84	204	144	226	100	8.74757e-06	0.000559844	0.175	0.095	0.363	0.225	0.221	0.295	-0.141
5116	ENSG00000168488.14	ATXN2L	chr16	+	28847253	28848558	28847253	28847443	28848048	28848558	5116	614	277	48	37	910	486	957	746	23	15	64	14	705	100	8.60117e-06	0.000559844	0.645	0.515	0.849	0.821	0.68	0.883	-0.228
804	ENSG00000116691.6	MIIP	chr1	+	12089279	12089951	12089279	12089338	12089821	12089951	804	119	61	34	28	101	42	149	151	8	8	16	6	583	100	1.01658e-05	0.000639943	0.375	0.272	0.684	0.474	0.615	0.812	-0.323
1199	ENSG00000155463.8	OXA1L	chr14	+	23239401	23239834	23239401	23239487	23239669	23239834	1199	188	60	114	67	195	90	225	187	24	47	56	32	282	100	1.07357e-05	0.000644143	0.369	0.241	0.742	0.404	0.588	0.675	-0.297
5240	ENSG00000215021.4	PHB2	chr12	-	7076838	7077184	7076838	7076942	7077054	7077184	5240	103	60	283	191	85	58	121	31	109	85	210	50	212	100	1.07266e-05	0.000644143	0.147	0.129	0.269	0.243	0.214	0.226	-0.1
5586	ENSG00000166508.13	MCM7	chr7	-	99696645	99697376	99696645	99697026	99697211	99697376	5586	206	113	294	215	83	76	427	198	20	98	256	61	285	100	1.0691e-05	0.000644143	0.197	0.156	0.593	0.214	0.369	0.532	-0.251
3032	ENSG00000136286.10	MYO1G	chr7	-	45005671	45006437	45005671	45005879	45006270	45006437	3032	253	32	492	73	108	217	209	325	103	121	465	255	491	100	1.13877e-05	0.000672749	0.095	0.082	0.176	0.268	0.084	0.206	-0.095
4793	ENSG00000173818.12	ENDOV	chr17	+	78403572	78404143	78403572	78403631	78403840	78404143	4793	11	8	0	0	10	11	20	26	4	0	6	9	309	100	1.20501e-05	0.000701095	1	1	0.447	1	0.519	0.483	0.388
175	ENSG00000139133.2	ALG10	chr12	+	34175407	34177094	34175407	34175679	34176896	34177094	175	11	14	1	1	6	2	10	3	1	0	0	0	1317	100	1.25158e-05	0.000717322	0.455	0.515	0.313	1	1	1	-0.343
513	ENSG00000169718.13	DUS1L	chr17	-	80019084	80019597	80019084	80019229	80019493	80019597	513	12	8	110	23	38	26	34	35	71	55	87	78	364	100	1.36538e-05	0.000768791	0.029	0.087	0.128	0.115	0.097	0.11	-0.054
860	ENSG00000102103.11	PQBP1	chrX	+	48759509	48760361	48759509	48760072	48760204	48760361	860	20	15	131	96	40	13	27	55	70	66	93	70	232	100	1.38142e-05	0.000768791	0.062	0.063	0.198	0.078	0.111	0.253	-0.098
951	ENSG00000102054.13	RBBP7	chrX	-	16863950	16867424	16863950	16864061	16867366	16867424	951	178	20	110	73	50	16	75	25	81	69	123	70	3405	100	1.44044e-05	0.000790186	0.045	0.008	0.018	0.007	0.018	0.01	0.013
3076	ENSG00000167552.9	TUBA1A	chr12	-	49580092	49580616	49580092	49580241	49580393	49580616	3076	659	109	2293	646	40	98	131	87	131	907	1156	459	252	100	1.60287e-05	0.000866904	0.102	0.063	0.108	0.041	0.043	0.07	0.017
1858	ENSG00000104894.7	CD37	chr19	+	49838970	49840290	49838970	49839043	49840165	49840290	1858	77	11	238	155	29	39	83	96	75	130	206	151	1222	100	1.63926e-05	0.000867887	0.026	0.006	0.031	0.024	0.032	0.049	-0.018
2134	ENSG00000148187.13	MRRF	chr9	+	125047447	125048225	125047447	125047566	125048058	125048225	2134	16	3	0	0	8	4	16	25	1	0	2	5	592	100	1.74649e-05	0.000867887	1	1	0.575	1	0.575	0.458	0.348
3158	ENSG00000065357.15	DGKA	chr12	+	56346124	56346716	56346124	56346215	56346517	56346716	3158	4	3	340	28	19	3	6	36	165	22	123	259	402	100	1.73738e-05	0.000867887	0.003	0.026	0.028	0.033	0.012	0.033	-0.012
3902	ENSG00000129968.11	ABHD17A	chr19	-	1877506	1880114	1877506	1877686	1879919	1880114	3902	272	131	89	21	181	1246	451	596	19	98	84	33	2333	100	1.8081e-05	0.000867887	0.116	0.211	0.29	0.353	0.187	0.436	-0.153
3920	ENSG00000186652.5	PRG2	chr11	-	57156049	57156790	57156049	57156181	57156482	57156790	3920	10	2	37	10	8	3	17	19	3	7	7	10	401	100	1.80152e-05	0.000867887	0.063	0.048	0.399	0.097	0.377	0.321	-0.243
5572	ENSG00000196998.11	WDR45	chrX	-	48934303	48935570	48934303	48934412	48935495	48935570	5572	251	91	4	3	182	133	187	224	0	0	0	1	1183	100	1.71672e-05	0.000867887	0.841	0.719	1	1	1	0.95	-0.208
5649	ENSG00000198830.6	HMGN2	chr1	+	26799973	26800626	26799973	26800223	26800575	26800626	5649	634	119	1479	445	272	73	875	236	219	168	1895	401	452	100	1.76974e-05	0.000867887	0.087	0.056	0.216	0.088	0.093	0.115	-0.057
5661	ENSG00000100911.9	PSME2	chr14	-	24614587	24615449	24614587	24614674	24614918	24615449	5661	22	10	372	163	17	29	22	17	60	95	276	121	344	100	1.69407e-05	0.000867887	0.017	0.018	0.076	0.082	0.023	0.039	-0.037
859	ENSG00000102103.11	PQBP1	chrX	+	48759509	48760072	48759509	48759794	48760008	48760072	859	23	15	82	39	27	39	24	69	25	38	58	39	314	100	1.65866e-05	0.000867887	0.082	0.109	0.256	0.246	0.116	0.36	-0.149
1668	ENSG00000127054.14	CPSF3L	chr1	-	1247972	1248504	1247972	1248329	1248414	1248504	1668	22	6	97	22	44	13	42	37	44	35	54	52	185	100	1.89988e-05	0.000900682	0.109	0.128	0.351	0.167	0.296	0.278	-0.155
5285	ENSG00000127084.13	FGD3	chr9	+	95795050	95796963	95795050	95795155	95796822	95796963	5285	163	24	96	42	657	91	172	340	93	49	74	163	1767	100	2.10712e-05	0.00098675	0.088	0.031	0.286	0.095	0.116	0.106	-0.091
2824	ENSG00000204843.8	DCTN1	chr2	-	74592201	74592784	74592201	74592368	74592641	74592784	2824	17	4	99	23	44	11	15	45	20	22	93	44	373	100	3.02845e-05	0.00140112	0.044	0.045	0.371	0.118	0.041	0.215	-0.142
334	ENSG00000087088.15	BAX	chr19	+	49464066	49465055	49464066	49464171	49464788	49465055	334	346	115	222	58	203	119	416	247	37	30	209	38	717	100	3.37246e-05	0.00150584	0.179	0.217	0.433	0.356	0.217	0.475	-0.172
5134	ENSG00000182196.9	ARL6IP4	chr12	+	123466503	123467085	123466503	123466621	123467015	123467085	5134	67	22	379	259	49	39	41	91	174	142	316	202	494	100	3.33419e-05	0.00150584	0.035	0.017	0.054	0.053	0.026	0.084	-0.028
514	ENSG00000169718.13	DUS1L	chr17	-	80016216	80016694	80016216	80016284	80016656	80016694	514	235	61	13	5	508	117	385	280	4	5	6	2	472	100	3.30291e-05	0.00150584	0.793	0.721	0.964	0.832	0.931	0.967	-0.166
2995	ENSG00000141425.13	RPRD1A	chr18	-	33569786	33573263	33569786	33570558	33573064	33573263	2995	145	144	2	3	13	139	101	67	0	0	0	0	2606	100	3.47275e-05	0.0015328	0.736	0.648	1	1	1	1	-0.308
4316	ENSG00000149532.11	CPSF7	chr11	-	61183137	61183991	61183137	61183256	61183576	61183991	4316	8	7	73	91	11	26	19	24	41	79	108	51	420	100	3.67487e-05	0.00154728	0.025	0.018	0.06	0.073	0.04	0.101	-0.047
4451	ENSG00000029364.7	SLC39A9	chr14	+	69925079	69929098	69925079	69925446	69928413	69929098	4451	661	705	1	7	557	320	859	169	0	1	0	0	3067	100	3.67352e-05	0.00154728	0.956	0.767	1	0.913	1	1	-0.117
4764	ENSG00000149091.11	DGKZ	chr11	+	46400752	46401118	46400752	46400786	46401018	46401118	4764	36	15	96	26	60	39	27	101	46	42	41	90	332	100	3.60108e-05	0.00154728	0.101	0.148	0.282	0.219	0.166	0.253	-0.106
5119	ENSG00000010256.6	UQCRC1	chr3	-	48638112	48638551	48638112	48638273	48638407	48638551	5119	39	15	138	74	34	19	48	34	26	21	163	32	234	100	3.66909e-05	0.00154728	0.108	0.08	0.358	0.279	0.112	0.312	-0.171
734	ENSG00000109332.15	UBE2D3	chr4	-	103722610	103723795	103722610	103722716	103723717	103723795	734	196	47	539	543	80	48	64	29	454	688	545	234	1101	100	3.70702e-05	0.00154728	0.032	0.008	0.016	0.006	0.011	0.011	0.009
2453	ENSG00000179532.8	DNHD1	chr11	+	6569092	6569632	6569092	6569270	6569439	6569632	2453	9	10	2	2	8	5	15	8	0	0	1	0	269	100	3.85456e-05	0.00159156	0.626	0.65	1	1	0.848	1	-0.324
2250	ENSG00000070756.9	PABPC1	chr8	-	101730000	101730508	101730000	101730116	101730314	101730508	2250	230	111	694	804	157	208	202	163	191	1579	504	192	298	100	4.22761e-05	0.00170885	0.1	0.044	0.216	0.042	0.119	0.222	-0.078
585	ENSG00000085662.9	AKR1B1	chr7	-	134132049	134132813	134132049	134132133	134132731	134132813	585	84	60	205	72	73	55	139	47	22	47	213	32	698	100	4.22445e-05	0.00170885	0.055	0.107	0.322	0.144	0.085	0.174	-0.1
1999	ENSG00000131652.9	THOC6	chr16	+	3075924	3076289	3075924	3075989	3076063	3076289	1999	5	3	25	8	9	8	15	20	2	7	18	6	174	100	4.27392e-05	0.00170957	0.103	0.177	0.721	0.396	0.324	0.657	-0.384
1666	ENSG00000127054.14	CPSF3L	chr1	-	1248414	1248972	1248414	1248504	1248888	1248972	1666	55	19	81	27	158	41	123	120	18	46	53	41	484	100	4.68575e-05	0.00185498	0.123	0.127	0.645	0.156	0.324	0.377	-0.251
1630	ENSG00000182087.8	TMEM259	chr19	-	1011578	1011797	1011578	1011662	1011739	1011797	1630	29	9	129	62	60	75	76	63	134	155	150	186	177	100	4.79592e-05	0.00187494	0.113	0.076	0.202	0.215	0.223	0.161	-0.106
4784	ENSG00000115286.15	NDUFS7	chr19	+	1388831	1391049	1388831	1388937	1390869	1391049	4784	34	11	144	29	19	23	63	32	29	31	109	46	2032	100	4.83384e-05	0.00187494	0.011	0.018	0.031	0.035	0.028	0.033	-0.017
4768	ENSG00000149091.11	DGKZ	chr11	+	46400006	46400661	46400006	46400050	46400540	46400661	4768	166	62	84	32	184	133	130	288	29	27	41	79	590	100	5.06156e-05	0.00194364	0.251	0.247	0.518	0.455	0.35	0.382	-0.177
3269	ENSG00000186115.8	CYP4F2	chr19	-	16003118	16003392	16003118	16003246	16003338	16003392	3269	10	0	2	3	5	1	16	5	0	0	3	0	192	100	5.80348e-05	0.00220647	0.723	0	1	1	0.735	1	-0.572
738	ENSG00000205250.4	E2F4	chr16	+	67226663	67227073	67226663	67226773	67226911	67227073	738	49	38	50	40	52	56	70	61	17	24	39	26	238	100	5.87194e-05	0.00221061	0.292	0.285	0.562	0.495	0.43	0.496	-0.207
924	ENSG00000128159.7	TUBGCP6	chr22	-	50656346	50656831	50656346	50656546	50656617	50656831	924	30	9	40	6	105	50	66	81	19	13	33	20	171	100	6.16035e-05	0.00229668	0.305	0.467	0.764	0.692	0.539	0.703	-0.288
4408	ENSG00000103653.12	CSK	chr15	+	75093021	75093263	75093021	75093087	75093163	75093263	4408	8	5	126	73	16	34	19	38	97	151	117	184	176	100	6.31382e-05	0.00230905	0.035	0.037	0.086	0.113	0.084	0.105	-0.061
5253	ENSG00000100949.10	RABGGTA	chr14	-	24737719	24738032	24737719	24737825	24737930	24738032	5253	2	3	14	11	12	8	19	3	2	4	8	7	205	100	6.26686e-05	0.00230905	0.065	0.117	0.745	0.494	0.537	0.173	-0.396
5489	ENSG00000168291.8	PDHB	chr3	-	58417603	58419411	58417603	58417711	58419357	58419411	5489	51	5	27	6	16	4	23	6	10	30	29	23	1746	100	6.6881e-05	0.00242286	0.098	0.046	0.084	0.008	0.043	0.015	0.035
2233	ENSG00000108788.7	MLX	chr17	+	40721221	40721624	40721221	40721321	40721524	40721624	2233	13	6	29	14	33	11	22	37	13	12	15	21	303	100	7.20365e-05	0.00258524	0.129	0.124	0.456	0.232	0.326	0.368	-0.219
3725	ENSG00000119688.16	ABCD4	chr14	-	74759450	74759951	74759450	74759572	74759856	74759951	3725	31	8	23	4	35	29	50	36	4	2	14	5	384	100	7.31196e-05	0.00259981	0.26	0.342	0.695	0.791	0.482	0.652	-0.354
4354	ENSG00000169994.14	MYO7B	chr2	+	128391750	128392258	128391750	128391864	128392170	128392258	4354	162	11	483	206	115	0	36	506	256	3	189	767	406	100	7.95045e-05	0.00280089	0.076	0.013	0.1	0	0.045	0.14	-0.027
3454	ENSG00000105221.12	AKT2	chr19	-	40742163	40743998	40742163	40742292	40743875	40743998	3454	23	18	141	81	38	22	38	74	71	101	130	111	1683	100	8.31657e-05	0.00290324	0.01	0.013	0.031	0.013	0.017	0.038	-0.013
2036	ENSG00000102317.13	RBM3	chrX	+	48433948	48434807	48433948	48434055	48434701	48434807	2036	697	114	983	577	132	240	345	170	517	978	940	652	746	100	9.18604e-05	0.00317787	0.087	0.026	0.033	0.032	0.047	0.034	0.02
4082	ENSG00000169733.7	RFNG	chr17	-	80005777	80006992	80005777	80006683	80006906	80006992	4082	3	0	41	23	17	6	6	7	37	23	47	29	323	100	0.000101412	0.00344622	0.022	0	0.125	0.075	0.038	0.07	-0.066
5163	ENSG00000168818.5	STX18	chr4	-	4420694	4422671	4420694	4421856	4422590	4422671	5163	10	4	28	19	27	6	29	28	15	24	30	12	834	100	0.000101323	0.00344622	0.041	0.025	0.178	0.029	0.104	0.219	-0.1
5679	ENSG00000169045.13	HNRNPH1	chr5	-	179043869	179044111	179043869	179043959	179044051	179044111	5679	827	212	1490	683	381	232	729	259	1560	1106	1754	1180	192	100	0.000104738	0.00352802	0.224	0.139	0.113	0.098	0.178	0.103	0.058
4603	ENSG00000162032.11	SPSB3	chr16	-	1827747	1828613	1827747	1827873	1827946	1828613	4603	36	8	219	47	57	46	78	70	164	191	148	212	173	100	0.000111246	0.00371464	0.087	0.09	0.167	0.122	0.234	0.16	-0.082
147	ENSG00000172232.5	AZU1	chr19	+	830707	832017	830707	830941	831715	832017	147	35	51	9	15	36	18	26	43	2	0	2	2	874	100	0.000114059	0.00377575	0.308	0.28	0.673	1	0.598	0.711	-0.451
3298	ENSG00000090581.5	GNPTG	chr16	+	1412206	1412535	1412206	1412321	1412452	1412535	3298	5	1	52	15	13	17	13	8	35	22	47	27	231	100	0.000119908	0.00393543	0.04	0.028	0.139	0.251	0.107	0.114	-0.119
256	ENSG00000159618.11	GPR114	chr16	+	57598945	57600663	57598945	57599062	57600510	57600663	256	10	3	1	1	2	25	3	1	0	2	0	0	1548	100	0.000128969	0.00418317	0.392	0.162	1	0.447	1	1	-0.585
3545	ENSG00000175203.11	DCTN2	chr12	-	57926766	57927086	57926766	57926805	57927020	57927086	3545	30	9	121	42	65	9	37	41	62	34	92	58	315	100	0.000129635	0.00418317	0.073	0.064	0.25	0.078	0.113	0.183	-0.087
3944	ENSG00000198755.6	RPL10A	chr6	+	35436723	35437306	35436723	35436804	35437157	35437306	3944	1356	478	3627	2661	359	472	873	528	1313	1304	1664	1360	453	100	0.000135754	0.00434414	0.076	0.038	0.057	0.074	0.104	0.079	-0.022
4410	ENSG00000103653.12	CSK	chr15	+	75092752	75093087	75092752	75092846	75093021	75093087	4410	7	4	78	47	24	20	9	45	58	99	77	127	275	100	0.000143723	0.00456114	0.032	0.03	0.131	0.068	0.041	0.114	-0.058
3547	ENSG00000182866.12	LCK	chr1	+	32745271	32745595	32745271	32745348	32745441	32745595	3547	158	12	1212	274	293	25	138	86	761	469	762	502	193	100	0.00014745	0.00464104	0.063	0.022	0.166	0.027	0.086	0.082	-0.048
1022	ENSG00000076944.10	STXBP2	chr19	+	7712047	7712397	7712047	7712133	7712239	7712397	1022	52	5	77	30	92	29	84	107	59	36	65	45	206	100	0.000150128	0.00468693	0.247	0.075	0.431	0.281	0.385	0.536	-0.247
4216	ENSG00000082898.12	XPO1	chr2	-	61719701	61721226	61719701	61719883	61721028	61721226	4216	162	59	3	4	108	38	168	80	1	0	0	2	1245	100	0.000151587	0.0046943	0.813	0.542	0.897	1	1	0.763	-0.238
5520	ENSG00000168961.12	LGALS9	chr17	+	25974055	25974458	25974055	25974144	25974295	25974458	5520	14	2	128	66	35	17	14	23	113	37	143	104	251	100	0.000153903	0.0047279	0.042	0.012	0.11	0.155	0.038	0.081	-0.069
5156	ENSG00000103249.13	CLCN7	chr16	-	1499276	1500667	1499276	1499328	1500497	1500667	5156	98	39	65	26	100	479	146	79	37	102	47	44	1269	100	0.000155183	0.00472938	0.106	0.106	0.176	0.27	0.197	0.124	-0.086
206	ENSG00000154134.10	ROBO3	chr11	+	124747056	124747205	124747056	124747080	124747162	124747205	206	4	1	1	0	0	0	5	1	1	1	1	3	182	100	0.000162329	0.00486987	0.687	1	0	0	0.733	0.155	0.622
4916	ENSG00000104522.11	TSTA3	chr8	-	144696489	144696867	144696489	144696623	144696793	144696867	4916	12	6	20	20	4	31	8	9	1	4	10	1	270	100	0.000162159	0.00486987	0.182	0.1	0.597	0.742	0.229	0.769	-0.443
2426	ENSG00000090061.13	CCNK	chr14	+	99969055	99969981	99969055	99969321	99969947	99969981	2426	57	18	74	73	13	17	29	11	58	87	104	56	726	100	0.000166547	0.00495767	0.096	0.033	0.03	0.026	0.037	0.026	0.035
5406	ENSG00000100897.13	DCAF11	chr14	+	24584590	24584935	24584590	24584601	24584751	24584935	5406	89	41	8	4	25	44	71	28	0	1	3	0	250	100	0.000173905	0.00513689	0.817	0.804	1	0.946	0.904	1	-0.152
380	ENSG00000141959.12	PFKL	chr21	+	45733795	45736222	45733795	45733904	45736126	45736222	380	35	9	46	31	6	64	21	101	12	26	53	44	2322	100	0.000178005	0.00521784	0.032	0.012	0.021	0.096	0.017	0.09	-0.034
5379	ENSG00000124357.8	NAGK	chr2	+	71302684	71303831	71302684	71302740	71303733	71303831	5379	56	19	1	0	33	34	65	106	4	2	7	7	1093	100	0.000180033	0.00523734	0.837	1	0.43	0.609	0.459	0.581	0.399
1129	ENSG00000104823.4	ECH1	chr19	-	39306496	39306995	39306496	39306647	39306923	39306995	1129	31	7	108	51	24	26	36	24	24	30	132	28	376	100	0.000185163	0.00532817	0.071	0.035	0.21	0.187	0.068	0.186	-0.11
5301	ENSG00000010295.15	IFFO1	chr12	-	6657230	6657711	6657230	6657326	6657590	6657711	5301	9	3	28	5	4	17	15	5	3	9	7	4	364	100	0.000185931	0.00532817	0.081	0.142	0.268	0.342	0.371	0.256	-0.198
3799	ENSG00000099901.12	RANBP1	chr22	+	20113825	20114704	20113825	20113891	20114474	20114704	3799	124	43	192	114	146	33	262	87	17	41	240	58	683	100	0.000194673	0.00553736	0.086	0.052	0.557	0.105	0.138	0.18	-0.176
4393	ENSG00000166012.10	TAF1D	chr11	-	93463842	93464382	93463842	93463878	93464315	93464382	4393	133	34	69	38	21	91	55	46	56	104	85	78	537	100	0.000200724	0.00566751	0.264	0.143	0.065	0.14	0.108	0.099	0.101
2442	ENSG00000172053.10	QARS	chr3	-	49135785	49136125	49135785	49135913	49136032	49136125	2442	57	28	267	134	176	15	76	137	210	113	225	176	219	100	0.000209556	0.0058737	0.089	0.087	0.277	0.057	0.134	0.262	-0.095
3392	ENSG00000182325.6	FBXL6	chr8	-	145580649	145581162	145580649	145580781	145581098	145581162	3392	93	44	14	9	73	82	88	52	2	2	6	4	417	100	0.000219326	0.00597312	0.614	0.54	0.897	0.908	0.779	0.757	-0.258
4078	ENSG00000125746.10	EML2	chr19	-	46136118	46136397	46136118	46136229	46136327	46136397	4078	3	6	27	10	0	0	2	0	7	6	15	8	198	100	0.000218047	0.00597312	0.053	0.233	0	0	0.063	0	0.127
5029	ENSG00000177728.10	KIAA0195	chr17	+	73489009	73489674	73489009	73489183	73489571	73489674	5029	78	13	40	9	60	25	128	69	11	5	35	10	488	100	0.000216549	0.00597312	0.286	0.228	0.528	0.506	0.428	0.586	-0.255
5689	ENSG00000174483.15	BBS1	chr11	+	66283163	66283404	66283163	66283202	66283331	66283404	5689	5	1	8	3	0	0	0	0	1	1	5	1	229	100	0.000215095	0.00597312	0.214	0.127	0	0	0	0	0.17
5097	ENSG00000004059.6	ARF5	chr7	+	127229538	127230191	127229538	127229648	127230119	127230191	5097	299	73	284	159	200	102	234	246	66	119	220	121	571	100	0.000225808	0.00610637	0.156	0.074	0.347	0.131	0.157	0.263	-0.11
5358	ENSG00000269858.1	EGLN2	chr19	+	41313042	41313456	41313042	41313179	41313388	41313456	5358	7	6	37	60	10	23	15	25	11	83	54	31	309	100	0.000234405	0.00629451	0.058	0.031	0.227	0.082	0.082	0.207	-0.105
3335	ENSG00000178149.12	DALRD3	chr3	-	49053236	49053773	49053236	49053305	49053405	49053773	3335	110	63	26	7	251	137	169	313	7	12	15	18	200	100	0.000238335	0.0063556	0.679	0.818	0.947	0.851	0.849	0.897	-0.138
4056	ENSG00000105401.2	CDC37	chr19	-	10505903	10506219	10505903	10506019	10506110	10506219	4056	238	95	203	140	195	204	231	256	27	150	156	45	191	100	0.000249588	0.00660977	0.38	0.262	0.791	0.416	0.437	0.749	-0.277
863	ENSG00000172531.10	PPP1CA	chr11	-	67166192	67166634	67166192	67166327	67166410	67166634	863	19	8	242	101	8	27	25	20	60	91	198	76	183	100	0.000254001	0.00668056	0.041	0.041	0.068	0.14	0.065	0.126	-0.059
1931	ENSG00000100802.10	C14orf93	chr14	-	23467635	23468365	23467635	23467950	23468262	23468365	1931	52	23	6	2	11	7	51	19	0	0	3	0	412	100	0.000272362	0.00711475	0.678	0.736	1	1	0.805	1	-0.244
818	ENSG00000143630.5	HCN3	chr1	+	155253764	155254548	155253764	155253926	155254329	155254548	818	13	3	1	3	4	1	7	1	1	0	1	0	503	100	0.000281003	0.00729089	0.721	0.166	0.443	1	0.582	1	-0.313
2826	ENSG00000204843.8	DCTN1	chr2	-	74593585	74594059	74593585	74593747	74593909	74594059	2826	15	3	86	28	29	5	15	16	18	15	65	24	262	100	0.000285614	0.0073608	0.062	0.039	0.381	0.113	0.081	0.203	-0.144
1724	ENSG00000102901.8	CENPT	chr16	-	67865914	67866448	67865914	67866011	67866357	67866448	1724	15	12	3	2	9	11	26	3	0	0	0	2	446	100	0.000287825	0.00736831	0.529	0.574	1	1	1	0.252	-0.261
4819	ENSG00000075415.8	SLC25A3	chr12	+	98987752	98989626	98987752	98987913	98989504	98989626	4819	1997	572	285	59	1054	397	1201	288	84	508	256	132	1691	100	0.000291376	0.00740982	0.293	0.364	0.426	0.044	0.217	0.114	0.128
375	ENSG00000071894.10	CPSF1	chr8	-	145619448	145619770	145619448	145619515	145619593	145619770	375	35	3	197	55	35	12	47	23	44	66	143	72	178	100	0.000296907	0.00750081	0.091	0.03	0.309	0.093	0.156	0.152	-0.117
369	ENSG00000160948.9	VPS28	chr8	-	145651408	145651591	145651408	145651446	145651562	145651591	369	54	31	190	68	85	30	98	82	34	69	168	69	216	100	0.00030316	0.00760872	0.116	0.174	0.536	0.168	0.213	0.355	-0.173
1421	ENSG00000214279.8	RP11-108K14.4	chr10	+	135278109	135278678	135278109	135278434	135278609	135278678	1421	6	2	2	1	1	11	3	3	0	1	1	0	275	100	0.00031177	0.0077119	0.522	0.421	1	0.8	0.522	1	-0.359
4207	ENSG00000183207.8	RUVBL2	chr19	+	49513229	49513868	49513229	49513323	49513744	49513868	4207	9	10	94	39	9	17	21	15	10	17	110	26	521	100	0.00031058	0.0077119	0.018	0.047	0.147	0.161	0.035	0.1	-0.078
683	ENSG00000140829.7	DHX38	chr16	+	72132825	72133179	72132825	72132944	72133102	72133179	683	14	9	48	36	39	16	22	24	20	44	30	24	258	100	0.000313296	0.0077119	0.102	0.088	0.43	0.124	0.221	0.279	-0.169
2382	ENSG00000167792.7	NDUFV1	chr11	+	67377851	67378678	67377851	67378041	67378465	67378678	2382	167	34	133	73	138	58	241	191	90	43	153	90	524	100	0.000322882	0.00789724	0.193	0.082	0.226	0.205	0.231	0.288	-0.1
172	ENSG00000116809.7	ZBTB17	chr1	-	16270093	16270390	16270093	16270210	16270302	16270390	172	31	12	26	16	112	56	86	73	34	25	40	20	192	100	0.000330041	0.00802126	0.383	0.281	0.632	0.538	0.528	0.655	-0.256
179	ENSG00000177731.11	FLII	chr17	-	18148667	18148974	18148667	18148733	18148868	18148974	179	24	22	139	62	41	24	41	53	57	62	109	101	235	100	0.000349879	0.0084499	0.068	0.131	0.234	0.141	0.138	0.183	-0.074
1698	ENSG00000154222.10	CC2D1B	chr1	-	52821069	52821338	52821069	52821121	52821279	52821338	1698	0	1	36	13	5	9	4	3	13	20	36	32	258	100	0.000361726	0.00868142	0	0.029	0.13	0.149	0.041	0.035	-0.074
4614	ENSG00000197448.9	GSTK1	chr7	+	142962084	142962389	142962084	142962185	142962353	142962389	4614	113	61	111	109	69	51	89	175	38	56	51	70	268	100	0.000422426	0.0100752	0.275	0.173	0.404	0.254	0.394	0.483	-0.16
5585	ENSG00000166508.13	MCM7	chr7	-	99696645	99697026	99696645	99696826	99696901	99697026	5585	122	75	401	275	53	41	167	144	36	102	487	121	175	100	0.00042828	0.0101518	0.148	0.135	0.457	0.187	0.164	0.405	-0.162
5482	ENSG00000151651.11	ADAM8	chr10	-	135086757	135087342	135086757	135086934	135087265	135087342	5482	4	2	0	0	6	66	5	45	0	9	0	2	431	100	0.000431627	0.0101684	1	1	1	0.63	1	0.839	0.133
5213	ENSG00000235106.4	LINC00094	chr9	+	136890966	136893224	136890966	136891212	136891329	136893224	5213	1	0	9	5	2	1	2	4	1	2	2	3	217	100	0.000435934	0.0102072	0.049	0	0.48	0.187	0.315	0.381	-0.316
3972	ENSG00000101365.16	IDH3B	chr20	-	2641102	2641475	2641102	2641236	2641342	2641475	3972	69	26	163	113	36	30	125	54	52	95	128	53	206	100	0.000447266	0.0104091	0.17	0.1	0.252	0.133	0.322	0.331	-0.124
3414	ENSG00000198276.9	UCKL1	chr20	-	62572302	62572561	62572302	62572396	62572462	62572561	3414	14	1	51	11	19	6	15	31	8	15	24	21	166	100	0.000464699	0.0107497	0.142	0.052	0.589	0.194	0.274	0.471	-0.285
5662	ENSG00000100911.9	PSME2	chr14	-	24614918	24615449	24614918	24614981	24615416	24615449	5662	147	73	207	74	101	105	122	62	25	36	149	45	535	100	0.000484869	0.0111491	0.117	0.156	0.43	0.353	0.133	0.205	-0.144
1667	ENSG00000127054.14	CPSF3L	chr1	-	1247605	1247881	1247605	1247748	1247819	1247881	1667	15	1	64	18	23	13	25	53	48	37	55	55	171	100	0.000505256	0.0112581	0.121	0.031	0.219	0.17	0.21	0.36	-0.164
3358	ENSG00000007392.12	LUC7L	chr16	-	238967	240134	238967	239338	239966	240134	3358	225	118	124	37	484	247	343	279	64	69	86	69	728	100	0.000497828	0.0112581	0.2	0.305	0.51	0.33	0.354	0.357	-0.135
364	ENSG00000160948.9	VPS28	chr8	-	145650328	145651155	145650328	145650434	145651065	145651155	364	199	69	151	55	311	116	243	306	60	67	161	70	731	100	0.000503703	0.0112581	0.153	0.146	0.415	0.191	0.171	0.374	-0.138
40	ENSG00000111674.4	ENO2	chr12	+	7025834	7026271	7025834	7025893	7026201	7026271	40	28	15	105	35	20	17	56	12	13	6	141	13	408	100	0.000507199	0.0112581	0.061	0.095	0.274	0.41	0.089	0.185	-0.161
4918	ENSG00000104522.11	TSTA3	chr8	-	144694787	144695465	144694787	144695135	144695365	144695465	4918	3	5	49	27	4	33	9	7	10	53	43	35	330	100	0.00050643	0.0112581	0.018	0.053	0.108	0.159	0.06	0.057	-0.061
787	ENSG00000104872.6	PIH1D1	chr19	-	49951083	49951267	49951083	49951165	49951257	49951267	787	37	15	52	24	55	42	45	59	8	10	70	18	192	100	0.000494363	0.0112581	0.27	0.246	0.782	0.686	0.251	0.631	-0.329
722	ENSG00000165272.10	AQP3	chr9	-	33442849	33443456	33442849	33442968	33443318	33443456	722	56	8	119	15	6	15	6	9	14	115	18	30	450	100	0.000528769	0.0116694	0.095	0.106	0.087	0.028	0.069	0.063	0.039
307	ENSG00000095906.12	NUBP2	chr16	+	1836537	1837832	1836537	1836956	1837677	1837832	307	26	29	36	12	52	46	42	57	6	11	25	6	821	100	0.000535405	0.0117483	0.081	0.227	0.514	0.337	0.17	0.536	-0.235
3506	ENSG00000103496.10	STX4	chr16	+	31051043	31051489	31051043	31051139	31051232	31051489	3506	1	2	69	21	11	12	8	7	44	97	53	62	193	100	0.000550747	0.0120163	0.007	0.047	0.115	0.06	0.073	0.055	-0.049
5410	ENSG00000131143.4	COX4I1	chr16	+	85838542	85839470	85838542	85838710	85839338	85839470	5410	448	223	671	509	667	262	273	551	524	429	600	509	728	100	0.00055701	0.0120843	0.084	0.057	0.149	0.077	0.059	0.129	-0.033
3184	ENSG00000162004.12	CCDC78	chr16	-	775077	775293	775077	775145	775236	775293	3184	34	5	8	4	42	2	0	5	0	1	1	0	191	100	0.000583825	0.0123302	0.69	0.396	1	0.512	0	1	-0.085
3610	ENSG00000105122.8	RASAL3	chr19	-	15562434	15563626	15562434	15562749	15563468	15563626	3610	86	20	0	1	230	109	130	297	8	5	6	22	819	100	0.000578242	0.0123302	1	0.709	0.778	0.727	0.726	0.622	0.141
3791	ENSG00000161010.10	C5orf45	chr5	-	179264275	179267959	179264275	179264885	179267871	179267959	3791	294	266	4	1	56	204	161	30	0	0	1	0	3086	100	0.00057597	0.0123302	0.704	0.896	1	1	0.839	1	-0.16
4221	ENSG00000171777.11	RASGRP4	chr19	-	38899697	38900736	38899697	38900010	38900594	38900736	4221	24	32	1	0	1	13	26	25	0	2	3	4	684	100	0.000578245	0.0123302	0.778	1	1	0.487	0.559	0.477	0.258
611	ENSG00000167962.8	ZNF598	chr16	-	2049496	2050482	2049496	2050257	2050391	2050482	611	22	3	49	26	28	22	47	69	17	55	44	65	234	100	0.000584399	0.0123302	0.161	0.047	0.413	0.146	0.313	0.312	-0.192
2156	ENSG00000172500.8	FIBP	chr11	-	65652040	65652469	65652040	65652127	65652405	65652469	2156	35	22	103	52	45	28	33	51	31	28	116	34	378	100	0.000599943	0.012589	0.082	0.101	0.277	0.209	0.07	0.284	-0.119
385	ENSG00000132024.13	CC2D1A	chr19	+	14037790	14038843	14037790	14037890	14038705	14038843	385	70	19	6	3	44	19	72	42	2	0	0	2	915	100	0.000603872	0.0126025	0.56	0.409	0.706	1	1	0.697	-0.366
1708	ENSG00000105618.9	PRPF31	chr19	+	54632431	54632745	54632431	54632560	54632646	54632745	1708	17	6	67	22	40	20	16	46	38	22	66	39	186	100	0.00062625	0.0128451	0.12	0.128	0.361	0.328	0.115	0.388	-0.174
311	ENSG00000095906.12	NUBP2	chr16	+	1836537	1836956	1836537	1836656	1836757	1836956	311	7	2	29	11	7	8	12	4	1	5	19	3	201	100	0.000622708	0.0128451	0.107	0.083	0.777	0.443	0.239	0.399	-0.37
5363	ENSG00000088038.13	CNOT3	chr19	+	54657451	54659418	54657451	54657577	54659046	54659418	5363	112	50	44	36	176	85	198	175	38	27	68	37	1569	100	0.000628875	0.0128451	0.14	0.081	0.228	0.167	0.157	0.232	-0.085
802	ENSG00000148229.8	POLE3	chr9	-	116171889	116172420	116171889	116172008	116172334	116172420	802	34	10	112	88	5	6	13	6	40	84	126	73	426	100	0.000624572	0.0128451	0.067	0.026	0.029	0.016	0.024	0.019	0.024
681	ENSG00000172508.6	CARNS1	chr11	+	67183646	67185148	67183646	67183673	67184877	67185148	681	66	19	1	3	18	18	23	5	0	1	1	0	1304	100	0.000634671	0.0128949	0.835	0.327	1	0.58	0.638	1	-0.224
5545	ENSG00000004534.10	RBM6	chr3	+	50098894	50099541	50098894	50098980	50099394	50099541	5545	101	21	85	18	132	46	121	145	22	27	62	14	514	100	0.000645307	0.013042	0.188	0.185	0.539	0.249	0.275	0.668	-0.246
280	ENSG00000147140.11	NONO	chrX	+	70517685	70518358	70517685	70517788	70518318	70518358	280	998	342	46	101	839	396	1390	620	7	14	46	8	630	100	0.000701891	0.0141113	0.775	0.35	0.95	0.818	0.827	0.925	-0.317
927	ENSG00000128159.7	TUBGCP6	chr22	-	50657716	50658220	50657716	50657885	50658072	50658220	927	28	9	51	7	94	30	48	94	15	19	39	32	287	100	0.00070703	0.0141406	0.161	0.309	0.686	0.355	0.3	0.506	-0.227
2966	ENSG00000183401.7	CCDC159	chr19	+	11464126	11464550	11464126	11464248	11464467	11464550	2966	23	11	12	4	32	11	26	32	3	0	2	6	319	100	0.00071383	0.0142026	0.375	0.463	0.77	1	0.803	0.626	-0.381
1323	ENSG00000142046.10	TMEM91	chr19	+	41888676	41889988	41888676	41888826	41889619	41889988	1323	56	14	0	1	30	6	69	15	3	1	3	4	893	100	0.000721657	0.0142474	1	0.611	0.528	0.402	0.72	0.296	0.319
4024	ENSG00000131871.10	VIMP	chr15	-	101814796	101815566	101814796	101814886	101815459	101815566	4024	23	0	46	40	2	8	4	2	17	106	40	27	673	100	0.000723501	0.0142474	0.069	0	0.017	0.011	0.015	0.011	0.021
5273	ENSG00000148362.6	C9orf142	chr9	+	139887091	139887695	139887091	139887152	139887504	139887695	5273	268	25	11	0	75	76	204	267	1	1	1	2	452	100	0.000769859	0.015083	0.844	1	0.943	0.944	0.978	0.967	-0.036
1063	ENSG00000125089.12	SH3TC1	chr4	+	8238004	8239397	8238004	8238155	8239200	8239397	1063	12	3	29	2	159	23	23	79	85	43	17	54	1145	100	0.000781471	0.0152327	0.035	0.116	0.14	0.045	0.106	0.113	-0.025
1636	ENSG00000176978.9	DPP7	chr9	-	140008694	140009028	140008694	140008834	140008914	140009028	1636	8	4	58	42	12	14	17	32	25	58	65	78	180	100	0.000788066	0.0152837	0.071	0.05	0.211	0.118	0.127	0.186	-0.1
3405	ENSG00000166986.8	MARS	chr12	+	57909702	57910120	57909702	57909774	57910027	57910120	3405	191	114	54	32	258	192	368	201	34	38	59	28	353	100	0.000793984	0.0153211	0.5	0.502	0.683	0.589	0.639	0.67	-0.144
2732	ENSG00000137822.8	TUBGCP4	chr15	+	43693913	43695997	43693913	43694048	43695880	43695997	2732	209	40	4	3	177	101	216	144	0	3	1	0	1932	100	0.000798912	0.0153391	0.73	0.408	1	0.635	0.918	1	-0.319
476	ENSG00000130414.7	NDUFA10	chr2	-	240951033	240954277	240951033	240951113	240954155	240954277	476	342	200	84	29	255	344	394	269	16	32	67	29	3142	100	0.0008089	0.0154536	0.115	0.18	0.337	0.255	0.158	0.228	-0.097
2677	ENSG00000185163.5	DDX51	chr12	-	132625375	132625965	132625375	132625565	132625819	132625965	2677	61	11	16	2	18	92	29	19	8	68	34	10	354	100	0.000828224	0.0157445	0.519	0.608	0.389	0.277	0.194	0.349	0.261
1298	ENSG00000249915.3	PDCD6	chr5	+	304291	306869	304291	304336	306716	306869	1298	59	34	63	20	18	72	57	99	9	38	32	26	2480	100	0.000838086	0.0158534	0.036	0.064	0.075	0.071	0.067	0.133	-0.036
5225	ENSG00000204628.7	GNB2L1	chr5	-	180668491	180669345	180668491	180668639	180669173	180669345	5225	767	220	4656	2831	256	166	529	239	1284	1606	2140	1795	634	100	0.00084314	0.0158709	0.025	0.012	0.03	0.016	0.038	0.021	-0.008
4159	ENSG00000178035.7	IMPDH2	chr3	-	49061927	49062235	49061927	49062011	49062091	49062235	4159	28	21	290	259	20	16	33	21	81	65	187	175	180	100	0.000855473	0.0159467	0.051	0.043	0.121	0.12	0.089	0.063	-0.051
5353	ENSG00000148303.12	RPL7A	chr9	+	136217094	136217582	136217094	136217174	136217451	136217582	5353	794	288	4806	3286	300	276	684	666	2164	2221	2833	3478	377	100	0.000853452	0.0159467	0.042	0.023	0.035	0.032	0.06	0.048	-0.011
2260	ENSG00000171720.5	HDAC3	chr5	-	141009426	141009692	141009426	141009483	141009610	141009692	2260	10	8	70	33	18	9	14	13	21	19	44	26	227	100	0.000905792	0.0168031	0.059	0.096	0.274	0.173	0.123	0.181	-0.11
1495	ENSG00000179632.5	MAF1	chr8	+	145161245	145161577	145161245	145161367	145161457	145161577	1495	96	91	124	85	76	106	118	168	47	85	84	90	190	100	0.000955482	0.0176397	0.29	0.36	0.46	0.396	0.425	0.496	-0.119
1286	ENSG00000111653.15	ING4	chr12	-	6761827	6762216	6761827	6761936	6762110	6762216	1286	7	3	4	2	3	2	8	6	0	2	1	0	274	100	0.000976894	0.0178632	0.39	0.354	1	0.267	0.745	1	-0.381
5685	ENSG00000086504.11	MRPL28	chr16	-	418500	419220	418500	418635	419067	419220	5685	43	14	76	39	57	50	35	58	37	37	88	41	532	100	0.000973364	0.0178632	0.096	0.063	0.225	0.203	0.07	0.21	-0.098
2175	ENSG00000143303.7	RRNAD1	chr1	+	156701782	156702265	156701782	156701907	156702072	156702265	2175	12	6	1	3	2	7	7	6	0	0	0	0	265	100	0.00102437	0.0186426	0.819	0.43	1	1	1	1	-0.376
394	ENSG00000197114.7	ZGPAT	chr20	+	62364938	62366176	62364938	62365064	62366056	62366176	394	261	74	11	2	275	118	328	403	1	3	5	2	1092	100	0.00106203	0.0192367	0.685	0.772	0.962	0.783	0.857	0.949	-0.159
5551	ENSG00000166598.8	HSP90B1	chr12	+	104336304	104337097	104336304	104336574	104336851	104337097	5551	43	14	329	293	5	67	23	7	123	1572	292	240	377	100	0.00108559	0.0195712	0.034	0.013	0.011	0.011	0.02	0.008	0.011
3443	ENSG00000143442.17	POGZ	chr1	-	151379082	151379499	151379082	151379107	151379386	151379499	3443	5	5	66	36	26	9	11	7	41	48	66	26	379	100	0.00109231	0.0196003	0.02	0.035	0.143	0.047	0.042	0.066	-0.047
4738	ENSG00000214087.4	ARL16	chr17	-	79649063	79649705	79649063	79649179	79649472	79649705	4738	64	22	3	2	9	17	63	37	0	0	0	0	393	100	0.00112768	0.020058	0.844	0.737	1	1	1	1	-0.21
838	ENSG00000133275.11	CSNK1G2	chr19	+	1978857	1979247	1978857	1979092	1979161	1979247	838	26	3	84	28	19	55	44	25	35	103	64	51	169	100	0.00112826	0.020058	0.155	0.06	0.243	0.24	0.289	0.225	-0.142
632	ENSG00000108559.7	NUP88	chr17	-	5290705	5290990	5290705	5290786	5290924	5290990	632	3	7	40	42	5	10	14	19	25	25	46	31	238	100	0.00115071	0.0203628	0.031	0.065	0.078	0.144	0.113	0.205	-0.087
5715	ENSG00000111801.11	BTN3A3	chr6	+	26448475	26448982	26448475	26448676	26448955	26448982	5715	22	0	3	1	4	12	17	4	0	1	0	1	379	100	0.00118498	0.020873	0.659	0	1	0.76	1	0.513	-0.489
1228	ENSG00000092841.14	MYL6	chr12	+	56553370	56553932	56553370	56553514	56553758	56553932	1228	410	48	2391	911	71	126	112	82	429	1529	2130	1095	344	100	0.00129521	0.0226074	0.047	0.015	0.046	0.023	0.015	0.021	0.005
1831	ENSG00000142002.12	DPP9	chr19	-	4684674	4685783	4684674	4684821	4685637	4685783	1831	30	11	33	30	25	21	36	24	10	22	24	13	916	100	0.00129384	0.0226074	0.09	0.038	0.214	0.094	0.141	0.168	-0.09
379	ENSG00000141959.12	PFKL	chr21	+	45739233	45740030	45739233	45739298	45739966	45740030	379	74	22	32	19	56	80	132	175	5	29	39	10	768	100	0.00130333	0.0226461	0.231	0.131	0.593	0.264	0.306	0.695	-0.284
1176	ENSG00000122952.12	ZWINT	chr10	-	58119778	58120144	58119778	58119902	58120053	58120144	1176	63	10	45	23	18	2	87	31	3	0	60	1	251	100	0.00132499	0.0228418	0.358	0.148	0.705	1	0.366	0.925	-0.496
1238	ENSG00000102316.12	MAGED2	chrX	+	54841680	54842440	54841680	54842123	54842313	54842440	1238	61	8	99	17	14	12	23	15	47	47	74	54	290	100	0.00132879	0.0228418	0.175	0.14	0.093	0.081	0.097	0.087	0.068
2722	ENSG00000112531.12	QKI	chr6	+	163984451	163991177	163984451	163984751	163986977	163991177	2722	17	40	0	9	59	12	7	1	0	1	0	0	2326	100	0.00133244	0.0228418	1	0.16	1	0.34	1	1	-0.255
5136	ENSG00000182196.9	ARL6IP4	chr12	+	123465675	123466426	123465675	123465846	123466117	123466426	5136	105	24	44	14	50	43	65	67	14	5	13	12	371	100	0.00137497	0.0234451	0.391	0.316	0.49	0.699	0.574	0.601	-0.237
5557	ENSG00000133313.10	CNDP2	chr18	+	72183462	72186331	72183462	72183627	72186183	72186331	5557	124	60	7	2	148	95	156	160	2	1	1	2	2656	100	0.00137984	0.0234451	0.4	0.53	0.736	0.782	0.855	0.751	-0.316
1644	ENSG00000185024.11	BRF1	chr14	-	105685487	105686467	105685487	105685569	105686405	105686467	1644	18	5	21	19	24	17	40	38	11	27	26	16	936	100	0.00143452	0.0242668	0.084	0.027	0.189	0.063	0.141	0.202	-0.093
3079	ENSG00000103168.12	TAF1C	chr16	-	84215351	84215664	84215351	84215469	84215547	84215664	3079	59	25	19	11	51	27	81	84	9	5	15	3	178	100	0.0014412	0.0242729	0.636	0.561	0.761	0.752	0.752	0.94	-0.203
22	ENSG00000061273.13	HDAC7	chr12	-	48177861	48179254	48177861	48178000	48179169	48179254	22	320	33	228	65	392	79	152	322	176	42	147	183	1269	100	0.00146314	0.0245347	0.1	0.038	0.149	0.129	0.075	0.122	-0.05
455	ENSG00000157353.12	FUK	chr16	+	70512453	70513306	70512453	70512553	70513082	70513306	455	12	4	11	2	41	9	29	21	9	2	4	5	629	100	0.00150401	0.0251104	0.148	0.241	0.42	0.417	0.535	0.4	-0.248
5194	ENSG00000014216.11	CAPN1	chr11	+	64978284	64979476	64978284	64978343	64978730	64979476	5194	3	0	56	13	16	6	4	12	59	28	55	59	487	100	0.00152063	0.025278	0.011	0	0.053	0.042	0.015	0.04	-0.032
1810	ENSG00000198837.5	DENND4B	chr1	-	153903014	153903540	153903014	153903079	153903422	153903540	1810	44	14	0	1	25	25	25	44	0	3	6	3	443	100	0.00152789	0.0252893	1	0.76	1	0.653	0.485	0.768	0.154
4087	ENSG00000197363.5	ZNF517	chr8	+	146028254	146029623	146028254	146028332	146029509	146029623	4087	19	3	1	0	11	2	9	10	2	0	6	4	1277	100	0.00153836	0.0253532	0.598	1	0.301	1	0.105	0.164	0.406
5148	ENSG00000183258.7	DDX41	chr5	-	176942929	176943194	176942929	176942990	176943119	176943194	5148	48	14	73	24	65	26	74	57	7	45	44	14	229	100	0.0015494	0.0254261	0.223	0.203	0.802	0.201	0.423	0.64	-0.304
189	ENSG00000155363.14	MOV10	chr1	+	113242515	113242962	113242515	113242604	113242840	113242962	189	57	27	53	24	91	55	93	79	42	30	46	35	336	100	0.00157358	0.025713	0.242	0.251	0.392	0.353	0.376	0.402	-0.134
4055	ENSG00000077463.10	SIRT6	chr19	-	4175024	4175934	4175024	4175148	4175838	4175934	4055	66	30	1	0	81	23	49	86	2	1	5	3	790	100	0.00164014	0.0266336	0.893	1	0.837	0.744	0.554	0.784	0.217
937	ENSG00000103051.14	COG4	chr16	-	70542308	70543291	70542308	70542367	70543133	70543291	937	12	5	33	4	13	6	18	8	3	3	12	7	866	100	0.00164379	0.0266336	0.04	0.126	0.334	0.188	0.148	0.117	-0.114
1113	ENSG00000143575.10	HAX1	chr1	+	154247425	154247736	154247425	154247477	154247629	154247736	1113	20	9	64	38	15	17	17	23	20	22	44	21	252	100	0.00171374	0.0274199	0.11	0.086	0.229	0.235	0.133	0.303	-0.127
2108	ENSG00000141577.9	AZI1	chr17	-	79163396	79163775	79163396	79163643	79163714	79163775	2108	1	1	19	4	3	0	16	4	5	4	31	6	171	100	0.00170281	0.0274199	0.03	0.128	0.26	0	0.232	0.281	-0.114
2441	ENSG00000172053.10	QARS	chr3	-	49135424	49135913	49135424	49135550	49135624	49135913	2441	39	11	307	170	55	21	48	48	350	108	214	268	174	100	0.00171124	0.0274199	0.068	0.036	0.083	0.101	0.114	0.093	-0.046
3904	ENSG00000170175.6	CHRNB1	chr17	+	7350361	7350969	7350361	7350470	7350821	7350969	3904	9	2	2	4	1	2	12	6	0	1	2	0	451	100	0.00176046	0.0278633	0.499	0.1	1	0.307	0.571	1	-0.42
5580	ENSG00000172932.10	ANKRD13D	chr11	+	67057548	67057917	67057548	67057684	67057792	67057917	5580	37	18	34	11	22	36	37	92	2	22	9	19	208	100	0.00175982	0.0278633	0.343	0.44	0.841	0.44	0.664	0.7	-0.27
829	ENSG00000166710.13	B2M	chr15	+	45007620	45008554	45007620	45007899	45008526	45008554	829	858	208	5361	5018	130	404	245	93	1072	10905	4498	2151	727	100	0.00176323	0.0278633	0.022	0.006	0.016	0.005	0.007	0.006	0.005
515	ENSG00000169718.13	DUS1L	chr17	-	80016216	80016694	80016216	80016292	80016656	80016694	515	223	51	63	57	481	106	356	268	36	43	63	27	464	100	0.00177069	0.0278666	0.433	0.162	0.742	0.347	0.549	0.681	-0.282
2825	ENSG00000204843.8	DCTN1	chr2	-	74595097	74596007	74595097	74595258	74595854	74596007	2825	47	5	77	22	71	16	32	33	13	20	59	18	696	100	0.00179914	0.0281987	0.081	0.032	0.44	0.103	0.072	0.208	-0.149
4318	ENSG00000198851.5	CD3E	chr11	+	118182867	118184589	118182867	118182885	118184421	118184589	4318	1547	475	7	1	352	288	1648	626	0	0	0	1	1636	100	0.00181103	0.0282697	0.931	0.967	1	1	1	0.975	-0.045
127	ENSG00000143702.11	CEP170	chr1	-	243349080	243349724	243349080	243349374	243349560	243349724	127	25	33	4	13	32	16	39	20	0	6	1	0	286	100	0.00183215	0.0284549	0.686	0.47	1	0.483	0.932	1	-0.276
132	ENSG00000133106.10	EPSTI1	chr13	-	43543229	43544806	43543229	43543313	43544747	43544806	132	4	2	23	7	9	16	0	3	4	18	6	1	1534	100	0.00183771	0.0284549	0.011	0.018	0.128	0.055	0	0.164	-0.072
3376	ENSG00000110697.8	PITPNM1	chr11	-	67263648	67264907	67263648	67263819	67264701	67264907	3376	9	9	28	8	8	48	9	22	3	11	19	17	982	100	0.00187212	0.0287006	0.032	0.103	0.214	0.308	0.046	0.116	-0.104
5174	ENSG00000124574.10	ABCC10	chr6	+	43405671	43406533	43405671	43405751	43406361	43406533	5174	6	2	11	1	0	0	2	0	6	4	11	11	710	100	0.001876	0.0287006	0.071	0.22	0	0	0.025	0	0.139
725	ENSG00000213339.4	QTRT1	chr19	+	10812625	10812930	10812625	10812694	10812791	10812930	725	14	10	45	24	10	22	24	35	14	23	41	28	197	100	0.00186341	0.0287006	0.136	0.175	0.266	0.327	0.229	0.388	-0.147
4719	ENSG00000135597.14	REPS1	chr6	-	139247537	139251235	139247537	139247618	139251113	139251235	4719	43	3	25	22	19	11	9	8	17	32	38	33	3595	100	0.00188701	0.0287544	0.046	0.004	0.03	0.009	0.007	0.007	0.012
4284	ENSG00000149100.8	EIF3M	chr11	+	32615411	32616559	32615411	32615495	32616459	32616559	4284	334	98	224	171	385	66	527	175	156	100	154	150	1064	100	0.00196823	0.0298735	0.123	0.051	0.188	0.058	0.243	0.099	-0.06
3187	ENSG00000162004.12	CCDC78	chr16	-	772921	773161	772921	773022	773094	773161	3187	28	6	8	2	26	0	1	2	2	1	0	0	172	100	0.00199397	0.0301451	0.67	0.636	0.883	0	1	1	-0.068
5429	ENSG00000135506.11	OS9	chr12	+	58089744	58090156	58089744	58089821	58090057	58090156	5429	24	12	88	37	38	36	21	18	11	43	58	33	336	100	0.0020065	0.0302155	0.075	0.088	0.507	0.199	0.097	0.14	-0.154
4791	ENSG00000100823.7	APEX1	chr14	+	20923384	20923862	20923384	20923487	20923736	20923862	4791	270	69	11	4	90	46	235	158	0	0	5	3	349	100	0.00202409	0.0303613	0.876	0.832	1	1	0.931	0.938	-0.113
1177	ENSG00000122952.12	ZWINT	chr10	-	58119447	58120144	58119447	58119614	58119778	58120144	1177	37	7	66	33	12	2	70	25	7	2	93	15	264	100	0.00204235	0.030516	0.175	0.074	0.394	0.275	0.222	0.387	-0.195
2759	ENSG00000169689.10	STRA13	chr17	-	79977168	79977785	79977168	79977257	79977733	79977785	2759	8	1	33	14	8	1	12	4	3	2	19	5	576	100	0.00206929	0.0307988	0.04	0.012	0.316	0.08	0.099	0.122	-0.128
5053	ENSG00000131795.8	RBM8A	chr1	+	145508015	145508611	145508015	145508075	145508474	145508611	5053	151	35	9	8	95	48	121	70	0	2	6	1	499	100	0.0020974	0.0310965	0.771	0.467	1	0.828	0.802	0.933	-0.272
1491	ENSG00000221968.4	FADS3	chr11	-	61643830	61644435	61643830	61643927	61644337	61644435	1491	108	37	9	1	254	339	155	43	2	6	2	1	510	100	0.00213648	0.0313409	0.702	0.879	0.961	0.917	0.938	0.894	-0.137
2686	ENSG00000269640.1	CTD-2521M24.9	chr19	+	17516632	17517105	17516632	17516804	17516885	17517105	2686	8	2	3	6	6	2	4	0	2	0	0	1	181	100	0.00215468	0.0313409	0.596	0.156	0.624	1	1	0	-0.28
3820	ENSG00000172771.7	EFCAB12	chr3	-	129130000	129134244	129130000	129130197	129134087	129134244	3820	8	6	1	0	4	27	2	1	1	2	0	0	3990	100	0.00214997	0.0313409	0.167	1	0.091	0.253	1	1	-0.002
4344	ENSG00000140553.12	UNC45A	chr15	+	91492883	91493497	91492883	91492950	91493383	91493497	4344	8	4	22	7	13	26	6	10	1	13	13	1	533	100	0.00212466	0.0313409	0.064	0.097	0.709	0.273	0.08	0.652	-0.348
4782	ENSG00000115286.15	NDUFS7	chr19	+	1393240	1395583	1393240	1393329	1395389	1395583	4782	221	148	73	31	258	90	464	234	18	25	83	22	2160	100	0.00214854	0.0313409	0.123	0.181	0.399	0.143	0.206	0.33	-0.118
3482	ENSG00000099860.4	GADD45B	chr19	+	2476526	2478257	2476526	2476628	2477485	2478257	3482	261	328	2	4	53	441	144	67	0	0	1	0	957	100	0.00224012	0.0324607	0.932	0.895	1	1	0.938	1	-0.071
1488	ENSG00000011132.7	APBA3	chr19	-	3751186	3751551	3751186	3751327	3751431	3751551	1488	1	0	20	2	3	5	2	1	7	11	7	6	204	100	0.00226042	0.0326316	0.024	0	0.174	0.182	0.123	0.076	-0.127
5462	ENSG00000132475.4	H3F3B	chr17	-	73774890	73775265	73774890	73775044	73775127	73775265	5462	575	42	3783	1497	331	110	203	134	1042	1892	2199	886	183	100	0.00228187	0.0328179	0.077	0.015	0.148	0.031	0.048	0.076	-0.03
2122	ENSG00000076706.10	MCAM	chr11	-	119183479	119185286	119183479	119183659	119185198	119185286	2122	39	3	8	3	5	270	20	3	1	570	6	7	1639	100	0.00229741	0.0329181	0.229	0.058	0.234	0.028	0.169	0.025	0.029
2051	ENSG00000136718.5	IMP4	chr2	+	131100469	131100767	131100469	131100535	131100658	131100767	2051	6	3	0	0	3	9	6	5	0	2	0	5	223	100	0.00231743	0.0330816	1	1	1	0.669	1	0.31	0.255
3177	ENSG00000130714.11	POMT1	chr9	+	134385289	134385802	134385289	134385383	134385646	134385802	3177	76	42	4	5	202	43	39	118	1	2	2	2	363	100	0.00234563	0.03336	0.84	0.698	0.982	0.856	0.843	0.942	-0.137
5046	ENSG00000135596.13	MICAL1	chr6	-	109772802	109773604	109772802	109772903	109773448	109773604	5046	394	111	108	20	220	311	310	268	21	26	48	46	645	100	0.002356	0.033384	0.361	0.463	0.619	0.65	0.5	0.475	-0.149
457	ENSG00000157353.12	FUK	chr16	+	70500784	70501869	70500784	70501374	70501788	70501869	457	6	2	5	3	8	6	2	3	0	1	1	1	514	100	0.0023919	0.0337679	0.189	0.115	1	0.539	0.28	0.369	-0.395
2894	ENSG00000026025.9	VIM	chr10	+	17277844	17278378	17277844	17277888	17278292	17278378	2894	850	286	2645	2248	151	305	272	437	961	2474	1425	2733	504	100	0.00240619	0.0338453	0.06	0.025	0.03	0.024	0.036	0.031	0.012
4736	ENSG00000214087.4	ARL16	chr17	-	79649063	79650624	79649063	79650156	79650565	79650624	4736	4	3	32	12	6	9	17	10	1	10	41	21	509	100	0.00242517	0.0339878	0.024	0.047	0.541	0.15	0.075	0.086	-0.177
2329	ENSG00000102125.11	TAZ	chrX	+	153647881	153648433	153647881	153648085	153648370	153648433	2329	82	24	19	10	62	18	83	97	1	4	11	6	385	100	0.00245402	0.0342671	0.529	0.384	0.942	0.539	0.662	0.808	-0.281
5678	ENSG00000169045.13	HNRNPH1	chr5	-	179043126	179044111	179043126	179043219	179043869	179044111	5678	2510	339	1375	561	984	436	2332	468	1465	908	1579	1243	750	100	0.0024684	0.034343	0.196	0.075	0.082	0.06	0.165	0.048	0.047
5479	ENSG00000025770.14	NCAPH2	chr22	+	50961445	50961901	50961445	50961595	50961663	50961901	5479	34	7	132	85	47	10	90	44	109	67	228	115	168	100	0.00248287	0.0344196	0.133	0.047	0.204	0.082	0.19	0.185	-0.075
5376	ENSG00000124357.8	NAGK	chr2	+	71302684	71303831	71302684	71302772	71303733	71303831	5376	55	19	28	12	33	34	64	103	6	10	21	18	1061	100	0.00249501	0.0344635	0.156	0.13	0.341	0.243	0.223	0.35	-0.146
595	ENSG00000013306.11	SLC25A39	chr17	-	42397563	42397804	42397563	42397644	42397722	42397804	595	22	18	131	48	44	63	24	59	40	88	156	97	178	100	0.00253169	0.0348448	0.086	0.174	0.382	0.287	0.08	0.255	-0.121
495	ENSG00000140983.9	RHOT2	chr16	+	718352	718569	718352	718411	718487	718569	495	15	1	70	8	11	11	21	21	17	28	48	31	176	100	0.00256427	0.0351671	0.109	0.066	0.269	0.182	0.199	0.278	-0.145
4568	ENSG00000197037.6	ZSCAN25	chr7	+	99217183	99219197	99217183	99217620	99218995	99219197	4568	82	17	2	4	43	14	130	45	0	1	3	0	1475	100	0.00260299	0.0355711	0.735	0.224	1	0.487	0.746	1	-0.329
1292	ENSG00000006744.14	ELAC2	chr17	-	12905590	12905896	12905590	12905676	12905757	12905896	1292	9	2	34	27	18	5	17	8	7	18	20	23	181	100	0.00280229	0.0381588	0.128	0.039	0.587	0.133	0.32	0.161	-0.217
488	ENSG00000140983.9	RHOT2	chr16	+	722253	722825	722253	722566	722702	722825	488	23	9	108	26	9	52	45	46	47	42	85	94	236	100	0.00285407	0.0387266	0.083	0.128	0.075	0.344	0.183	0.172	-0.088
2838	ENSG00000163479.9	SSR2	chr1	-	155981600	155982356	155981600	155981678	155982175	155982356	2838	35	6	3	4	13	4	8	13	2	1	0	0	597	100	0.0028715	0.0388259	0.662	0.201	0.521	0.401	1	1	-0.299
1536	ENSG00000180096.7	SEPT1	chr16	-	30393413	30393686	30393413	30393500	30393595	30393686	1536	18	5	254	57	21	3	28	22	112	32	153	169	195	100	0.00302392	0.0405436	0.035	0.043	0.088	0.046	0.086	0.063	-0.032
5531	ENSG00000215041.5	NEURL4	chr17	-	7221383	7221675	7221383	7221491	7221587	7221675	5531	21	9	13	7	13	11	28	29	1	3	9	4	196	100	0.00303022	0.0405436	0.452	0.396	0.869	0.652	0.613	0.787	-0.306
5543	ENSG00000138834.8	MAPK8IP3	chr16	+	1817805	1818108	1817805	1817919	1818069	1818108	5543	24	10	99	20	34	17	39	33	64	37	54	50	250	100	0.00302883	0.0405436	0.088	0.167	0.175	0.155	0.224	0.209	-0.063
4339	ENSG00000167645.12	YIF1B	chr19	-	38798067	38798392	38798067	38798161	38798236	38798392	4339	3	0	96	44	3	0	11	6	23	13	144	30	175	100	0.00310765	0.0414354	0.018	0	0.069	0	0.042	0.103	-0.045
1844	ENSG00000099840.9	IZUMO4	chr19	+	2097250	2097494	2097250	2097331	2097422	2097494	1844	1	0	15	4	1	4	2	5	10	9	6	16	191	100	0.00312429	0.041513	0.034	0	0.05	0.189	0.149	0.141	-0.115
336	ENSG00000147471.7	PROSC	chr8	+	37623043	37623264	37623043	37623151	37623228	37623264	336	7	6	33	22	1	1	2	1	2	32	19	5	177	100	0.00313679	0.0415354	0.107	0.134	0.22	0.017	0.056	0.102	0.022
5604	ENSG00000066322.8	ELOVL1	chr1	-	43830598	43831047	43830598	43830679	43830856	43831047	5604	6	7	17	39	13	9	5	10	6	18	13	9	277	100	0.00316597	0.041655	0.113	0.061	0.439	0.153	0.122	0.286	-0.163
868	ENSG00000149136.3	SSRP1	chr11	-	57095770	57097612	57095770	57095900	57097566	57097612	868	42	27	121	86	50	16	103	17	42	33	190	55	1766	100	0.00316752	0.041655	0.019	0.017	0.063	0.027	0.03	0.017	-0.016
1850	ENSG00000100983.5	GSS	chr20	-	33530290	33530809	33530290	33530430	33530733	33530809	1850	58	8	40	21	29	15	54	26	2	8	29	5	403	100	0.00319389	0.0418585	0.265	0.086	0.783	0.318	0.316	0.563	-0.32
2264	ENSG00000129292.16	PHF20L1	chr8	+	133826881	133829790	133826881	133827134	133829583	133829790	2264	45	45	4	1	33	65	37	10	0	1	2	0	2549	100	0.00324624	0.0423179	0.306	0.638	1	0.718	0.421	1	-0.313
5028	ENSG00000177728.10	KIAA0195	chr17	+	73481951	73482507	73481951	73482079	73482370	73482507	5028	3	0	26	2	1	2	11	3	3	2	19	7	391	100	0.00325099	0.0423179	0.029	0	0.079	0.204	0.129	0.099	-0.113
680	ENSG00000105677.7	TMEM147	chr19	+	36037573	36038142	36037573	36037931	36038020	36038142	680	29	10	92	45	25	7	39	16	34	14	81	23	189	100	0.00329671	0.0427681	0.143	0.105	0.28	0.209	0.203	0.269	-0.116
1046	ENSG00000214655.6	ZSWIM8	chr10	+	75553904	75554397	75553904	75554088	75554298	75554397	1046	5	1	15	10	8	9	6	12	6	10	12	12	310	100	0.00332691	0.0428998	0.097	0.031	0.301	0.225	0.139	0.244	-0.163
3537	ENSG00000132781.13	MUTYH	chr1	-	45798434	45798996	45798434	45798842	45798956	45798996	3537	3	2	34	29	1	2	5	9	7	4	21	9	214	100	0.00333745	0.0428998	0.04	0.031	0.063	0.189	0.1	0.318	-0.132
4229	ENSG00000196655.5	TRAPPC4	chr11	+	118889475	118890027	118889475	118889680	118889852	118890027	4229	10	3	48	51	2	1	2	0	13	38	37	26	272	100	0.00334037	0.0428998	0.071	0.021	0.054	0.01	0.019	0	0.025
2176	ENSG00000186866.12	POFUT2	chr21	-	46683842	46687628	46683842	46685550	46687504	46687628	2176	30	34	8	18	61	172	63	69	10	28	12	15	2054	100	0.00340375	0.0432795	0.154	0.084	0.229	0.23	0.204	0.183	-0.093
4375	ENSG00000162191.9	UBXN1	chr11	-	62444989	62445304	62444989	62445106	62445252	62445304	4375	207	68	230	113	207	99	163	230	58	113	170	88	246	100	0.00338587	0.0432795	0.268	0.197	0.592	0.263	0.28	0.515	-0.18
5610	ENSG00000167468.12	GPX4	chr19	+	1105656	1106265	1105656	1105808	1106179	1106265	5610	3	1	4	1	7	6	4	5	0	1	3	0	471	100	0.00339417	0.0432795	0.137	0.175	1	0.56	0.221	1	-0.539
4758	ENSG00000143321.14	HDGF	chr1	-	156714799	156715165	156714799	156714938	156715088	156715165	4758	28	3	221	160	13	33	26	12	48	150	248	96	250	100	0.00348995	0.0440836	0.048	0.007	0.098	0.081	0.04	0.048	-0.039
5294	ENSG00000108262.11	GIT1	chr17	-	27902305	27902721	27902305	27902488	27902647	27902721	5294	11	0	60	26	6	13	8	30	32	44	39	53	259	100	0.0034793	0.0440836	0.066	0	0.068	0.102	0.073	0.179	-0.072
1629	ENSG00000182087.8	TMEM259	chr19	-	1012064	1012572	1012064	1012187	1012461	1012572	1629	460	147	54	35	586	717	713	854	46	66	63	58	374	100	0.00351298	0.0440844	0.695	0.529	0.773	0.744	0.752	0.797	-0.155
3142	ENSG00000132522.11	GPS2	chr17	-	7216886	7217478	7216886	7217307	7217398	7217478	3142	42	30	76	31	22	42	57	68	14	31	57	28	191	100	0.00350957	0.0440844	0.224	0.336	0.451	0.415	0.344	0.56	-0.162
4907	ENSG00000184216.7	IRAK1	chrX	-	153284881	153285263	153284881	153285049	153285127	153285263	4907	0	0	12	2	0	8	0	2	1	32	7	5	178	100	0.00359431	0.0449582	0	0	0	0.123	0	0.183	-0.076
3450	ENSG00000140474.8	ULK3	chr15	-	75134620	75135017	75134620	75134761	75134879	75135017	3450	5	2	2	1	1	7	4	4	0	2	1	0	218	100	0.00363868	0.0453653	0.534	0.478	1	0.616	0.647	1	-0.31
1099	ENSG00000182208.8	MOB2	chr11	-	1501622	1502115	1501622	1501716	1501954	1502115	1099	7	12	43	25	13	44	14	24	16	42	33	52	338	100	0.00379385	0.0471469	0.046	0.124	0.194	0.237	0.112	0.12	-0.081
114	ENSG00000049656.9	CLPTM1L	chr5	-	1324877	1325931	1324877	1324928	1325865	1325931	114	81	27	90	46	47	40	113	74	23	55	77	50	1037	100	0.00386847	0.0479192	0.08	0.054	0.165	0.066	0.124	0.125	-0.053
3552	ENSG00000130816.10	DNMT1	chr19	-	10270693	10271094	10270693	10270739	10271059	10271094	3552	12	7	90	68	12	1	33	5	21	27	112	15	420	100	0.00397602	0.0489944	0.031	0.024	0.12	0.009	0.066	0.074	-0.04
628	ENSG00000139613.7	SMARCC2	chr12	-	56572187	56572631	56572187	56572318	56572593	56572631	628	52	25	60	31	24	20	56	26	6	11	43	13	375	100	0.00398079	0.0489944	0.188	0.177	0.516	0.327	0.258	0.348	-0.18
3744	ENSG00000224078.8	SNHG14	chr15	+	25349005	25351441	25349005	25349117	25351310	25351441	3744	14	0	8	1	2	4	3	1	2	13	7	6	2293	100	0.00405592	0.0497595	0.071	0	0.042	0.013	0.018	0.007	0.015

## Sheet: Complete list FDR<.05
ID	geneSymbol	PValue	FDR	IncLevel1_ALL26	IncLevel1_ALL30	IncLevel2_ALL1	IncLevel2_ALL7	IncLevel2_ALL14	IncLevel2_ALL17	IncLevelDifference	type
33474	RPL10	0	0	0.953	0.957	0.9	0.922	0.899	0.88	0.055	ES
14046	HNRNPA1	0	0	0.959	0.952	0.984	0.999	0.987	0.993	-0.035	ES
56293	DDX60	1.57674e-12	3.61157e-08	1	1	0	0.074	0	1	0.732	ES
42769	SDHAF2	3.40383e-12	5.84744e-08	1	1	0	0.1	0.057	0.114	0.932	ES
22978	PSMA6	3.66335e-11	5.03461e-07	0.143	0.18	0.126	0.019	0.065	0.059	0.094	ES
24585	LAIR1	2.85559e-10	3.27041e-06	1	1	0.092	0.233	0.68	0.048	0.737	ES
30096	ITGB2	5.12874e-10	5.03467e-06	0.219	0.086	0.23	0	0	0.008	0.093	ES
63955	TFIP11	2.06784e-09	1.77617e-05	0.531	1	0	0.361	0	0	0.675	ES
87931	ASCC1	2.55889e-09	1.95374e-05	1	1	0	0	0	0.528	0.868	ES
81355	AC017099.3	2.95568e-09	2.03103e-05	0	0	0.668	0.501	1	1	-0.792	ES
16975	RPS21	3.44327e-09	2.15098e-05	0.982	0.975	0.969	0.953	0.971	0.918	0.026	ES
46912	MYO1G	5.27452e-09	3.02037e-05	0.986	0.972	0.825	0.882	0.984	0.903	0.081	ES
30130	NLGN3	8.75382e-09	4.29663e-05	1	1	0.294	0.385	0	0.556	0.691	ES
77639	TTK	8.15428e-09	4.29663e-05	0.658	0.19	0	0	0	0	0.424	ES
59061	OTUD4	1.18306e-08	4.78207e-05	0.509	0.756	1	1	0.935	1	-0.351	ES
7568	COX11	1.0817e-08	4.78207e-05	0.394	0.394	1	1	1	1	-0.606	ES
83192	CYFIP2	1.17808e-08	4.78207e-05	0.253	0	1	0.802	1	0.575	-0.718	ES
78024	CCT5	1.75218e-08	6.68904e-05	0.886	0.844	1	1	0.982	1	-0.131	ES
18439	MYL6	1.91511e-08	6.92625e-05	0.971	0.943	0.878	0.885	0.964	0.911	0.047	ES
52786	MEGF8	2.09939e-08	7.21307e-05	0.348	0.157	1	1	0.691	1	-0.67	ES
42764	SDHAF2	3.89354e-08	0.000127404	1	1	0.752	0.905	0.787	0.693	0.216	ES
53744	ATP5B	4.2439e-08	0.000129009	0.958	0.939	0.892	0.888	0.906	0.788	0.08	ES
3373	TNRC6B	4.31806e-08	0.000129009	0.565	0.419	1	0.929	1	1	-0.49	ES
83332	RHBDD2	6.18407e-08	0.00017706	0.448	0.302	0.027	0.071	0.164	0.123	0.279	ES
78015	CCT5	6.87392e-08	0.000182353	0.904	0.855	1	1	0.98	1	-0.116	ES
7566	COX11	6.89966e-08	0.000182353	0.469	0.254	1	1	1	1	-0.639	ES
50379	AC005154.6	7.67787e-08	0.000190975	0.31	0.183	0.729	1	1	0.692	-0.609	ES
74763	ZNF37A	7.78172e-08	0.000190975	0.308	0.432	1	1	1	1	-0.63	ES
46012	CDK4	9.97813e-08	0.000236434	0.857	0.909	0.071	0.552	0.606	0.064	0.56	ES
78004	CCT5	1.05642e-07	0.000241976	0.923	0.884	1	1	0.989	1	-0.094	ES
87065	MYO15B	1.38273e-07	0.000306503	0.467	0.692	0.874	0.916	0.935	0.917	-0.331	ES
42767	SDHAF2	1.84788e-07	0.00039681	1	1	0.747	0.836	0.794	0.594	0.257	ES
46926	MYO1G	2.00894e-07	0.000418323	0.99	1	0.984	0.859	0.964	0.935	0.059	ES
419	SLC35E2	2.10006e-07	0.000424435	1	1	0.326	0.392	0.515	0.491	0.569	ES
46021	CDK4	2.42538e-07	0.00044568	0.865	0.923	0.063	0.597	0.631	0.106	0.545	ES
35208	TUFM	2.56544e-07	0.00044568	0.922	0.918	0.566	0.795	0.86	0.677	0.196	ES
82015	IL32	2.51007e-07	0.00044568	0.994	0.988	0.817	0.909	0.978	0.934	0.082	ES
18441	MYL6	2.37686e-07	0.00044568	0.959	0.916	0.833	0.844	0.951	0.874	0.062	ES
6000	CASC5	2.59433e-07	0.00044568	0.646	0.432	1	1	0.873	1	-0.429	ES
21108	DNAJC10	2.41186e-07	0.00044568	0.335	0.274	1	1	0.531	1	-0.578	ES
87067	MYO15B	2.68101e-07	0.000449337	0.462	0.522	0.808	0.855	0.855	0.824	-0.343	ES
38316	SLC7A6	2.90154e-07	0.00047472	0.783	0.685	1	1	0.891	0.922	-0.219	ES
63956	TFIP11	3.16163e-07	0.000505243	0.629	0.798	0	1	0	0	0.464	ES
18083	TTLL3	3.56584e-07	0.000556888	0.593	0.686	1	1	0.85	1	-0.323	ES
41762	NR2C2	3.65379e-07	0.000557942	0.242	0.231	0	0.047	0.038	0	0.215	ES
88593	TRIM28	4.7593e-07	0.000706956	1	1	0.986	0.797	0.983	1	0.058	ES
26890	SNHG6	5.01303e-07	0.000706956	0.943	0.914	0.973	0.989	0.978	0.99	-0.054	ES
70102	EIF3E	4.89883e-07	0.000706956	0.03	0.023	0.171	0.022	0.1	0.243	-0.108	ES
88792	KATNAL1	5.04116e-07	0.000706956	0.672	0.779	1	1	0.927	1	-0.256	ES
35269	MYB	5.50679e-07	0.000756809	0.238	0.202	0.203	0.074	0.137	0.084	0.095	ES
21785	CTD-2017D11.1	5.6938e-07	0.000757666	0.692	1	0	0	0.045	0.219	0.78	ES
5730	MDH1	5.73354e-07	0.000757666	0.805	0.668	1	1	0.943	1	-0.249	ES
65917	ITM2C	6.08497e-07	0.000788934	0.848	0.829	0.33	0.567	0.527	0.586	0.336	ES
2890	IL17RA	6.45513e-07	0.000821427	1	1	0.82	0.841	1	0.612	0.182	ES
46019	CDK4	7.27688e-07	0.00090916	0.864	0.916	0.054	0.63	0.627	0.155	0.524	ES
81449	PRKCD	7.46302e-07	0.000915766	0.485	1	0	0.485	0	0	0.621	ES
44962	RIF1	8.02106e-07	0.000966974	0.858	0.8	1	1	1	1	-0.171	ES
41510	QDPR	8.49947e-07	0.000989914	0.881	0.589	1	1	1	1	-0.265	ES
48340	DNA2	8.36872e-07	0.000989914	0.599	0.647	1	1	1	1	-0.377	ES
46017	CDK4	9.30378e-07	0.00099286	0.903	0.935	0.056	0.681	0.722	0.161	0.514	ES
67346	FLNA	9.29101e-07	0.00099286	0.964	0.863	0.654	0.872	0.847	0.753	0.132	ES
35297	MYB	8.97377e-07	0.00099286	0.203	0.131	0.166	0.052	0.105	0.072	0.068	ES
77878	CTR9	9.39168e-07	0.00099286	0.67	0.699	1	0.948	0.899	1	-0.277	ES
54985	MUTYH	9.18393e-07	0.00099286	0.174	0.637	1	1	0.612	1	-0.498	ES
31999	TAF1A	9.23926e-07	0.00099286	0.375	0.375	1	1	0.545	1	-0.511	ES
18077	TTLL3	9.73934e-07	0.00101401	0.685	0.65	1	1	0.858	1	-0.297	ES
15226	RPL3	1.10974e-06	0.00113342	0.955	0.944	0.943	0.9	0.898	0.933	0.031	ES
32000	TAF1A	1.12161e-06	0.00113342	0.519	0.393	1	1	0.683	1	-0.465	ES
70899	RTN4	1.25456e-06	0.00121654	1	1	0	0	0.576	0	0.856	ES
34997	RCSD1	1.27468e-06	0.00121654	0.864	0.751	0.924	0.955	0.96	1	-0.152	ES
32007	TAF1A	1.2585e-06	0.00121654	0.483	0.539	1	1	0.789	1	-0.436	ES
57606	FGF11	1.24154e-06	0.00121654	0.401	0.251	1	1	0.501	1	-0.549	ES
43626	GART	1.35079e-06	0.00123761	1	1	0.178	0.738	0.669	0.178	0.559	ES
46003	CDK4	1.322e-06	0.00123761	0.989	0.974	1	0.817	0.861	0.635	0.153	ES
23735	ARHGEF1	1.33809e-06	0.00123761	0.845	0.784	0.641	0.693	0.736	0.671	0.129	ES
30936	LARP4	1.4181e-06	0.00128219	0.295	0	1	0.386	1	1	-0.699	ES
26818	TANK	1.4531e-06	0.00129677	1	1	0.226	0.397	0.664	0.687	0.506	ES
83772	PPP1R12A	1.55521e-06	0.0013701	0.905	0.564	1	1	0.932	1	-0.249	ES
49510	NRL	1.61379e-06	0.00140371	1	1	0.282	0.228	0.47	1	0.505	ES
40268	EFCAB2	1.67696e-06	0.00144042	0.321	0	1	0.191	1	1	-0.637	ES
50801	EIF3H	1.92174e-06	0.0016303	0.982	0.971	0.917	0.935	0.941	0.915	0.049	ES
17332	C1orf54	2.06619e-06	0.00171061	1	1	0	1	0.334	0.201	0.616	ES
51542	CUL7	2.04402e-06	0.00171061	1	1	0.745	0.594	0.79	0.539	0.333	ES
66502	ARPC2	2.14378e-06	0.00175371	0.028	0.026	0.282	0.023	0.042	0.12	-0.09	ES
18800	SH3D21	2.17425e-06	0.00175772	0	0	1	1	0.407	1	-0.852	ES
57757	CCDC88C	2.21321e-06	0.00176841	0.769	0.841	1	1	1	1	-0.195	ES
85465	KIAA0556	2.33207e-06	0.00182103	1	1	0.393	0.393	0.418	1	0.449	ES
18060	TTLL3	2.31796e-06	0.00182103	0.797	0.743	1	1	0.952	1	-0.218	ES
30432	RPS9	2.49706e-06	0.00184986	0.788	0.77	0.613	0.613	0.61	0.448	0.208	ES
32349	RP11-622K12.1	2.55845e-06	0.00184986	0.99	1	0.948	0.847	0.931	0.806	0.112	ES
21445	MBNL1	2.58436e-06	0.00184986	0.138	0.094	0.109	0.017	0.054	0.03	0.064	ES
70124	EIF3E	2.55437e-06	0.00184986	0.048	0.041	0.176	0.036	0.148	0.319	-0.125	ES
18073	TTLL3	2.56329e-06	0.00184986	0.794	0.739	1	1	0.943	1	-0.219	ES
22373	RP11-558F24.4	2.57812e-06	0.00184986	0.488	0.604	0.677	1	1	1	-0.373	ES
52421	NMRAL1	2.5296e-06	0.00184986	0.459	0.576	1	1	0.815	1	-0.436	ES
48411	YAF2	2.54999e-06	0.00184986	0	0	0.538	0.538	1	0.538	-0.653	ES
17883	ARVCF	2.64515e-06	0.00187385	1	1	0.185	0	0.761	0.522	0.633	ES
56959	SNX14	2.81753e-06	0.00197561	0.188	0.41	1	1	1	1	-0.701	ES
52813	ZKSCAN4	2.97042e-06	0.00200113	1	1	0.353	0.353	0.353	0.384	0.639	ES
10549	APH1A	2.94469e-06	0.00200113	1	0.976	1	0.66	0.918	0.88	0.123	ES
70400	N4BP2L2	2.95501e-06	0.00200113	0.253	0.403	0	1	1	1	-0.422	ES
54463	TBCK	2.95711e-06	0.00200113	0.199	0.599	1	1	0.499	1	-0.476	ES
69854	IL17RC	3.17371e-06	0.00211733	0	0.187	1	1	0.408	0.408	-0.61	ES
32415	TMEM175	3.22418e-06	0.00213032	0.49	0.418	0.418	1	1	1	-0.401	ES
83765	PPP1R12A	3.291e-06	0.00213344	0.943	0.708	1	1	0.951	1	-0.162	ES
66396	SLC38A9	3.26899e-06	0.00213344	0.429	0.738	0.824	0.653	1	1	-0.286	ES
3802	PPIA	3.66231e-06	0.00235196	0.978	0.916	0.835	0.9	0.953	0.904	0.049	ES
65712	RBM39	3.89681e-06	0.00247938	0.345	0.457	1	0.345	1	1	-0.435	ES
17436	MATR3	4.17954e-06	0.00262211	0.51	0.884	1	1	1	1	-0.303	ES
69527	ODF2	4.19745e-06	0.00262211	0.877	0.488	1	1	1	1	-0.318	ES
45106	FYN	4.34673e-06	0.00266779	0.226	0.073	0.202	0	0	0	0.099	ES
40607	RC3H2	4.34822e-06	0.00266779	0.766	0.627	1	0.837	1	1	-0.263	ES
46018	CDK4	4.6223e-06	0.00281085	0.986	0.944	1	0.748	0.775	0.266	0.268	ES
36803	HNRNPD	4.72224e-06	0.00284644	0.062	0.229	0.046	0.1	0.036	0.022	0.095	ES
56156	LRCH4	4.84932e-06	0.00288675	0.992	1	0.897	1	0.911	0.811	0.091	ES
41549	EOGT	4.87314e-06	0.00288675	0.236	0.667	0.236	1	1	1	-0.357	ES
66942	HNRNPAB	4.98488e-06	0.00290995	0.66	0.584	0.409	0.301	0.512	0.335	0.233	ES
89147	SLC4A7	4.997e-06	0.00290995	0	0.066	1	1	0.298	1	-0.791	ES
88585	TRIM28	5.05058e-06	0.00291643	1	1	0.956	0.697	0.964	1	0.096	ES
46111	PCGF6	5.20724e-06	0.00298184	0.714	0.467	1	1	1	0.652	-0.323	ES
22815	NT5C2	5.78622e-06	0.003286	0.168	0.617	1	0.899	1	0.85	-0.545	ES
78719	WBSCR22	5.88141e-06	0.00331268	0.642	0.615	0.6	1	1	1	-0.271	ES
46991	HNRNPC	6.05275e-06	0.00338147	0.441	0.457	0.299	0.253	0.395	0.153	0.174	ES
2404	TCF7	6.13342e-06	0.0033989	0.157	0.105	0.112	0.042	0.073	0.054	0.061	ES
16037	MKL2	6.46826e-06	0.00355579	0.276	0.604	0	0	0	0.276	0.371	ES
38235	RECQL4	6.61939e-06	0.00360998	0.954	1	0.693	0.653	0.74	0.449	0.343	ES
75167	ATP5J2	7.0407e-06	0.00380952	0.904	0.827	0.485	0.69	0.856	0.635	0.199	ES
63957	TFIP11	7.14689e-06	0.00383676	0.253	0.263	0.066	0.023	0.148	0.066	0.182	ES
34737	LMO7	7.21282e-06	0.00384214	1	1	0.409	0.341	0.898	0.341	0.503	ES
7829	RCC1	7.61907e-06	0.00402732	0.987	1	0.926	0.766	0.837	0.93	0.129	ES
64812	OAZ1	7.78447e-06	0.00407248	0.961	0.95	0.876	0.956	0.905	0.825	0.065	ES
78267	SRPK2	7.82302e-06	0.00407248	0.453	0.633	1	0.886	0.898	1	-0.403	ES
82543	SRSF3	8.02612e-06	0.00414679	0.693	0.781	0.55	0.675	0.469	0.337	0.229	ES
78718	WBSCR22	8.21886e-06	0.00421468	0.675	0.628	0.661	1	1	1	-0.264	ES
86412	TTC27	8.30124e-06	0.00422539	0.227	0.191	0.136	0	0.026	0	0.169	ES
38234	RECQL4	9.05268e-06	0.004574	0.968	1	0.787	0.717	0.796	0.539	0.274	ES
63413	GLYCTK	9.19031e-06	0.00460964	0.437	0.368	1	1	0.576	1	-0.492	ES
38634	RNF167	9.66067e-06	0.00470877	0.98	0.905	0.607	0.783	0.805	0.643	0.233	ES
3809	PPIA	9.51253e-06	0.00470877	0.982	0.929	0.859	0.921	0.964	0.919	0.04	ES
78704	WBSCR22	9.66204e-06	0.00470877	0.63	0.694	0.68	1	1	1	-0.258	ES
38131	ZDHHC13	9.63814e-06	0.00470877	0.587	0.448	1	1	1	1	-0.483	ES
35281	MYB	9.98259e-06	0.00479695	0.101	0.023	0.065	0.009	0.03	0.047	0.024	ES
29826	UQCRC2	9.9726e-06	0.00479695	0.024	0.124	0.282	0.151	0.121	0.133	-0.098	ES
43648	RERE	1.05654e-05	0.00504175	0.666	0.57	1	1	0.756	1	-0.321	ES
38213	RP11-1191J2.2	1.08398e-05	0.00513703	1	1	0.376	0.536	1	0.413	0.419	ES
31683	RP11-755B10.4	1.1084e-05	0.00521676	0.655	1	0	0	0.487	1	0.456	ES
36510	GPR137	1.14096e-05	0.00529746	0.593	0.523	0	0	0.267	0.267	0.425	ES
46020	CDK4	1.13786e-05	0.00529746	0.974	0.913	1	0.642	0.592	0.183	0.339	ES
56325	NDFIP1	1.16775e-05	0.00538297	0.836	0.709	0.058	0.727	0.386	0.196	0.431	ES
7009	CCT2	1.17505e-05	0.00538297	0.935	0.895	0.952	1	0.948	0.992	-0.058	ES
18440	MYL6	1.23946e-05	0.00564046	0.036	0.03	0.013	0.009	0.018	0.025	0.017	ES
42634	AUTS2	1.25005e-05	0.00565121	1	1	0.368	0.437	0.162	0.077	0.739	ES
7065	CSNK1D	1.28246e-05	0.00575983	0.107	0.108	0.066	0.053	0.071	0.03	0.052	ES
2242	TLE3	1.29246e-05	0.00576707	0.802	0.79	0.935	0.98	1	0.897	-0.157	ES
2233	TLE3	1.32004e-05	0.00585213	0.726	0.759	0.911	0.971	1	0.86	-0.193	ES
54322	RP11-286N22.8	1.3291e-05	0.0058545	0.222	0.811	1	1	0.851	1	-0.446	ES
52177	PRPS1	1.37054e-05	0.0059986	1	0.801	0	0	0.501	0.334	0.692	ES
37400	ME3	1.39684e-05	0.00607501	0.622	0.658	1	1	0.552	1	-0.248	ES
52370	CD44	1.41585e-05	0.00611896	0.301	0.564	1	1	1	1	-0.568	ES
72280	B3GALNT2	1.4923e-05	0.00636239	0.611	0.31	0.31	0	0.13	0	0.351	ES
14687	CAPZA1	1.49995e-05	0.00636239	0.943	0.846	0.943	0.98	1	0.83	-0.044	ES
60658	ABHD17A	1.49982e-05	0.00636239	0.119	0.201	0.316	0.382	0.194	0.406	-0.165	ES
52520	RBM33	1.54905e-05	0.00652257	0.058	0.141	0	0	0.04	0	0.089	ES
6468	CCND3	1.5567e-05	0.00652257	0.078	0	0.023	0	0	0.008	0.031	ES
47897	APRT	1.5673e-05	0.00652718	0.983	0.953	0.945	0.917	0.953	0.765	0.073	ES
67332	FLNA	1.64746e-05	0.00677885	0.953	0.908	0.811	0.871	0.903	0.847	0.073	ES
30434	RPS9	1.64198e-05	0.00677885	0.989	0.967	0.988	0.971	0.998	0.999	-0.011	ES
31277	NR4A1	1.66111e-05	0.00679434	0.23	0.095	0.128	0.057	0.102	0.05	0.078	ES
46013	CDK4	1.74992e-05	0.00711524	0.965	0.822	1	0.562	0.453	0.114	0.361	ES
10817	IRF1	1.78012e-05	0.00718584	0.947	1	1	0.729	1	0.933	0.058	ES
3813	PPIA	1.7882e-05	0.00718584	0.976	0.905	0.816	0.892	0.95	0.894	0.052	ES
38014	QARS	1.8574e-05	0.00733524	0.978	0.893	0.752	0.885	0.907	0.907	0.073	ES
3851	PMS2	1.84891e-05	0.00733524	0.647	0.6	1	1	0.846	1	-0.338	ES
40492	NAT1	1.85365e-05	0.00733524	0	0.167	1	0.167	1	1	-0.708	ES
6548	ELF1	1.87179e-05	0.00734982	0.875	0.995	1	1	0.968	0.973	-0.05	ES
84561	TYW5	1.9069e-05	0.00744513	0.561	0.697	0.705	1	1	1	-0.297	ES
89058	CPD	1.95011e-05	0.00757082	0.775	0.753	1	1	1	1	-0.236	ES
15218	ADARB1	2.00378e-05	0.00761054	1	1	0.476	0.506	0.773	0.577	0.417	ES
58858	ANAPC5	1.99502e-05	0.00761054	0.726	0.676	0.265	0.398	0.485	0.512	0.286	ES
48407	YAF2	2.00336e-05	0.00761054	1	1	0.85	0.529	0.778	0.714	0.282	ES
38089	FGFR1OP2	2.02947e-05	0.00761054	0.287	0.332	0.085	0.209	0.123	0.048	0.193	ES
19666	FBXL5	2.03786e-05	0.00761054	0.783	0.757	0.858	0.976	0.972	0.94	-0.166	ES
57094	RBMS2	2.0377e-05	0.00761054	0.323	0.323	0.488	0.792	1	1	-0.497	ES
77792	ZFP91-CNTF	2.01555e-05	0.00761054	0.469	0.469	1	1	1	1	-0.531	ES
70439	CCDC180	2.13508e-05	0.00793051	0	0	1	0	1	0.705	-0.676	ES
13594	ZBTB8OS	2.21304e-05	0.00817586	0.215	0.621	0.522	1	0.891	1	-0.435	ES
34031	MANBAL	2.25386e-05	0.00828216	0.697	0.434	1	1	1	1	-0.434	ES
52175	PRPS1	2.3221e-05	0.00848754	0.906	0.896	1	1	0.964	1	-0.09	ES
14035	RPS27	2.3773e-05	0.00861841	0.05	0.022	0.096	0.044	0.043	0.075	-0.028	ES
63999	PMS1	2.38299e-05	0.00861841	0.817	0.414	1	1	1	1	-0.385	ES
30363	REXO4	2.49961e-05	0.00899284	0.969	0.942	1	0.715	0.671	0.357	0.27	ES
24588	LAIR1	2.53414e-05	0.00902258	1	1	0.469	0	0.977	0.411	0.536	ES
37883	ADAT1	2.53234e-05	0.00902258	0.413	0.413	1	1	0.622	1	-0.492	ES
82266	TCOF1	2.59955e-05	0.00920778	1	1	0.93	0.869	0.805	0.793	0.151	ES
81185	ZNF217	2.64286e-05	0.00931316	0.536	0.698	1	1	1	1	-0.383	ES
23997	RNF19A	2.67555e-05	0.00938026	0.729	0.859	0.887	1	0.796	0.951	-0.114	ES
14556	ILF3	2.78517e-05	0.00971503	0.966	0.988	0.962	0.857	0.93	0.931	0.057	ES
38024	QARS	2.89174e-05	0.0100358	0.93	0.837	0.647	0.852	0.794	0.692	0.137	ES
50019	RNF121	2.95666e-05	0.0102096	0.489	0.489	1	0	1	1	-0.261	ES
13880	TEX22	2.97893e-05	0.010235	1	1	1	0.469	0.593	0.768	0.292	ES
33600	MX2	3.17339e-05	0.0108489	0.928	0.858	0.365	0.672	0.557	0.487	0.373	ES
67532	LRIF1	3.24715e-05	0.0110461	0.805	0.708	1	0.792	0.845	1	-0.153	ES
23789	MMS19	3.39405e-05	0.0114889	0.758	0.828	0.317	0.605	0.44	0.367	0.361	ES
39538	SP110	3.43291e-05	0.011557	0.249	0.293	0	0	0	0	0.271	ES
1223	ZNF121	3.44779e-05	0.011557	0.071	0.363	0.275	0.432	1	1	-0.46	ES
81585	DOC2GP	3.47331e-05	0.011586	0.347	0.299	1	0.561	0.701	1	-0.493	ES
9140	RFT1	3.56167e-05	0.0118234	0.674	0.744	1	1	1	1	-0.291	ES
58238	AKAP9	3.61056e-05	0.011928	0.178	0.448	0	0	0.085	0	0.292	ES
80499	RECK	3.66603e-05	0.0120533	1	1	0	0.576	0.449	1	0.494	ES
30247	MAP2K3	3.70205e-05	0.0121138	1	1	1	0.948	0.825	0.898	0.082	ES
33644	CTD-2583A14.10	3.73346e-05	0.0121587	0.599	0.658	1	0.562	1	1	-0.262	ES
86720	WDR45	3.7861e-05	0.012272	0.846	0.532	1	1	1	0.854	-0.274	ES
56144	LRCH4	3.80467e-05	0.0122743	0.975	1	0.662	0.917	0.855	0.612	0.226	ES
513	RTN3	3.85274e-05	0.0123713	0.052	0.205	0.079	0.021	0.031	0.005	0.095	ES
5433	DCLRE1C	4.04558e-05	0.01293	0.852	0.473	1	0.658	1	1	-0.252	ES
43625	GART	4.06591e-05	0.0129349	0.565	0.752	1	1	0.812	1	-0.295	ES
21359	M6PR	4.16447e-05	0.0131874	0.907	0.868	1	0.953	0.981	1	-0.096	ES
89877	LAS1L	4.21483e-05	0.0132856	0.98	1	0.768	0.934	0.826	0.756	0.169	ES
12493	AVL9	4.26233e-05	0.0133132	1	1	0.565	0.765	0.722	0.493	0.364	ES
3527	SERF2	4.25007e-05	0.0133132	0.908	0.911	0.698	0.6	0.847	0.815	0.169	ES
77187	KIAA0195	4.3103e-05	0.0134021	0.965	1	0.815	0.709	0.881	0.82	0.176	ES
55619	MRPL48	4.41319e-05	0.0136602	0.475	0.312	0.731	1	0.644	1	-0.45	ES
40155	MAN2C1	4.43681e-05	0.0136717	0.961	0.967	0.827	0.735	0.834	0.834	0.156	ES
68800	ORMDL1	4.47631e-05	0.0136961	0.787	0.811	0.604	0.234	0.462	0.137	0.44	ES
80210	HACE1	4.48457e-05	0.0136961	0.6	0.732	1	1	0.831	1	-0.292	ES
4182	BRCA2	4.51018e-05	0.0137134	0.83	0.328	1	1	0.87	1	-0.389	ES
42925	GMFG	4.61299e-05	0.0139642	0.927	0.966	1	0.907	0.983	1	-0.026	ES
2173	TMEM222	4.69516e-05	0.0140888	0.131	0.144	0.056	0.12	0.022	0.011	0.085	ES
7569	COX11	4.6882e-05	0.0140888	0.734	0.883	1	1	1	1	-0.192	ES
526	RTN3	4.72803e-05	0.0141257	0.053	0.214	0.077	0.021	0.032	0.006	0.1	ES
67565	ODF2L	4.74919e-05	0.0141275	0.632	0.75	1	1	0.908	1	-0.286	ES
19722	ESPL1	4.8092e-05	0.0142444	0.696	0.69	1	1	0.932	1	-0.29	ES
30437	RPS9	4.85644e-05	0.0142924	0.991	0.981	0.977	0.985	0.967	0.972	0.011	ES
69733	ZNF678	4.86702e-05	0.0142924	0.688	0.638	1	1	0.799	1	-0.287	ES
17720	KDM8	4.9155e-05	0.0143733	1	1	0	1	0.319	0.5	0.545	ES
19008	RAB11FIP1	4.93878e-05	0.0143802	0.328	0.341	0.2	0.231	0.163	0.163	0.145	ES
7171	DUS1L	4.96529e-05	0.0143964	0.964	0.909	0.757	0.784	0.9	0.829	0.119	ES
14995	AGAP2	5.10694e-05	0.0147449	0.928	1	1	0.625	0.623	0.553	0.264	ES
6555	ELF1	5.28773e-05	0.0151772	0.81	0.993	1	1	0.954	0.952	-0.075	ES
16862	LIMK2	5.30085e-05	0.0151772	0.724	0.684	1	0.8	1	0.778	-0.191	ES
34808	CD27-AS1	5.3926e-05	0.0153758	1	1	0.487	0	0.487	0	0.756	ES
71718	RABGGTB	5.48182e-05	0.0155429	0.783	0.826	1	1	0.926	1	-0.177	ES
80189	PHKA2	5.49642e-05	0.0155429	0.698	0.536	1	1	0.894	1	-0.357	ES
73201	NSUN2	5.54932e-05	0.0156282	0.531	0.94	1	1	0.955	0.823	-0.209	ES
61495	RALGAPA2	5.59256e-05	0.0156857	0.746	0.457	1	0.746	1	1	-0.335	ES
59760	FBRSL1	5.61949e-05	0.0156971	0.982	0.956	0.923	0.851	0.963	0.848	0.073	ES
82284	TCOF1	5.70113e-05	0.0158607	1	1	0.947	0.855	0.785	0.814	0.15	ES
14996	AGAP2	5.76261e-05	0.0159671	1	1	0.804	0.889	0.885	0.879	0.136	ES
29960	STIM1	5.80061e-05	0.0160078	0.046	0.115	0.035	0.028	0	0	0.065	ES
66959	SNHG15	5.89347e-05	0.016199	1	1	1	0.832	0.996	1	0.043	ES
45794	SUV420H1	5.96454e-05	0.016329	1	0.826	0.597	0.633	0.621	0.557	0.311	ES
66958	SNHG15	6.00318e-05	0.0163696	1	1	1	0.656	0.99	1	0.089	ES
14691	SYTL1	6.05143e-05	0.0163713	0.95	0.951	0.666	0.89	0.944	0.796	0.126	ES
69751	ZSCAN25	6.03709e-05	0.0163713	0.67	0.94	1	0.931	0.935	1	-0.162	ES
51685	MRPL22	6.16072e-05	0.0166016	0.653	0.776	0.433	0.576	0.42	0.22	0.302	ES
9293	COPS6	6.21959e-05	0.0166617	0.97	1	0.514	0.775	1	0.738	0.228	ES
50921	U2AF1	6.23151e-05	0.0166617	0.728	0.875	0.992	0.896	0.839	0.986	-0.127	ES
10566	UBE2E1	6.45287e-05	0.0171203	0.989	0.974	0.928	0.885	0.963	0.823	0.082	ES
46106	PCGF6	6.4423e-05	0.0171203	0.725	0.642	0.793	0.84	1	1	-0.225	ES
88454	WDR33	6.49896e-05	0.0171762	0.525	0.703	0.839	1	0.784	1	-0.292	ES
35369	BUD13	6.53658e-05	0.0172095	1	0.963	0.434	1	0.677	0.653	0.291	ES
22372	TRAFD1	6.72851e-05	0.0174474	0.431	0.431	0	0.548	0	0	0.294	ES
51684	MRPL22	6.69771e-05	0.0174474	0.714	0.828	0.519	0.662	0.484	0.307	0.278	ES
47196	HNRNPDL	6.69171e-05	0.0174474	0.147	0.382	0.093	0.32	0.039	0.02	0.147	ES
30430	RPS9	6.71256e-05	0.0174474	0.977	0.948	0.938	0.961	0.921	0.927	0.026	ES
71840	REPS1	6.86131e-05	0.0177014	0.935	0.883	0.611	0.459	0.769	0.419	0.345	ES
63922	GTF3C2	6.87799e-05	0.0177014	0.957	1	0.793	0.88	0.843	0.626	0.193	ES
42768	SDHAF2	6.92112e-05	0.0177459	0.077	0.25	0	0.038	0.019	0.053	0.136	ES
45053	TRPV2	7.0066e-05	0.0178984	1	1	0.523	0.937	1	0.782	0.19	ES
62647	FAM160A2	7.18735e-05	0.0181163	0.955	1	0.85	0.803	0.73	0.85	0.169	ES
86436	HSP90B1	7.16049e-05	0.0181163	0.935	0.969	0.947	0.999	0.968	0.975	-0.02	ES
8972	DDX3X	7.19737e-05	0.0181163	0.903	0.985	0.935	0.999	0.957	0.976	-0.023	ES
63076	RIOK1	7.1853e-05	0.0181163	1	0.798	1	0.986	0.98	1	-0.093	ES
21599	KIAA0226	7.25006e-05	0.0181823	0.759	1	0	0.371	0.191	0.441	0.629	ES
1995	FAU	7.39915e-05	0.0184887	0.99	0.986	0.989	0.963	0.988	0.966	0.012	ES
75265	CHD9	7.45377e-05	0.0185577	0.58	0.747	1	1	0.742	1	-0.272	ES
48410	YAF2	7.66344e-05	0.0190109	0	0	0.082	0.149	0.088	0.162	-0.12	ES
3775	ITGA4	7.77152e-05	0.0191904	0.816	0.767	0.777	1	0.937	0.964	-0.128	ES
76753	MLF1IP	7.79168e-05	0.0191904	1	0.737	1	1	1	1	-0.131	ES
70817	PPIL3	7.92781e-05	0.019456	0.061	0.092	0.298	0.116	0.389	0.658	-0.289	ES
33204	INPPL1	7.9851e-05	0.0195268	0.985	0.918	0.719	0.89	0.799	0.868	0.133	ES
19207	NLRP3	8.15152e-05	0.0197232	1	1	0.425	0.917	0.463	0.689	0.376	ES
43630	GART	8.12607e-05	0.0197232	0.654	0.746	1	1	0.746	1	-0.237	ES
33731	POFUT2	8.10892e-05	0.0197232	0.726	0.71	1	1	1	0.904	-0.258	ES
21640	CTC-360G5.8	8.2511e-05	0.0198752	1	1	1	0.727	0.482	0.587	0.301	ES
87064	MYO15B	8.27216e-05	0.0198752	1	1	0.965	0.822	0.97	0.774	0.117	ES
31276	NR4A1	8.38814e-05	0.0200836	0.199	0.108	0.138	0.067	0.106	0.063	0.06	ES
11746	MEI1	8.4756e-05	0.0202225	0.772	0.866	0.498	0.439	0.506	0.458	0.344	ES
80235	GCN1L1	8.58351e-05	0.0203388	0.979	0.972	0.961	0.714	0.882	0.835	0.128	ES
14141	ITGAE	8.57697e-05	0.0203388	0.522	1	1	1	0.751	1	-0.177	ES
8542	LCP1	8.65998e-05	0.0204495	0.946	0.946	1	0.993	0.952	0.989	-0.037	ES
12166	SAP30L	8.71287e-05	0.0205039	0.641	0.488	0.682	1	1	1	-0.356	ES
13535	DGUOK	8.80781e-05	0.0206058	0.774	0.854	0.316	0.451	0.694	0.441	0.339	ES
14051	HNRNPA1	8.81615e-05	0.0206058	0.498	0.252	0.636	0.921	0.695	0.697	-0.362	ES
53615	ULK3	9.00571e-05	0.0209775	0.963	0.962	0.9	0.833	0.828	0.739	0.137	ES
17521	WAC	9.10842e-05	0.0211451	0.029	0.053	0.083	0.133	0.042	0.202	-0.074	ES
64625	SYNJ2	9.33179e-05	0.0213684	1	1	0.478	0.873	0.408	0.696	0.386	ES
71853	REPS1	9.30009e-05	0.0213684	0.964	0.947	0.785	0.664	0.887	0.762	0.181	ES
31655	RBM3	9.354e-05	0.0213684	0.039	0.021	0.013	0.029	0.016	0.013	0.012	ES
44135	TYMP	9.36009e-05	0.0213684	1	0.864	1	1	1	1	-0.068	ES
76	DENND5A	9.28072e-05	0.0213684	1	0.764	1	0.962	1	1	-0.108	ES
63192	POLE2	9.81002e-05	0.0223214	0.916	0.608	1	1	1	1	-0.238	ES
13363	PPP6R3	9.95599e-05	0.0225045	0.876	0.882	0.607	0.413	0.468	0.468	0.39	ES
1883	C1orf43	9.93231e-05	0.0225045	0.351	0.351	0.076	0.413	0.163	0.03	0.18	ES
63236	HELZ2	0.000101566	0.0228826	1	1	0.694	0.773	1	0.723	0.203	ES
41058	NVL	0.000102379	0.0229904	0.86	0.6	1	1	1	1	-0.27	ES
61719	NIPA2	0.000102915	0.0230355	1	0.643	0.311	0.253	0.184	0.311	0.557	ES
53933	EXOSC8	0.000103867	0.0231007	0.23	0.073	0	0.148	0.026	0	0.108	ES
29652	UXS1	0.000103999	0.0231007	0.689	0.689	1	1	0.835	1	-0.27	ES
40489	NAT1	0.000104215	0.0231007	0.591	0.341	1	0.383	1	1	-0.38	ES
83776	PPP1R12A	0.000106142	0.023377	0.376	0.394	0.265	0.126	0.188	0.141	0.205	ES
27726	SMC6	0.000106095	0.023377	0.154	0.184	0	0	0.07	0	0.151	ES
31261	CEP78	0.000108013	0.0236451	1	0.65	1	1	1	1	-0.175	ES
19141	MASTL	0.000108047	0.0236451	0.874	0.748	1	1	1	1	-0.189	ES
77458	MICAL1	0.000109159	0.0238127	0.679	1	0.413	0.413	0.413	0	0.53	ES
82866	BRD3	0.000112916	0.0243317	1	1	0.829	0.671	0.781	0.869	0.212	ES
56303	HRAS	0.00011214	0.0243317	0.298	0.248	0.064	0.073	0.064	0.202	0.172	ES
19149	MASTL	0.000112955	0.0243317	0.882	0.72	1	1	1	1	-0.199	ES
41979	QKI	0.000112346	0.0243317	1	0.581	1	1	1	1	-0.21	ES
31328	VPS9D1	0.0001144	0.0245207	1	1	0.699	0.565	1	0.834	0.226	ES
47351	HAUS6	0.000114903	0.0245207	0.807	0.843	1	1	0.949	1	-0.162	ES
17128	ATXN2	0.000114586	0.0245207	0.765	0.661	1	0.722	1	1	-0.217	ES
41327	ZNF415	0.000115654	0.0246046	0.387	0.126	0	0	0.252	0	0.194	ES
89149	SLC4A7	0.000116355	0.0246774	0.836	1	0.522	0.538	0.56	0.353	0.425	ES
30382	USP9X	0.000117243	0.0247891	0.815	0.899	1	1	1	1	-0.143	ES
46011	CDK4	0.000119924	0.0250088	0.967	0.922	1	0.729	0.718	0.593	0.184	ES
56253	LDLRAD4	0.00011968	0.0250088	0.959	1	0.723	0.982	0.925	0.801	0.122	ES
54679	SMG7	0.000119969	0.0250088	0.921	0.875	0.958	1	1	0.947	-0.078	ES
71459	MIEF1	0.000120102	0.0250088	0.544	0.678	0.799	1	0.799	0.893	-0.262	ES
49787	ZNF280D	0.000118941	0.0250088	0.812	0.451	1	1	1	1	-0.368	ES
61208	TRBC2	0.000121468	0.025217	0.947	0.97	0.924	0.904	0.963	0.842	0.05	ES
10602	EBP	0.000122683	0.0253161	0.325	0.194	0	0	0.121	0	0.229	ES
40371	TCF25	0.00012252	0.0253161	1	0.895	0.587	0.862	0.905	0.693	0.186	ES
47840	MTOR	0.000123495	0.0254075	0.822	0.761	0.77	1	1	1	-0.151	ES
34455	ERMARD	0.00012473	0.025585	0.964	1	0.745	1	0.711	0.679	0.198	ES
60782	ZNF428	0.00012576	0.0257194	0.035	0.028	0.007	0.012	0.014	0.008	0.021	ES
10141	IFT172	0.00012993	0.0264151	1	1	0.668	1	0.761	0.693	0.219	ES
51098	AC002454.1	0.000129695	0.0264151	0.957	1	0.919	0.619	0.838	0.794	0.186	ES
1577	PRKAB1	0.000131234	0.0266015	0.199	0.141	0.084	0.066	0.095	0.078	0.089	ES
75012	HLTF	0.00013255	0.0267892	0.682	0.561	0.763	1	0.84	1	-0.279	ES
44197	GPR18	0.000132949	0.026791	0.684	0.49	0.255	0.291	0.064	0.064	0.418	ES
39693	KIF21B	0.000133808	0.0268305	1	1	0.483	0.771	0.703	1	0.261	ES
45010	USO1	0.000134138	0.0268305	0.604	0.828	1	1	0.779	1	-0.229	ES
34434	CCDC66	0.000134317	0.0268305	0.68	0.727	0.911	1	0.842	1	-0.235	ES
44605	CHUK	0.000135289	0.0269464	0.483	0.592	0.911	0.926	0.622	1	-0.327	ES
6230	PHF3	0.000136179	0.0269673	1	1	1	0.49	0.57	0.52	0.355	ES
71060	SLC36A4	0.000135898	0.0269673	0.619	0.754	1	1	0.764	1	-0.255	ES
40339	MFSD1	0.000137895	0.0272286	0.717	0.848	0	0.764	0.28	0	0.521	ES
57241	CD46	0.000140673	0.0276388	0.293	0.205	0.115	0.073	0.083	0.147	0.144	ES
84368	SIN3A	0.000140776	0.0276388	0.817	0.955	0.956	1	1	0.935	-0.087	ES
30942	GPAM	0.000141185	0.0276402	0.628	0.36	1	1	0.692	1	-0.429	ES
27430	PICALM	0.00014214	0.027748	0	0.2	0	0.054	0	0	0.087	ES
37647	DAGLB	0.000144149	0.0280605	1	1	0.848	0.725	0.893	1	0.133	ES
82173	PITPNM2	0.000145303	0.0282052	0.886	0.839	0.933	1	0.978	1	-0.115	ES
18187	TMEM141	0.000146915	0.0283591	0.901	0.897	1	1	1	1	-0.101	ES
54845	CREBRF	0.000146921	0.0283591	0.852	0.899	0.942	1	1	1	-0.11	ES
54914	PIEZO1	0.000151464	0.0289323	0.973	1	0.829	0.854	0.95	0.623	0.172	ES
87394	EEF1D	0.000151037	0.0289323	0.863	0.897	0.864	0.729	0.818	0.825	0.071	ES
19974	GCFC2	0.000151575	0.0289323	0.874	0.56	0.581	1	1	1	-0.178	ES
61068	STK10	0.000150846	0.0289323	0.948	0.6	1	0.954	1	0.952	-0.202	ES
19536	ELAC2	0.000152589	0.0290452	0.972	0.797	1	1	0.963	1	-0.106	ES
81105	GRK6	0.000153195	0.0290799	0.963	0.939	0.821	0.883	0.884	0.785	0.108	ES
1610	PRC1	0.000154946	0.0293314	0.798	0.863	1	1	0.96	0.811	-0.112	ES
54686	SMG7	0.000156019	0.0294533	0.922	0.885	0.956	1	1	0.942	-0.071	ES
11646	TSPAN2	0.000157058	0.0295682	1	1	1	0.863	0.696	0.604	0.209	ES
50916	U2AF1	0.000157837	0.0296135	0.841	0.824	0.866	0.973	0.858	0.894	-0.065	ES
85281	FBXO28	0.00015816	0.0296135	0.852	0.899	0.913	1	1	1	-0.103	ES
89897	MAP3K8	0.000158633	0.0296213	0.824	1	0.784	0.715	0.639	0.576	0.233	ES
37216	NISCH	0.000160256	0.0298432	0.526	0.5	1	0.743	0.607	0.864	-0.29	ES
31897	PKD2	0.000161227	0.029943	0.662	0.833	0.576	1	0.9	1	-0.121	ES
84563	TYW5	0.000163009	0.0301923	0.855	0.536	1	1	1	1	-0.304	ES
67871	SLC39A9	0.000164461	0.0303792	1	0.647	1	1	0.826	1	-0.133	ES
55480	NIPBL	0.000165678	0.0305221	0.899	1	0.522	0.952	0.636	0.813	0.219	ES
4750	DMTF1	0.000166481	0.0305879	0.546	0.563	1	0.436	1	1	-0.304	ES
78273	SRPK2	0.000167063	0.030613	0.679	0.579	1	0.895	0.876	1	-0.314	ES
67345	FLNA	0.000169703	0.0310141	0.991	0.954	0.96	0.927	0.924	0.883	0.049	ES
43165	PARN	0.000170269	0.031035	0.85	0.704	1	1	1	1	-0.223	ES
69247	BRD7	0.000171312	0.0310603	0.92	0.965	0.862	0.714	0.845	0.599	0.187	ES
56270	FAM134A	0.000171048	0.0310603	0.887	0.909	0.944	1	0.977	1	-0.082	ES
65776	ELMOD3	0.000172068	0.0311154	0.41	0.41	1	0	0.735	1	-0.274	ES
25218	RNF14	0.000172842	0.0311733	1	1	1	0.838	0.652	0.76	0.188	ES
35057	FLT3LG	0.00017534	0.0314586	1	1	1	0.549	0.265	0.89	0.324	ES
39026	CRYZ	0.000175224	0.0314586	0.763	0.298	0.331	1	1	1	-0.302	ES
41890	P2RX5	0.000176319	0.031552	1	1	1	0.59	0.67	1	0.185	ES
39831	TES	0.000177925	0.0316758	0.829	1	0.863	0.896	1	0.671	0.057	ES
7355	HMGXB3	0.000177933	0.0316758	0.878	0.792	1	1	1	0.875	-0.134	ES
82016	IL32	0.000179612	0.031892	0.978	0.966	0.896	0.848	0.951	0.872	0.08	ES
23686	DTYMK	0.000182809	0.0323734	0.716	0.795	0.344	0.344	0.618	0.034	0.421	ES
69168	KLHL5	0.000183737	0.0323734	1	1	1	0.588	0.316	1	0.274	ES
75421	TRAPPC13	0.000183388	0.0323734	0.799	0.713	0.749	1	1	1	-0.181	ES
15538	NUP153	0.000186178	0.0327196	0.919	0.883	1	0.949	1	1	-0.086	ES
49072	POMT1	0.0001911	0.0330772	0.885	0.707	0.502	0.446	0.491	0.352	0.348	ES
22936	AMIGO3	0.000189155	0.0330772	1	1	0.817	1	0.736	0.358	0.272	ES
27920	ATP5F1	0.000190352	0.0330772	0.911	0.87	0.684	0.823	0.808	0.826	0.105	ES
53819	CDC42SE1	0.000190703	0.0330772	0.156	0.105	0.079	0.046	0.115	0.072	0.053	ES
1595	PRC1	0.000190765	0.0330772	0.818	0.9	1	1	0.975	0.908	-0.112	ES
86477	TRIM21	0.000189783	0.0330772	0.697	0.722	0.914	1	0.795	1	-0.218	ES
75118	RASGRP1	0.000193765	0.0334542	0.963	1	1	0.853	0.887	0.72	0.117	ES
71380	HSP90AA1	0.000194915	0.0335683	0.967	0.993	0.962	0.996	0.951	0.955	0.014	ES
18378	KRI1	0.00019697	0.0336691	0.986	1	0.854	0.883	0.967	0.842	0.106	ES
6801	RRM1	0.000196963	0.0336691	0.739	0.771	0.867	0.902	0.972	0.83	-0.138	ES
19732	ESPL1	0.000196102	0.0336691	0.722	0.794	1	1	0.888	1	-0.214	ES
1393	TTC24	0.000197695	0.0337092	0.946	1	0.601	1	0.761	0.475	0.264	ES
1399	TTC24	0.000198803	0.0338142	0.947	1	0.605	1	0.764	0.38	0.286	ES
66246	KCTD9	0.000203983	0.0343523	1	0.649	0.156	0.649	0	0.156	0.584	ES
38874	HIF1AN	0.000204295	0.0343523	1	1	0.484	0.869	0.616	1	0.258	ES
44974	RIF1	0.000203238	0.0343523	0.782	0.762	1	0.891	1	1	-0.201	ES
25681	RP11-529K1.3	0.000202816	0.0343523	0.722	0.394	1	0.839	0.854	1	-0.365	ES
50366	AC005154.6	0.000204466	0.0343523	0.426	0.625	1	1	0.69	1	-0.397	ES
81035	GNAS	0.000206631	0.0346314	0.973	1	0.818	0.942	0.959	0.756	0.118	ES
13984	TUBGCP6	0.000209283	0.0349055	0.909	0.732	0.415	0.705	0.692	0.513	0.239	ES
75855	PHIP	0.000208971	0.0349055	0.577	1	1	1	1	1	-0.212	ES
64475	RRP1B	0.000210667	0.0350513	0.721	0.939	0.939	1	1	1	-0.155	ES
14906	PLOD3	0.000211836	0.0350759	1	1	0.548	0.654	0.934	0.708	0.289	ES
14378	CASZ1	0.000211412	0.0350759	0.64	0.597	0.867	1	1	1	-0.348	ES
655	HMHA1	0.00021341	0.0352516	0.99	0.936	0.72	0.924	0.966	0.903	0.085	ES
58544	LRRC37B	0.000213979	0.0352608	0.846	0.746	0.886	0.915	1	1	-0.154	ES
15159	LUC7L3	0.000216255	0.0355506	0.541	1	1	1	1	1	-0.23	ES
83856	OS9	0.000218299	0.035801	0.33	0.342	0.11	0.22	0.287	0.18	0.137	ES
13990	TUBGCP6	0.000219897	0.0359193	0.908	0.729	0.417	0.702	0.688	0.509	0.24	ES
42747	ELOVL4	0.00022026	0.0359193	0.872	1	1	1	0.944	1	-0.05	ES
69528	ODF2	0.000220588	0.0359193	0.948	0.736	1	1	1	1	-0.158	ES
819	ZNF468	0.000221448	0.035974	0.441	0.458	0.023	0.664	0.027	0	0.271	ES
26521	CC2D1B	0.000227171	0.0365581	0.88	1	0.523	0.445	0.661	0.674	0.364	ES
10186	DCAF17	0.000227064	0.0365581	0.364	0.234	0	0	0.147	0	0.262	ES
25219	RNF14	0.000226473	0.0365581	1	1	1	0.895	0.676	0.626	0.201	ES
38318	SLC7A6	0.000226861	0.0365581	0.854	0.608	1	1	0.86	0.754	-0.172	ES
45875	CERS4	0.000228044	0.0366127	1	1	1	0.937	0.716	0.863	0.121	ES
89695	TEP1	0.000229177	0.0367089	1	0.7	0.318	0.539	0.238	0.318	0.497	ES
88181	HNRNPH1	0.000233492	0.0372367	0.117	0.054	0.119	0.019	0.072	0.045	0.022	ES
82730	MED4	0.000234098	0.0372367	0.986	0.88	1	0.988	0.992	1	-0.062	ES
3955	SCRN2	0.000234055	0.0372367	0.883	0.931	1	1	1	1	-0.093	ES
19353	UFC1	0.000236989	0.0376095	0.869	0.78	0.665	0.753	0.722	0.673	0.121	ES
58773	MCM6	0.000237861	0.037661	0.95	0.985	1	0.879	0.872	0.802	0.079	ES
64855	ADD3	0.000238653	0.0376995	0.924	0.671	1	0.913	1	1	-0.181	ES
37955	R3HDM1	0.000239609	0.0377637	0.834	1	1	1	0.935	1	-0.067	ES
19492	ING4	0.000241048	0.0379035	0.72	0.896	1	0.834	0.918	1	-0.13	ES
78224	BROX	0.000246093	0.0386085	0.727	0.308	1	1	0.64	1	-0.393	ES
41247	GALK2	0.000248787	0.0389423	0.214	0.29	0	0	0.169	0	0.21	ES
42310	WIPI2	0.000249582	0.0389779	0.013	0.082	0.039	0.018	0.008	0	0.031	ES
65116	ANKAR	0.000253356	0.0394776	1	1	0	0	1	1	0.5	ES
43098	KIF2C	0.000255323	0.039694	0.8	0.951	1	1	0.962	1	-0.115	ES
60537	GAS5	0.000258159	0.0400444	0.933	0.918	0.902	0.908	0.771	0.894	0.057	ES
878	TEX2	0.00025965	0.0400947	1	1	0.177	1	0.482	0.75	0.398	ES
17320	DPH7	0.000259386	0.0400947	0.099	0.356	0.679	1	0.559	0.564	-0.473	ES
18696	ACVR1B	0.000260858	0.0401908	0.771	0.732	1	1	0.87	1	-0.216	ES
61712	NIPA2	0.000262797	0.0403089	1	0.56	0.56	0.426	0.229	0.22	0.421	ES
86115	TXNDC11	0.000262276	0.0403089	0.762	0.807	0.835	0.981	0.924	0.896	-0.124	ES
58689	CIC	0.000263981	0.0404003	0.919	0.929	0.828	0.767	0.679	0.776	0.162	ES
64640	KIAA0100	0.000265658	0.0405665	0.975	0.908	0.827	0.806	0.888	0.852	0.098	ES
24788	RP1-178F15.5	0.000267664	0.0406143	0.58	0.648	0	0.156	0	0.315	0.496	ES
40373	TCF25	0.000268926	0.0406143	1	0.917	0.666	0.905	0.917	0.798	0.137	ES
84767	MARCH6	0.00026687	0.0406143	0.957	0.876	0.968	0.978	0.973	1	-0.063	ES
69523	PXMP2	0.000268486	0.0406143	0.944	0.755	1	0.93	1	1	-0.133	ES
39770	SCARB2	0.000268718	0.0406143	0.316	0.906	0.769	1	0.87	1	-0.299	ES
19921	SIRT7	0.000276113	0.0414596	0.88	1	0.549	0.624	0.518	0.814	0.314	ES
55485	NIPBL	0.000277181	0.0414596	0.942	1	0.8	0.947	0.792	0.895	0.113	ES
3804	PPIA	0.000278746	0.0414596	0.997	0.992	0.956	0.994	0.984	0.988	0.014	ES
59574	CSDE1	0.000278598	0.0414596	0.932	0.933	0.969	0.988	0.957	0.966	-0.037	ES
18895	TCP1	0.000278335	0.0414596	1	0.878	0.993	0.964	1	1	-0.05	ES
33897	CNTRL	0.000276945	0.0414596	0.756	0.666	0.798	0.768	0.965	0.967	-0.163	ES
17098	IKBKAP	0.000277722	0.0414596	0.611	0.44	0.207	1	1	1	-0.276	ES
56078	RASAL3	0.00027971	0.041513	1	0.81	0.933	0.901	0.923	0.831	0.008	ES
27066	IL2RG	0.000282291	0.041716	0.893	0.805	0.313	0.798	0.789	0.595	0.225	ES
75252	CHD9	0.000282225	0.041716	0.48	0.74	1	1	0.675	1	-0.309	ES
60047	MIER3	0.000284142	0.0418096	0.219	0.198	0.134	0	0.167	0	0.133	ES
24983	RNF138	0.000283693	0.0418096	0.969	0.874	1	0.934	0.986	1	-0.058	ES
87915	FAM73A	0.000285173	0.0418717	1	0.681	1	0.517	0	0	0.461	ES
74259	BRAT1	0.000286246	0.0419397	0.752	0.873	0.87	0.96	1	1	-0.145	ES
88526	CSRNP2	0.000290527	0.0420482	1	1	1	0.19	0.561	1	0.312	ES
22778	PAK1	0.000289419	0.0420482	0.473	0.23	0	0	0	0.23	0.294	ES
67775	AHNAK	0.000290658	0.0420482	1	1	1	0.821	0.333	0.769	0.269	ES
5421	TMC6	0.000289359	0.0420482	0.766	0.811	0.541	0.725	0.587	0.542	0.19	ES
21029	NUSAP1	0.000290001	0.0420482	0.899	0.894	1	0.884	0.962	1	-0.065	ES
18219	PSMC6	0.000287965	0.0420482	0.875	0.854	0.918	0.984	0.927	1	-0.093	ES
34806	CD27-AS1	0.000298243	0.0430548	1	1	0.571	0	0.515	0	0.729	ES
85449	SCAMP3	0.000310565	0.0447395	0.951	1	1	0.87	0.634	0.543	0.214	ES
7755	ANKRD54	0.000319011	0.0458601	0.853	0.791	0.923	1	0.961	1	-0.149	ES
2782	IGFLR1	0.000321436	0.0461122	0.949	1	0.811	0.682	1	0.715	0.172	ES
26892	SNHG6	0.000323333	0.0462878	0.735	0.667	0.668	0.437	0.609	0.531	0.14	ES
77428	MICAL1	0.000326772	0.0463935	0.968	0.826	0.797	0.521	0.901	0.72	0.162	ES
79462	DDX41	0.000325641	0.0463935	0.964	1	0.771	0.932	0.857	0.974	0.099	ES
82822	TECPR1	0.000324787	0.0463935	0.767	0.744	1	0.84	1	1	-0.204	ES
10031	KDM1B	0.000326724	0.0463935	0.812	0	1	1	0.782	1	-0.539	ES
33949	ZDHHC5	0.000328918	0.046602	1	0.973	0.783	0.783	1	0.884	0.124	ES
11793	PDPR	0.000330449	0.0467225	0.768	0.802	1	1	0.863	1	-0.181	ES
9731	NDC1	0.000331356	0.0467546	0.819	1	0.185	0	0.43	1	0.506	ES
69475	USP11	0.000335576	0.0470608	1	0.826	0.368	0.954	0.717	0.769	0.211	ES
21136	ATP6V1H	0.000335581	0.0470608	1	1	0.798	0.918	0.855	0.947	0.12	ES
52812	PSMB4	0.000334408	0.0470608	0.978	0.983	0.983	0.933	0.944	0.898	0.041	ES
89501	FAM118A	0.000337976	0.0472917	1	1	1	0.944	0.481	0.845	0.183	ES
63824	PIK3R5	0.000338604	0.0472917	0.829	0.91	1	0.987	1	0.951	-0.115	ES
19381	DDB1	0.000340267	0.0474275	0.043	0.047	0.602	0.044	0.088	0.331	-0.221	ES
2778	IGFLR1	0.000341721	0.0475339	0.943	1	0.807	0.667	1	0.695	0.179	ES
43869	CCZ1B	0.000346684	0.0481122	0.938	1	0.345	1	0.921	0.475	0.284	ES
35267	MYB	0.000347979	0.0481122	0.05	0.002	0.032	0.003	0.02	0.02	0.007	ES
85788	ANKRD17	0.00034749	0.0481122	0.897	0.734	1	0.936	1	1	-0.168	ES
37950	N6AMT1	0.000352016	0.0485726	0.352	0	1	1	1	0.352	-0.662	ES
77409	WDR20	0.000358677	0.0492825	0.115	0.187	0	0.041	0	0	0.141	ES
25528	P2RX5-TAX1BP3	0.000358339	0.0492825	1	1	1	0.756	0.807	1	0.109	ES
64261	NEK4	0.000359855	0.0492825	0.855	0.424	0.296	1	1	1	-0.185	ES
37527	STRN3	0.00036003	0.0492825	0.478	0.299	0.299	0.89	1	1	-0.409	ES
2116	STARD3	2.17748e-07	0.000505581	1	1	0	1	0	0	0.75	A5SS
4279	SNF8	3.06413e-07	0.000505581	0.171	0.324	1	1	1	0.418	-0.607	A5SS
1667	HPS1	9.68943e-07	0.00106584	0.583	0.456	0.095	0.157	0.167	0.182	0.369	A5SS
1453	RPS25	2.39129e-06	0.00166989	0.009	0.007	0.016	0.013	0.019	0.022	-0.01	A5SS
2976	MYO1G	3.03616e-06	0.00166989	0.973	1	0.965	0.771	0.908	0.871	0.108	A5SS
5595	HMGN2	3.00815e-06	0.00166989	0.031	0.024	0.11	0.043	0.046	0.056	-0.036	A5SS
1250	ZNF707	5.22865e-06	0.00246493	0.111	0	1	0.542	0.334	0.871	-0.631	A5SS
1528	C7orf49	6.1581e-06	0.00254022	0.592	0.521	1	1	1	0.685	-0.365	A5SS
5276	NAGK	8.23423e-06	0.00301922	0.956	1	0.532	0.791	0.704	0.694	0.298	A5SS
2301	LY9	1.15851e-05	0.00347554	0.217	0.493	0	0	0	0	0.355	A5SS
3827	MRPL9	1.10989e-05	0.00347554	0.559	0.656	0	1	0	0	0.358	A5SS
1651	RP11-43F13.1	1.26548e-05	0.00348007	0.199	0.769	1	1	1	1	-0.516	A5SS
5686	SLC4A7	1.88519e-05	0.00478548	0.265	0.657	1	1	0.418	1	-0.394	A5SS
2195	PABPC1	2.85212e-05	0.00627466	0.972	0.959	0.936	0.936	0.935	0.907	0.037	A5SS
4502	KIAA0430	2.74036e-05	0.00627466	0.546	0.546	0.584	1	0.73	1	-0.282	A5SS
1831	RNF13	3.47031e-05	0.0066831	0.254	0.195	0.132	0	0	0	0.192	A5SS
328	ZCWPW1	3.59772e-05	0.0066831	0.193	0.324	0	1	1	1	-0.491	A5SS
3936	CD84	3.84784e-05	0.0066831	0.361	0.361	0	0.078	0.108	0	0.315	A5SS
582	AKR1B1	3.77123e-05	0.0066831	0.049	0.095	0.299	0.121	0.078	0.168	-0.095	A5SS
2559	NDUFB8	4.22936e-05	0.00697845	0.036	0.028	0.1	0.085	0.068	0.099	-0.056	A5SS
1603	LAIR1	4.98943e-05	0.00752559	1	1	0.733	0.935	0.969	0.688	0.169	A5SS
2302	PARP2	5.01706e-05	0.00752559	0.519	0	0	0	0	0	0.26	A5SS
2698	ACTG1	9.18624e-05	0.0131491	0.005	0.002	0.003	0.044	0.007	0.004	-0.011	A5SS
5393	TRERF1	9.56299e-05	0.0131491	0.471	0.769	1	1	0.769	0.4	-0.172	A5SS
2236	MYB	0.000101882	0.0134484	0.751	1	1	1	1	1	-0.125	A5SS
3813	TP53I13	0.000110452	0.0134996	1	0.741	0.245	0.364	0.763	0.234	0.469	A5SS
5331	OS9	0.000109605	0.0134996	0.89	0.91	1	1	0.92	1	-0.08	A5SS
1994	RBM3	0.00011716	0.0136817	0.055	0.019	0.019	0.03	0.03	0.016	0.013	A5SS
5017	ATXN2L	0.000120233	0.0136817	0.539	0.362	0.757	0.743	0.574	0.815	-0.272	A5SS
2184	FBXW5	0.00014431	0.0157796	0.151	0.315	0.434	0.475	0.334	0.469	-0.195	A5SS
420	ASIC1	0.000157735	0.0157796	0	0	0.095	0.296	0.174	0.412	-0.244	A5SS
4510	TMEM9	0.000157796	0.0157796	0.105	0.113	0.034	0	0	0.039	0.091	A5SS
5621	HNRNPH1	0.00015407	0.0157796	0.938	0.887	0.983	0.888	0.965	0.979	-0.041	A5SS
5601	RAD52	0.000169848	0.0164852	0.591	1	1	0	0.1	0	0.52	A5SS
5315	CCNL1	0.000176003	0.0165945	0.031	0.007	0.009	0.012	0.013	0.015	0.007	A5SS
1263	ING4	0.000183931	0.0168604	0.744	0.883	1	0.851	0.917	1	-0.128	A5SS
1554	KHSRP	0.000217115	0.0188547	0.961	1	0.957	0.925	0.836	0.811	0.098	A5SS
3808	CARD8	0.000216382	0.0188547	0.87	1	1	0.544	0.506	0.32	0.343	A5SS
3796	ABHD17A	0.0002727	0.0224977	0.135	0.236	0.281	0.348	0.206	0.42	-0.128	A5SS
3934	FAM160A2	0.000270397	0.0224977	0.253	0.249	0.036	0.084	0.105	0.1	0.17	A5SS
1531	C7orf49	0.000291049	0.0228681	0.834	0.787	1	1	1	0.872	-0.157	A5SS
2453	SEC14L2	0.000285895	0.0228681	1	1	0.521	1	0.172	0.685	0.405	A5SS
3169	WDR18	0.000359663	0.027602	0.046	0.109	0.619	0.417	0.11	0.317	-0.288	A5SS
1534	C7orf49	0.000401931	0.029475	0.841	0.809	1	1	1	0.87	-0.143	A5SS
2390	NDUFV1	0.000395769	0.029475	0.119	0.04	0.308	0.151	0.215	0.133	-0.122	A5SS
4212	BCS1L	0.000417805	0.029973	0.756	0	1	1	0.383	1	-0.468	A5SS
3835	RPL10A	0.000482105	0.0338499	0.06	0.032	0.045	0.064	0.082	0.061	-0.017	A5SS
5034	METTL10	0.000518831	0.0356697	0.208	0.706	0	0.49	0.057	0	0.32	A5SS
1201	MYL6	0.000539887	0.0363597	0.893	0.757	0.611	0.605	0.843	0.677	0.141	A5SS
4992	IKBKB	0.000558755	0.0368778	0.09	0.125	0	0.036	0.028	0	0.091	A5SS
3618	FANCA	0.000570824	0.0369357	0.29	0.15	1	1	0.506	1	-0.657	A5SS
4697	SLC25A3	0.000609805	0.0386992	0.965	1	0.986	0.903	0.872	0.831	0.084	A5SS
1601	LAIR1	0.000632146	0.0388778	0.078	0.165	0.301	0.291	0.156	0.237	-0.125	A5SS
2132	ZNF384	0.000636182	0.0388778	0.875	1	0.67	0.543	0.693	0.486	0.339	A5SS
2363	ANXA2	0.000703117	0.042187	0.887	0.715	1	1	1	1	-0.199	A5SS
217	SIGIRR	0.000798543	0.047057	1	1	0.944	0.942	0.975	0.942	0.049	A5SS
1331	ZFPL1	0.000822457	0.0476159	0.969	1	0.922	1	0.833	0.841	0.085	A5SS
664	COA1	0.000856354	0.0487236	0.407	0.578	0.477	1	0.762	0.695	-0.241	A5SS
1380	ZMYM3	0.000882646	0.0493683	0.574	1	1	0.424	1	1	-0.069	A5SS
2964	TOR1AIP1	0	0	0.524	0.475	0	0.014	0.032	0	0.488	A3SS
8490	EEF1D	0	0	0.016	0.011	0.067	0.019	0.052	0.058	-0.036	A3SS
1414	PMF1	6.41474e-11	1.08302e-07	0.994	1	0.859	1	0.841	0.844	0.111	A3SS
8547	UNC93B1	8.28311e-09	1.04885e-05	0	0.12	1	1	1	0.702	-0.865	A3SS
8561	ERGIC3	1.31196e-08	1.24479e-05	0.047	0.039	0.245	0.057	0.119	0.149	-0.099	A3SS
8750	GIT2	1.47458e-08	1.24479e-05	0.674	0.643	0.927	0.838	0.938	0.951	-0.255	A3SS
7806	EDF1	4.31632e-08	3.12316e-05	0.109	0.097	0.156	0.278	0.168	0.231	-0.105	A3SS
1715	TMEM141	1.33501e-07	7.95805e-05	0.682	0.712	1	1	1	1	-0.303	A3SS
5175	CREBRF	1.41407e-07	7.95805e-05	0.425	0.508	0.71	1	1	1	-0.461	A3SS
2465	CPSF3L	3.62305e-07	0.000175304	0.162	0.177	0.601	0.428	0.328	0.416	-0.274	A3SS
3140	SMYD2	3.80719e-07	0.000175304	1	1	0.304	0.442	0.374	0.538	0.585	A3SS
2003	DNAJC10	8.29405e-07	0.000350078	0.399	0.45	1	1	0.604	1	-0.477	A3SS
1384	NDUFA3	3.14396e-06	0.00122494	0.521	0.731	1	1	0.789	1	-0.321	A3SS
4691	PUM1	5.83633e-06	0.0021115	0.229	0.332	0	0	0	0.229	0.223	A3SS
1748	MYL6	1.89078e-05	0.00638452	0.906	0.822	0.681	0.674	0.873	0.735	0.123	A3SS
3785	FAM45A	2.02667e-05	0.00641569	1	1	0.455	0.455	0.676	0.652	0.441	A3SS
4690	PUM1	2.69653e-05	0.00803406	0.167	0.165	0	0	0	0.127	0.134	A3SS
1323	SHKBP1	2.93294e-05	0.00825295	0.613	0	0.543	0.704	1	1	-0.505	A3SS
8388	DMXL2	3.74946e-05	0.00999526	0.493	0.744	1	0.872	0.66	1	-0.264	A3SS
5801	LAT	4.09532e-05	0.0103714	0.034	0.093	0.173	0.064	0.073	0.141	-0.049	A3SS
5721	CNIH4	4.94316e-05	0.0119224	0.619	0.731	1	0.62	0.805	1	-0.181	A3SS
2273	TBRG1	5.3176e-05	0.0122426	0.528	0.512	0.782	0.694	0.697	0.814	-0.227	A3SS
3174	ZNF518A	5.77857e-05	0.0127254	0.612	0.612	0.282	1	0	0	0.291	A3SS
2136	KCNC4	6.36774e-05	0.012901	0.47	0.363	1	0.582	1	0.603	-0.38	A3SS
6153	TFIP11	6.32346e-05	0.012901	0.448	0.311	0.854	0.678	0.844	1	-0.464	A3SS
234	CACNB3	7.55146e-05	0.0147108	0.75	0.686	0.867	1	0.921	1	-0.229	A3SS
7631	ZNF780A	9.30066e-05	0.0174474	0.493	0.393	0	0	0	0.327	0.361	A3SS
2263	XRN1	0.000102826	0.0175469	0.829	1	0.564	0.64	0.66	0.829	0.241	A3SS
3371	LETMD1	0.000102046	0.0175469	0.797	0.757	1	1	1	0.817	-0.177	A3SS
6393	BCS1L	0.00010393	0.0175469	0.802	0.704	1	1	0.905	1	-0.223	A3SS
8480	EEF1D	0.000117196	0.0191482	0.988	0.994	0.981	0.977	0.978	0.973	0.014	A3SS
3886	TNK2	0.0001211	0.0191678	0.084	0.058	0.222	0.173	0.237	0.233	-0.145	A3SS
5507	ABCD4	0.000130856	0.0195095	0.081	0	0.171	0.481	0.236	0.336	-0.266	A3SS
8057	TMEM120A	0.000130962	0.0195095	0.712	0.755	1	0.903	1	1	-0.242	A3SS
532	PFKL	0.000146953	0.0206755	0.193	0.292	0.477	0.562	0.298	0.563	-0.233	A3SS
7551	FOXRED1	0.000146401	0.0206755	0	0	0.698	0	0.118	0.366	-0.295	A3SS
8604	SLC9A8	0.000156098	0.0213685	0.184	0.53	0.253	0	0.184	0	0.248	A3SS
6808	HSF4	0.000213213	0.028419	0.065	0	0.29	0.155	0.246	0.236	-0.199	A3SS
6619	ZMYND8	0.00025931	0.033677	0.462	0.821	1	1	0.889	0.696	-0.255	A3SS
6668	ADAMTS6	0.00027771	0.035165	0	0	0	0.741	0.488	0.656	-0.471	A3SS
366	RANBP3	0.000289556	0.0357708	0.085	0	0.325	0.066	0.149	0.158	-0.132	A3SS
7510	CENPA	0.000312469	0.0368059	0.22	0.096	0.361	0	0.015	0	0.064	A3SS
8578	PSME2	0.000310957	0.0368059	0.101	0.108	0.371	0.368	0.107	0.179	-0.152	A3SS
1298	TUBGCP6	0.000336852	0.0370903	0.907	0.716	0.419	0.7	0.681	0.51	0.234	A3SS
1440	RPL3	0.000324936	0.0370903	0.037	0.043	0.015	0.027	0.041	0.027	0.012	A3SS
5097	ISG20	0.000334079	0.0370903	0.704	0.77	1	0.808	1	1	-0.215	A3SS
7082	RBM23	0.000394687	0.0417265	0.126	0.019	0.187	0.048	0.124	0.191	-0.065	A3SS
8402	WDR45	0.000395434	0.0417265	0.43	0.437	0	0	0	0.593	0.285	A3SS
6037	SNX5	0.000432435	0.0446997	0	0.41	0.481	0.649	1	1	-0.578	A3SS
8542	LSM7	0.000448383	0.0454212	0.841	0.835	0.69	0.739	0.766	0.757	0.1	A3SS
1198	GSTP1	0.00046826	0.0465046	0.014	0.022	0.104	0.061	0.013	0.051	-0.039	A3SS
1444	GLI4	0.000508873	0.0482695	0.795	0.564	1	1	0.852	1	-0.283	A3SS
3600	CARS2	0.000521253	0.0482695	0.134	0.13	0.346	0.33	0.252	0.31	-0.177	A3SS
5987	CCDC150	0.000502437	0.0482695	0.563	0.611	1	1	1	1	-0.413	A3SS
6088	SFI1	0.00054321	0.0482695	0.78	0.698	1	1	0.845	1	-0.222	A3SS
6711	NCKIPSD	0.000539284	0.0482695	0.292	0.623	1	0	0.171	0	0.165	A3SS
6968	REPS1	0.000537275	0.0482695	0	0	0.381	0.083	0.406	0	-0.218	A3SS
1470	PORCN	0.000553663	0.04835	0.584	0.804	0.701	1	0.778	1	-0.176	A3SS
5615	EEF1D	5.88418e-15	2.25953e-11	0.027	0.009	0.094	0.023	0.055	0.091	-0.048	RI
4740	STMN1	9.9587e-14	1.91207e-10	0.036	0.011	0.071	0.028	0.045	0.043	-0.023	RI
31	CORO1A	2.39808e-13	3.06954e-10	0.052	0.066	0.168	0.166	0.083	0.199	-0.095	RI
3702	FTH1	2.97673e-12	2.85766e-09	0.044	0.007	0.01	0.006	0.012	0.005	0.017	RI
3659	RPS11	8.62677e-12	6.62536e-09	0.035	0.031	0.061	0.044	0.052	0.091	-0.029	RI
3658	RPS11	1.08021e-11	6.91337e-09	0.018	0.013	0.024	0.027	0.023	0.048	-0.015	RI
1983	CDK5RAP3	5.31815e-11	2.91738e-08	0.745	0.703	0.958	0.905	0.777	0.903	-0.162	RI
3162	DGKA	7.44298e-11	3.22423e-08	0.009	0.02	0.05	0.065	0.023	0.065	-0.036	RI
32	CORO1A	7.5568e-11	3.22423e-08	0.078	0.084	0.317	0.179	0.1	0.294	-0.141	RI
4223	OAZ1	4.45562e-10	1.71096e-07	0.032	0.023	0.134	0.03	0.056	0.077	-0.047	RI
1892	IDH3G	5.58858e-10	1.95092e-07	0.208	0.271	0.576	0.477	0.411	0.583	-0.272	RI
1386	PFDN5	2.26012e-09	7.23238e-07	0.159	0.133	0.261	0.269	0.227	0.269	-0.11	RI
963	ILF3	3.63867e-09	1.07481e-06	0.393	0.358	0.53	0.514	0.547	0.592	-0.17	RI
370	VPS28	4.69939e-09	1.28898e-06	0.146	0.113	0.353	0.267	0.223	0.424	-0.187	RI
3031	MYO1G	2.51511e-08	6.03625e-06	0.049	0.033	0.099	0.161	0.057	0.146	-0.075	RI
4497	CDK11A	2.48564e-08	6.03625e-06	0.571	0.587	1	0.752	1	0.742	-0.294	RI
2622	TCF25	3.2354e-08	7.3082e-06	0.088	0.111	0.241	0.29	0.158	0.351	-0.161	RI
596	SLC25A39	3.4459e-08	7.35126e-06	0.051	0.016	0.066	0.292	0.086	0.183	-0.123	RI
2926	PSMD13	6.41063e-08	1.18882e-05	0.012	0.007	0.179	0.03	0.05	0.079	-0.075	RI
3105	HSF1	6.49918e-08	1.18882e-05	0.127	0.081	0.373	0.24	0.218	0.281	-0.174	RI
5345	HAT1	6.50135e-08	1.18882e-05	0.088	0.162	1	1	1	1	-0.875	RI
1557	USF2	1.93633e-07	3.37978e-05	0.024	0.028	0.102	0.067	0.057	0.065	-0.047	RI
367	VPS28	2.40958e-07	4.02296e-05	0.131	0.123	0.481	0.223	0.223	0.415	-0.208	RI
4161	IMPDH2	2.61806e-07	4.1889e-05	0.075	0.052	0.428	0.221	0.091	0.175	-0.165	RI
1980	CDK5RAP3	2.78284e-07	4.27444e-05	0.678	0.596	0.906	0.77	0.733	0.863	-0.181	RI
2372	SYCP3	3.9706e-07	5.86427e-05	1	1	0.047	0.258	0	0.23	0.866	RI
2445	QARS	4.42566e-07	6.29427e-05	0.087	0.086	0.214	0.11	0.186	0.178	-0.085	RI
1609	RNF126	5.80038e-07	7.9548e-05	0.06	0.033	0.176	0.136	0.066	0.098	-0.072	RI
4240	YBX3	8.8397e-07	0.00011705	0.065	0.002	0.019	0.003	0.004	0.004	0.026	RI
2446	QARS	9.71636e-07	0.000124369	0.127	0.104	0.388	0.139	0.265	0.387	-0.179	RI
174	ERICH1	1.51144e-06	0.000187223	1	1	1	0.15	1	0	0.463	RI
1663	CPSF3L	1.85401e-06	0.000193626	0.207	0.103	0.669	0.4	0.403	0.522	-0.344	RI
4326	KLC2	1.86567e-06	0.000193626	0.056	0.098	0.164	0.21	0.168	0.18	-0.103	RI
4348	BCS1L	1.71582e-06	0.000193626	0.531	0.647	1	1	0.836	1	-0.37	RI
5665	PSME2	1.71332e-06	0.000193626	0.031	0.044	0.118	0.097	0.039	0.08	-0.046	RI
5730	SMARCE1	1.84455e-06	0.000193626	0.005	0.007	0.047	0.005	0.024	0.03	-0.02	RI
950	TCEA2	1.69981e-06	0.000193626	0.101	0.092	0.447	0.206	0.233	0.446	-0.237	RI
5278	MAP2K2	1.9837e-06	0.000200459	0.01	0.008	0.021	0.053	0.007	0.036	-0.02	RI
3516	PSMD4	2.46364e-06	0.000242573	0.016	0.029	0.126	0.076	0.03	0.157	-0.075	RI
2781	ACTG1	2.79215e-06	0.000268046	0.007	0.003	0.008	0.037	0.009	0.01	-0.011	RI
5723	CYBA	2.86705e-06	0.000268524	0.028	0.015	0.081	0.062	0.025	0.051	-0.033	RI
2147	NCL	2.94386e-06	0.000269153	0.083	0.008	0.039	0.011	0.026	0.018	0.022	RI
3152	DGKA	3.52411e-06	0.000300724	0.009	0.015	0.064	0.036	0.013	0.047	-0.028	RI
3539	MUTYH	3.36883e-06	0.000300724	0.782	0.1	1	1	0.824	1	-0.515	RI
3722	PPM1M	3.49022e-06	0.000300724	0.089	0.06	0.337	0.533	0.297	0.452	-0.33	RI
3613	LRCH4	3.66213e-06	0.000305708	0.176	0.187	0.5	0.485	0.295	0.702	-0.314	RI
292	NSMAF	3.85225e-06	0.00030818	0.011	0.03	0.13	0.072	0.116	0.255	-0.123	RI
5321	NIT2	3.78555e-06	0.00030818	0.295	0.266	0.599	0.49	0.678	0.771	-0.354	RI
2184	STARD3	5.27834e-06	0.00041365	0.073	0.085	0.258	0.126	0.198	0.173	-0.11	RI
4171	GRM2	5.64882e-06	0.00043383	0.126	0.075	1	0.213	1	1	-0.703	RI
3119	VPS51	6.31838e-06	0.000466588	0.052	0.04	0.077	0.13	0.068	0.169	-0.065	RI
4296	PFKM	6.27516e-06	0.000466588	0.176	0.299	1	1	1	0.362	-0.603	RI
368	VPS28	6.72877e-06	0.000487518	0.305	0.292	0.541	0.486	0.472	0.473	-0.195	RI
2197	SCML4	7.1265e-06	0.000506774	1	1	0	1	1	0.092	0.477	RI
4930	TRAPPC13	7.45065e-06	0.000520191	0.552	0.289	0.615	1	1	1	-0.483	RI
4665	PLCD1	8.01152e-06	0.000549362	0.592	0.569	1	0.629	1	1	-0.327	RI
1023	STXBP2	8.60901e-06	0.000559844	0.101	0.142	0.348	0.147	0.25	0.321	-0.145	RI
3185	CCDC78	8.38189e-06	0.000559844	0.705	0.29	1	0.201	1	1	-0.303	RI
371	VPS28	8.74757e-06	0.000559844	0.175	0.095	0.363	0.225	0.221	0.295	-0.141	RI
5116	ATXN2L	8.60117e-06	0.000559844	0.645	0.515	0.849	0.821	0.68	0.883	-0.228	RI
804	MIIP	1.01658e-05	0.000639943	0.375	0.272	0.684	0.474	0.615	0.812	-0.323	RI
1199	OXA1L	1.07357e-05	0.000644143	0.369	0.241	0.742	0.404	0.588	0.675	-0.297	RI
5240	PHB2	1.07266e-05	0.000644143	0.147	0.129	0.269	0.243	0.214	0.226	-0.1	RI
5586	MCM7	1.0691e-05	0.000644143	0.197	0.156	0.593	0.214	0.369	0.532	-0.251	RI
3032	MYO1G	1.13877e-05	0.000672749	0.095	0.082	0.176	0.268	0.084	0.206	-0.095	RI
4793	ENDOV	1.20501e-05	0.000701095	1	1	0.447	1	0.519	0.483	0.388	RI
175	ALG10	1.25158e-05	0.000717322	0.455	0.515	0.313	1	1	1	-0.343	RI
513	DUS1L	1.36538e-05	0.000768791	0.029	0.087	0.128	0.115	0.097	0.11	-0.054	RI
860	PQBP1	1.38142e-05	0.000768791	0.062	0.063	0.198	0.078	0.111	0.253	-0.098	RI
951	RBBP7	1.44044e-05	0.000790186	0.045	0.008	0.018	0.007	0.018	0.01	0.013	RI
3076	TUBA1A	1.60287e-05	0.000866904	0.102	0.063	0.108	0.041	0.043	0.07	0.017	RI
1858	CD37	1.63926e-05	0.000867887	0.026	0.006	0.031	0.024	0.032	0.049	-0.018	RI
2134	MRRF	1.74649e-05	0.000867887	1	1	0.575	1	0.575	0.458	0.348	RI
3158	DGKA	1.73738e-05	0.000867887	0.003	0.026	0.028	0.033	0.012	0.033	-0.012	RI
3902	ABHD17A	1.8081e-05	0.000867887	0.116	0.211	0.29	0.353	0.187	0.436	-0.153	RI
3920	PRG2	1.80152e-05	0.000867887	0.063	0.048	0.399	0.097	0.377	0.321	-0.243	RI
5572	WDR45	1.71672e-05	0.000867887	0.841	0.719	1	1	1	0.95	-0.208	RI
5649	HMGN2	1.76974e-05	0.000867887	0.087	0.056	0.216	0.088	0.093	0.115	-0.057	RI
5661	PSME2	1.69407e-05	0.000867887	0.017	0.018	0.076	0.082	0.023	0.039	-0.037	RI
859	PQBP1	1.65866e-05	0.000867887	0.082	0.109	0.256	0.246	0.116	0.36	-0.149	RI
1668	CPSF3L	1.89988e-05	0.000900682	0.109	0.128	0.351	0.167	0.296	0.278	-0.155	RI
5285	FGD3	2.10712e-05	0.00098675	0.088	0.031	0.286	0.095	0.116	0.106	-0.091	RI
2824	DCTN1	3.02845e-05	0.00140112	0.044	0.045	0.371	0.118	0.041	0.215	-0.142	RI
334	BAX	3.37246e-05	0.00150584	0.179	0.217	0.433	0.356	0.217	0.475	-0.172	RI
5134	ARL6IP4	3.33419e-05	0.00150584	0.035	0.017	0.054	0.053	0.026	0.084	-0.028	RI
514	DUS1L	3.30291e-05	0.00150584	0.793	0.721	0.964	0.832	0.931	0.967	-0.166	RI
2995	RPRD1A	3.47275e-05	0.0015328	0.736	0.648	1	1	1	1	-0.308	RI
4316	CPSF7	3.67487e-05	0.00154728	0.025	0.018	0.06	0.073	0.04	0.101	-0.047	RI
4451	SLC39A9	3.67352e-05	0.00154728	0.956	0.767	1	0.913	1	1	-0.117	RI
4764	DGKZ	3.60108e-05	0.00154728	0.101	0.148	0.282	0.219	0.166	0.253	-0.106	RI
5119	UQCRC1	3.66909e-05	0.00154728	0.108	0.08	0.358	0.279	0.112	0.312	-0.171	RI
734	UBE2D3	3.70702e-05	0.00154728	0.032	0.008	0.016	0.006	0.011	0.011	0.009	RI
2453	DNHD1	3.85456e-05	0.00159156	0.626	0.65	1	1	0.848	1	-0.324	RI
2250	PABPC1	4.22761e-05	0.00170885	0.1	0.044	0.216	0.042	0.119	0.222	-0.078	RI
585	AKR1B1	4.22445e-05	0.00170885	0.055	0.107	0.322	0.144	0.085	0.174	-0.1	RI
1999	THOC6	4.27392e-05	0.00170957	0.103	0.177	0.721	0.396	0.324	0.657	-0.384	RI
1666	CPSF3L	4.68575e-05	0.00185498	0.123	0.127	0.645	0.156	0.324	0.377	-0.251	RI
1630	TMEM259	4.79592e-05	0.00187494	0.113	0.076	0.202	0.215	0.223	0.161	-0.106	RI
4784	NDUFS7	4.83384e-05	0.00187494	0.011	0.018	0.031	0.035	0.028	0.033	-0.017	RI
4768	DGKZ	5.06156e-05	0.00194364	0.251	0.247	0.518	0.455	0.35	0.382	-0.177	RI
3269	CYP4F2	5.80348e-05	0.00220647	0.723	0	1	1	0.735	1	-0.572	RI
738	E2F4	5.87194e-05	0.00221061	0.292	0.285	0.562	0.495	0.43	0.496	-0.207	RI
924	TUBGCP6	6.16035e-05	0.00229668	0.305	0.467	0.764	0.692	0.539	0.703	-0.288	RI
4408	CSK	6.31382e-05	0.00230905	0.035	0.037	0.086	0.113	0.084	0.105	-0.061	RI
5253	RABGGTA	6.26686e-05	0.00230905	0.065	0.117	0.745	0.494	0.537	0.173	-0.396	RI
5489	PDHB	6.6881e-05	0.00242286	0.098	0.046	0.084	0.008	0.043	0.015	0.035	RI
2233	MLX	7.20365e-05	0.00258524	0.129	0.124	0.456	0.232	0.326	0.368	-0.219	RI
3725	ABCD4	7.31196e-05	0.00259981	0.26	0.342	0.695	0.791	0.482	0.652	-0.354	RI
4354	MYO7B	7.95045e-05	0.00280089	0.076	0.013	0.1	0	0.045	0.14	-0.027	RI
3454	AKT2	8.31657e-05	0.00290324	0.01	0.013	0.031	0.013	0.017	0.038	-0.013	RI
2036	RBM3	9.18604e-05	0.00317787	0.087	0.026	0.033	0.032	0.047	0.034	0.02	RI
4082	RFNG	0.000101412	0.00344622	0.022	0	0.125	0.075	0.038	0.07	-0.066	RI
5163	STX18	0.000101323	0.00344622	0.041	0.025	0.178	0.029	0.104	0.219	-0.1	RI
5679	HNRNPH1	0.000104738	0.00352802	0.224	0.139	0.113	0.098	0.178	0.103	0.058	RI
4603	SPSB3	0.000111246	0.00371464	0.087	0.09	0.167	0.122	0.234	0.16	-0.082	RI
147	AZU1	0.000114059	0.00377575	0.308	0.28	0.673	1	0.598	0.711	-0.451	RI
3298	GNPTG	0.000119908	0.00393543	0.04	0.028	0.139	0.251	0.107	0.114	-0.119	RI
256	GPR114	0.000128969	0.00418317	0.392	0.162	1	0.447	1	1	-0.585	RI
3545	DCTN2	0.000129635	0.00418317	0.073	0.064	0.25	0.078	0.113	0.183	-0.087	RI
3944	RPL10A	0.000135754	0.00434414	0.076	0.038	0.057	0.074	0.104	0.079	-0.022	RI
4410	CSK	0.000143723	0.00456114	0.032	0.03	0.131	0.068	0.041	0.114	-0.058	RI
3547	LCK	0.00014745	0.00464104	0.063	0.022	0.166	0.027	0.086	0.082	-0.048	RI
1022	STXBP2	0.000150128	0.00468693	0.247	0.075	0.431	0.281	0.385	0.536	-0.247	RI
4216	XPO1	0.000151587	0.0046943	0.813	0.542	0.897	1	1	0.763	-0.238	RI
5520	LGALS9	0.000153903	0.0047279	0.042	0.012	0.11	0.155	0.038	0.081	-0.069	RI
5156	CLCN7	0.000155183	0.00472938	0.106	0.106	0.176	0.27	0.197	0.124	-0.086	RI
206	ROBO3	0.000162329	0.00486987	0.687	1	0	0	0.733	0.155	0.622	RI
4916	TSTA3	0.000162159	0.00486987	0.182	0.1	0.597	0.742	0.229	0.769	-0.443	RI
2426	CCNK	0.000166547	0.00495767	0.096	0.033	0.03	0.026	0.037	0.026	0.035	RI
5406	DCAF11	0.000173905	0.00513689	0.817	0.804	1	0.946	0.904	1	-0.152	RI
380	PFKL	0.000178005	0.00521784	0.032	0.012	0.021	0.096	0.017	0.09	-0.034	RI
5379	NAGK	0.000180033	0.00523734	0.837	1	0.43	0.609	0.459	0.581	0.399	RI
1129	ECH1	0.000185163	0.00532817	0.071	0.035	0.21	0.187	0.068	0.186	-0.11	RI
5301	IFFO1	0.000185931	0.00532817	0.081	0.142	0.268	0.342	0.371	0.256	-0.198	RI
3799	RANBP1	0.000194673	0.00553736	0.086	0.052	0.557	0.105	0.138	0.18	-0.176	RI
4393	TAF1D	0.000200724	0.00566751	0.264	0.143	0.065	0.14	0.108	0.099	0.101	RI
2442	QARS	0.000209556	0.0058737	0.089	0.087	0.277	0.057	0.134	0.262	-0.095	RI
3392	FBXL6	0.000219326	0.00597312	0.614	0.54	0.897	0.908	0.779	0.757	-0.258	RI
4078	EML2	0.000218047	0.00597312	0.053	0.233	0	0	0.063	0	0.127	RI
5029	KIAA0195	0.000216549	0.00597312	0.286	0.228	0.528	0.506	0.428	0.586	-0.255	RI
5689	BBS1	0.000215095	0.00597312	0.214	0.127	0	0	0	0	0.17	RI
5097	ARF5	0.000225808	0.00610637	0.156	0.074	0.347	0.131	0.157	0.263	-0.11	RI
5358	EGLN2	0.000234405	0.00629451	0.058	0.031	0.227	0.082	0.082	0.207	-0.105	RI
3335	DALRD3	0.000238335	0.0063556	0.679	0.818	0.947	0.851	0.849	0.897	-0.138	RI
4056	CDC37	0.000249588	0.00660977	0.38	0.262	0.791	0.416	0.437	0.749	-0.277	RI
863	PPP1CA	0.000254001	0.00668056	0.041	0.041	0.068	0.14	0.065	0.126	-0.059	RI
1931	C14orf93	0.000272362	0.00711475	0.678	0.736	1	1	0.805	1	-0.244	RI
818	HCN3	0.000281003	0.00729089	0.721	0.166	0.443	1	0.582	1	-0.313	RI
2826	DCTN1	0.000285614	0.0073608	0.062	0.039	0.381	0.113	0.081	0.203	-0.144	RI
1724	CENPT	0.000287825	0.00736831	0.529	0.574	1	1	1	0.252	-0.261	RI
4819	SLC25A3	0.000291376	0.00740982	0.293	0.364	0.426	0.044	0.217	0.114	0.128	RI
375	CPSF1	0.000296907	0.00750081	0.091	0.03	0.309	0.093	0.156	0.152	-0.117	RI
369	VPS28	0.00030316	0.00760872	0.116	0.174	0.536	0.168	0.213	0.355	-0.173	RI
1421	RP11-108K14.4	0.00031177	0.0077119	0.522	0.421	1	0.8	0.522	1	-0.359	RI
4207	RUVBL2	0.00031058	0.0077119	0.018	0.047	0.147	0.161	0.035	0.1	-0.078	RI
683	DHX38	0.000313296	0.0077119	0.102	0.088	0.43	0.124	0.221	0.279	-0.169	RI
2382	NDUFV1	0.000322882	0.00789724	0.193	0.082	0.226	0.205	0.231	0.288	-0.1	RI
172	ZBTB17	0.000330041	0.00802126	0.383	0.281	0.632	0.538	0.528	0.655	-0.256	RI
179	FLII	0.000349879	0.0084499	0.068	0.131	0.234	0.141	0.138	0.183	-0.074	RI
1698	CC2D1B	0.000361726	0.00868142	0	0.029	0.13	0.149	0.041	0.035	-0.074	RI
4614	GSTK1	0.000422426	0.0100752	0.275	0.173	0.404	0.254	0.394	0.483	-0.16	RI
5585	MCM7	0.00042828	0.0101518	0.148	0.135	0.457	0.187	0.164	0.405	-0.162	RI
5482	ADAM8	0.000431627	0.0101684	1	1	1	0.63	1	0.839	0.133	RI
5213	LINC00094	0.000435934	0.0102072	0.049	0	0.48	0.187	0.315	0.381	-0.316	RI
3972	IDH3B	0.000447266	0.0104091	0.17	0.1	0.252	0.133	0.322	0.331	-0.124	RI
3414	UCKL1	0.000464699	0.0107497	0.142	0.052	0.589	0.194	0.274	0.471	-0.285	RI
5662	PSME2	0.000484869	0.0111491	0.117	0.156	0.43	0.353	0.133	0.205	-0.144	RI
1667	CPSF3L	0.000505256	0.0112581	0.121	0.031	0.219	0.17	0.21	0.36	-0.164	RI
3358	LUC7L	0.000497828	0.0112581	0.2	0.305	0.51	0.33	0.354	0.357	-0.135	RI
364	VPS28	0.000503703	0.0112581	0.153	0.146	0.415	0.191	0.171	0.374	-0.138	RI
40	ENO2	0.000507199	0.0112581	0.061	0.095	0.274	0.41	0.089	0.185	-0.161	RI
4918	TSTA3	0.00050643	0.0112581	0.018	0.053	0.108	0.159	0.06	0.057	-0.061	RI
787	PIH1D1	0.000494363	0.0112581	0.27	0.246	0.782	0.686	0.251	0.631	-0.329	RI
722	AQP3	0.000528769	0.0116694	0.095	0.106	0.087	0.028	0.069	0.063	0.039	RI
307	NUBP2	0.000535405	0.0117483	0.081	0.227	0.514	0.337	0.17	0.536	-0.235	RI
3506	STX4	0.000550747	0.0120163	0.007	0.047	0.115	0.06	0.073	0.055	-0.049	RI
5410	COX4I1	0.00055701	0.0120843	0.084	0.057	0.149	0.077	0.059	0.129	-0.033	RI
3184	CCDC78	0.000583825	0.0123302	0.69	0.396	1	0.512	0	1	-0.085	RI
3610	RASAL3	0.000578242	0.0123302	1	0.709	0.778	0.727	0.726	0.622	0.141	RI
3791	C5orf45	0.00057597	0.0123302	0.704	0.896	1	1	0.839	1	-0.16	RI
4221	RASGRP4	0.000578245	0.0123302	0.778	1	1	0.487	0.559	0.477	0.258	RI
611	ZNF598	0.000584399	0.0123302	0.161	0.047	0.413	0.146	0.313	0.312	-0.192	RI
2156	FIBP	0.000599943	0.012589	0.082	0.101	0.277	0.209	0.07	0.284	-0.119	RI
385	CC2D1A	0.000603872	0.0126025	0.56	0.409	0.706	1	1	0.697	-0.366	RI
1708	PRPF31	0.00062625	0.0128451	0.12	0.128	0.361	0.328	0.115	0.388	-0.174	RI
311	NUBP2	0.000622708	0.0128451	0.107	0.083	0.777	0.443	0.239	0.399	-0.37	RI
5363	CNOT3	0.000628875	0.0128451	0.14	0.081	0.228	0.167	0.157	0.232	-0.085	RI
802	POLE3	0.000624572	0.0128451	0.067	0.026	0.029	0.016	0.024	0.019	0.024	RI
681	CARNS1	0.000634671	0.0128949	0.835	0.327	1	0.58	0.638	1	-0.224	RI
5545	RBM6	0.000645307	0.013042	0.188	0.185	0.539	0.249	0.275	0.668	-0.246	RI
280	NONO	0.000701891	0.0141113	0.775	0.35	0.95	0.818	0.827	0.925	-0.317	RI
927	TUBGCP6	0.00070703	0.0141406	0.161	0.309	0.686	0.355	0.3	0.506	-0.227	RI
2966	CCDC159	0.00071383	0.0142026	0.375	0.463	0.77	1	0.803	0.626	-0.381	RI
1323	TMEM91	0.000721657	0.0142474	1	0.611	0.528	0.402	0.72	0.296	0.319	RI
4024	VIMP	0.000723501	0.0142474	0.069	0	0.017	0.011	0.015	0.011	0.021	RI
5273	C9orf142	0.000769859	0.015083	0.844	1	0.943	0.944	0.978	0.967	-0.036	RI
1063	SH3TC1	0.000781471	0.0152327	0.035	0.116	0.14	0.045	0.106	0.113	-0.025	RI
1636	DPP7	0.000788066	0.0152837	0.071	0.05	0.211	0.118	0.127	0.186	-0.1	RI
3405	MARS	0.000793984	0.0153211	0.5	0.502	0.683	0.589	0.639	0.67	-0.144	RI
2732	TUBGCP4	0.000798912	0.0153391	0.73	0.408	1	0.635	0.918	1	-0.319	RI
476	NDUFA10	0.0008089	0.0154536	0.115	0.18	0.337	0.255	0.158	0.228	-0.097	RI
2677	DDX51	0.000828224	0.0157445	0.519	0.608	0.389	0.277	0.194	0.349	0.261	RI
1298	PDCD6	0.000838086	0.0158534	0.036	0.064	0.075	0.071	0.067	0.133	-0.036	RI
5225	GNB2L1	0.00084314	0.0158709	0.025	0.012	0.03	0.016	0.038	0.021	-0.008	RI
4159	IMPDH2	0.000855473	0.0159467	0.051	0.043	0.121	0.12	0.089	0.063	-0.051	RI
5353	RPL7A	0.000853452	0.0159467	0.042	0.023	0.035	0.032	0.06	0.048	-0.011	RI
2260	HDAC3	0.000905792	0.0168031	0.059	0.096	0.274	0.173	0.123	0.181	-0.11	RI
1495	MAF1	0.000955482	0.0176397	0.29	0.36	0.46	0.396	0.425	0.496	-0.119	RI
1286	ING4	0.000976894	0.0178632	0.39	0.354	1	0.267	0.745	1	-0.381	RI
5685	MRPL28	0.000973364	0.0178632	0.096	0.063	0.225	0.203	0.07	0.21	-0.098	RI
2175	RRNAD1	0.00102437	0.0186426	0.819	0.43	1	1	1	1	-0.376	RI
394	ZGPAT	0.00106203	0.0192367	0.685	0.772	0.962	0.783	0.857	0.949	-0.159	RI
5551	HSP90B1	0.00108559	0.0195712	0.034	0.013	0.011	0.011	0.02	0.008	0.011	RI
3443	POGZ	0.00109231	0.0196003	0.02	0.035	0.143	0.047	0.042	0.066	-0.047	RI
4738	ARL16	0.00112768	0.020058	0.844	0.737	1	1	1	1	-0.21	RI
838	CSNK1G2	0.00112826	0.020058	0.155	0.06	0.243	0.24	0.289	0.225	-0.142	RI
632	NUP88	0.00115071	0.0203628	0.031	0.065	0.078	0.144	0.113	0.205	-0.087	RI
5715	BTN3A3	0.00118498	0.020873	0.659	0	1	0.76	1	0.513	-0.489	RI
1228	MYL6	0.00129521	0.0226074	0.047	0.015	0.046	0.023	0.015	0.021	0.005	RI
1831	DPP9	0.00129384	0.0226074	0.09	0.038	0.214	0.094	0.141	0.168	-0.09	RI
379	PFKL	0.00130333	0.0226461	0.231	0.131	0.593	0.264	0.306	0.695	-0.284	RI
1176	ZWINT	0.00132499	0.0228418	0.358	0.148	0.705	1	0.366	0.925	-0.496	RI
1238	MAGED2	0.00132879	0.0228418	0.175	0.14	0.093	0.081	0.097	0.087	0.068	RI
2722	QKI	0.00133244	0.0228418	1	0.16	1	0.34	1	1	-0.255	RI
5136	ARL6IP4	0.00137497	0.0234451	0.391	0.316	0.49	0.699	0.574	0.601	-0.237	RI
5557	CNDP2	0.00137984	0.0234451	0.4	0.53	0.736	0.782	0.855	0.751	-0.316	RI
1644	BRF1	0.00143452	0.0242668	0.084	0.027	0.189	0.063	0.141	0.202	-0.093	RI
3079	TAF1C	0.0014412	0.0242729	0.636	0.561	0.761	0.752	0.752	0.94	-0.203	RI
22	HDAC7	0.00146314	0.0245347	0.1	0.038	0.149	0.129	0.075	0.122	-0.05	RI
455	FUK	0.00150401	0.0251104	0.148	0.241	0.42	0.417	0.535	0.4	-0.248	RI
5194	CAPN1	0.00152063	0.025278	0.011	0	0.053	0.042	0.015	0.04	-0.032	RI
1810	DENND4B	0.00152789	0.0252893	1	0.76	1	0.653	0.485	0.768	0.154	RI
4087	ZNF517	0.00153836	0.0253532	0.598	1	0.301	1	0.105	0.164	0.406	RI
5148	DDX41	0.0015494	0.0254261	0.223	0.203	0.802	0.201	0.423	0.64	-0.304	RI
189	MOV10	0.00157358	0.025713	0.242	0.251	0.392	0.353	0.376	0.402	-0.134	RI
4055	SIRT6	0.00164014	0.0266336	0.893	1	0.837	0.744	0.554	0.784	0.217	RI
937	COG4	0.00164379	0.0266336	0.04	0.126	0.334	0.188	0.148	0.117	-0.114	RI
1113	HAX1	0.00171374	0.0274199	0.11	0.086	0.229	0.235	0.133	0.303	-0.127	RI
2108	AZI1	0.00170281	0.0274199	0.03	0.128	0.26	0	0.232	0.281	-0.114	RI
2441	QARS	0.00171124	0.0274199	0.068	0.036	0.083	0.101	0.114	0.093	-0.046	RI
3904	CHRNB1	0.00176046	0.0278633	0.499	0.1	1	0.307	0.571	1	-0.42	RI
5580	ANKRD13D	0.00175982	0.0278633	0.343	0.44	0.841	0.44	0.664	0.7	-0.27	RI
829	B2M	0.00176323	0.0278633	0.022	0.006	0.016	0.005	0.007	0.006	0.005	RI
515	DUS1L	0.00177069	0.0278666	0.433	0.162	0.742	0.347	0.549	0.681	-0.282	RI
2825	DCTN1	0.00179914	0.0281987	0.081	0.032	0.44	0.103	0.072	0.208	-0.149	RI
4318	CD3E	0.00181103	0.0282697	0.931	0.967	1	1	1	0.975	-0.045	RI
127	CEP170	0.00183215	0.0284549	0.686	0.47	1	0.483	0.932	1	-0.276	RI
132	EPSTI1	0.00183771	0.0284549	0.011	0.018	0.128	0.055	0	0.164	-0.072	RI
3376	PITPNM1	0.00187212	0.0287006	0.032	0.103	0.214	0.308	0.046	0.116	-0.104	RI
5174	ABCC10	0.001876	0.0287006	0.071	0.22	0	0	0.025	0	0.139	RI
725	QTRT1	0.00186341	0.0287006	0.136	0.175	0.266	0.327	0.229	0.388	-0.147	RI
4719	REPS1	0.00188701	0.0287544	0.046	0.004	0.03	0.009	0.007	0.007	0.012	RI
4284	EIF3M	0.00196823	0.0298735	0.123	0.051	0.188	0.058	0.243	0.099	-0.06	RI
3187	CCDC78	0.00199397	0.0301451	0.67	0.636	0.883	0	1	1	-0.068	RI
5429	OS9	0.0020065	0.0302155	0.075	0.088	0.507	0.199	0.097	0.14	-0.154	RI
4791	APEX1	0.00202409	0.0303613	0.876	0.832	1	1	0.931	0.938	-0.113	RI
1177	ZWINT	0.00204235	0.030516	0.175	0.074	0.394	0.275	0.222	0.387	-0.195	RI
2759	STRA13	0.00206929	0.0307988	0.04	0.012	0.316	0.08	0.099	0.122	-0.128	RI
5053	RBM8A	0.0020974	0.0310965	0.771	0.467	1	0.828	0.802	0.933	-0.272	RI
1491	FADS3	0.00213648	0.0313409	0.702	0.879	0.961	0.917	0.938	0.894	-0.137	RI
2686	CTD-2521M24.9	0.00215468	0.0313409	0.596	0.156	0.624	1	1	0	-0.28	RI
3820	EFCAB12	0.00214997	0.0313409	0.167	1	0.091	0.253	1	1	-0.002	RI
4344	UNC45A	0.00212466	0.0313409	0.064	0.097	0.709	0.273	0.08	0.652	-0.348	RI
4782	NDUFS7	0.00214854	0.0313409	0.123	0.181	0.399	0.143	0.206	0.33	-0.118	RI
3482	GADD45B	0.00224012	0.0324607	0.932	0.895	1	1	0.938	1	-0.071	RI
1488	APBA3	0.00226042	0.0326316	0.024	0	0.174	0.182	0.123	0.076	-0.127	RI
5462	H3F3B	0.00228187	0.0328179	0.077	0.015	0.148	0.031	0.048	0.076	-0.03	RI
2122	MCAM	0.00229741	0.0329181	0.229	0.058	0.234	0.028	0.169	0.025	0.029	RI
2051	IMP4	0.00231743	0.0330816	1	1	1	0.669	1	0.31	0.255	RI
3177	POMT1	0.00234563	0.03336	0.84	0.698	0.982	0.856	0.843	0.942	-0.137	RI
5046	MICAL1	0.002356	0.033384	0.361	0.463	0.619	0.65	0.5	0.475	-0.149	RI
457	FUK	0.0023919	0.0337679	0.189	0.115	1	0.539	0.28	0.369	-0.395	RI
2894	VIM	0.00240619	0.0338453	0.06	0.025	0.03	0.024	0.036	0.031	0.012	RI
4736	ARL16	0.00242517	0.0339878	0.024	0.047	0.541	0.15	0.075	0.086	-0.177	RI
2329	TAZ	0.00245402	0.0342671	0.529	0.384	0.942	0.539	0.662	0.808	-0.281	RI
5678	HNRNPH1	0.0024684	0.034343	0.196	0.075	0.082	0.06	0.165	0.048	0.047	RI
5479	NCAPH2	0.00248287	0.0344196	0.133	0.047	0.204	0.082	0.19	0.185	-0.075	RI
5376	NAGK	0.00249501	0.0344635	0.156	0.13	0.341	0.243	0.223	0.35	-0.146	RI
595	SLC25A39	0.00253169	0.0348448	0.086	0.174	0.382	0.287	0.08	0.255	-0.121	RI
495	RHOT2	0.00256427	0.0351671	0.109	0.066	0.269	0.182	0.199	0.278	-0.145	RI
4568	ZSCAN25	0.00260299	0.0355711	0.735	0.224	1	0.487	0.746	1	-0.329	RI
1292	ELAC2	0.00280229	0.0381588	0.128	0.039	0.587	0.133	0.32	0.161	-0.217	RI
488	RHOT2	0.00285407	0.0387266	0.083	0.128	0.075	0.344	0.183	0.172	-0.088	RI
2838	SSR2	0.0028715	0.0388259	0.662	0.201	0.521	0.401	1	1	-0.299	RI
1536	SEPT1	0.00302392	0.0405436	0.035	0.043	0.088	0.046	0.086	0.063	-0.032	RI
5531	NEURL4	0.00303022	0.0405436	0.452	0.396	0.869	0.652	0.613	0.787	-0.306	RI
5543	MAPK8IP3	0.00302883	0.0405436	0.088	0.167	0.175	0.155	0.224	0.209	-0.063	RI
4339	YIF1B	0.00310765	0.0414354	0.018	0	0.069	0	0.042	0.103	-0.045	RI
1844	IZUMO4	0.00312429	0.041513	0.034	0	0.05	0.189	0.149	0.141	-0.115	RI
336	PROSC	0.00313679	0.0415354	0.107	0.134	0.22	0.017	0.056	0.102	0.022	RI
5604	ELOVL1	0.00316597	0.041655	0.113	0.061	0.439	0.153	0.122	0.286	-0.163	RI
868	SSRP1	0.00316752	0.041655	0.019	0.017	0.063	0.027	0.03	0.017	-0.016	RI
1850	GSS	0.00319389	0.0418585	0.265	0.086	0.783	0.318	0.316	0.563	-0.32	RI
2264	PHF20L1	0.00324624	0.0423179	0.306	0.638	1	0.718	0.421	1	-0.313	RI
5028	KIAA0195	0.00325099	0.0423179	0.029	0	0.079	0.204	0.129	0.099	-0.113	RI
680	TMEM147	0.00329671	0.0427681	0.143	0.105	0.28	0.209	0.203	0.269	-0.116	RI
1046	ZSWIM8	0.00332691	0.0428998	0.097	0.031	0.301	0.225	0.139	0.244	-0.163	RI
3537	MUTYH	0.00333745	0.0428998	0.04	0.031	0.063	0.189	0.1	0.318	-0.132	RI
4229	TRAPPC4	0.00334037	0.0428998	0.071	0.021	0.054	0.01	0.019	0	0.025	RI
2176	POFUT2	0.00340375	0.0432795	0.154	0.084	0.229	0.23	0.204	0.183	-0.093	RI
4375	UBXN1	0.00338587	0.0432795	0.268	0.197	0.592	0.263	0.28	0.515	-0.18	RI
5610	GPX4	0.00339417	0.0432795	0.137	0.175	1	0.56	0.221	1	-0.539	RI
4758	HDGF	0.00348995	0.0440836	0.048	0.007	0.098	0.081	0.04	0.048	-0.039	RI
5294	GIT1	0.0034793	0.0440836	0.066	0	0.068	0.102	0.073	0.179	-0.072	RI
1629	TMEM259	0.00351298	0.0440844	0.695	0.529	0.773	0.744	0.752	0.797	-0.155	RI
3142	GPS2	0.00350957	0.0440844	0.224	0.336	0.451	0.415	0.344	0.56	-0.162	RI
4907	IRAK1	0.00359431	0.0449582	0	0	0	0.123	0	0.183	-0.076	RI
3450	ULK3	0.00363868	0.0453653	0.534	0.478	1	0.616	0.647	1	-0.31	RI
1099	MOB2	0.00379385	0.0471469	0.046	0.124	0.194	0.237	0.112	0.12	-0.081	RI
114	CLPTM1L	0.00386847	0.0479192	0.08	0.054	0.165	0.066	0.124	0.125	-0.053	RI
3552	DNMT1	0.00397602	0.0489944	0.031	0.024	0.12	0.009	0.066	0.074	-0.04	RI
628	SMARCC2	0.00398079	0.0489944	0.188	0.177	0.516	0.327	0.258	0.348	-0.18	RI
3744	SNHG14	0.00405592	0.0497595	0.071	0	0.042	0.013	0.018	0.007	0.015	RI

## Sheet: ClueGO_analysis
GOID	GOTerm	Ontology Source	Term PValue	Term PValue Corrected with Benjamini-Hochberg	Group PValue	Group PValue Corrected with Benjamini-Hochberg	GOLevels	GOGroups	% Associated Genes	Nr. Genes	Associated Genes Found
GO:0036503	ERAD pathway	GO_BiologicalProcess-EBI-UniProt-GOA_13.08.2018_00h00	0.00333429	0.0306014	0.00333429	0.00483473	[5, 6, 7, 8, 9]	Group00	9.56522	11	[DNAJC10, HSP90B1, MARCH6, OS9, POMT1, PSMC6, QTRT1, RNF121, SELENOS, TMEM259, UBXN1]
GO:0043173	nucleotide salvage	GO_BiologicalProcess-EBI-UniProt-GOA_13.08.2018_00h00	0.0029091	0.0286062	0.0029091	0.00444021	[4, 7, 8, 9]	Group01	23.5294	4	[APRT, FAM160A2, FUK, UCKL1]
GO:0048208	COPII vesicle coating	GO_BiologicalProcess-EBI-UniProt-GOA_13.08.2018_00h00	0.00149231	0.0186765	0.00149231	0.00288513	[5, 6, 7, 8, 9]	Group02	12.1622	9	[CNIH4, CSNK1D, GSTP1, MED4, NUSAP1, PDCD6, PPP6R3, TRAPPC4, USO1]
GO:0006268	DNA unwinding involved in DNA replication	GO_BiologicalProcess-EBI-UniProt-GOA_13.08.2018_00h00	0.00649209	0.0412497	0.00649209	0.00697299	[7, 8, 9]	Group03	27.2727	3	[CCNL1, MCM6, MCM7]
GO:0016567	protein ubiquitination	GO_BiologicalProcess-EBI-UniProt-GOA_13.08.2018_00h00	0.00542549	0.039311	0.00542549	0.00629357	[8, 9]	Group04	5.43131	51	[ANAPC5, ARPC2, BHLHE40, CDK5RAP3, CTR9, CUL7, DCAF11, DCAF17, DDB1, FBXL5, FBXL6, FBXW5, FYN, GPS2, HACE1, HLTF, HSP90AA1, KCTD9, KLHL5, LMO7, MARCH6, MASTL, MTOR, NCKIPSD, NDFIP1, OS9, PCGF6, PDCD6, PRPS1, RACK1, RC3H2, RNF121, RNF126, RNF13, RNF138, RNF14, RNF167, RNF19A, SELENOS, SPSB3, TANK, TAZ, TEP1, TRIM21, TRIM28, UBE2D3, UBE2E1, UBXN1, VPS28, WAC, ZNF598]
GO:0090085	regulation of protein deubiquitination	GO_BiologicalProcess-EBI-UniProt-GOA_13.08.2018_00h00	0.00133546	0.0183849	0.00133546	0.00276631	[6, 7, 8, 9, 10]	Group05	28.5714	4	[OTUD4, TANK, TRIM21, UBXN1]
GO:1900246	positive regulation of RIG-I signaling pathway	GO_BiologicalProcess-EBI-UniProt-GOA_13.08.2018_00h00	0.00239244	0.0260021	0.00239244	0.00433631	[3, 4, 5, 6, 7, 8, 9, 10, 11, 12, 13, 14, 15]	Group06	37.5	3	[ANKRD17, DDX60, PUM1]
GO:1901535	regulation of DNA demethylation	GO_BiologicalProcess-EBI-UniProt-GOA_13.08.2018_00h00	0.00649209	0.0412497	0.00649209	0.00697299	[4, 5, 6, 7, 8, 9, 10]	Group07	27.2727	3	[OTUD4, TRIM28, USP9X]
GO:1904683	regulation of metalloendopeptidase activity	GO_BiologicalProcess-EBI-UniProt-GOA_13.08.2018_00h00	0.00349134	0.0306792	0.00349134	0.00482138	[7, 8, 9]	Group08	33.3333	3	[PICALM, PRG2, RECK]
GO:0016575	histone deacetylation	GO_BiologicalProcess-EBI-UniProt-GOA_13.08.2018_00h00	0.00672459	0.0414516	0.00672459	0.00696476	[6, 7, 8, 9]	Group09	9.17431	10	[HDAC3, HDAC7, MIER3, NIPBL, PKD2, RBBP7, SAP30L, SIN3A, SIRT6, SIRT7]
GO:2000628	regulation of miRNA metabolic process	GO_BiologicalProcess-EBI-UniProt-GOA_13.08.2018_00h00	0.00649209	0.0412497	0.00649209	0.00697299	[5, 6, 7, 8, 9]	Group10	27.2727	3	[HRAS, KHSRP, RC3H2]
GO:0030520	intracellular estrogen receptor signaling pathway	GO_BiologicalProcess-EBI-UniProt-GOA_13.08.2018_00h00	0.00569527	0.0392024	0.00569527	0.00635241	[5, 6, 7, 8, 9]	Group11	10	9	[AKR1B1, EGLN2, GPAM, MARS, PAK1, PHB2, RBM6, RTN3, STRN3]
GO:0031937	positive regulation of chromatin silencing	GO_BiologicalProcess-EBI-UniProt-GOA_13.08.2018_00h00	0.000480703	0.0116783	0.000480703	0.0023234	[4, 5, 6, 7, 8, 9, 10, 11, 12, 13, 14]	Group12	36.3636	4	[DNMT1, SIN3A, SIRT6, TRIM28]
GO:0033599	regulation of mammary gland epithelial cell proliferation	GO_BiologicalProcess-EBI-UniProt-GOA_13.08.2018_00h00	0.00269279	0.027803	0.00269279	0.00433838	[4, 5, 6, 7, 8, 9, 10]	Group13	18.5185	5	[AGAP2, BAX, BRCA2, PHB2, RTN4]
GO:0010952	positive regulation of peptidase activity	GO_BiologicalProcess-EBI-UniProt-GOA_13.08.2018_00h00	0.00923827	0.0489155	0.00923827	0.00923827	[6, 7, 8, 9]	Group14	7.02479	17	[BAX, BRCA2, CARD8, CYFIP2, DDX3X, FYN, HSF1, LCK, LGALS9, NCKIPSD, NLRP3, PDCD6, PICALM, PRG2, PSME2, RACK1, TANK]
GO:0010950	positive regulation of endopeptidase activity	GO_BiologicalProcess-EBI-UniProt-GOA_13.08.2018_00h00	0.00290448	0.0292573	0.00923827	0.00923827	[7, 8, 9, 10]	Group14	7.87037	17	[BAX, BRCA2, CARD8, CYFIP2, DDX3X, FYN, HSF1, LCK, LGALS9, NCKIPSD, NLRP3, PDCD6, PICALM, PRG2, PSME2, RACK1, TANK]
GO:0006336	DNA replication-independent nucleosome assembly	GO_BiologicalProcess-EBI-UniProt-GOA_13.08.2018_00h00	0.00133045	0.0189474	0.00133045	0.00296793	[6, 7, 8, 9]	Group15	13.5593	8	[BHLHE40, CENPA, CENPT, CENPU, H3F3B, HAT1, KNL1, RBBP7]
GO:0034080	CENP-A containing nucleosome assembly	GO_BiologicalProcess-EBI-UniProt-GOA_13.08.2018_00h00	0.00572222	0.0387422	0.00133045	0.00296793	[5, 6, 7, 8, 9, 10]	Group15	13.3333	6	[BHLHE40, CENPA, CENPT, CENPU, KNL1, RBBP7]
GO:0045066	regulatory T cell differentiation	GO_BiologicalProcess-EBI-UniProt-GOA_13.08.2018_00h00	0.00502409	0.0377264	0.00502409	0.00607078	[6, 7, 8, 9, 10, 11]	Group16	16.129	5	[BRCA2, CD46, FANCA, IRF1, LGALS9]
GO:0045589	regulation of regulatory T cell differentiation	GO_BiologicalProcess-EBI-UniProt-GOA_13.08.2018_00h00	0.0037293	0.0314326	0.00502409	0.00607078	[7, 8, 9, 10, 11, 12]	Group16	17.2414	5	[BRCA2, CD46, FANCA, IRF1, LGALS9]
GO:0030098	lymphocyte differentiation	GO_BiologicalProcess-EBI-UniProt-GOA_13.08.2018_00h00	0.00501591	0.0383624	0.00501591	0.0063244	[4, 5, 6, 7, 8, 9]	Group17	6.47482	27	[ADAM8, B2M, BAX, BRCA2, BRF1, CD3E, CD46, DCLRE1C, FANCA, FLT3LG, GPR18, GPS2, HDAC7, IRF1, ITGA4, LCK, LGALS9, LY9, MTOR, MYB, NCAPH2, NDFIP1, NLRP3, RASGRP1, RC3H2, TCF7, ZNF384]
GO:0030217	T cell differentiation	GO_BiologicalProcess-EBI-UniProt-GOA_13.08.2018_00h00	0.005604	0.039228	0.00501591	0.0063244	[5, 6, 7, 8, 9, 10]	Group17	7.0922	20	[ADAM8, B2M, BRCA2, BRF1, CD3E, CD46, FANCA, GPR18, IRF1, LCK, LGALS9, LY9, MTOR, MYB, NCAPH2, NLRP3, RASGRP1, RC3H2, TCF7, ZNF384]
GO:0000375	RNA splicing, via transesterification reactions	GO_BiologicalProcess-EBI-UniProt-GOA_13.08.2018_00h00	0.00022914	0.0094635	0.00022914	0.00166127	[7, 8, 9]	Group18	7.46269	30	[ADARB1, BUD13, CPSF1, CPSF7, DDX41, DHX38, GCFC2, HNRNPA1, HNRNPC, HNRNPD, HNRNPH1, HSP90B1, KHSRP, LSM7, LUC7L, LUC7L3, NONO, PABPC1, PPIA, PPIL3, PQBP1, PRPF31, PSMD4, RBM8A, SRPK2, SRSF3, STMN1, TFIP11, U2AF1, WDR33]
GO:0000377	RNA splicing, via transesterification reactions with bulged adenosine as nucleophile	GO_BiologicalProcess-EBI-UniProt-GOA_13.08.2018_00h00	0.000596278	0.0117268	0.00022914	0.00166127	[8, 9, 10]	Group18	7.26817	29	[ADARB1, BUD13, CPSF1, CPSF7, DDX41, DHX38, GCFC2, HNRNPA1, HNRNPC, HNRNPD, HNRNPH1, HSP90B1, LSM7, LUC7L, LUC7L3, NONO, PABPC1, PPIA, PPIL3, PQBP1, PRPF31, PSMD4, RBM8A, SRPK2, SRSF3, STMN1, TFIP11, U2AF1, WDR33]
GO:0000398	mRNA splicing, via spliceosome	GO_BiologicalProcess-EBI-UniProt-GOA_13.08.2018_00h00	0.000596278	0.0117268	0.00022914	0.00166127	[7, 8, 9, 10, 11]	Group18	7.26817	29	[ADARB1, BUD13, CPSF1, CPSF7, DDX41, DHX38, GCFC2, HNRNPA1, HNRNPC, HNRNPD, HNRNPH1, HSP90B1, LSM7, LUC7L, LUC7L3, NONO, PABPC1, PPIA, PPIL3, PQBP1, PRPF31, PSMD4, RBM8A, SRPK2, SRSF3, STMN1, TFIP11, U2AF1, WDR33]
GO:2000303	regulation of ceramide biosynthetic process	GO_BiologicalProcess-EBI-UniProt-GOA_13.08.2018_00h00	0.000494269	0.0113407	0.000494269	0.00204769	[4, 5, 6, 7, 8, 9]	Group19	26.3158	5	[CNTRL, NSMAF, ORMDL1, PRKCD, RACK1]
GO:0090154	positive regulation of sphingolipid biosynthetic process	GO_BiologicalProcess-EBI-UniProt-GOA_13.08.2018_00h00	0.00133546	0.0183849	0.000494269	0.00204769	[4, 5, 6, 7, 8, 9]	Group19	28.5714	4	[CNTRL, NSMAF, PRKCD, RACK1]
GO:2000304	positive regulation of ceramide biosynthetic process	GO_BiologicalProcess-EBI-UniProt-GOA_13.08.2018_00h00	0.00133546	0.0183849	0.000494269	0.00204769	[5, 6, 7, 8, 9, 10]	Group19	28.5714	4	[CNTRL, NSMAF, PRKCD, RACK1]
GO:0006513	protein monoubiquitination	GO_BiologicalProcess-EBI-UniProt-GOA_13.08.2018_00h00	0.000603095	0.0113217	0.000736531	0.00213594	[9, 10]	Group20	12.6582	10	[CTR9, DDB1, PCGF6, PDCD6, RNF126, TRIM21, UBE2D3, UBE2E1, WAC, ZNF598]
GO:0010390	histone monoubiquitination	GO_BiologicalProcess-EBI-UniProt-GOA_13.08.2018_00h00	0.00959533	0.0495359	0.000736531	0.00213594	[7, 8, 9, 10, 11]	Group20	13.8889	5	[CTR9, DDB1, PCGF6, UBE2E1, WAC]
GO:0033523	histone H2B ubiquitination	GO_BiologicalProcess-EBI-UniProt-GOA_13.08.2018_00h00	0.00842272	0.0470079	0.000736531	0.00213594	[7, 8, 9, 10, 11]	Group20	25	3	[CTR9, UBE2E1, WAC]
GO:0061013	regulation of mRNA catabolic process	GO_BiologicalProcess-EBI-UniProt-GOA_13.08.2018_00h00	0.000291442	0.0100305	0.000442097	0.00256416	[5, 6, 7, 8, 9]	Group21	9.27835	18	[APEX1, BRF1, EXOSC8, HNRNPC, HNRNPD, KHSRP, MTOR, PABPC1, PARN, PRKCD, PUM1, QKI, SEPT1, TNRC6B, VIM, XPO1, XRN1, YBX3]
GO:0043488	regulation of mRNA stability	GO_BiologicalProcess-EBI-UniProt-GOA_13.08.2018_00h00	8.97598e-05	0.00741416	0.000442097	0.00256416	[4, 6, 7, 8, 9, 10]	Group21	10.559	17	[APEX1, BRF1, EXOSC8, HNRNPC, HNRNPD, KHSRP, MTOR, PABPC1, PARN, PRKCD, PUM1, QKI, SEPT1, VIM, XPO1, XRN1, YBX3]
GO:0045727	positive regulation of translation	GO_BiologicalProcess-EBI-UniProt-GOA_13.08.2018_00h00	0.00338628	0.0304029	0.000442097	0.00256416	[5, 6, 7, 8, 9]	Group21	9.09091	12	[CDK4, DDX3X, EIF3E, HNRNPD, LARP4, MTOR, PABPC1, RBM3, RPS9, SEPT1, VIM, YBX3]
GO:0043489	RNA stabilization	GO_BiologicalProcess-EBI-UniProt-GOA_13.08.2018_00h00	0.00675866	0.0410489	0.000442097	0.00256416	[4, 6, 7, 8, 9, 10]	Group21	11.4754	7	[HNRNPC, HNRNPD, MTOR, PABPC1, PARN, SEPT1, YBX3]
GO:0031058	positive regulation of histone modification	GO_BiologicalProcess-EBI-UniProt-GOA_13.08.2018_00h00	0.00311564	0.0299246	0.00262623	0.00448005	[5, 6, 7, 8, 9]	Group22	9.64912	11	[AUTS2, BRD7, CTR9, DNMT1, LRIF1, MYB, NIPBL, PIH1D1, PKD2, RIF1, RUVBL2]
GO:2000758	positive regulation of peptidyl-lysine acetylation	GO_BiologicalProcess-EBI-UniProt-GOA_13.08.2018_00h00	0.00851359	0.0468815	0.00262623	0.00448005	[7, 8, 9, 10, 11]	Group22	14.2857	5	[AUTS2, BRD7, PIH1D1, PRKAB1, RUVBL2]
GO:0051570	regulation of histone H3-K9 methylation	GO_BiologicalProcess-EBI-UniProt-GOA_13.08.2018_00h00	0.00318075	0.0298557	0.00262623	0.00448005	[7, 8, 9, 10, 11, 12]	Group22	17.8571	5	[DNMT1, LRIF1, MYB, PIH1D1, RIF1]
GO:0051574	positive regulation of histone H3-K9 methylation	GO_BiologicalProcess-EBI-UniProt-GOA_13.08.2018_00h00	0.00842272	0.0470079	0.00262623	0.00448005	[7, 8, 9, 10, 11, 12, 13]	Group22	25	3	[LRIF1, MYB, RIF1]
GO:0071426	ribonucleoprotein complex export from nucleus	GO_BiologicalProcess-EBI-UniProt-GOA_13.08.2018_00h00	6.82383e-05	0.00704561	0.0010047	0.00264875	[3, 4, 6, 7, 8, 9, 10]	Group23	10.4046	18	[ADARB1, AZU1, CPSF1, DHX38, NDC1, NUP153, NUP88, PSMD4, RBM39, RBM8A, SEC14L2, SMG7, SRSF3, THOC6, U2AF1, USO1, WDR33, XPO1]
GO:0006611	protein export from nucleus	GO_BiologicalProcess-EBI-UniProt-GOA_13.08.2018_00h00	0.0040545	0.0328335	0.0010047	0.00264875	[5, 6, 7, 8, 9]	Group23	7.69231	18	[ADARB1, AZU1, CPSF1, DHX38, NDC1, NUP153, NUP88, PSMD4, RBM39, RBM8A, SEC14L2, SMG7, SRSF3, THOC6, U2AF1, USO1, WDR33, XPO1]
GO:0071427	mRNA-containing ribonucleoprotein complex export from nucleus	GO_BiologicalProcess-EBI-UniProt-GOA_13.08.2018_00h00	3.66136e-05	0.00756071	0.0010047	0.00264875	[4, 5, 7, 8, 9, 10, 11]	Group23	11.3333	17	[ADARB1, AZU1, CPSF1, DHX38, NDC1, NUP153, NUP88, PSMD4, RBM39, RBM8A, SEC14L2, SMG7, SRSF3, THOC6, U2AF1, USO1, WDR33]
GO:0006406	mRNA export from nucleus	GO_BiologicalProcess-EBI-UniProt-GOA_13.08.2018_00h00	3.66136e-05	0.00756071	0.0010047	0.00264875	[5, 6, 7, 8, 9, 10, 11, 12]	Group23	11.3333	17	[ADARB1, AZU1, CPSF1, DHX38, NDC1, NUP153, NUP88, PSMD4, RBM39, RBM8A, SEC14L2, SMG7, SRSF3, THOC6, U2AF1, USO1, WDR33]
GO:0031124	mRNA 3'-end processing	GO_BiologicalProcess-EBI-UniProt-GOA_13.08.2018_00h00	0.000180082	0.00826375	0.0010047	0.00264875	[7, 8, 9]	Group23	10.7914	15	[AZU1, BRF1, CPSF1, CPSF7, CTR9, DHX38, HSF1, PABPC1, PSMD4, RBM39, RBM8A, SRSF3, THOC6, U2AF1, WDR33]
GO:0006351	transcription, DNA-templated	GO_BiologicalProcess-EBI-UniProt-GOA_13.08.2018_00h00	9.68521e-05	0.00666666	6.79664e-05	0.000657009	[5, 6, 7, 8, 9]	Group24	4.63372	210	[ACTG1, ACVR1B, ADAM8, AGAP2, AKR1B1, APEX1, ARPC2, ASCC1, AUTS2, AZU1, BAX, BHLHE40, BRCA2, BRD3, BRD7, BRF1, BTN3A3, BUD23, CARD8, CASZ1, CC2D1A, CC2D1B, CCND3, CCNK, CCNL1, CD46, CDK11A, CDK4, CDK5RAP3, CENPT, CENPU, CHD9, CHUK, CIC, CNOT3, CPSF1, CPSF7, CREBRF, CSDE1, CSRNP2, CTR9, DDX3X, DDX41, DMTF1, DNMT1, E2F4, EDF1, EEF1D, EGLN2, ELF1, ELP1, FANCA, FLII, FLNA, FLT3LG, GCFC2, GCN1, GLI4, …
GO:1903506	regulation of nucleic acid-templated transcription	GO_BiologicalProcess-EBI-UniProt-GOA_13.08.2018_00h00	0.000365981	0.0116269	6.79664e-05	0.000657009	[6, 7, 8, 9]	Group24	4.56403	201	[ACTG1, ACVR1B, ADAM8, ADARB1, AGAP2, AKR1B1, APEX1, ARPC2, ASCC1, AUTS2, BHLHE40, BRCA2, BRD3, BRD7, BRF1, BTN3A3, BUD23, CARD8, CASZ1, CC2D1A, CC2D1B, CCND3, CCNK, CCNL1, CD46, CDK11A, CDK5RAP3, CENPT, CENPU, CHD9, CHUK, CIC, CNOT3, CREBRF, CSDE1, CSRNP2, CTR9, DDX3X, DDX41, DMTF1, DNMT1, E2F4, EDF1, EEF1D, EGLN2, ELF1, ELP1, EXOSC8, FANCA, FLII, FLNA, FLT3LG, GCFC2, GCN1, GLI4, GPS2, H3F3B, HA…
GO:0006355	regulation of transcription, DNA-templated	GO_BiologicalProcess-EBI-UniProt-GOA_13.08.2018_00h00	0.000502186	0.0109159	6.79664e-05	0.000657009	[5, 6, 7, 8, 9, 10]	Group24	4.55065	199	[ACTG1, ACVR1B, ADAM8, AGAP2, AKR1B1, APEX1, ARPC2, ASCC1, AUTS2, BHLHE40, BRCA2, BRD3, BRD7, BRF1, BTN3A3, BUD23, CARD8, CASZ1, CC2D1A, CC2D1B, CCND3, CCNK, CCNL1, CD46, CDK11A, CDK5RAP3, CENPT, CENPU, CHD9, CHUK, CIC, CNOT3, CREBRF, CSDE1, CSRNP2, CTR9, DDX3X, DDX41, DMTF1, DNMT1, E2F4, EDF1, EEF1D, EGLN2, ELF1, ELP1, FANCA, FLII, FLNA, FLT3LG, GCFC2, GCN1, GLI4, GPS2, H3F3B, HACE1, HAT1, HAX1,…
GO:1902680	positive regulation of RNA biosynthetic process	GO_BiologicalProcess-EBI-UniProt-GOA_13.08.2018_00h00	0.00876206	0.0469965	6.79664e-05	0.000657009	[5, 6, 7, 8, 9]	Group24	4.75947	93	[ACTG1, ACVR1B, ADARB1, AGAP2, AKR1B1, APEX1, ARPC2, AUTS2, BRCA2, BRD7, BRF1, CASZ1, CCNK, CCNL1, CD46, CDK5RAP3, CHUK, CREBRF, CSDE1, CSRNP2, CTR9, DDX3X, DDX41, E2F4, EDF1, ELF1, FLT3LG, GCN1, GPS2, HAX1, HDAC3, HELZ2, HLTF, HNRNPAB, HNRNPD, HRAS, HSF1, HSF4, IKBKB, ILF3, ING4, IRAK1, IRF1, KDM8, LMO7, MAP2K2, MAP2K3, MARS, MED4, MKL2, MLX, MMS19, MTOR, MYB, NAT1, NCL, NEK4, NIPBL, NLRP3, NR2C…
GO:1903508	positive regulation of nucleic acid-templated transcription	GO_BiologicalProcess-EBI-UniProt-GOA_13.08.2018_00h00	0.00874335	0.0475132	6.79664e-05	0.000657009	[6, 7, 8, 9, 10]	Group24	4.7619	93	[ACTG1, ACVR1B, ADARB1, AGAP2, AKR1B1, APEX1, ARPC2, AUTS2, BRCA2, BRD7, BRF1, CASZ1, CCNK, CCNL1, CD46, CDK5RAP3, CHUK, CREBRF, CSDE1, CSRNP2, CTR9, DDX3X, DDX41, E2F4, EDF1, ELF1, FLT3LG, GCN1, GPS2, HAX1, HDAC3, HELZ2, HLTF, HNRNPAB, HNRNPD, HRAS, HSF1, HSF4, IKBKB, ILF3, ING4, IRAK1, IRF1, KDM8, LMO7, MAP2K2, MAP2K3, MARS, MED4, MKL2, MLX, MMS19, MTOR, MYB, NAT1, NCL, NEK4, NIPBL, NLRP3, NR2C…
GO:0098781	ncRNA transcription	GO_BiologicalProcess-EBI-UniProt-GOA_13.08.2018_00h00	0.0066485	0.0416035	0.0039061	0.00514895	[6, 7, 8, 9, 10]	Group25	8.73016	11	[BRF1, CCNK, GTF3C2, INTS11, MARS, MTOR, NCL, PIH1D1, PRC1, RPRD1A, SIRT7]
GO:0006360	transcription by RNA polymerase I	GO_BiologicalProcess-EBI-UniProt-GOA_13.08.2018_00h00	0.00612079	0.0401252	0.0039061	0.00514895	[6, 7, 8, 9, 10]	Group25	9.89011	9	[FLNA, MARS, MTOR, NCL, PIH1D1, PRC1, TAF1A, TAF1C, TAF1D]
GO:0009303	rRNA transcription	GO_BiologicalProcess-EBI-UniProt-GOA_13.08.2018_00h00	0.00012232	0.00721687	0.0039061	0.00514895	[7, 8, 9, 10, 11]	Group25	19.0476	8	[BRF1, GTF3C2, MARS, MTOR, NCL, PIH1D1, PRC1, SIRT7]
GO:1901836	regulation of transcription of nucleolar large rRNA by RNA polymerase I	GO_BiologicalProcess-EBI-UniProt-GOA_13.08.2018_00h00	0.00542768	0.0386488	0.0039061	0.00514895	[7, 8, 9, 10, 11, 12, 13]	Group25	20	4	[MARS, MTOR, NCL, PIH1D1]
GO:1901838	positive regulation of transcription of nucleolar large rRNA by RNA polymerase I	GO_BiologicalProcess-EBI-UniProt-GOA_13.08.2018_00h00	0.00229039	0.0262758	0.0039061	0.00514895	[7, 8, 9, 10, 11, 12, 13, 14]	Group25	25	4	[MARS, MTOR, NCL, PIH1D1]
GO:0042790	nucleolar large rRNA transcription by RNA polymerase I	GO_BiologicalProcess-EBI-UniProt-GOA_13.08.2018_00h00	0.00542768	0.0386488	0.0039061	0.00514895	[7, 8, 9, 10, 11, 12]	Group25	20	4	[MARS, MTOR, NCL, PIH1D1]
GO:0007004	telomere maintenance via telomerase	GO_BiologicalProcess-EBI-UniProt-GOA_13.08.2018_00h00	0.00108544	0.0166032	0.000593129	0.00215009	[7, 8, 9]	Group26	11	11	[CCT2, CCT5, HNRNPA1, HNRNPC, HSP90AA1, PARN, SEPT1, SMG7, TCOF1, TCP1, XRN1]
GO:2000573	positive regulation of DNA biosynthetic process	GO_BiologicalProcess-EBI-UniProt-GOA_13.08.2018_00h00	0.00807214	0.0463027	0.000593129	0.00215009	[5, 6, 7, 8, 9]	Group26	9.47368	9	[CCT2, CCT5, HNRNPA1, HNRNPD, HSP90AA1, NVL, PARN, PKD2, TCP1]
GO:0032210	regulation of telomere maintenance via telomerase	GO_BiologicalProcess-EBI-UniProt-GOA_13.08.2018_00h00	0.00827998	0.0468443	0.000593129	0.00215009	[5, 6, 7, 8, 9, 10]	Group26	10.1266	8	[CCT2, CCT5, HNRNPA1, HNRNPC, PARN, SEPT1, TCP1, XRN1]
GO:1904851	positive regulation of establishment of protein localization to telomere	GO_BiologicalProcess-EBI-UniProt-GOA_13.08.2018_00h00	0.00842272	0.0470079	0.000593129	0.00215009	[3, 4, 5, 6, 7, 8, 9, 10]	Group26	25	3	[CCT2, CCT5, TCP1]
GO:1904871	positive regulation of protein localization to Cajal body	GO_BiologicalProcess-EBI-UniProt-GOA_13.08.2018_00h00	0.00649209	0.0412497	0.000593129	0.00215009	[4, 5, 6, 7, 8, 9, 10, 11]	Group26	27.2727	3	[CCT2, CCT5, TCP1]
GO:1904869	regulation of protein localization to Cajal body	GO_BiologicalProcess-EBI-UniProt-GOA_13.08.2018_00h00	0.00649209	0.0412497	0.000593129	0.00215009	[6, 7, 8, 10]	Group26	27.2727	3	[CCT2, CCT5, TCP1]
GO:1904867	protein localization to Cajal body	GO_BiologicalProcess-EBI-UniProt-GOA_13.08.2018_00h00	0.00842272	0.0470079	0.000593129	0.00215009	[9]	Group26	25	3	[CCT2, CCT5, TCP1]
GO:0031058	positive regulation of histone modification	GO_BiologicalProcess-EBI-UniProt-GOA_13.08.2018_00h00	0.00311564	0.0299246	0.0010764	0.00260129	[5, 6, 7, 8, 9]	Group27	9.64912	11	[AUTS2, BRD7, CTR9, DNMT1, LRIF1, MYB, NIPBL, PIH1D1, PKD2, RIF1, RUVBL2]
GO:2000779	regulation of double-strand break repair	GO_BiologicalProcess-EBI-UniProt-GOA_13.08.2018_00h00	0.00768094	0.0446793	0.0010764	0.00260129	[6, 7, 8, 9]	Group27	10.2564	8	[C7orf49, HSF1, LRIF1, MMS19, MRNIP, RIF1, SIRT6, TFIP11]
GO:2001032	regulation of double-strand break repair via nonhomologous end joining	GO_BiologicalProcess-EBI-UniProt-GOA_13.08.2018_00h00	0.000231358	0.00868646	0.0010764	0.00260129	[7, 8, 9, 10]	Group27	24	6	[C7orf49, HSF1, LRIF1, MRNIP, RIF1, TFIP11]
GO:0045738	negative regulation of DNA repair	GO_BiologicalProcess-EBI-UniProt-GOA_13.08.2018_00h00	0.00751924	0.0443635	0.0010764	0.00260129	[4, 5, 6, 7, 8, 9]	Group27	14.7059	5	[C7orf49, HSF1, LRIF1, RIF1, TFIP11]
GO:2000780	negative regulation of double-strand break repair	GO_BiologicalProcess-EBI-UniProt-GOA_13.08.2018_00h00	0.00502409	0.0377264	0.0010764	0.00260129	[5, 6, 7, 8, 9, 10]	Group27	16.129	5	[C7orf49, HSF1, LRIF1, RIF1, TFIP11]
GO:0051570	regulation of histone H3-K9 methylation	GO_BiologicalProcess-EBI-UniProt-GOA_13.08.2018_00h00	0.00318075	0.0298557	0.0010764	0.00260129	[7, 8, 9, 10, 11, 12]	Group27	17.8571	5	[DNMT1, LRIF1, MYB, PIH1D1, RIF1]
GO:0006348	chromatin silencing at telomere	GO_BiologicalProcess-EBI-UniProt-GOA_13.08.2018_00h00	0.000700213	0.0120495	0.0010764	0.00260129	[4, 5, 7, 8, 9, 10, 11, 12, 13]	Group27	33.3333	4	[HAT1, LRIF1, RIF1, SIRT6]
GO:0051574	positive regulation of histone H3-K9 methylation	GO_BiologicalProcess-EBI-UniProt-GOA_13.08.2018_00h00	0.00842272	0.0470079	0.0010764	0.00260129	[7, 8, 9, 10, 11, 12, 13]	Group27	25	3	[LRIF1, MYB, RIF1]
GO:2001033	negative regulation of double-strand break repair via nonhomologous end joining	GO_BiologicalProcess-EBI-UniProt-GOA_13.08.2018_00h00	0.00153704	0.0186705	0.0010764	0.00260129	[6, 7, 8, 9, 10, 11]	Group27	42.8571	3	[C7orf49, HSF1, TFIP11]
GO:0061013	regulation of mRNA catabolic process	GO_BiologicalProcess-EBI-UniProt-GOA_13.08.2018_00h00	0.000291442	0.0100305	5.90706e-05	0.000856524	[5, 6, 7, 8, 9]	Group28	9.27835	18	[APEX1, BRF1, EXOSC8, HNRNPC, HNRNPD, KHSRP, MTOR, PABPC1, PARN, PRKCD, PUM1, QKI, SEPT1, TNRC6B, VIM, XPO1, XRN1, YBX3]
GO:0043488	regulation of mRNA stability	GO_BiologicalProcess-EBI-UniProt-GOA_13.08.2018_00h00	8.97598e-05	0.00741416	5.90706e-05	0.000856524	[4, 6, 7, 8, 9, 10]	Group28	10.559	17	[APEX1, BRF1, EXOSC8, HNRNPC, HNRNPD, KHSRP, MTOR, PABPC1, PARN, PRKCD, PUM1, QKI, SEPT1, VIM, XPO1, XRN1, YBX3]
GO:0017148	negative regulation of translation	GO_BiologicalProcess-EBI-UniProt-GOA_13.08.2018_00h00	0.000670423	0.0120385	5.90706e-05	0.000856524	[5, 6, 7, 8, 9]	Group28	9.55414	15	[BRF1, CNOT3, DDX3X, EIF3E, HNRNPD, ILF3, KHSRP, NCL, PUM1, QARS, QKI, RACK1, SEPT1, TNRC6B, XRN1]
GO:1903313	positive regulation of mRNA metabolic process	GO_BiologicalProcess-EBI-UniProt-GOA_13.08.2018_00h00	0.00704489	0.0421672	5.90706e-05	0.000856524	[5, 6, 7, 8, 9]	Group28	9.67742	9	[ADARB1, BRF1, HNRNPD, HSF1, KHSRP, PABPC1, PUM1, QKI, TNRC6B]
GO:0043489	RNA stabilization	GO_BiologicalProcess-EBI-UniProt-GOA_13.08.2018_00h00	0.00675866	0.0410489	5.90706e-05	0.000856524	[4, 6, 7, 8, 9, 10]	Group28	11.4754	7	[HNRNPC, HNRNPD, MTOR, PABPC1, PARN, SEPT1, YBX3]
GO:0061014	positive regulation of mRNA catabolic process	GO_BiologicalProcess-EBI-UniProt-GOA_13.08.2018_00h00	0.00617326	0.0398368	5.90706e-05	0.000856524	[5, 6, 7, 8, 9, 10]	Group28	11.6667	7	[BRF1, HNRNPD, KHSRP, PABPC1, PUM1, QKI, TNRC6B]
GO:0050779	RNA destabilization	GO_BiologicalProcess-EBI-UniProt-GOA_13.08.2018_00h00	0.00577823	0.0384904	5.90706e-05	0.000856524	[4, 5, 6, 7, 8, 9]	Group28	15.625	5	[BRF1, HNRNPD, KHSRP, PUM1, QKI]
GO:0061157	mRNA destabilization	GO_BiologicalProcess-EBI-UniProt-GOA_13.08.2018_00h00	0.00434242	0.0344888	5.90706e-05	0.000856524	[5, 6, 7, 8, 9, 10, 11]	Group28	16.6667	5	[BRF1, HNRNPD, KHSRP, PUM1, QKI]
GO:0061158	3'-UTR-mediated mRNA destabilization	GO_BiologicalProcess-EBI-UniProt-GOA_13.08.2018_00h00	0.00447	0.0348323	5.90706e-05	0.000856524	[6, 7, 8, 9, 10, 11, 12]	Group28	21.0526	4	[BRF1, HNRNPD, KHSRP, QKI]
GO:0006605	protein targeting	GO_BiologicalProcess-EBI-UniProt-GOA_13.08.2018_00h00	0.00136148	0.0181385	3.7814e-06	0.000109661	[5, 6, 7, 8, 9]	Group29	6.57084	32	[AKT2, CACNB3, CDC37, ECH1, FAU, FYN, GNPTG, GSTK1, HAX1, HRAS, HSP90AA1, ITGB2, MAP3K8, MIEF1, OS9, PAK1, RPL10, RPL10A, RPL3, RPL7A, RPS11, RPS21, RPS25, RPS27, RPS9, RRP1B, SCARB2, SSR2, TTK, UBE2D3, UQCRC2, USP9X]
GO:0000956	nuclear-transcribed mRNA catabolic process	GO_BiologicalProcess-EBI-UniProt-GOA_13.08.2018_00h00	1.13858e-05	0.00470232	3.7814e-06	0.000109661	[6, 7, 8, 9]	Group29	9.61539	25	[BRF1, CNOT3, CSDE1, EIF3E, EXOSC8, FAU, LSM7, PABPC1, PARN, RBM8A, RPL10, RPL10A, RPL3, RPL7A, RPS11, RPS21, RPS25, RPS27, RPS9, RRP1B, SEPT1, SMG7, TNRC6B, TTK, XRN1]
GO:0006364	rRNA processing	GO_BiologicalProcess-EBI-UniProt-GOA_13.08.2018_00h00	0.000594134	0.0122689	3.7814e-06	0.000109661	[5, 7, 8, 9]	Group29	8.47458	20	[BUD23, DDX51, EXOSC8, IMP4, ISG20, KRI1, LAS1L, NVL, PIH1D1, REXO4, RIOK1, RPL10A, RPL7A, RPS21, RPS27, RPS9, RRNAD1, RRP1B, TTK, WDR18]
GO:0006612	protein targeting to membrane	GO_BiologicalProcess-EBI-UniProt-GOA_13.08.2018_00h00	0.000150142	0.00775106	3.7814e-06	0.000109661	[5, 6, 7, 8, 9, 10]	Group29	9.21659	20	[AKT2, CACNB3, FAU, FYN, HRAS, ITGB2, MIEF1, PAK1, RPL10, RPL10A, RPL3, RPL7A, RPS11, RPS21, RPS25, RPS27, RPS9, RRP1B, SSR2, TTK]
GO:0000184	nuclear-transcribed mRNA catabolic process, nonsense-mediated decay	GO_BiologicalProcess-EBI-UniProt-GOA_13.08.2018_00h00	5.5687e-05	0.00766624	3.7814e-06	0.000109661	[7, 8, 9, 10]	Group29	10.9677	17	[EIF3E, FAU, PABPC1, PARN, RBM8A, RPL10, RPL10A, RPL3, RPL7A, RPS11, RPS21, RPS25, RPS27, RPS9, RRP1B, SMG7, TTK]
GO:0006613	cotranslational protein targeting to membrane	GO_BiologicalProcess-EBI-UniProt-GOA_13.08.2018_00h00	0.000423316	0.0116553	3.7814e-06	0.000109661	[6, 7, 8, 9, 10, 11]	Group29	10.9244	13	[FAU, RPL10, RPL10A, RPL3, RPL7A, RPS11, RPS21, RPS25, RPS27, RPS9, RRP1B, SSR2, TTK]
GO:0045047	protein targeting to ER	GO_BiologicalProcess-EBI-UniProt-GOA_13.08.2018_00h00	0.00187744	0.0221538	3.7814e-06	0.000109661	[6, 7, 8, 9, 10]	Group29	9.7561	12	[FAU, RPL10, RPL10A, RPL3, RPL7A, RPS11, RPS21, RPS25, RPS27, RPS9, RRP1B, TTK]
GO:0006614	SRP-dependent cotranslational protein targeting to membrane	GO_BiologicalProcess-EBI-UniProt-GOA_13.08.2018_00h00	0.00089759	0.0142579	3.7814e-06	0.000109661	[7, 8, 9, 10, 11, 12]	Group29	10.6195	12	[FAU, RPL10, RPL10A, RPL3, RPL7A, RPS11, RPS21, RPS25, RPS27, RPS9, RRP1B, TTK]
GO:0090314	positive regulation of protein targeting to membrane	GO_BiologicalProcess-EBI-UniProt-GOA_13.08.2018_00h00	0.00116277	0.0171509	3.7814e-06	0.000109661	[4, 5, 6, 7, 8, 9, 10, 11, 12]	Group29	15.5556	7	[AKT2, CACNB3, FYN, HRAS, ITGB2, MIEF1, PAK1]
GO:0090313	regulation of protein targeting to membrane	GO_BiologicalProcess-EBI-UniProt-GOA_13.08.2018_00h00	0.0051168	0.0377364	3.7814e-06	0.000109661	[6, 7, 8, 9, 10, 11]	Group29	12.069	7	[AKT2, CACNB3, FYN, HRAS, ITGB2, MIEF1, PAK1]
GO:0009167	purine ribonucleoside monophosphate metabolic process	GO_BiologicalProcess-EBI-UniProt-GOA_13.08.2018_00h00	0.000403194	0.0118942	0.000651867	0.00210046	[7, 8, 9]	Group30	7.62463	26	[APRT, ATP5B, ATP5F1, ATP5J2, COX4I1, ENO2, GART, GIT2, GPAM, IMPDH2, ITGB2, NDUFA10, NDUFA3, NDUFB8, NDUFS7, NDUFV1, NT5C2, PFKL, PFKM, PRKAB1, SDHAF2, SIRT6, TAZ, UQCRC1, UQCRC2, VPS9D1]
GO:0009205	purine ribonucleoside triphosphate metabolic process	GO_BiologicalProcess-EBI-UniProt-GOA_13.08.2018_00h00	0.0014794	0.0190935	0.000651867	0.00210046	[7, 8, 9]	Group30	7.31707	24	[ATP5B, ATP5F1, ATP5J2, COX4I1, DCAF17, ELF1, ENO2, GIT2, IMPDH2, ITGB2, NDUFA10, NDUFA3, NDUFB8, NDUFS7, NDUFV1, PFKL, PFKM, PRKAB1, SDHAF2, SIRT6, TAZ, UQCRC1, UQCRC2, VPS9D1]
GO:0046034	ATP metabolic process	GO_BiologicalProcess-EBI-UniProt-GOA_13.08.2018_00h00	0.00385052	0.0318053	0.000651867	0.00210046	[4, 7, 8, 9, 10]	Group30	7.2165	21	[ATP5B, ATP5F1, ATP5J2, COX4I1, ENO2, GIT2, ITGB2, NDUFA10, NDUFA3, NDUFB8, NDUFS7, NDUFV1, PFKL, PFKM, PRKAB1, SDHAF2, SIRT6, TAZ, UQCRC1, UQCRC2, VPS9D1]
GO:0009260	ribonucleotide biosynthetic process	GO_BiologicalProcess-EBI-UniProt-GOA_13.08.2018_00h00	0.0096474	0.0491898	0.000651867	0.00210046	[6, 7, 8, 9]	Group30	6.58307	21	[APRT, ATP5B, ATP5F1, ATP5J2, ELOVL1, ELOVL4, ENO2, GART, GIT2, GPAM, IMPDH2, ITGB2, PDHB, PDPR, PFKL, PFKM, PRKAB1, SIRT6, TAZ, UCKL1, VPS9D1]
GO:0009156	ribonucleoside monophosphate biosynthetic process	GO_BiologicalProcess-EBI-UniProt-GOA_13.08.2018_00h00	0.000864373	0.0142794	0.000651867	0.00210046	[7, 8, 9]	Group30	8.71795	17	[APRT, ATP5B, ATP5F1, ATP5J2, ENO2, GART, GIT2, GPAM, IMPDH2, PFKL, PFKM, PRKAB1, PRPS1, SIRT6, TAZ, UCKL1, VPS9D1]
GO:0009127	purine nucleoside monophosphate biosynthetic process	GO_BiologicalProcess-EBI-UniProt-GOA_13.08.2018_00h00	0.00362601	0.0311988	0.000651867	0.00210046	[7, 8, 9]	Group30	8.42697	15	[APRT, ATP5B, ATP5F1, ATP5J2, ENO2, GART, GIT2, GPAM, IMPDH2, PFKL, PFKM, PRKAB1, SIRT6, TAZ, VPS9D1]
GO:0009168	purine ribonucleoside monophosphate biosynthetic process	GO_BiologicalProcess-EBI-UniProt-GOA_13.08.2018_00h00	0.00362601	0.0311988	0.000651867	0.00210046	[8, 9, 10]	Group30	8.42697	15	[APRT, ATP5B, ATP5F1, ATP5J2, ENO2, GART, GIT2, GPAM, IMPDH2, PFKL, PFKM, PRKAB1, SIRT6, TAZ, VPS9D1]
GO:0006119	oxidative phosphorylation	GO_BiologicalProcess-EBI-UniProt-GOA_13.08.2018_00h00	0.000441267	0.0113902	0.000651867	0.00210046	[4, 5, 6, 8, 9, 10, 11]	Group30	10.3704	14	[ATP5B, ATP5F1, ATP5J2, COX4I1, ITGB2, NDUFA10, NDUFA3, NDUFB8, NDUFS7, NDUFV1, SDHAF2, TAZ, UQCRC1, UQCRC2]
GO:0042773	ATP synthesis coupled electron transport	GO_BiologicalProcess-EBI-UniProt-GOA_13.08.2018_00h00	0.00250979	0.026578	0.000651867	0.00210046	[5, 6, 7, 9, 10, 11, 12]	Group30	10.5263	10	[COX4I1, ITGB2, NDUFA10, NDUFA3, NDUFB8, NDUFS7, NDUFV1, SDHAF2, TAZ, UQCRC1]
GO:0042775	mitochondrial ATP synthesis coupled electron transport	GO_BiologicalProcess-EBI-UniProt-GOA_13.08.2018_00h00	0.00231986	0.0258946	0.000651867	0.00210046	[6, 7, 8, 10, 11, 12, 13]	Group30	10.6383	10	[COX4I1, ITGB2, NDUFA10, NDUFA3, NDUFB8, NDUFS7, NDUFV1, SDHAF2, TAZ, UQCRC1]

## Sheet: gProfiler_analysis
#	signf	p-value	T	Q	Q&T	Q&T/Q	Q&T/T	term ID	t type	t group	t name	t depth	Q&T list
1	!	2.75e-26	8765	699	465	0.665	0.053	GO:0044446	CC	12	intracellular organelle part	1	LAS1L,RAD52,M6PR,GCFC2,RHBDD2,ELAC2,LUC7L,CSDE1,UQCRC1,IFFO1,FYN,SLC25A39,CAPN1,CCDC88C,YAF2,NCAPH2,VIM,CD44,RANBP3,MAP2K3,RNF19A,NSUN2,CUL7,ATP6V1H,LETMD1,CYBA,PPP1R12A,NDC1,HDAC7,TNK2,PMS1,WDR18,ELOVL1,IDH3G,IKBKAP,RNF126,PABPC1,TCOF1,WBSCR22,HLTF,CPSF1,STK10,SMARCE1,PICALM,BCS1L,SLC25A3,MCM6,STXBP2,DNAJC10,LRCH4,SIRT6,CIC,RIF1,HSP90AA1,TCF7,MRPL22,XPO1,RNF13,P2RX5,GSTP1,HACE1,AKR1B1,MRPL28,BAX…
1	!	2.39e-15	6554	699	350	0.501	0.053	GO:0034641	BP	22	cellular nitrogen compound metabolic process	1	LAS1L,RAD52,RBM6,GCFC2,ELAC2,LUC7L,CDK11A,CSDE1,UQCRC1,SLC25A39,RNF14,MDH1,YAF2,TYMP,MAP2K3,NSMAF,NSUN2,PPP1R12A,NDC1,YBX3,HDAC7,PMS1,WDR18,ADAT1,IKBKAP,PABPC1,TCOF1,WBSCR22,HLTF,CPSF1,SMARCE1,PICALM,VPS9D1,ZNF37A,MCM6,RBMS2,NT5C2,SIRT6,CIC,RIF1,HSP90AA1,TCF7,MRPL22,XPO1,GSTP1,HACE1,MRPL28,BAX,GNAS,CNOT3,KHSRP,GCN1,CCNK,FLT3LG,CERS4,HNRNPC,WAC,SEC14L2,TFIP11,RPL3,TNRC6B,RBM23,POLE2,PSMC6,APEX1,PS…
1	!	1.59e-11	6260	699	325	0.465	0.052	GO:0071840	BP	13	cellular component organization or biogenesis	1	LAS1L,RAD52,M6PR,GCFC2,ELAC2,LUC7L,CDK11A,NISCH,FYN,CAPN1,CCDC88C,TYMP,NCAPH2,VIM,CD44,RANBP3,RNF19A,NSMAF,CUL7,ATP6V1H,FAM160A2,CYBA,CYFIP2,PPP1R12A,NDC1,HDAC7,TNK2,WDR18,IKBKAP,WBSCR22,HLTF,SMARCE1,PICALM,BCS1L,MCM6,ARHGEF1,SIRT6,SYNJ2,RIF1,HSP90AA1,TCF7,MRPL22,XPO1,ITGAE,HACE1,MRPL28,BAX,SNX5,FLT3LG,HNRNPC,WAC,NUBP2,RANBP1,TFIP11,RPL3,MIEF1,POLE2,PSMC6,APEX1,RABGGTA,ZMYND8,RBBP7,PQBP1,TAZ,KATN…
1	!	1.64e-21	4869	699	300	0.429	0.062	GO:0032991	CC	24	macromolecular complex	1	LAS1L,RAD52,M6PR,GCFC2,LUC7L,CSDE1,UQCRC1,RNF14,CD44,RNF19A,NSUN2,CUL7,PHKA2,ATP6V1H,FAM160A2,CYBA,RC3H2,PPP1R12A,NDC1,YBX3,HDAC7,TNK2,PMS1,IKBKAP,PABPC1,CPSF1,SMARCE1,PICALM,BCS1L,MCM6,STXBP2,DNAJC10,TCF7,MRPL22,XPO1,ITGAE,GSTP1,MRPL28,BAX,GNAS,CNOT3,KHSRP,SNX5,ANAPC5,GCN1,CCNK,HNRNPC,MYL6,WAC,TFIP11,RPL3,TNRC6B,POLE2,PSMC6,APEX1,DCAF11,PSMA6,PSME2,RABGGTA,RBBP7,PQBP1,PORCN,RBM3,CORO1A,CENPT,COG…
1	!	2.36e-17	3920	699	247	0.353	0.063	GO:0031981	CC	23	nuclear lumen	1	LAS1L,RAD52,GCFC2,RHBDD2,ELAC2,YAF2,NCAPH2,RANBP3,MAP2K3,NSUN2,LETMD1,PPP1R12A,HDAC7,WDR18,IDH3G,IKBKAP,RNF126,TCOF1,WBSCR22,HLTF,CPSF1,SMARCE1,MCM6,LRCH4,SIRT6,CIC,RIF1,HSP90AA1,TCF7,XPO1,RNF13,AKR1B1,KHSRP,ANAPC5,CCNK,HNRNPC,WAC,TFIP11,RPL3,POLE2,PSMC6,APEX1,DCAF11,PSMA6,PSME2,RBBP7,PQBP1,USP11,MAGED2,RBM3,HSF4,CENPT,TAF1C,EIF3E,EEF1D,PIH1D1,AKT2,CARD8,PRPF31,USF2,BRAT1,EDF1,CDK5RAP3,NUP88,MLX,…
1	!	0.000347	2652	699	146	0.209	0.055	GO:0051641	BP	20	cellular localization	1	M6PR,FYN,SLC25A39,CCDC88C,RANBP3,FAM160A2,CYBA,PPP1R12A,NDC1,CD84,RNF126,CPSF1,PICALM,SLC25A3,STXBP2,HSP90AA1,XPO1,P2RX5,BAX,GNAS,SNX5,GNPTG,RANBP1,ANKRD54,RPL3,MIEF1,ZMYND8,CORO1A,CENPT,COG4,STX4,CSK,IKBKB,PIH1D1,OAZ1,AKT2,CDC37,PRPF31,BRAT1,CDK5RAP3,NUP88,UBE2D3,UNC93B1,PPP6R3,ASIC1,ATP5B,SRSF3,TTK,CENPA,ITGA4,RTN4,KCNC4,ATP5F1,SMG7,ZBTB17,RPS25,PKD2,TCP1,ZWINT,NUP153,MAP2K2,AKAP9,TRIM28,NDFIP1…
1	!	2.86e-14	1681	699	132	0.189	0.079	GO:0003723	MF	8	RNA binding	1	LAS1L,RBM6,ELAC2,LUC7L,CSDE1,VIM,NSUN2,R3HDM1,RC3H2,YBX3,ADAT1,PABPC1,TCOF1,WBSCR22,HLTF,CPSF1,SMARCE1,RBMS2,ARHGEF1,SYNJ2,HSP90AA1,MRPL22,XPO1,MRPL28,KHSRP,GCN1,HNRNPC,RPL3,TNRC6B,RBM23,C14ORF93,APEX1,PSMA6,RBBP7,RBM3,CORO1A,EIF3E,EEF1D,PRPF31,COA1,EDF1,LUC7L3,SRSF3,QKI,FBRSL1,XRN1,NCL,RTN4,SMG7,CRYZ,RPS25,TCP1,EXOSC8,AHNAK,KRI1,ILF3,TEP1,LSM7,HELZ2,TRIM28,DNMT1,RBM39,THOC6,TRIM21,ANKRD17,PUM1,S…
1	!	5.66e-10	1724	699	123	0.176	0.071	GO:0007049	BP	3	cell cycle	1	CDK11A,RANBP3,NSUN2,CUL7,PPP1R12A,NDC1,STK10,MCM6,RIF1,HSP90AA1,XPO1,HACE1,BAX,CNOT3,ANAPC5,CCNK,FLT3LG,WAC,GADD45B,RANBP1,POLE2,PSMC6,APEX1,PSMA6,PSME2,KATNAL1,CENPT,AKT2,CDC37,MAP3K8,GIT1,CDK5RAP3,RNF167,NUP88,ING4,PRKAB1,CCND3,TTK,NEK4,CENPA,MIIP,ZBTB17,STMN1,MYB,PKD2,CNTRL,MASTL,ZWINT,NR4A1,USP9X,NUP153,IRF1,AKAP9,TUBGCP6,TRIM21,ANKRD17,GPS2,PUM1,DMTF1,SRPK2,CDK4,ESPL1,ACVR1B,ODF2,NUSAP1,KNL1…
1	!	0.000296	1889	447	120	0.268	0.064	REAC:74160	rea	10	Gene Expression	1	LAS1L,GCFC2,ELAC2,CD44,NSUN2,NDC1,WDR18,ADAT1,PABPC1,WBSCR22,CPSF1,ZNF37A,HSP90AA1,TCF7,XPO1,BAX,CNOT3,KHSRP,CCNK,HNRNPC,TFIP11,RPL3,TNRC6B,PSMC6,PSMA6,PSME2,RABGGTA,RBBP7,PQBP1,TAF1C,EIF3E,EEF1D,AKT2,PRPF31,NUP88,UBE2D3,PRKAB1,SRSF3,XRN1,NCL,GTF3C2,ITGA4,SMG7,RPS25,EXOSC8,PMS2,NR4A1,USP9X,RIOK1,NUP153,CPSF3L,LSM7,HELZ2,TRIM28,DNMT1,COX4I1,THOC6,H3F3B,CARS2,HNRNPA1,MED4,WDR33,IMP4,RABGGTB,DNA2,HN…
1	!	1.03e-05	1852	699	116	0.166	0.063	GO:0033554	BP	5	cellular response to stress	1	RAD52,CCDC88C,CD44,CUL7,CYBA,NDC1,YBX3,PMS1,RNF126,HLTF,DNAJC10,SIRT6,RIF1,HSP90AA1,GSTP1,AKR1B1,BAX,CNOT3,GCN1,CCNK,WAC,GADD45B,TFIP11,POLE2,PSMC6,APEX1,PSMA6,PSME2,RBBP7,IKBKB,CDC37,BRAT1,MAP3K8,CDK5RAP3,NUP88,UBE2D3,ING4,NEK4,ZBTB17,MYB,PKD2,MASTL,PMS2,C7ORF49,NUP153,MAP2K2,PARP2,POMT1,TRIM28,SELENOS,GPS2,MUTYH,RNF138,HNRNPA1,OS9,TANK,WDR33,RNF121,ASCC1,DNA2,HNRNPD,MAPK8IP3,BRCA2,ULK3,UFC1,HDG…
1	!	3.9e-05	1491	699	97	0.139	0.065	GO:0005524	MF	21	ATP binding	1	CDK11A,FYN,MAP2K3,TNK2,PMS1,DGKA,IDH3G,HLTF,STK10,BCS1L,MCM6,HSP90AA1,P2RX5,NUBP2,PSMC6,GSS,KATNAL1,CLCN7,CSK,IKBKB,AKT2,MAP3K8,UBE2D3,ATP5B,TTK,NEK4,DGUOK,KIF21B,ABCD4,TCP1,MASTL,PMS2,NAGK,ABCC10,RIOK1,MAP2K2,TEP1,HELZ2,CSNK1G2,CARS2,SRPK2,CDK4,ACVR1B,ITM2C,MYO1G,DDX60,DNA2,ULK3,DHX38,CSNK1D,PFKL,KIF2C,NVL,TBCK,PRPS1,DGKZ,PAK1,CCT5,PFKM,MOV10,GALK2,FUK,GART,RECQL4,NLRP3,SMC6,PRKCD,CCT2,MCM7,HSP9…
1	!	0.00764	1089	699	70	0.1	0.064	GO:0015630	CC	11	microtubule cytoskeleton	1	CCDC88C,RANBP3,RNF19A,NSUN2,CUL7,PPP1R12A,RIF1,NUBP2,RANBP1,APEX1,KATNAL1,CDK5RAP3,TTK,NIT2,KIF21B,STMN1,PKD2,CNTRL,TCP1,MASTL,LRIF1,ODF2L,PMS2,EML2,MAP2K2,AKAP9,TUBGCP6,RBM39,SELENOS,CC2D1A,ESPL1,ODF2,NUSAP1,TUBGCP4,IFT172,BRCA2,PIK3R5,CSNK1D,CEP131,KIF2C,TAF1A,CEP170,TBCK,HAUS6,CEP78,CCT5,MLF1IP,MBNL1,MMS19,CCDC78,TAF1D,CCT2,STIM1,TUBA1A,ZNF415,HDAC3,BBS1,KLC2,DCTN2,FLII,DNHD1,SEPT1,LCK,RUVBL2,…
1	!	0.0101	811	699	56	0.08	0.069	GO:0044403	BP	19	symbiosis, encompassing mutualism through parasitism	1	FYN,VIM,CUL7,ATP6V1H,NDC1,PABPC1,XPO1,BAX,CCNK,RANBP1,RPL3,USF2,NUP88,CENPA,CD46,RPS25,TCP1,NUP153,ILF3,TRIM28,THOC6,TRIM21,ANKRD17,RTN3,SRPK2,HNRNPA1,SP110,TANK,SCARB2,RPS11,IL2RG,RPL10,RPL7A,FAU,MLF1IP,SNF8,PSMB4,VPS28,B2M,DDB1,COPS6,LGALS9,RPS9,RPS21,ISG20,AZU1,RPS27,RCC1,ANXA2,LCK,PPIA,ADARB1,UCKL1,RPL10A,RACK1,DDX3X
1	!	4.24e-06	519	447	51	0.114	0.098	REAC:69278	rea	4	Cell Cycle, Mitotic	1	CDK11A,NCAPH2,PPP1R12A,NDC1,MCM6,HSP90AA1,XPO1,ANAPC5,POLE2,PSMC6,PSMA6,PSME2,CENPT,AKT2,NUP88,CCND3,CENPA,CNTRL,MASTL,ZWINT,NUP153,AKAP9,TUBGCP6,H3F3B,CDK4,ESPL1,ODF2,KNL1,TUBGCP4,DNA2,USO1,CSNK1D,CEP131,KIF2C,HAUS6,CEP78,POLE3,MLF1IP,PSMD4,PSMB4,PMF1,NIPBL,MCM7,TUBA1A,UBE2E1,DCTN2,RPS27,PSMD13,SFI1,DCTN1,E2F4
1	!	0.0109	450	699	37	0.053	0.082	GO:0000226	BP	9	microtubule cytoskeleton organization	1	CCDC88C,RANBP3,RNF19A,CUL7,PPP1R12A,XPO1,RANBP1,KATNAL1,TTK,CENPA,STMN1,PKD2,EML2,AKAP9,TUBGCP6,ESPL1,NUSAP1,TUBGCP4,IFT172,BRCA2,CSNK1D,CEP131,KIF2C,HAUS6,PAK1,FBXW5,CCDC78,HDAC3,DCTN2,SEPT1,RCC1,FLNA,PRC1,DCTN1,E2F4,TTLL3,TMEM141
1	!	0.037	388	447	33	0.074	0.085	REAC:5663205	rea	7	Infectious disease	1	FYN,MAP2K3,ATP6V1H,NDC1,HSP90AA1,XPO1,CCNK,RANBP1,RPL3,PSMC6,PSMA6,PSME2,NUP88,RPS25,NUP153,MAP2K2,RPS11,RPL10,RPL7A,SSRP1,FAU,PSMD4,PSMB4,VPS28,B2M,RPS9,RPS21,RPS27,RCC1,LCK,PSMD13,PPIA,RPL10A
1	!	0.000182	226	699	27	0.039	0.119	GO:0006403	BP	6	RNA localization	1	RANBP3,NDC1,CPSF1,XPO1,KHSRP,RANBP1,PIH1D1,NUP88,SRSF3,QKI,SMG7,TCP1,NUP153,THOC6,HNRNPA1,WDR33,BUD13,PARN,DHX38,CCT5,U2AF1,CCT2,RUVBL2,MX2,HSF1,ATXN2,RBM8A
1	!	0.000574	154	699	21	0.03	0.136	GO:0000723	BP	16	telomere maintenance	1	SIRT6,RIF1,HSP90AA1,HNRNPC,TFIP11,POLE2,APEX1,XRN1,SMG7,TCP1,TEP1,HNRNPA1,DNA2,HNRNPD,BRCA2,PARN,POLE3,CCT5,DCLRE1C,SMC6,CCT2
1	!	0.0183	146	699	18	0.026	0.123	GO:0051028	BP	18	mRNA transport	1	NDC1,CPSF1,XPO1,KHSRP,NUP88,SRSF3,QKI,SMG7,NUP153,THOC6,HNRNPA1,WDR33,BUD13,DHX38,U2AF1,MX2,HSF1,RBM8A
1	!	0.0166	133	447	17	0.038	0.128	REAC:162909	rea	17	Host Interactions of HIV factors	1	FYN,ATP6V1H,NDC1,XPO1,RANBP1,PSMC6,PSMA6,PSME2,NUP88,NUP153,PSMD4,PSMB4,B2M,RCC1,LCK,PSMD13,PPIA
1	!	0.00683	105	288	14	0.049	0.133	KEGG:04660	keg	2	T cell receptor signaling pathway	1	FYN,IKBKB,AKT2,MAP3K8,MAP2K2,CDK4,PAK1,PIK3CD,RASGRP1,HRAS,LCK,CD3E,CHUK,LAT
#INFO:	PARAMETERS: analytical = 1
#INFO:	PARAMETERS: user_thr = 1.00
#INFO:	PARAMETERS: significant = 1
#INFO:	PARAMETERS: sort_by_structure = 1
#INFO:	PARAMETERS: organism = hsapiens
#INFO:	User: http
#INFO:	Host: arak-prod
#INFO:	Time: 2017-10-18 12:11:58
#INFO:	Version: r1732_e89_eg36
#WARNING:	Gene KIAA0226 in query [1/14] is not recognized, skipping!
#WARNING:	Gene FAM73A in query [1/33] is not recognized, skipping!
#WARNING:	Gene RP11-755B10.4 in query [1/34] is not recognized, skipping!
#WARNING:	Gene SUV420H1 in query [1/66] is not recognized, skipping!
#WARNING:	Gene GCN1L1 in query [1/154] is not recognized, skipping!
#WARNING:	Gene RP11-622K12.1 in query [1/166] is not recognized, skipping!
#WARNING:	Gene MATR3 in query [1/353] is ambiguous (2 gene matches in Ensembl), skipping!
#WARNING:	Gene RP11-558F24.4 in query [1/367] is not recognized, skipping!
#WARNING:	Gene CASC5 in query [1/378] is not recognized, skipping!
#WARNING:	Gene AC017099.3 in query [1/412] is not recognized, skipping!
#WARNING:	Gene GPR114 in query [1/579] is not recognized, skipping!
#WARNING:	Gene RP11-108K14.4 in query [1/605] is not recognized, skipping!
#WARNING:	Gene C5ORF45 in query [1/622] is not recognized, skipping!
#WARNING:	Gene VIMP in query [1/635] is not recognized, skipping!
#WARNING:	Gene GNB2L1 in query [1/644] is not recognized, skipping!
#WARNING:	Gene AZI1 in query [1/671] is not recognized, skipping!
#WARNING:	Gene STRA13 in query [1/683] is not recognized, skipping!
#WARNING:	Gene CTD-2521M24.9 in query [1/686] is not recognized, skipping!
#WARNING:	Gene LINC01420 in query [1/728] is not recognized, skipping!
#WARNING:	Gene MPD2 in query [1/729] is not recognized, skipping!
#INFO:	Effective domain size for BIOGRID: 15626, threshold 1.9e-05
#INFO:	Effective domain size for GO: 19195, threshold 1.7e-05
#INFO:	Effective domain size for KEGG: 7172, threshold 0.000515
#INFO:	Effective domain size for REAC: 10632, threshold 0.000122
#INFO:
#INFO:	--- Gene names and descriptions
#INFO:
#INFO:	QUERY:	SDHAF2	SDHAF2	succinate dehydrogenase complex assembly factor 2 [Source:HGNC Symbol;Acc:HGNC:26034]
#INFO:	QUERY:	ASCC1	ASCC1	activating signal cointegrator 1 complex subunit 1 [Source:HGNC Symbol;Acc:HGNC:24268]
#INFO:	QUERY:	RTN4	RTN4	reticulon 4 [Source:HGNC Symbol;Acc:HGNC:14085]
#INFO:	QUERY:	CTD-2017D11.1	AC092279.1	N/A
#INFO:	QUERY:	CD27-AS1	CD27-AS1	CD27 antisense RNA 1 [Source:HGNC Symbol;Acc:HGNC:43896]
#INFO:	QUERY:	AUTS2	AUTS2	AUTS2, activator of transcription and developmental regulator [Source:HGNC Symbol;Acc:HGNC:14262]
#INFO:	QUERY:	LAIR1	LAIR1	leukocyte associated immunoglobulin like receptor 1 [Source:HGNC Symbol;Acc:HGNC:6477]
#INFO:	QUERY:	DDX60	DDX60	DExD/H-box helicase 60 [Source:HGNC Symbol;Acc:HGNC:25942]
#INFO:	QUERY:	PRPS1	PRPS1	phosphoribosyl pyrophosphate synthetase 1 [Source:HGNC Symbol;Acc:HGNC:9462]
#INFO:	QUERY:	NLGN3	NLGN3	neuroligin 3 [Source:HGNC Symbol;Acc:HGNC:14289]
#INFO:	QUERY:	TFIP11	TFIP11	tuftelin interacting protein 11 [Source:HGNC Symbol;Acc:HGNC:17165]
#INFO:	QUERY:	ZKSCAN4	ZKSCAN4	zinc finger with KRAB and SCAN domains 4 [Source:HGNC Symbol;Acc:HGNC:13854]
#INFO:	QUERY:	ARVCF	ARVCF	armadillo repeat gene deleted in velocardiofacial syndrome [Source:HGNC Symbol;Acc:HGNC:728]
#INFO:	QUERY:	KIAA0226	N/A	N/A
#INFO:	QUERY:	PRKCD	PRKCD	protein kinase C delta [Source:HGNC Symbol;Acc:HGNC:9399]
#INFO:	QUERY:	C1orf54	C1ORF54	chromosome 1 open reading frame 54 [Source:HGNC Symbol;Acc:HGNC:26258]
#INFO:	QUERY:	KCTD9	KCTD9	potassium channel tetramerization domain containing 9 [Source:HGNC Symbol;Acc:HGNC:22401]
#INFO:	QUERY:	SLC35E2	SLC35E2	solute carrier family 35 member E2 [Source:HGNC Symbol;Acc:HGNC:20863]
#INFO:	QUERY:	CDK4	CDK4	cyclin dependent kinase 4 [Source:HGNC Symbol;Acc:HGNC:1773]
#INFO:	QUERY:	GART	GART	phosphoribosylglycinamide formyltransferase, phosphoribosylglycinamide synthetase, phosphoribosylaminoimidazole synthetase [Source:HGNC Symbol;Acc:HGNC:4163]
#INFO:	QUERY:	NIPA2	NIPA2	non imprinted in Prader-Willi/Angelman syndrome 2 [Source:HGNC Symbol;Acc:HGNC:17044]
#INFO:	QUERY:	KDM8	KDM8	lysine demethylase 8 [Source:HGNC Symbol;Acc:HGNC:25840]
#INFO:	QUERY:	MICAL1	MICAL1	microtubule associated monooxygenase, calponin and LIM domain containing 1 [Source:HGNC Symbol;Acc:HGNC:20619]
#INFO:	QUERY:	MFSD1	MFSD1	major facilitator superfamily domain containing 1 [Source:HGNC Symbol;Acc:HGNC:25874]
#INFO:	QUERY:	TANK	TANK	TRAF family member associated NFKB activator [Source:HGNC Symbol;Acc:HGNC:11562]
#INFO:	QUERY:	NDC1	NDC1	NDC1 transmembrane nucleoporin [Source:HGNC Symbol;Acc:HGNC:25525]
#INFO:	QUERY:	NRL	NRL	neural retina leucine zipper [Source:HGNC Symbol;Acc:HGNC:8002]
#INFO:	QUERY:	LMO7	LMO7	LIM domain 7 [Source:HGNC Symbol;Acc:HGNC:6646]
#INFO:	QUERY:	ANKAR	ANKAR	ankyrin and armadillo repeat containing [Source:HGNC Symbol;Acc:HGNC:26350]
#INFO:	QUERY:	TEP1	TEP1	telomerase associated protein 1 [Source:HGNC Symbol;Acc:HGNC:11726]
#INFO:	QUERY:	RP1-178F15.5	AL162258.1	N/A
#INFO:	QUERY:	RECK	RECK	reversion inducing cysteine rich protein with kazal motifs [Source:HGNC Symbol;Acc:HGNC:11345]
#INFO:	QUERY:	FAM73A	N/A	N/A
#INFO:	QUERY:	RP11-755B10.4	N/A	N/A
#INFO:	QUERY:	KIAA0556	KIAA0556	KIAA0556 [Source:HGNC Symbol;Acc:HGNC:29068]
#INFO:	QUERY:	ORMDL1	ORMDL1	ORMDL sphingolipid biosynthesis regulator 1 [Source:HGNC Symbol;Acc:HGNC:16036]
#INFO:	QUERY:	NDFIP1	NDFIP1	Nedd4 family interacting protein 1 [Source:HGNC Symbol;Acc:HGNC:17592]
#INFO:	QUERY:	GPR137	GPR137	G protein-coupled receptor 137 [Source:HGNC Symbol;Acc:HGNC:24300]
#INFO:	QUERY:	SLC4A7	SLC4A7	solute carrier family 4 member 7 [Source:HGNC Symbol;Acc:HGNC:11033]
#INFO:	QUERY:	TTK	TTK	TTK protein kinase [Source:HGNC Symbol;Acc:HGNC:12401]
#INFO:	QUERY:	DTYMK	DTYMK	deoxythymidylate kinase [Source:HGNC Symbol;Acc:HGNC:3061]
#INFO:	QUERY:	RP11-1191J2.2	AC107464.1	N/A
#INFO:	QUERY:	GPR18	GPR18	G protein-coupled receptor 18 [Source:HGNC Symbol;Acc:HGNC:4472]
#INFO:	QUERY:	ADARB1	ADARB1	adenosine deaminase, RNA specific B1 [Source:HGNC Symbol;Acc:HGNC:226]
#INFO:	QUERY:	TEX2	TEX2	testis expressed 2 [Source:HGNC Symbol;Acc:HGNC:30884]
#INFO:	QUERY:	PPP6R3	PPP6R3	protein phosphatase 6 regulatory subunit 3 [Source:HGNC Symbol;Acc:HGNC:1173]
#INFO:	QUERY:	SYNJ2	SYNJ2	synaptojanin 2 [Source:HGNC Symbol;Acc:HGNC:11504]
#INFO:	QUERY:	NLRP3	NLRP3	NLR family pyrin domain containing 3 [Source:HGNC Symbol;Acc:HGNC:16400]
#INFO:	QUERY:	MX2	MX2	MX dynamin like GTPase 2 [Source:HGNC Symbol;Acc:HGNC:7533]
#INFO:	QUERY:	MKL2	MKL2	MKL1/myocardin like 2 [Source:HGNC Symbol;Acc:HGNC:29819]
#INFO:	QUERY:	AVL9	AVL9	AVL9 cell migration associated [Source:HGNC Symbol;Acc:HGNC:28994]
#INFO:	QUERY:	CC2D1B	CC2D1B	coiled-coil and C2 domain containing 1B [Source:HGNC Symbol;Acc:HGNC:29386]
#INFO:	QUERY:	MMS19	MMS19	MMS19 homolog, cytosolic iron-sulfur assembly component [Source:HGNC Symbol;Acc:HGNC:13824]
#INFO:	QUERY:	PHF3	PHF3	PHD finger protein 3 [Source:HGNC Symbol;Acc:HGNC:8921]
#INFO:	QUERY:	B3GALNT2	B3GALNT2	beta-1,3-N-acetylgalactosaminyltransferase 2 [Source:HGNC Symbol;Acc:HGNC:28596]
#INFO:	QUERY:	POMT1	POMT1	protein O-mannosyltransferase 1 [Source:HGNC Symbol;Acc:HGNC:9202]
#INFO:	QUERY:	REPS1	REPS1	RALBP1 associated Eps domain containing 1 [Source:HGNC Symbol;Acc:HGNC:15578]
#INFO:	QUERY:	MEI1	MEI1	meiotic double-stranded break formation protein 1 [Source:HGNC Symbol;Acc:HGNC:28613]
#INFO:	QUERY:	RECQL4	RECQL4	RecQ like helicase 4 [Source:HGNC Symbol;Acc:HGNC:9949]
#INFO:	QUERY:	DGUOK	DGUOK	deoxyguanosine kinase [Source:HGNC Symbol;Acc:HGNC:2858]
#INFO:	QUERY:	ITM2C	ITM2C	integral membrane protein 2C [Source:HGNC Symbol;Acc:HGNC:6175]
#INFO:	QUERY:	CUL7	CUL7	cullin 7 [Source:HGNC Symbol;Acc:HGNC:21024]
#INFO:	QUERY:	FLT3LG	FLT3LG	fms related tyrosine kinase 3 ligand [Source:HGNC Symbol;Acc:HGNC:3766]
#INFO:	QUERY:	SIRT7	SIRT7	sirtuin 7 [Source:HGNC Symbol;Acc:HGNC:14935]
#INFO:	QUERY:	CSRNP2	CSRNP2	cysteine and serine rich nuclear protein 2 [Source:HGNC Symbol;Acc:HGNC:16006]
#INFO:	QUERY:	SUV420H1	N/A	N/A
#INFO:	QUERY:	MRPL22	MRPL22	mitochondrial ribosomal protein L22 [Source:HGNC Symbol;Acc:HGNC:14480]
#INFO:	QUERY:	CTC-360G5.8	AC011455.3	N/A
#INFO:	QUERY:	TRAFD1	TRAFD1	TRAF-type zinc finger domain containing 1 [Source:HGNC Symbol;Acc:HGNC:24808]
#INFO:	QUERY:	PAK1	PAK1	p21 (RAC1) activated kinase 1 [Source:HGNC Symbol;Acc:HGNC:8590]
#INFO:	QUERY:	TEX22	TEX22	testis expressed 22 [Source:HGNC Symbol;Acc:HGNC:40026]
#INFO:	QUERY:	AKAP9	AKAP9	A-kinase anchoring protein 9 [Source:HGNC Symbol;Acc:HGNC:379]
#INFO:	QUERY:	BUD13	BUD13	BUD13 homolog [Source:HGNC Symbol;Acc:HGNC:28199]
#INFO:	QUERY:	PLOD3	PLOD3	procollagen-lysine,2-oxoglutarate 5-dioxygenase 3 [Source:HGNC Symbol;Acc:HGNC:9083]
#INFO:	QUERY:	ANAPC5	ANAPC5	anaphase promoting complex subunit 5 [Source:HGNC Symbol;Acc:HGNC:15713]
#INFO:	QUERY:	TTC24	TTC24	tetratricopeptide repeat domain 24 [Source:HGNC Symbol;Acc:HGNC:32348]
#INFO:	QUERY:	CCZ1B	CCZ1B	CCZ1 homolog B, vacuolar protein trafficking and biogenesis associated [Source:HGNC Symbol;Acc:HGNC:21717]
#INFO:	QUERY:	YAF2	YAF2	YY1 associated factor 2 [Source:HGNC Symbol;Acc:HGNC:17363]
#INFO:	QUERY:	RHBDD2	RHBDD2	rhomboid domain containing 2 [Source:HGNC Symbol;Acc:HGNC:23082]
#INFO:	QUERY:	KLHL5	KLHL5	kelch like family member 5 [Source:HGNC Symbol;Acc:HGNC:6356]
#INFO:	QUERY:	AMIGO3	AMIGO3	adhesion molecule with Ig like domain 3 [Source:HGNC Symbol;Acc:HGNC:24075]
#INFO:	QUERY:	SP110	SP110	SP110 nuclear body protein [Source:HGNC Symbol;Acc:HGNC:5401]
#INFO:	QUERY:	ZNF468	ZNF468	zinc finger protein 468 [Source:HGNC Symbol;Acc:HGNC:33105]
#INFO:	QUERY:	REXO4	REXO4	REX4 homolog, 3'-5' exonuclease [Source:HGNC Symbol;Acc:HGNC:12820]
#INFO:	QUERY:	AHNAK	AHNAK	AHNAK nucleoprotein [Source:HGNC Symbol;Acc:HGNC:347]
#INFO:	QUERY:	AGAP2	AGAP2	ArfGAP with GTPase domain, ankyrin repeat and PH domain 2 [Source:HGNC Symbol;Acc:HGNC:16921]
#INFO:	QUERY:	DCAF17	DCAF17	DDB1 and CUL4 associated factor 17 [Source:HGNC Symbol;Acc:HGNC:25784]
#INFO:	QUERY:	KIF21B	KIF21B	kinesin family member 21B [Source:HGNC Symbol;Acc:HGNC:29442]
#INFO:	QUERY:	HIF1AN	HIF1AN	hypoxia inducible factor 1 alpha subunit inhibitor [Source:HGNC Symbol;Acc:HGNC:17113]
#INFO:	QUERY:	TUBGCP6	TUBGCP6	tubulin gamma complex associated protein 6 [Source:HGNC Symbol;Acc:HGNC:18127]
#INFO:	QUERY:	HNRNPAB	HNRNPAB	heterogeneous nuclear ribonucleoprotein A/B [Source:HGNC Symbol;Acc:HGNC:5034]
#INFO:	QUERY:	RNF167	RNF167	ring finger protein 167 [Source:HGNC Symbol;Acc:HGNC:24544]
#INFO:	QUERY:	MAP3K8	MAP3K8	mitogen-activated protein kinase kinase kinase 8 [Source:HGNC Symbol;Acc:HGNC:6860]
#INFO:	QUERY:	SRSF3	SRSF3	serine and arginine rich splicing factor 3 [Source:HGNC Symbol;Acc:HGNC:10785]
#INFO:	QUERY:	EBP	EBP	emopamil binding protein (sterol isomerase) [Source:HGNC Symbol;Acc:HGNC:3133]
#INFO:	QUERY:	COPS6	COPS6	COP9 signalosome subunit 6 [Source:HGNC Symbol;Acc:HGNC:21749]
#INFO:	QUERY:	LRCH4	LRCH4	leucine rich repeats and calponin homology domain containing 4 [Source:HGNC Symbol;Acc:HGNC:6691]
#INFO:	QUERY:	VPS9D1	VPS9D1	VPS9 domain containing 1 [Source:HGNC Symbol;Acc:HGNC:13526]
#INFO:	QUERY:	IL2RG	IL2RG	interleukin 2 receptor subunit gamma [Source:HGNC Symbol;Acc:HGNC:6010]
#INFO:	QUERY:	IFT172	IFT172	intraflagellar transport 172 [Source:HGNC Symbol;Acc:HGNC:30391]
#INFO:	QUERY:	NIPBL	NIPBL	NIPBL, cohesin loading factor [Source:HGNC Symbol;Acc:HGNC:28862]
#INFO:	QUERY:	NR2C2	NR2C2	nuclear receptor subfamily 2 group C member 2 [Source:HGNC Symbol;Acc:HGNC:7972]
#INFO:	QUERY:	SCAMP3	SCAMP3	secretory carrier membrane protein 3 [Source:HGNC Symbol;Acc:HGNC:10565]
#INFO:	QUERY:	BRD3	BRD3	bromodomain containing 3 [Source:HGNC Symbol;Acc:HGNC:1104]
#INFO:	QUERY:	USP11	USP11	ubiquitin specific peptidase 11 [Source:HGNC Symbol;Acc:HGNC:12609]
#INFO:	QUERY:	GALK2	GALK2	galactokinase 2 [Source:HGNC Symbol;Acc:HGNC:4119]
#INFO:	QUERY:	TSPAN2	TSPAN2	tetraspanin 2 [Source:HGNC Symbol;Acc:HGNC:20659]
#INFO:	QUERY:	RPS9	RPS9	ribosomal protein S9 [Source:HGNC Symbol;Acc:HGNC:10442]
#INFO:	QUERY:	PPP1R12A	PPP1R12A	protein phosphatase 1 regulatory subunit 12A [Source:HGNC Symbol;Acc:HGNC:7618]
#INFO:	QUERY:	HELZ2	HELZ2	helicase with zinc finger 2 [Source:HGNC Symbol;Acc:HGNC:30021]
#INFO:	QUERY:	RNF14	RNF14	ring finger protein 14 [Source:HGNC Symbol;Acc:HGNC:10058]
#INFO:	QUERY:	ATP5J2	ATP5J2	ATP synthase, H+ transporting, mitochondrial Fo complex subunit F2 [Source:HGNC Symbol;Acc:HGNC:848]
#INFO:	QUERY:	ERMARD	ERMARD	ER membrane associated RNA degradation [Source:HGNC Symbol;Acc:HGNC:21056]
#INFO:	QUERY:	TUFM	TUFM	Tu translation elongation factor, mitochondrial [Source:HGNC Symbol;Acc:HGNC:12420]
#INFO:	QUERY:	ZNF415	ZNF415	zinc finger protein 415 [Source:HGNC Symbol;Acc:HGNC:20636]
#INFO:	QUERY:	FGFR1OP2	FGFR1OP2	FGFR1 oncogene partner 2 [Source:HGNC Symbol;Acc:HGNC:23098]
#INFO:	QUERY:	GTF3C2	GTF3C2	general transcription factor IIIC subunit 2 [Source:HGNC Symbol;Acc:HGNC:4665]
#INFO:	QUERY:	TRPV2	TRPV2	transient receptor potential cation channel subfamily V member 2 [Source:HGNC Symbol;Acc:HGNC:18082]
#INFO:	QUERY:	TMC6	TMC6	transmembrane channel like 6 [Source:HGNC Symbol;Acc:HGNC:18021]
#INFO:	QUERY:	BRD7	BRD7	bromodomain containing 7 [Source:HGNC Symbol;Acc:HGNC:14310]
#INFO:	QUERY:	TCF25	TCF25	transcription factor 25 [Source:HGNC Symbol;Acc:HGNC:29181]
#INFO:	QUERY:	AC002454.1	AC002454.1	N/A
#INFO:	QUERY:	P2RX5	P2RX5	purinergic receptor P2X 5 [Source:HGNC Symbol;Acc:HGNC:8536]
#INFO:	QUERY:	FAM118A	FAM118A	family with sequence similarity 118 member A [Source:HGNC Symbol;Acc:HGNC:1313]
#INFO:	QUERY:	IL17RA	IL17RA	interleukin 17 receptor A [Source:HGNC Symbol;Acc:HGNC:5985]
#INFO:	QUERY:	C1orf43	C1ORF43	chromosome 1 open reading frame 43 [Source:HGNC Symbol;Acc:HGNC:29876]
#INFO:	QUERY:	IGFLR1	IGFLR1	IGF like family receptor 1 [Source:HGNC Symbol;Acc:HGNC:23620]
#INFO:	QUERY:	KIAA0195	TMEM94	transmembrane protein 94 [Source:HGNC Symbol;Acc:HGNC:28983]
#INFO:	QUERY:	HNRNPC	HNRNPC	heterogeneous nuclear ribonucleoprotein C (C1/C2) [Source:HGNC Symbol;Acc:HGNC:5035]
#INFO:	QUERY:	HRAS	HRAS	HRas proto-oncogene, GTPase [Source:HGNC Symbol;Acc:HGNC:5173]
#INFO:	QUERY:	PIEZO1	PIEZO1	piezo type mechanosensitive ion channel component 1 [Source:HGNC Symbol;Acc:HGNC:28993]
#INFO:	QUERY:	TTC27	TTC27	tetratricopeptide repeat domain 27 [Source:HGNC Symbol;Acc:HGNC:25986]
#INFO:	QUERY:	LAS1L	LAS1L	LAS1 like, ribosome biogenesis factor [Source:HGNC Symbol;Acc:HGNC:25726]
#INFO:	QUERY:	SERF2	SERF2	small EDRK-rich factor 2 [Source:HGNC Symbol;Acc:HGNC:10757]
#INFO:	QUERY:	FAM160A2	FAM160A2	family with sequence similarity 160 member A2 [Source:HGNC Symbol;Acc:HGNC:25378]
#INFO:	QUERY:	CIC	CIC	capicua transcriptional repressor [Source:HGNC Symbol;Acc:HGNC:14214]
#INFO:	QUERY:	MAN2C1	MAN2C1	mannosidase alpha class 2C member 1 [Source:HGNC Symbol;Acc:HGNC:6827]
#INFO:	QUERY:	TCOF1	TCOF1	treacle ribosome biogenesis factor 1 [Source:HGNC Symbol;Acc:HGNC:11654]
#INFO:	QUERY:	SMC6	SMC6	structural maintenance of chromosomes 6 [Source:HGNC Symbol;Acc:HGNC:20466]
#INFO:	QUERY:	HNRNPDL	HNRNPDL	heterogeneous nuclear ribonucleoprotein D like [Source:HGNC Symbol;Acc:HGNC:5037]
#INFO:	QUERY:	RAB11FIP1	RAB11FIP1	RAB11 family interacting protein 1 [Source:HGNC Symbol;Acc:HGNC:30265]
#INFO:	QUERY:	CD46	CD46	CD46 molecule [Source:HGNC Symbol;Acc:HGNC:6953]
#INFO:	QUERY:	WDR20	WDR20	WD repeat domain 20 [Source:HGNC Symbol;Acc:HGNC:19667]
#INFO:	QUERY:	SNHG6	SNHG6	small nucleolar RNA host gene 6 [Source:HGNC Symbol;Acc:HGNC:32965]
#INFO:	QUERY:	QARS	QARS	glutaminyl-tRNA synthetase [Source:HGNC Symbol;Acc:HGNC:9751]
#INFO:	QUERY:	ULK3	ULK3	unc-51 like kinase 3 [Source:HGNC Symbol;Acc:HGNC:19703]
#INFO:	QUERY:	OS9	OS9	OS9, endoplasmic reticulum lectin [Source:HGNC Symbol;Acc:HGNC:16994]
#INFO:	QUERY:	INPPL1	INPPL1	inositol polyphosphate phosphatase like 1 [Source:HGNC Symbol;Acc:HGNC:6080]
#INFO:	QUERY:	DAGLB	DAGLB	diacylglycerol lipase beta [Source:HGNC Symbol;Acc:HGNC:28923]
#INFO:	QUERY:	MIER3	MIER3	MIER family member 3 [Source:HGNC Symbol;Acc:HGNC:26678]
#INFO:	QUERY:	FLNA	FLNA	filamin A [Source:HGNC Symbol;Acc:HGNC:3754]
#INFO:	QUERY:	ARHGEF1	ARHGEF1	Rho guanine nucleotide exchange factor 1 [Source:HGNC Symbol;Acc:HGNC:681]
#INFO:	QUERY:	RCC1	RCC1	regulator of chromosome condensation 1 [Source:HGNC Symbol;Acc:HGNC:1913]
#INFO:	QUERY:	GCN1L1	N/A	N/A
#INFO:	QUERY:	SYTL1	SYTL1	synaptotagmin like 1 [Source:HGNC Symbol;Acc:HGNC:15584]
#INFO:	QUERY:	ZDHHC5	ZDHHC5	zinc finger DHHC-type containing 5 [Source:HGNC Symbol;Acc:HGNC:18472]
#INFO:	QUERY:	APH1A	APH1A	aph-1 homolog A, gamma-secretase subunit [Source:HGNC Symbol;Acc:HGNC:29509]
#INFO:	QUERY:	LDLRAD4	LDLRAD4	low density lipoprotein receptor class A domain containing 4 [Source:HGNC Symbol;Acc:HGNC:1224]
#INFO:	QUERY:	CERS4	CERS4	ceramide synthase 4 [Source:HGNC Symbol;Acc:HGNC:23747]
#INFO:	QUERY:	UFC1	UFC1	ubiquitin-fold modifier conjugating enzyme 1 [Source:HGNC Symbol;Acc:HGNC:26941]
#INFO:	QUERY:	ATP6V1H	ATP6V1H	ATPase H+ transporting V1 subunit H [Source:HGNC Symbol;Acc:HGNC:18303]
#INFO:	QUERY:	DUS1L	DUS1L	dihydrouridine synthase 1 like [Source:HGNC Symbol;Acc:HGNC:30086]
#INFO:	QUERY:	GNAS	GNAS	GNAS complex locus [Source:HGNC Symbol;Acc:HGNC:4392]
#INFO:	QUERY:	MYO15B	MYO15B	myosin XVB [Source:HGNC Symbol;Acc:HGNC:14083]
#INFO:	QUERY:	RASGRP1	RASGRP1	RAS guanyl releasing protein 1 [Source:HGNC Symbol;Acc:HGNC:9878]
#INFO:	QUERY:	RP11-622K12.1	N/A	N/A
#INFO:	QUERY:	P2RX5-TAX1BP3	P2RX5-TAX1BP3	P2RX5-TAX1BP3 readthrough (NMD candidate) [Source:HGNC Symbol;Acc:HGNC:49191]
#INFO:	QUERY:	EXOSC8	EXOSC8	exosome component 8 [Source:HGNC Symbol;Acc:HGNC:17035]
#INFO:	QUERY:	GRK6	GRK6	G protein-coupled receptor kinase 6 [Source:HGNC Symbol;Acc:HGNC:4545]
#INFO:	QUERY:	KRI1	KRI1	KRI1 homolog [Source:HGNC Symbol;Acc:HGNC:25769]
#INFO:	QUERY:	ATP5F1	ATP5F1	ATP synthase, H+ transporting, mitochondrial Fo complex subunit B1 [Source:HGNC Symbol;Acc:HGNC:840]
#INFO:	QUERY:	RTN3	RTN3	reticulon 3 [Source:HGNC Symbol;Acc:HGNC:10469]
#INFO:	QUERY:	FYN	FYN	FYN proto-oncogene, Src family tyrosine kinase [Source:HGNC Symbol;Acc:HGNC:4037]
#INFO:	QUERY:	DDX41	DDX41	DEAD-box helicase 41 [Source:HGNC Symbol;Acc:HGNC:18674]
#INFO:	QUERY:	KIAA0100	KIAA0100	KIAA0100 [Source:HGNC Symbol;Acc:HGNC:28960]
#INFO:	QUERY:	TRIM28	TRIM28	tripartite motif containing 28 [Source:HGNC Symbol;Acc:HGNC:16384]
#INFO:	QUERY:	MYB	MYB	MYB proto-oncogene, transcription factor [Source:HGNC Symbol;Acc:HGNC:7545]
#INFO:	QUERY:	HNRNPD	HNRNPD	heterogeneous nuclear ribonucleoprotein D [Source:HGNC Symbol;Acc:HGNC:5036]
#INFO:	QUERY:	PSMA6	PSMA6	proteasome subunit alpha 6 [Source:HGNC Symbol;Acc:HGNC:9535]
#INFO:	QUERY:	ITGB2	ITGB2	integrin subunit beta 2 [Source:HGNC Symbol;Acc:HGNC:6155]
#INFO:	QUERY:	RBM33	RBM33	RNA binding motif protein 33 [Source:HGNC Symbol;Acc:HGNC:27223]
#INFO:	QUERY:	SNHG15	SNHG15	small nucleolar RNA host gene 15 [Source:HGNC Symbol;Acc:HGNC:27797]
#INFO:	QUERY:	PRKAB1	PRKAB1	protein kinase AMP-activated non-catalytic subunit beta 1 [Source:HGNC Symbol;Acc:HGNC:9378]
#INFO:	QUERY:	PICALM	PICALM	phosphatidylinositol binding clathrin assembly protein [Source:HGNC Symbol;Acc:HGNC:15514]
#INFO:	QUERY:	TMEM222	TMEM222	transmembrane protein 222 [Source:HGNC Symbol;Acc:HGNC:25363]
#INFO:	QUERY:	HMHA1	ARHGAP45	Rho GTPase activating protein 45 [Source:HGNC Symbol;Acc:HGNC:17102]
#INFO:	QUERY:	IL32	IL32	interleukin 32 [Source:HGNC Symbol;Acc:HGNC:16830]
#INFO:	QUERY:	MAP2K3	MAP2K3	mitogen-activated protein kinase kinase 3 [Source:HGNC Symbol;Acc:HGNC:6843]
#INFO:	QUERY:	UBE2E1	UBE2E1	ubiquitin conjugating enzyme E2 E1 [Source:HGNC Symbol;Acc:HGNC:12477]
#INFO:	QUERY:	MYO1G	MYO1G	myosin IG [Source:HGNC Symbol;Acc:HGNC:13880]
#INFO:	QUERY:	ATP5B	ATP5B	ATP synthase, H+ transporting, mitochondrial F1 complex, beta polypeptide [Source:HGNC Symbol;Acc:HGNC:830]
#INFO:	QUERY:	MCM6	MCM6	minichromosome maintenance complex component 6 [Source:HGNC Symbol;Acc:HGNC:6949]
#INFO:	QUERY:	NR4A1	NR4A1	nuclear receptor subfamily 4 group A member 1 [Source:HGNC Symbol;Acc:HGNC:7980]
#INFO:	QUERY:	APRT	APRT	adenine phosphoribosyltransferase [Source:HGNC Symbol;Acc:HGNC:626]
#INFO:	QUERY:	FBRSL1	FBRSL1	fibrosin like 1 [Source:HGNC Symbol;Acc:HGNC:29308]
#INFO:	QUERY:	EEF1D	EEF1D	eukaryotic translation elongation factor 1 delta [Source:HGNC Symbol;Acc:HGNC:3211]
#INFO:	QUERY:	OAZ1	OAZ1	ornithine decarboxylase antizyme 1 [Source:HGNC Symbol;Acc:HGNC:8095]
#INFO:	QUERY:	STIM1	STIM1	stromal interaction molecule 1 [Source:HGNC Symbol;Acc:HGNC:11386]
#INFO:	QUERY:	MBNL1	MBNL1	muscleblind like splicing regulator 1 [Source:HGNC Symbol;Acc:HGNC:6923]
#INFO:	QUERY:	MYL6	MYL6	myosin light chain 6 [Source:HGNC Symbol;Acc:HGNC:7587]
#INFO:	QUERY:	TCF7	TCF7	transcription factor 7 (T-cell specific, HMG-box) [Source:HGNC Symbol;Acc:HGNC:11639]
#INFO:	QUERY:	IRF1	IRF1	interferon regulatory factor 1 [Source:HGNC Symbol;Acc:HGNC:6116]
#INFO:	QUERY:	ILF3	ILF3	interleukin enhancer binding factor 3 [Source:HGNC Symbol;Acc:HGNC:6038]
#INFO:	QUERY:	TES	TES	testin LIM domain protein [Source:HGNC Symbol;Acc:HGNC:14620]
#INFO:	QUERY:	GAS5	GAS5	growth arrest specific 5 (non-protein coding) [Source:HGNC Symbol;Acc:HGNC:16355]
#INFO:	QUERY:	RPL10	RPL10	ribosomal protein L10 [Source:HGNC Symbol;Acc:HGNC:10298]
#INFO:	QUERY:	CDC42SE1	CDC42SE1	CDC42 small effector 1 [Source:HGNC Symbol;Acc:HGNC:17719]
#INFO:	QUERY:	CSNK1D	CSNK1D	casein kinase 1 delta [Source:HGNC Symbol;Acc:HGNC:2452]
#INFO:	QUERY:	PPIA	PPIA	peptidylprolyl isomerase A [Source:HGNC Symbol;Acc:HGNC:9253]
#INFO:	QUERY:	TRBC2	TRBC2	T-cell receptor beta constant 2 [Source:HGNC Symbol;Acc:HGNC:12157]
#INFO:	QUERY:	EIF3H	EIF3H	eukaryotic translation initiation factor 3 subunit H [Source:HGNC Symbol;Acc:HGNC:3273]
#INFO:	QUERY:	PSMB4	PSMB4	proteasome subunit beta 4 [Source:HGNC Symbol;Acc:HGNC:9541]
#INFO:	QUERY:	RPL3	RPL3	ribosomal protein L3 [Source:HGNC Symbol;Acc:HGNC:10332]
#INFO:	QUERY:	CCND3	CCND3	cyclin D3 [Source:HGNC Symbol;Acc:HGNC:1585]
#INFO:	QUERY:	WIPI2	WIPI2	WD repeat domain, phosphoinositide interacting 2 [Source:HGNC Symbol;Acc:HGNC:32225]
#INFO:	QUERY:	RPS21	RPS21	ribosomal protein S21 [Source:HGNC Symbol;Acc:HGNC:10409]
#INFO:	QUERY:	HNRNPH1	HNRNPH1	heterogeneous nuclear ribonucleoprotein H1 [Source:HGNC Symbol;Acc:HGNC:5041]
#INFO:	QUERY:	ZNF428	ZNF428	zinc finger protein 428 [Source:HGNC Symbol;Acc:HGNC:20804]
#INFO:	QUERY:	HSP90AA1	HSP90AA1	heat shock protein 90 alpha family class A member 1 [Source:HGNC Symbol;Acc:HGNC:5253]
#INFO:	QUERY:	FAU	FAU	FAU, ubiquitin like and ribosomal protein S30 fusion [Source:HGNC Symbol;Acc:HGNC:3597]
#INFO:	QUERY:	RBM3	RBM3	RNA binding motif (RNP1, RRM) protein 3 [Source:HGNC Symbol;Acc:HGNC:9900]
#INFO:	QUERY:	RASAL3	RASAL3	RAS protein activator like 3 [Source:HGNC Symbol;Acc:HGNC:26129]
#INFO:	QUERY:	HSP90B1	HSP90B1	heat shock protein 90 beta family member 1 [Source:HGNC Symbol;Acc:HGNC:12028]
#INFO:	QUERY:	DDX3X	DDX3X	DEAD-box helicase 3, X-linked [Source:HGNC Symbol;Acc:HGNC:2745]
#INFO:	QUERY:	GMFG	GMFG	glia maturation factor gamma [Source:HGNC Symbol;Acc:HGNC:4374]
#INFO:	QUERY:	RPS27	RPS27L/RPS27	ribosomal protein S27 [Source:HGNC Symbol;Acc:HGNC:10416]/ribosomal protein S27 like [Source:HGNC Symbol;Acc:HGNC:18476]
#INFO:	QUERY:	HNRNPA1	HNRNPA1	heterogeneous nuclear ribonucleoprotein A1 [Source:HGNC Symbol;Acc:HGNC:5031]
#INFO:	QUERY:	LCP1	LCP1	lymphocyte cytosolic protein 1 [Source:HGNC Symbol;Acc:HGNC:6528]
#INFO:	QUERY:	CSDE1	CSDE1	cold shock domain containing E1 [Source:HGNC Symbol;Acc:HGNC:29905]
#INFO:	QUERY:	CAPZA1	CAPZA1	capping actin protein of muscle Z-line alpha subunit 1 [Source:HGNC Symbol;Acc:HGNC:1488]
#INFO:	QUERY:	ELF1	ELF1	E74 like ETS transcription factor 1 [Source:HGNC Symbol;Acc:HGNC:3316]
#INFO:	QUERY:	ELOVL4	ELOVL4	ELOVL fatty acid elongase 4 [Source:HGNC Symbol;Acc:HGNC:14415]
#INFO:	QUERY:	TCP1	TCP1	t-complex 1 [Source:HGNC Symbol;Acc:HGNC:11655]
#INFO:	QUERY:	CCT2	CCT2	chaperonin containing TCP1 subunit 2 [Source:HGNC Symbol;Acc:HGNC:1615]
#INFO:	QUERY:	RNF138	RNF138	ring finger protein 138 [Source:HGNC Symbol;Acc:HGNC:17765]
#INFO:	QUERY:	MED4	MED4	mediator complex subunit 4 [Source:HGNC Symbol;Acc:HGNC:17903]
#INFO:	QUERY:	MARCH6	MARCH6	membrane associated ring-CH-type finger 6 [Source:HGNC Symbol;Acc:HGNC:30550]
#INFO:	QUERY:	U2AF1	U2AF1	U2 small nuclear RNA auxiliary factor 1 [Source:HGNC Symbol;Acc:HGNC:12453]
#INFO:	QUERY:	NUSAP1	NUSAP1	nucleolar and spindle associated protein 1 [Source:HGNC Symbol;Acc:HGNC:18538]
#INFO:	QUERY:	R3HDM1	R3HDM1	R3H domain containing 1 [Source:HGNC Symbol;Acc:HGNC:9757]
#INFO:	QUERY:	TYMP	TYMP	thymidine phosphorylase [Source:HGNC Symbol;Acc:HGNC:3148]
#INFO:	QUERY:	SMG7	SMG7	SMG7, nonsense mediated mRNA decay factor [Source:HGNC Symbol;Acc:HGNC:16792]
#INFO:	QUERY:	WAC	WAC	WW domain containing adaptor with coiled-coil [Source:HGNC Symbol;Acc:HGNC:17327]
#INFO:	QUERY:	FAM134A	RETREG2	reticulophagy regulator family member 2 [Source:HGNC Symbol;Acc:HGNC:28450]
#INFO:	QUERY:	NUP153	NUP153	nucleoporin 153 [Source:HGNC Symbol;Acc:HGNC:8062]
#INFO:	QUERY:	SIN3A	SIN3A	SIN3 transcription regulator family member A [Source:HGNC Symbol;Acc:HGNC:19353]
#INFO:	QUERY:	ARPC2	ARPC2	actin related protein 2/3 complex subunit 2 [Source:HGNC Symbol;Acc:HGNC:705]
#INFO:	QUERY:	RIOK1	RIOK1	RIO kinase 1 [Source:HGNC Symbol;Acc:HGNC:18656]
#INFO:	QUERY:	SCRN2	SCRN2	secernin 2 [Source:HGNC Symbol;Acc:HGNC:30381]
#INFO:	QUERY:	PSMC6	PSMC6	proteasome 26S subunit, ATPase 6 [Source:HGNC Symbol;Acc:HGNC:9553]
#INFO:	QUERY:	CCT5	CCT5	chaperonin containing TCP1 subunit 5 [Source:HGNC Symbol;Acc:HGNC:1618]
#INFO:	QUERY:	M6PR	M6PR	mannose-6-phosphate receptor, cation dependent [Source:HGNC Symbol;Acc:HGNC:6752]
#INFO:	QUERY:	UQCRC2	UQCRC2	ubiquinol-cytochrome c reductase core protein II [Source:HGNC Symbol;Acc:HGNC:12586]
#INFO:	QUERY:	TMEM141	TMEM141	transmembrane protein 141 [Source:HGNC Symbol;Acc:HGNC:28211]
#INFO:	QUERY:	FBXO28	FBXO28	F-box protein 28 [Source:HGNC Symbol;Acc:HGNC:29046]
#INFO:	QUERY:	ELAC2	ELAC2	elaC ribonuclease Z 2 [Source:HGNC Symbol;Acc:HGNC:14198]
#INFO:	QUERY:	EIF3E	EIF3E	eukaryotic translation initiation factor 3 subunit E [Source:HGNC Symbol;Acc:HGNC:3277]
#INFO:	QUERY:	DENND5A	DENND5A	DENN domain containing 5A [Source:HGNC Symbol;Acc:HGNC:19344]
#INFO:	QUERY:	CREBRF	CREBRF	CREB3 regulatory factor [Source:HGNC Symbol;Acc:HGNC:24050]
#INFO:	QUERY:	PRC1	PRC1	protein regulator of cytokinesis 1 [Source:HGNC Symbol;Acc:HGNC:9341]
#INFO:	QUERY:	RNF19A	RNF19A	ring finger protein 19A, RBR E3 ubiquitin protein ligase [Source:HGNC Symbol;Acc:HGNC:13432]
#INFO:	QUERY:	PITPNM2	PITPNM2	phosphatidylinositol transfer protein membrane associated 2 [Source:HGNC Symbol;Acc:HGNC:21044]
#INFO:	QUERY:	KIF2C	KIF2C	kinesin family member 2C [Source:HGNC Symbol;Acc:HGNC:6393]
#INFO:	QUERY:	PIK3R5	PIK3R5	phosphoinositide-3-kinase regulatory subunit 5 [Source:HGNC Symbol;Acc:HGNC:30035]
#INFO:	QUERY:	PKD2	PKD2	polycystin 2, transient receptor potential cation channel [Source:HGNC Symbol;Acc:HGNC:9009]
#INFO:	QUERY:	TXNDC11	TXNDC11	thioredoxin domain containing 11 [Source:HGNC Symbol;Acc:HGNC:28030]
#INFO:	QUERY:	ITGA4	ITGA4	integrin subunit alpha 4 [Source:HGNC Symbol;Acc:HGNC:6140]
#INFO:	QUERY:	ING4	ING4	inhibitor of growth family member 4 [Source:HGNC Symbol;Acc:HGNC:19423]
#INFO:	QUERY:	MLF1IP	CENPU	centromere protein U [Source:HGNC Symbol;Acc:HGNC:21348]
#INFO:	QUERY:	SLC39A9	SLC39A9	solute carrier family 39 member 9 [Source:HGNC Symbol;Acc:HGNC:20182]
#INFO:	QUERY:	PXMP2	PXMP2	peroxisomal membrane protein 2 [Source:HGNC Symbol;Acc:HGNC:9716]
#INFO:	QUERY:	HMGXB3	HMGXB3	HMG-box containing 3 [Source:HGNC Symbol;Acc:HGNC:28982]
#INFO:	QUERY:	RRM1	RRM1	ribonucleotide reductase catalytic subunit M1 [Source:HGNC Symbol;Acc:HGNC:10451]
#INFO:	QUERY:	USP9X	USP9X	ubiquitin specific peptidase 9, X-linked [Source:HGNC Symbol;Acc:HGNC:12632]
#INFO:	QUERY:	BRAT1	BRAT1	BRCA1 associated ATM activator 1 [Source:HGNC Symbol;Acc:HGNC:21701]
#INFO:	QUERY:	ANKRD54	ANKRD54	ankyrin repeat domain 54 [Source:HGNC Symbol;Acc:HGNC:25185]
#INFO:	QUERY:	MTOR	MTOR	mechanistic target of rapamycin [Source:HGNC Symbol;Acc:HGNC:3942]
#INFO:	QUERY:	RCSD1	RCSD1	RCSD domain containing 1 [Source:HGNC Symbol;Acc:HGNC:28310]
#INFO:	QUERY:	LRIF1	LRIF1	ligand dependent nuclear receptor interacting factor 1 [Source:HGNC Symbol;Acc:HGNC:30299]
#INFO:	QUERY:	LRRC37B	LRRC37B	leucine rich repeat containing 37B [Source:HGNC Symbol;Acc:HGNC:29070]
#INFO:	QUERY:	RRP1B	RRP1B	ribosomal RNA processing 1B [Source:HGNC Symbol;Acc:HGNC:23818]
#INFO:	QUERY:	TLE3	TLE3	transducin like enhancer of split 3 [Source:HGNC Symbol;Acc:HGNC:11839]
#INFO:	QUERY:	ODF2	ODF2	outer dense fiber of sperm tails 2 [Source:HGNC Symbol;Acc:HGNC:8114]
#INFO:	QUERY:	ZSCAN25	ZSCAN25	zinc finger and SCAN domain containing 25 [Source:HGNC Symbol;Acc:HGNC:21961]
#INFO:	QUERY:	HAUS6	HAUS6	HAUS augmin like complex subunit 6 [Source:HGNC Symbol;Acc:HGNC:25948]
#INFO:	QUERY:	CNTRL	CNTRL	centriolin [Source:HGNC Symbol;Acc:HGNC:1858]
#INFO:	QUERY:	ABHD17A	ABHD17A	abhydrolase domain containing 17A [Source:HGNC Symbol;Acc:HGNC:28756]
#INFO:	QUERY:	FBXL5	FBXL5	F-box and leucine rich repeat protein 5 [Source:HGNC Symbol;Acc:HGNC:13602]
#INFO:	QUERY:	ANKRD17	ANKRD17	ankyrin repeat domain 17 [Source:HGNC Symbol;Acc:HGNC:23575]
#INFO:	QUERY:	RIF1	RIF1	replication timing regulatory factor 1 [Source:HGNC Symbol;Acc:HGNC:23207]
#INFO:	QUERY:	SLC7A6	SLC7A6	solute carrier family 7 member 6 [Source:HGNC Symbol;Acc:HGNC:11064]
#INFO:	QUERY:	CEP78	CEP78	centrosomal protein 78 [Source:HGNC Symbol;Acc:HGNC:25740]
#INFO:	QUERY:	RABGGTB	RABGGTB	Rab geranylgeranyltransferase beta subunit [Source:HGNC Symbol;Acc:HGNC:9796]
#INFO:	QUERY:	ITGAE	ITGAE	integrin subunit alpha E [Source:HGNC Symbol;Acc:HGNC:6147]
#INFO:	QUERY:	GCFC2	GCFC2	GC-rich sequence DNA-binding factor 2 [Source:HGNC Symbol;Acc:HGNC:1317]
#INFO:	QUERY:	TRAPPC13	TRAPPC13	trafficking protein particle complex 13 [Source:HGNC Symbol;Acc:HGNC:25828]
#INFO:	QUERY:	ADD3	ADD3	adducin 3 [Source:HGNC Symbol;Acc:HGNC:245]
#INFO:	QUERY:	PDPR	PDPR	pyruvate dehydrogenase phosphatase regulatory subunit [Source:HGNC Symbol;Acc:HGNC:30264]
#INFO:	QUERY:	NEK4	NEK4	NIMA related kinase 4 [Source:HGNC Symbol;Acc:HGNC:11399]
#INFO:	QUERY:	MASTL	MASTL	microtubule associated serine/threonine kinase like [Source:HGNC Symbol;Acc:HGNC:19042]
#INFO:	QUERY:	LIMK2	LIMK2	LIM domain kinase 2 [Source:HGNC Symbol;Acc:HGNC:6614]
#INFO:	QUERY:	COX11	TOM1L1/COX11	COX11, cytochrome c oxidase copper chaperone [Source:HGNC Symbol;Acc:HGNC:2261]/target of myb1 like 1 membrane trafficking protein [Source:HGNC Symbol;Acc:HGNC:11983]
#INFO:	QUERY:	CCDC88C	CCDC88C	coiled-coil domain containing 88C [Source:HGNC Symbol;Acc:HGNC:19967]
#INFO:	QUERY:	STK10	STK10	serine/threonine kinase 10 [Source:HGNC Symbol;Acc:HGNC:11388]
#INFO:	QUERY:	TECPR1	TECPR1	tectonin beta-propeller repeat containing 1 [Source:HGNC Symbol;Acc:HGNC:22214]
#INFO:	QUERY:	NSUN2	NSUN2	NOP2/Sun RNA methyltransferase family member 2 [Source:HGNC Symbol;Acc:HGNC:25994]
#INFO:	QUERY:	QKI	QKI	QKI, KH domain containing RNA binding [Source:HGNC Symbol;Acc:HGNC:21100]
#INFO:	QUERY:	PHIP	PHIP	pleckstrin homology domain interacting protein [Source:HGNC Symbol;Acc:HGNC:15673]
#INFO:	QUERY:	ESPL1	ESPL1	extra spindle pole bodies like 1, separase [Source:HGNC Symbol;Acc:HGNC:16856]
#INFO:	QUERY:	ACVR1B	ACVR1B	activin A receptor type 1B [Source:HGNC Symbol;Acc:HGNC:172]
#INFO:	QUERY:	ATXN2	ATXN2	ataxin 2 [Source:HGNC Symbol;Acc:HGNC:10555]
#INFO:	QUERY:	TTLL3	TTLL3	tubulin tyrosine ligase like 3 [Source:HGNC Symbol;Acc:HGNC:24483]
#INFO:	QUERY:	TRIM21	TRIM21	tripartite motif containing 21 [Source:HGNC Symbol;Acc:HGNC:11312]
#INFO:	QUERY:	DDB1	DDB1	damage specific DNA binding protein 1 [Source:HGNC Symbol;Acc:HGNC:2717]
#INFO:	QUERY:	PARN	PARN	poly(A)-specific ribonuclease [Source:HGNC Symbol;Acc:HGNC:8609]
#INFO:	QUERY:	PCGF6	PCGF6	polycomb group ring finger 6 [Source:HGNC Symbol;Acc:HGNC:21156]
#INFO:	QUERY:	USO1	USO1	USO1 vesicle transport factor [Source:HGNC Symbol;Acc:HGNC:30904]
#INFO:	QUERY:	LUC7L3	LUC7L3	LUC7 like 3 pre-mRNA splicing factor [Source:HGNC Symbol;Acc:HGNC:24309]
#INFO:	QUERY:	CCDC66	CCDC66	coiled-coil domain containing 66 [Source:HGNC Symbol;Acc:HGNC:27709]
#INFO:	QUERY:	CPD	CPD	carboxypeptidase D [Source:HGNC Symbol;Acc:HGNC:2301]
#INFO:	QUERY:	POLE2	POLE2	DNA polymerase epsilon 2, accessory subunit [Source:HGNC Symbol;Acc:HGNC:9178]
#INFO:	QUERY:	ME3	ME3	malic enzyme 3 [Source:HGNC Symbol;Acc:HGNC:6985]
#INFO:	QUERY:	MDH1	MDH1	malate dehydrogenase 1 [Source:HGNC Symbol;Acc:HGNC:6970]
#INFO:	QUERY:	DCLRE1C	DCLRE1C	DNA cross-link repair 1C [Source:HGNC Symbol;Acc:HGNC:17642]
#INFO:	QUERY:	SLC36A4	SLC36A4	solute carrier family 36 member 4 [Source:HGNC Symbol;Acc:HGNC:19660]
#INFO:	QUERY:	KATNAL1	KATNAL1	katanin catalytic subunit A1 like 1 [Source:HGNC Symbol;Acc:HGNC:28361]
#INFO:	QUERY:	WBSCR22	BUD23	BUD23, rRNA methyltransferase and ribosome maturation factor [Source:HGNC Symbol;Acc:HGNC:16405]
#INFO:	QUERY:	POFUT2	POFUT2	protein O-fucosyltransferase 2 [Source:HGNC Symbol;Acc:HGNC:14683]
#INFO:	QUERY:	RNF121	RNF121	ring finger protein 121 [Source:HGNC Symbol;Acc:HGNC:21070]
#INFO:	QUERY:	CTD-2583A14.10	AC010522.1	N/A
#INFO:	QUERY:	MIEF1	MIEF1	mitochondrial elongation factor 1 [Source:HGNC Symbol;Acc:HGNC:25979]
#INFO:	QUERY:	RC3H2	RC3H2	ring finger and CCCH-type domains 2 [Source:HGNC Symbol;Acc:HGNC:21461]
#INFO:	QUERY:	QDPR	QDPR	quinoid dihydropteridine reductase [Source:HGNC Symbol;Acc:HGNC:9752]
#INFO:	QUERY:	NVL	NVL	nuclear VCP-like [Source:HGNC Symbol;Acc:HGNC:8070]
#INFO:	QUERY:	UXS1	UXS1	UDP-glucuronate decarboxylase 1 [Source:HGNC Symbol;Acc:HGNC:17729]
#INFO:	QUERY:	CHD9	CHD9	chromodomain helicase DNA binding protein 9 [Source:HGNC Symbol;Acc:HGNC:25701]
#INFO:	QUERY:	WDR45	WDR45	WD repeat domain 45 [Source:HGNC Symbol;Acc:HGNC:28912]
#INFO:	QUERY:	ELMOD3	ELMOD3	ELMO domain containing 3 [Source:HGNC Symbol;Acc:HGNC:26158]
#INFO:	QUERY:	IKBKAP	IKBKAP	inhibitor of kappa light polypeptide gene enhancer in B-cells, kinase complex-associated protein [Source:HGNC Symbol;Acc:HGNC:5959]
#INFO:	QUERY:	CTR9	CTR9	CTR9 homolog, Paf1/RNA polymerase II complex component [Source:HGNC Symbol;Acc:HGNC:16850]
#INFO:	QUERY:	HLTF	HLTF	helicase like transcription factor [Source:HGNC Symbol;Acc:HGNC:11099]
#INFO:	QUERY:	SLC38A9	SLC38A9	solute carrier family 38 member 9 [Source:HGNC Symbol;Acc:HGNC:26907]
#INFO:	QUERY:	ODF2L	ODF2L	outer dense fiber of sperm tails 2 like [Source:HGNC Symbol;Acc:HGNC:29225]
#INFO:	QUERY:	ZNF678	ZNF678	zinc finger protein 678 [Source:HGNC Symbol;Acc:HGNC:28652]
#INFO:	QUERY:	PPIL3	PPIL3	peptidylprolyl isomerase like 3 [Source:HGNC Symbol;Acc:HGNC:9262]
#INFO:	QUERY:	NISCH	NISCH	nischarin [Source:HGNC Symbol;Acc:HGNC:18006]
#INFO:	QUERY:	RFT1	RFT1	RFT1 homolog [Source:HGNC Symbol;Acc:HGNC:30220]
#INFO:	QUERY:	HACE1	HACE1	HECT domain and ankyrin repeat containing E3 ubiquitin protein ligase 1 [Source:HGNC Symbol;Acc:HGNC:21033]
#INFO:	QUERY:	WDR33	WDR33	WD repeat domain 33 [Source:HGNC Symbol;Acc:HGNC:25651]
#INFO:	QUERY:	TYW5	TYW5	tRNA-yW synthesizing protein 5 [Source:HGNC Symbol;Acc:HGNC:26754]
#INFO:	QUERY:	SCARB2	SCARB2	scavenger receptor class B member 2 [Source:HGNC Symbol;Acc:HGNC:1665]
#INFO:	QUERY:	CRYZ	CRYZ	crystallin zeta [Source:HGNC Symbol;Acc:HGNC:2419]
#INFO:	QUERY:	MATR3	MATR3	matrin 3 [Source:HGNC Symbol;Acc:HGNC:6912]/matrin 3 [Source:NCBI gene;Acc:9782]
#INFO:	QUERY:	DMTF1	DMTF1	cyclin D binding myb like transcription factor 1 [Source:HGNC Symbol;Acc:HGNC:14603]
#INFO:	QUERY:	SRPK2	SRPK2	SRSF protein kinase 2 [Source:HGNC Symbol;Acc:HGNC:11306]
#INFO:	QUERY:	RERE	RERE	arginine-glutamic acid dipeptide repeats [Source:HGNC Symbol;Acc:HGNC:9965]
#INFO:	QUERY:	CHUK	CHUK	conserved helix-loop-helix ubiquitous kinase [Source:HGNC Symbol;Acc:HGNC:1974]
#INFO:	QUERY:	RALGAPA2	RALGAPA2	Ral GTPase activating protein catalytic alpha subunit 2 [Source:HGNC Symbol;Acc:HGNC:16207]
#INFO:	QUERY:	PMS2	PMS2	PMS1 homolog 2, mismatch repair system component [Source:HGNC Symbol;Acc:HGNC:9122]
#INFO:	QUERY:	CASZ1	CASZ1	castor zinc finger 1 [Source:HGNC Symbol;Acc:HGNC:26002]
#INFO:	QUERY:	OTUD4	OTUD4	OTU deubiquitinase 4 [Source:HGNC Symbol;Acc:HGNC:24949]
#INFO:	QUERY:	SAP30L	SAP30L	SAP30 like [Source:HGNC Symbol;Acc:HGNC:25663]
#INFO:	QUERY:	EOGT	EOGT	EGF domain specific O-linked N-acetylglucosamine transferase [Source:HGNC Symbol;Acc:HGNC:28526]
#INFO:	QUERY:	PHKA2	PHKA2	phosphorylase kinase regulatory subunit alpha 2 [Source:HGNC Symbol;Acc:HGNC:8926]
#INFO:	QUERY:	RP11-529K1.3	AC012184.2	N/A
#INFO:	QUERY:	ZNF280D	ZNF280D	zinc finger protein 280D [Source:HGNC Symbol;Acc:HGNC:25953]
#INFO:	QUERY:	RP11-558F24.4	N/A	N/A
#INFO:	QUERY:	DNA2	DNA2	DNA replication helicase/nuclease 2 [Source:HGNC Symbol;Acc:HGNC:2939]
#INFO:	QUERY:	NAT1	NAT1	N-acetyltransferase 1 [Source:HGNC Symbol;Acc:HGNC:7645]
#INFO:	QUERY:	ZNF217	ZNF217	zinc finger protein 217 [Source:HGNC Symbol;Acc:HGNC:13009]
#INFO:	QUERY:	PMS1	PMS1	PMS1 homolog 1, mismatch repair system component [Source:HGNC Symbol;Acc:HGNC:9121]
#INFO:	QUERY:	BRCA2	BRCA2	BRCA2, DNA repair associated [Source:HGNC Symbol;Acc:HGNC:1101]
#INFO:	QUERY:	BROX	BROX	BRO1 domain and CAAX motif containing [Source:HGNC Symbol;Acc:HGNC:26512]
#INFO:	QUERY:	AC005154.6	AC005154.6/AC005154.1	N/A
#INFO:	QUERY:	TMEM175	TMEM175	transmembrane protein 175 [Source:HGNC Symbol;Acc:HGNC:28709]
#INFO:	QUERY:	STRN3	STRN3	striatin 3 [Source:HGNC Symbol;Acc:HGNC:15720]
#INFO:	QUERY:	N4BP2L2	N4BP2L2	NEDD4 binding protein 2 like 2 [Source:HGNC Symbol;Acc:HGNC:26916]
#INFO:	QUERY:	CASC5	N/A	N/A
#INFO:	QUERY:	GPAM	GPAM	glycerol-3-phosphate acyltransferase, mitochondrial [Source:HGNC Symbol;Acc:HGNC:24865]
#INFO:	QUERY:	MANBAL	MANBAL	mannosidase beta like [Source:HGNC Symbol;Acc:HGNC:15799]
#INFO:	QUERY:	RBM39	RBM39	RNA binding motif protein 39 [Source:HGNC Symbol;Acc:HGNC:15923]
#INFO:	QUERY:	ZBTB8OS	ZBTB8OS	zinc finger and BTB domain containing 8 opposite strand [Source:HGNC Symbol;Acc:HGNC:24094]
#INFO:	QUERY:	TAF1A	TAF1A	TATA-box binding protein associated factor, RNA polymerase I subunit A [Source:HGNC Symbol;Acc:HGNC:11532]
#INFO:	QUERY:	NMRAL1	NMRAL1	NmrA like redox sensor 1 [Source:HGNC Symbol;Acc:HGNC:24987]
#INFO:	QUERY:	RP11-286N22.8	AP003108.2	N/A
#INFO:	QUERY:	MRPL48	MRPL48	mitochondrial ribosomal protein L48 [Source:HGNC Symbol;Acc:HGNC:16653]
#INFO:	QUERY:	ZNF121	ZNF121	zinc finger protein 121 [Source:HGNC Symbol;Acc:HGNC:12904]
#INFO:	QUERY:	DPH7	DPH7	diphthamide biosynthesis 7 [Source:HGNC Symbol;Acc:HGNC:25199]
#INFO:	QUERY:	TBCK	TBCK	TBC1 domain containing kinase [Source:HGNC Symbol;Acc:HGNC:28261]
#INFO:	QUERY:	ZDHHC13	ZDHHC13	zinc finger DHHC-type containing 13 [Source:HGNC Symbol;Acc:HGNC:18413]
#INFO:	QUERY:	TNRC6B	TNRC6B	trinucleotide repeat containing 6B [Source:HGNC Symbol;Acc:HGNC:29190]
#INFO:	QUERY:	GLYCTK	GLYCTK	glycerate kinase [Source:HGNC Symbol;Acc:HGNC:24247]
#INFO:	QUERY:	ADAT1	ADAT1	adenosine deaminase, tRNA specific 1 [Source:HGNC Symbol;Acc:HGNC:228]
#INFO:	QUERY:	DOC2GP	DOC2GP	double C2 domain gamma pseudogene [Source:HGNC Symbol;Acc:HGNC:37962]
#INFO:	QUERY:	RBMS2	RBMS2	RNA binding motif single stranded interacting protein 2 [Source:HGNC Symbol;Acc:HGNC:9909]
#INFO:	QUERY:	MUTYH	MUTYH	mutY DNA glycosylase [Source:HGNC Symbol;Acc:HGNC:7527]
#INFO:	QUERY:	ZFP91-CNTF	ZFP91-CNTF	ZFP91-CNTF readthrough (NMD candidate) [Source:HGNC Symbol;Acc:HGNC:33441]
#INFO:	QUERY:	KDM1B	KDM1B	lysine demethylase 1B [Source:HGNC Symbol;Acc:HGNC:21577]
#INFO:	QUERY:	NT5C2	NT5C2	5'-nucleotidase, cytosolic II [Source:HGNC Symbol;Acc:HGNC:8022]
#INFO:	QUERY:	FGF11	FGF11	fibroblast growth factor 11 [Source:HGNC Symbol;Acc:HGNC:3667]
#INFO:	QUERY:	CD44	CD44	CD44 molecule (Indian blood group) [Source:HGNC Symbol;Acc:HGNC:1681]
#INFO:	QUERY:	DNAJC10	DNAJC10	DnaJ heat shock protein family (Hsp40) member C10 [Source:HGNC Symbol;Acc:HGNC:24637]
#INFO:	QUERY:	IL17RC	IL17RC	interleukin 17 receptor C [Source:HGNC Symbol;Acc:HGNC:18358]
#INFO:	QUERY:	ZNF37A	ZNF37A	zinc finger protein 37A [Source:HGNC Symbol;Acc:HGNC:13102]
#INFO:	QUERY:	EFCAB2	EFCAB2	EF-hand calcium binding domain 2 [Source:HGNC Symbol;Acc:HGNC:28166]
#INFO:	QUERY:	N6AMT1	N6AMT1	N-6 adenine-specific DNA methyltransferase 1 (putative) [Source:HGNC Symbol;Acc:HGNC:16021]
#INFO:	QUERY:	MEGF8	MEGF8	multiple EGF like domains 8 [Source:HGNC Symbol;Acc:HGNC:3233]
#INFO:	QUERY:	CCDC180	CCDC180	coiled-coil domain containing 180 [Source:HGNC Symbol;Acc:HGNC:29303]
#INFO:	QUERY:	LARP4	LARP4	La ribonucleoprotein domain family member 4 [Source:HGNC Symbol;Acc:HGNC:24320]
#INFO:	QUERY:	SNX14	SNX14	sorting nexin 14 [Source:HGNC Symbol;Acc:HGNC:14977]
#INFO:	QUERY:	CYFIP2	CYFIP2	cytoplasmic FMR1 interacting protein 2 [Source:HGNC Symbol;Acc:HGNC:13760]
#INFO:	QUERY:	AC017099.3	N/A	N/A
#INFO:	QUERY:	SH3D21	SH3D21	SH3 domain containing 21 [Source:HGNC Symbol;Acc:HGNC:26236]
#INFO:	QUERY:	STARD3	STARD3	StAR related lipid transfer domain containing 3 [Source:HGNC Symbol;Acc:HGNC:17579]
#INFO:	QUERY:	SNF8	SNF8	SNF8, ESCRT-II complex subunit [Source:HGNC Symbol;Acc:HGNC:17028]
#INFO:	QUERY:	HPS1	HPS1	HPS1, biogenesis of lysosomal organelles complex 3 subunit 1 [Source:HGNC Symbol;Acc:HGNC:5163]
#INFO:	QUERY:	RPS25	RPS25	ribosomal protein S25 [Source:HGNC Symbol;Acc:HGNC:10413]
#INFO:	QUERY:	HMGN2	HMGN2	high mobility group nucleosomal binding domain 2 [Source:HGNC Symbol;Acc:HGNC:4986]
#INFO:	QUERY:	ZNF707	ZNF707	zinc finger protein 707 [Source:HGNC Symbol;Acc:HGNC:27815]
#INFO:	QUERY:	C7orf49	C7ORF49	chromosome 7 open reading frame 49 [Source:HGNC Symbol;Acc:HGNC:22432]
#INFO:	QUERY:	NAGK	NAGK	N-acetylglucosamine kinase [Source:HGNC Symbol;Acc:HGNC:17174]
#INFO:	QUERY:	LY9	LY9	lymphocyte antigen 9 [Source:HGNC Symbol;Acc:HGNC:6730]
#INFO:	QUERY:	MRPL9	MRPL9	mitochondrial ribosomal protein L9 [Source:HGNC Symbol;Acc:HGNC:14277]
#INFO:	QUERY:	RP11-43F13.1	AC026412.1	N/A
#INFO:	QUERY:	PABPC1	PABPC1	poly(A) binding protein cytoplasmic 1 [Source:HGNC Symbol;Acc:HGNC:8554]
#INFO:	QUERY:	KIAA0430	MARF1	meiosis regulator and mRNA stability factor 1 [Source:HGNC Symbol;Acc:HGNC:29562]
#INFO:	QUERY:	RNF13	RNF13	ring finger protein 13 [Source:HGNC Symbol;Acc:HGNC:10057]
#INFO:	QUERY:	ZCWPW1	ZCWPW1	zinc finger CW-type and PWWP domain containing 1 [Source:HGNC Symbol;Acc:HGNC:23486]
#INFO:	QUERY:	CD84	CD84	CD84 molecule [Source:HGNC Symbol;Acc:HGNC:1704]
#INFO:	QUERY:	AKR1B1	AKR1B1	aldo-keto reductase family 1 member B [Source:HGNC Symbol;Acc:HGNC:381]
#INFO:	QUERY:	NDUFB8	NDUFB8	NADH:ubiquinone oxidoreductase subunit B8 [Source:HGNC Symbol;Acc:HGNC:7703]
#INFO:	QUERY:	PARP2	PARP2	poly(ADP-ribose) polymerase 2 [Source:HGNC Symbol;Acc:HGNC:272]
#INFO:	QUERY:	ACTG1	ACTG1	actin gamma 1 [Source:HGNC Symbol;Acc:HGNC:144]
#INFO:	QUERY:	TRERF1	TRERF1	transcriptional regulating factor 1 [Source:HGNC Symbol;Acc:HGNC:18273]
#INFO:	QUERY:	TP53I13	TP53I13	tumor protein p53 inducible protein 13 [Source:HGNC Symbol;Acc:HGNC:25102]
#INFO:	QUERY:	ATXN2L	ATXN2L	ataxin 2 like [Source:HGNC Symbol;Acc:HGNC:31326]
#INFO:	QUERY:	FBXW5	FBXW5	F-box and WD repeat domain containing 5 [Source:HGNC Symbol;Acc:HGNC:13613]
#INFO:	QUERY:	ASIC1	ASIC1	acid sensing ion channel subunit 1 [Source:HGNC Symbol;Acc:HGNC:100]
#INFO:	QUERY:	TMEM9	TMEM9	transmembrane protein 9 [Source:HGNC Symbol;Acc:HGNC:18823]
#INFO:	QUERY:	RAD52	RAD52	RAD52 homolog, DNA repair protein [Source:HGNC Symbol;Acc:HGNC:9824]
#INFO:	QUERY:	CCNL1	CCNL1	cyclin L1 [Source:HGNC Symbol;Acc:HGNC:20569]
#INFO:	QUERY:	KHSRP	KHSRP	KH-type splicing regulatory protein [Source:HGNC Symbol;Acc:HGNC:6316]
#INFO:	QUERY:	CARD8	CARD8	caspase recruitment domain family member 8 [Source:HGNC Symbol;Acc:HGNC:17057]
#INFO:	QUERY:	SEC14L2	SEC14L2	SEC14 like lipid binding 2 [Source:HGNC Symbol;Acc:HGNC:10699]
#INFO:	QUERY:	WDR18	WDR18	WD repeat domain 18 [Source:HGNC Symbol;Acc:HGNC:17956]
#INFO:	QUERY:	NDUFV1	NDUFV1	NADH:ubiquinone oxidoreductase core subunit V1 [Source:HGNC Symbol;Acc:HGNC:7716]
#INFO:	QUERY:	BCS1L	BCS1L	BCS1 homolog, ubiquinol-cytochrome c reductase complex chaperone [Source:HGNC Symbol;Acc:HGNC:1020]
#INFO:	QUERY:	RPL10A	RPL10A	ribosomal protein L10a [Source:HGNC Symbol;Acc:HGNC:10299]
#INFO:	QUERY:	METTL10	EEF1AKMT2	EEF1A lysine methyltransferase 2 [Source:HGNC Symbol;Acc:HGNC:33787]
#INFO:	QUERY:	IKBKB	IKBKB	inhibitor of nuclear factor kappa B kinase subunit beta [Source:HGNC Symbol;Acc:HGNC:5960]
#INFO:	QUERY:	FANCA	FANCA	Fanconi anemia complementation group A [Source:HGNC Symbol;Acc:HGNC:3582]
#INFO:	QUERY:	SLC25A3	SLC25A3	solute carrier family 25 member 3 [Source:HGNC Symbol;Acc:HGNC:10989]
#INFO:	QUERY:	ZNF384	ZNF384	zinc finger protein 384 [Source:HGNC Symbol;Acc:HGNC:11955]
#INFO:	QUERY:	ANXA2	ANXA2	annexin A2 [Source:HGNC Symbol;Acc:HGNC:537]
#INFO:	QUERY:	SIGIRR	SIGIRR	single Ig and TIR domain containing [Source:HGNC Symbol;Acc:HGNC:30575]
#INFO:	QUERY:	ZFPL1	ZFPL1	zinc finger protein like 1 [Source:HGNC Symbol;Acc:HGNC:12868]
#INFO:	QUERY:	COA1	COA1	cytochrome c oxidase assembly factor 1 homolog [Source:HGNC Symbol;Acc:HGNC:21868]
#INFO:	QUERY:	ZMYM3	ZMYM3	zinc finger MYM-type containing 3 [Source:HGNC Symbol;Acc:HGNC:13054]
#INFO:	QUERY:	TOR1AIP1	TOR1AIP1	torsin 1A interacting protein 1 [Source:HGNC Symbol;Acc:HGNC:29456]
#INFO:	QUERY:	PMF1	PMF1	polyamine modulated factor 1 [Source:HGNC Symbol;Acc:HGNC:9112]
#INFO:	QUERY:	UNC93B1	UNC93B1	unc-93 homolog B1 (C. elegans) [Source:HGNC Symbol;Acc:HGNC:13481]
#INFO:	QUERY:	ERGIC3	ERGIC3	ERGIC and golgi 3 [Source:HGNC Symbol;Acc:HGNC:15927]
#INFO:	QUERY:	GIT2	GIT2	GIT ArfGAP 2 [Source:HGNC Symbol;Acc:HGNC:4273]
#INFO:	QUERY:	EDF1	EDF1	endothelial differentiation related factor 1 [Source:HGNC Symbol;Acc:HGNC:3164]
#INFO:	QUERY:	CPSF3L	INTS11	integrator complex subunit 11 [Source:HGNC Symbol;Acc:HGNC:26052]
#INFO:	QUERY:	SMYD2	SMYD2	SET and MYND domain containing 2 [Source:HGNC Symbol;Acc:HGNC:20982]
#INFO:	QUERY:	NDUFA3	NDUFA3	NADH:ubiquinone oxidoreductase subunit A3 [Source:HGNC Symbol;Acc:HGNC:7686]
#INFO:	QUERY:	PUM1	PUM1	pumilio RNA binding family member 1 [Source:HGNC Symbol;Acc:HGNC:14957]
#INFO:	QUERY:	FAM45A	FAM45A	family with sequence similarity 45 member A [Source:HGNC Symbol;Acc:HGNC:31793]
#INFO:	QUERY:	SHKBP1	SHKBP1	SH3KBP1 binding protein 1 [Source:HGNC Symbol;Acc:HGNC:19214]
#INFO:	QUERY:	DMXL2	DMXL2	Dmx like 2 [Source:HGNC Symbol;Acc:HGNC:2938]
#INFO:	QUERY:	LAT	LAT	linker for activation of T-cells [Source:HGNC Symbol;Acc:HGNC:18874]
#INFO:	QUERY:	CNIH4	CNIH4	cornichon family AMPA receptor auxiliary protein 4 [Source:HGNC Symbol;Acc:HGNC:25013]
#INFO:	QUERY:	TBRG1	TBRG1	transforming growth factor beta regulator 1 [Source:HGNC Symbol;Acc:HGNC:29551]
#INFO:	QUERY:	ZNF518A	ZNF518A	zinc finger protein 518A [Source:HGNC Symbol;Acc:HGNC:29009]
#INFO:	QUERY:	KCNC4	KCNC4	potassium voltage-gated channel subfamily C member 4 [Source:HGNC Symbol;Acc:HGNC:6236]
#INFO:	QUERY:	CACNB3	CACNB3	calcium voltage-gated channel auxiliary subunit beta 3 [Source:HGNC Symbol;Acc:HGNC:1403]
#INFO:	QUERY:	ZNF780A	ZNF780A	zinc finger protein 780A [Source:HGNC Symbol;Acc:HGNC:27603]
#INFO:	QUERY:	XRN1	XRN1	5'-3' exoribonuclease 1 [Source:HGNC Symbol;Acc:HGNC:30654]
#INFO:	QUERY:	LETMD1	LETMD1	LETM1 domain containing 1 [Source:HGNC Symbol;Acc:HGNC:24241]
#INFO:	QUERY:	TNK2	TNK2	tyrosine kinase non receptor 2 [Source:HGNC Symbol;Acc:HGNC:19297]
#INFO:	QUERY:	ABCD4	ABCD4	ATP binding cassette subfamily D member 4 [Source:HGNC Symbol;Acc:HGNC:68]
#INFO:	QUERY:	TMEM120A	TMEM120A	transmembrane protein 120A [Source:HGNC Symbol;Acc:HGNC:21697]
#INFO:	QUERY:	PFKL	PFKL	phosphofructokinase, liver type [Source:HGNC Symbol;Acc:HGNC:8876]
#INFO:	QUERY:	FOXRED1	FOXRED1	FAD dependent oxidoreductase domain containing 1 [Source:HGNC Symbol;Acc:HGNC:26927]
#INFO:	QUERY:	SLC9A8	SLC9A8	solute carrier family 9 member A8 [Source:HGNC Symbol;Acc:HGNC:20728]
#INFO:	QUERY:	HSF4	HSF4	heat shock transcription factor 4 [Source:HGNC Symbol;Acc:HGNC:5227]
#INFO:	QUERY:	ZMYND8	ZMYND8	zinc finger MYND-type containing 8 [Source:HGNC Symbol;Acc:HGNC:9397]
#INFO:	QUERY:	ADAMTS6	ADAMTS6	ADAM metallopeptidase with thrombospondin type 1 motif 6 [Source:HGNC Symbol;Acc:HGNC:222]
#INFO:	QUERY:	RANBP3	RANBP3	RAN binding protein 3 [Source:HGNC Symbol;Acc:HGNC:9850]
#INFO:	QUERY:	CENPA	CENPA	centromere protein A [Source:HGNC Symbol;Acc:HGNC:1851]
#INFO:	QUERY:	PSME2	PSME2	proteasome activator subunit 2 [Source:HGNC Symbol;Acc:HGNC:9569]
#INFO:	QUERY:	ISG20	ISG20	interferon stimulated exonuclease gene 20 [Source:HGNC Symbol;Acc:HGNC:6130]
#INFO:	QUERY:	RBM23	RBM23	RNA binding motif protein 23 [Source:HGNC Symbol;Acc:HGNC:20155]
#INFO:	QUERY:	SNX5	SNX5	sorting nexin 5 [Source:HGNC Symbol;Acc:HGNC:14969]
#INFO:	QUERY:	LSM7	LSM7	LSM7 homolog, U6 small nuclear RNA and mRNA degradation associated [Source:HGNC Symbol;Acc:HGNC:20470]
#INFO:	QUERY:	GSTP1	GSTP1	glutathione S-transferase pi 1 [Source:HGNC Symbol;Acc:HGNC:4638]
#INFO:	QUERY:	GLI4	GLI4	GLI family zinc finger 4 [Source:HGNC Symbol;Acc:HGNC:4320]
#INFO:	QUERY:	CARS2	CARS2	cysteinyl-tRNA synthetase 2, mitochondrial (putative) [Source:HGNC Symbol;Acc:HGNC:25695]
#INFO:	QUERY:	CCDC150	CCDC150	coiled-coil domain containing 150 [Source:HGNC Symbol;Acc:HGNC:26834]
#INFO:	QUERY:	SFI1	SFI1	SFI1 centrin binding protein [Source:HGNC Symbol;Acc:HGNC:29064]
#INFO:	QUERY:	NCKIPSD	NCKIPSD	NCK interacting protein with SH3 domain [Source:HGNC Symbol;Acc:HGNC:15486]
#INFO:	QUERY:	PORCN	PORCN	porcupine homolog (Drosophila) [Source:HGNC Symbol;Acc:HGNC:17652]
#INFO:	QUERY:	STMN1	STMN1	stathmin 1 [Source:HGNC Symbol;Acc:HGNC:6510]
#INFO:	QUERY:	CORO1A	CORO1A	coronin 1A [Source:HGNC Symbol;Acc:HGNC:2252]
#INFO:	QUERY:	FTH1	FTH1	ferritin heavy chain 1 [Source:HGNC Symbol;Acc:HGNC:3976]
#INFO:	QUERY:	RPS11	RPS11	ribosomal protein S11 [Source:HGNC Symbol;Acc:HGNC:10384]
#INFO:	QUERY:	CDK5RAP3	CDK5RAP3	CDK5 regulatory subunit associated protein 3 [Source:HGNC Symbol;Acc:HGNC:18673]
#INFO:	QUERY:	DGKA	DGKA	diacylglycerol kinase alpha [Source:HGNC Symbol;Acc:HGNC:2849]
#INFO:	QUERY:	IDH3G	IDH3G	isocitrate dehydrogenase 3 (NAD(+)) gamma [Source:HGNC Symbol;Acc:HGNC:5386]
#INFO:	QUERY:	PFDN5	PFDN5	prefoldin subunit 5 [Source:HGNC Symbol;Acc:HGNC:8869]
#INFO:	QUERY:	VPS28	VPS28	VPS28, ESCRT-I subunit [Source:HGNC Symbol;Acc:HGNC:18178]
#INFO:	QUERY:	CDK11A	CDK11A	cyclin dependent kinase 11A [Source:HGNC Symbol;Acc:HGNC:1730]
#INFO:	QUERY:	SLC25A39	SLC25A39	solute carrier family 25 member 39 [Source:HGNC Symbol;Acc:HGNC:24279]
#INFO:	QUERY:	PSMD13	PSMD13	proteasome 26S subunit, non-ATPase 13 [Source:HGNC Symbol;Acc:HGNC:9558]
#INFO:	QUERY:	HSF1	HSF1	heat shock transcription factor 1 [Source:HGNC Symbol;Acc:HGNC:5224]
#INFO:	QUERY:	HAT1	HAT1	histone acetyltransferase 1 [Source:HGNC Symbol;Acc:HGNC:4821]
#INFO:	QUERY:	USF2	USF2	upstream transcription factor 2, c-fos interacting [Source:HGNC Symbol;Acc:HGNC:12594]
#INFO:	QUERY:	IMPDH2	IMPDH2	inosine monophosphate dehydrogenase 2 [Source:HGNC Symbol;Acc:HGNC:6053]
#INFO:	QUERY:	SYCP3	SYCP3	synaptonemal complex protein 3 [Source:HGNC Symbol;Acc:HGNC:18130]
#INFO:	QUERY:	RNF126	RNF126	ring finger protein 126 [Source:HGNC Symbol;Acc:HGNC:21151]
#INFO:	QUERY:	YBX3	YBX3	Y-box binding protein 3 [Source:HGNC Symbol;Acc:HGNC:2428]
#INFO:	QUERY:	ERICH1	ERICH1	glutamate rich 1 [Source:HGNC Symbol;Acc:HGNC:27234]
#INFO:	QUERY:	KLC2	KLC2	kinesin light chain 2 [Source:HGNC Symbol;Acc:HGNC:20716]
#INFO:	QUERY:	SMARCE1	SMARCE1	SWI/SNF related, matrix associated, actin dependent regulator of chromatin, subfamily e, member 1 [Source:HGNC Symbol;Acc:HGNC:11109]
#INFO:	QUERY:	TCEA2	TCEA2	transcription elongation factor A2 [Source:HGNC Symbol;Acc:HGNC:11614]
#INFO:	QUERY:	MAP2K2	MAP2K2	mitogen-activated protein kinase kinase 2 [Source:HGNC Symbol;Acc:HGNC:6842]
#INFO:	QUERY:	PSMD4	PSMD4	proteasome 26S subunit, non-ATPase 4 [Source:HGNC Symbol;Acc:HGNC:9561]
#INFO:	QUERY:	CYBA	CYBA	cytochrome b-245 alpha chain [Source:HGNC Symbol;Acc:HGNC:2577]
#INFO:	QUERY:	NCL	NCL	nucleolin [Source:HGNC Symbol;Acc:HGNC:7667]
#INFO:	QUERY:	PPM1M	PPM1M	protein phosphatase, Mg2+/Mn2+ dependent 1M [Source:HGNC Symbol;Acc:HGNC:26506]
#INFO:	QUERY:	NSMAF	NSMAF	neutral sphingomyelinase activation associated factor [Source:HGNC Symbol;Acc:HGNC:8017]
#INFO:	QUERY:	NIT2	NIT2	nitrilase family member 2 [Source:HGNC Symbol;Acc:HGNC:29878]
#INFO:	QUERY:	GRM2	GRM2	glutamate metabotropic receptor 2 [Source:HGNC Symbol;Acc:HGNC:4594]
#INFO:	QUERY:	VPS51	VPS51	VPS51, GARP complex subunit [Source:HGNC Symbol;Acc:HGNC:1172]
#INFO:	QUERY:	PFKM	PFKM	phosphofructokinase, muscle [Source:HGNC Symbol;Acc:HGNC:8877]
#INFO:	QUERY:	SCML4	SCML4	sex comb on midleg like 4 (Drosophila) [Source:HGNC Symbol;Acc:HGNC:21397]
#INFO:	QUERY:	PLCD1	PLCD1	phospholipase C delta 1 [Source:HGNC Symbol;Acc:HGNC:9060]
#INFO:	QUERY:	STXBP2	STXBP2	syntaxin binding protein 2 [Source:HGNC Symbol;Acc:HGNC:11445]
#INFO:	QUERY:	CCDC78	CCDC78	coiled-coil domain containing 78 [Source:HGNC Symbol;Acc:HGNC:14153]
#INFO:	QUERY:	MIIP	MIIP	migration and invasion inhibitory protein [Source:HGNC Symbol;Acc:HGNC:25715]
#INFO:	QUERY:	OXA1L	OXA1L	OXA1L, mitochondrial inner membrane protein [Source:HGNC Symbol;Acc:HGNC:8526]
#INFO:	QUERY:	PHB2	PHB2	prohibitin 2 [Source:HGNC Symbol;Acc:HGNC:30306]
#INFO:	QUERY:	MCM7	MCM7	minichromosome maintenance complex component 7 [Source:HGNC Symbol;Acc:HGNC:6950]
#INFO:	QUERY:	ENDOV	ENDOV	endonuclease V [Source:HGNC Symbol;Acc:HGNC:26640]
#INFO:	QUERY:	ALG10	ALG10	ALG10, alpha-1,2-glucosyltransferase [Source:HGNC Symbol;Acc:HGNC:23162]
#INFO:	QUERY:	PQBP1	PQBP1	polyglutamine binding protein 1 [Source:HGNC Symbol;Acc:HGNC:9330]
#INFO:	QUERY:	RBBP7	RBBP7	RB binding protein 7, chromatin remodeling factor [Source:HGNC Symbol;Acc:HGNC:9890]
#INFO:	QUERY:	TUBA1A	TUBA1A	tubulin alpha 1a [Source:HGNC Symbol;Acc:HGNC:20766]
#INFO:	QUERY:	CD37	CD37	CD37 molecule [Source:HGNC Symbol;Acc:HGNC:1666]
#INFO:	QUERY:	MRRF	MRRF	mitochondrial ribosome recycling factor [Source:HGNC Symbol;Acc:HGNC:7234]
#INFO:	QUERY:	PRG2	PRG2	proteoglycan 2, pro eosinophil major basic protein [Source:HGNC Symbol;Acc:HGNC:9362]
#INFO:	QUERY:	FGD3	FGD3	FYVE, RhoGEF and PH domain containing 3 [Source:HGNC Symbol;Acc:HGNC:16027]
#INFO:	QUERY:	DCTN1	DCTN1	dynactin subunit 1 [Source:HGNC Symbol;Acc:HGNC:2711]
#INFO:	QUERY:	BAX	BAX	BCL2 associated X, apoptosis regulator [Source:HGNC Symbol;Acc:HGNC:959]
#INFO:	QUERY:	ARL6IP4	ARL6IP4	ADP ribosylation factor like GTPase 6 interacting protein 4 [Source:HGNC Symbol;Acc:HGNC:18076]
#INFO:	QUERY:	RPRD1A	RPRD1A	regulation of nuclear pre-mRNA domain containing 1A [Source:HGNC Symbol;Acc:HGNC:25560]
#INFO:	QUERY:	CPSF7	CPSF7	cleavage and polyadenylation specific factor 7 [Source:HGNC Symbol;Acc:HGNC:30098]
#INFO:	QUERY:	DGKZ	DGKZ	diacylglycerol kinase zeta [Source:HGNC Symbol;Acc:HGNC:2857]
#INFO:	QUERY:	UQCRC1	UQCRC1	ubiquinol-cytochrome c reductase core protein I [Source:HGNC Symbol;Acc:HGNC:12585]
#INFO:	QUERY:	UBE2D3	UBE2D3	ubiquitin conjugating enzyme E2 D3 [Source:HGNC Symbol;Acc:HGNC:12476]
#INFO:	QUERY:	DNHD1	DNHD1	dynein heavy chain domain 1 [Source:HGNC Symbol;Acc:HGNC:26532]
#INFO:	QUERY:	THOC6	THOC6	THO complex 6 [Source:HGNC Symbol;Acc:HGNC:28369]
#INFO:	QUERY:	TMEM259	TMEM259	transmembrane protein 259 [Source:HGNC Symbol;Acc:HGNC:17039]
#INFO:	QUERY:	NDUFS7	NDUFS7	NADH:ubiquinone oxidoreductase core subunit S7 [Source:HGNC Symbol;Acc:HGNC:7714]
#INFO:	QUERY:	CYP4F2	CYP4F2	cytochrome P450 family 4 subfamily F member 2 [Source:HGNC Symbol;Acc:HGNC:2645]
#INFO:	QUERY:	E2F4	E2F4	E2F transcription factor 4 [Source:HGNC Symbol;Acc:HGNC:3118]
#INFO:	QUERY:	CSK	CSK	CSK, non-receptor tyrosine kinase [Source:HGNC Symbol;Acc:HGNC:2444]
#INFO:	QUERY:	RABGGTA	RABGGTA	Rab geranylgeranyltransferase alpha subunit [Source:HGNC Symbol;Acc:HGNC:9795]
#INFO:	QUERY:	PDHB	PDHB	pyruvate dehydrogenase (lipoamide) beta [Source:HGNC Symbol;Acc:HGNC:8808]
#INFO:	QUERY:	MLX	MLX	MLX, MAX dimerization protein [Source:HGNC Symbol;Acc:HGNC:11645]
#INFO:	QUERY:	MYO7B	MYO7B	myosin VIIB [Source:HGNC Symbol;Acc:HGNC:7607]
#INFO:	QUERY:	AKT2	AKT2	AKT serine/threonine kinase 2 [Source:HGNC Symbol;Acc:HGNC:392]
#INFO:	QUERY:	RFNG	RFNG	RFNG O-fucosylpeptide 3-beta-N-acetylglucosaminyltransferase [Source:HGNC Symbol;Acc:HGNC:9974]
#INFO:	QUERY:	STX18	STX18	syntaxin 18 [Source:HGNC Symbol;Acc:HGNC:15942]
#INFO:	QUERY:	SPSB3	SPSB3	splA/ryanodine receptor domain and SOCS box containing 3 [Source:HGNC Symbol;Acc:HGNC:30629]
#INFO:	QUERY:	AZU1	AZU1	azurocidin 1 [Source:HGNC Symbol;Acc:HGNC:913]
#INFO:	QUERY:	GNPTG	GNPTG	N-acetylglucosamine-1-phosphate transferase gamma subunit [Source:HGNC Symbol;Acc:HGNC:23026]
#INFO:	QUERY:	GPR114	N/A	N/A
#INFO:	QUERY:	DCTN2	DCTN2	dynactin subunit 2 [Source:HGNC Symbol;Acc:HGNC:2712]
#INFO:	QUERY:	LCK	LCK	LCK proto-oncogene, Src family tyrosine kinase [Source:HGNC Symbol;Acc:HGNC:6524]
#INFO:	QUERY:	XPO1	XPO1	exportin 1 [Source:HGNC Symbol;Acc:HGNC:12825]
#INFO:	QUERY:	LGALS9	LGALS9	galectin 9 [Source:HGNC Symbol;Acc:HGNC:6570]
#INFO:	QUERY:	CLCN7	CLCN7	chloride voltage-gated channel 7 [Source:HGNC Symbol;Acc:HGNC:2025]
#INFO:	QUERY:	ROBO3	ROBO3	roundabout guidance receptor 3 [Source:HGNC Symbol;Acc:HGNC:13433]
#INFO:	QUERY:	TSTA3	TSTA3	tissue specific transplantation antigen P35B [Source:HGNC Symbol;Acc:HGNC:12390]
#INFO:	QUERY:	CCNK	CCNK	cyclin K [Source:HGNC Symbol;Acc:HGNC:1596]
#INFO:	QUERY:	DCAF11	DCAF11	DDB1 and CUL4 associated factor 11 [Source:HGNC Symbol;Acc:HGNC:20258]
#INFO:	QUERY:	ECH1	ECH1	enoyl-CoA hydratase 1 [Source:HGNC Symbol;Acc:HGNC:3149]
#INFO:	QUERY:	IFFO1	IFFO1	intermediate filament family orphan 1 [Source:HGNC Symbol;Acc:HGNC:24970]
#INFO:	QUERY:	RANBP1	RANBP1	RAN binding protein 1 [Source:HGNC Symbol;Acc:HGNC:9847]
#INFO:	QUERY:	TAF1D	TAF1D	TATA-box binding protein associated factor, RNA polymerase I subunit D [Source:HGNC Symbol;Acc:HGNC:28759]
#INFO:	QUERY:	FBXL6	FBXL6	F-box and leucine rich repeat protein 6 [Source:HGNC Symbol;Acc:HGNC:13603]
#INFO:	QUERY:	EML2	EML2	echinoderm microtubule associated protein like 2 [Source:HGNC Symbol;Acc:HGNC:18035]
#INFO:	QUERY:	BBS1	BBS1	Bardet-Biedl syndrome 1 [Source:HGNC Symbol;Acc:HGNC:966]
#INFO:	QUERY:	ARF5	ARF5	ADP ribosylation factor 5 [Source:HGNC Symbol;Acc:HGNC:658]
#INFO:	QUERY:	EGLN2	EGLN2	egl-9 family hypoxia inducible factor 2 [Source:HGNC Symbol;Acc:HGNC:14660]
#INFO:	QUERY:	DALRD3	DALRD3	DALR anticodon binding domain containing 3 [Source:HGNC Symbol;Acc:HGNC:25536]
#INFO:	QUERY:	CDC37	CDC37	cell division cycle 37 [Source:HGNC Symbol;Acc:HGNC:1735]
#INFO:	QUERY:	PPP1CA	PPP1CA	protein phosphatase 1 catalytic subunit alpha [Source:HGNC Symbol;Acc:HGNC:9281]
#INFO:	QUERY:	C14orf93	C14ORF93	chromosome 14 open reading frame 93 [Source:HGNC Symbol;Acc:HGNC:20162]
#INFO:	QUERY:	HCN3	HCN3	hyperpolarization activated cyclic nucleotide gated potassium channel 3 [Source:HGNC Symbol;Acc:HGNC:19183]
#INFO:	QUERY:	CENPT	CENPT	centromere protein T [Source:HGNC Symbol;Acc:HGNC:25787]
#INFO:	QUERY:	CPSF1	CPSF1	cleavage and polyadenylation specific factor 1 [Source:HGNC Symbol;Acc:HGNC:2324]
#INFO:	QUERY:	RP11-108K14.4	N/A	N/A
#INFO:	QUERY:	RUVBL2	RUVBL2	RuvB like AAA ATPase 2 [Source:HGNC Symbol;Acc:HGNC:10475]
#INFO:	QUERY:	DHX38	DHX38	DEAH-box helicase 38 [Source:HGNC Symbol;Acc:HGNC:17211]
#INFO:	QUERY:	ZBTB17	ZBTB17	zinc finger and BTB domain containing 17 [Source:HGNC Symbol;Acc:HGNC:12936]
#INFO:	QUERY:	FLII	FLII	FLII, actin remodeling protein [Source:HGNC Symbol;Acc:HGNC:3750]
#INFO:	QUERY:	GSTK1	GSTK1	glutathione S-transferase kappa 1 [Source:HGNC Symbol;Acc:HGNC:16906]
#INFO:	QUERY:	ADAM8	ADAM8	ADAM metallopeptidase domain 8 [Source:HGNC Symbol;Acc:HGNC:215]
#INFO:	QUERY:	LINC00094	LINC00094	long intergenic non-protein coding RNA 94 [Source:HGNC Symbol;Acc:HGNC:24742]
#INFO:	QUERY:	IDH3B	IDH3B	isocitrate dehydrogenase 3 (NAD(+)) beta [Source:HGNC Symbol;Acc:HGNC:5385]
#INFO:	QUERY:	UCKL1	UCKL1	uridine-cytidine kinase 1 like 1 [Source:HGNC Symbol;Acc:HGNC:15938]
#INFO:	QUERY:	LUC7L	LUC7L	LUC7 like [Source:HGNC Symbol;Acc:HGNC:6723]
#INFO:	QUERY:	ENO2	ENO2	enolase 2 [Source:HGNC Symbol;Acc:HGNC:3353]
#INFO:	QUERY:	PIH1D1	PIH1D1	PIH1 domain containing 1 [Source:HGNC Symbol;Acc:HGNC:26075]
#INFO:	QUERY:	AQP3	AQP3	aquaporin 3 (Gill blood group) [Source:HGNC Symbol;Acc:HGNC:636]
#INFO:	QUERY:	NUBP2	NUBP2	nucleotide binding protein 2 [Source:HGNC Symbol;Acc:HGNC:8042]
#INFO:	QUERY:	STX4	STX4	syntaxin 4 [Source:HGNC Symbol;Acc:HGNC:11439]
#INFO:	QUERY:	COX4I1	COX4I1	cytochrome c oxidase subunit 4I1 [Source:HGNC Symbol;Acc:HGNC:2265]
#INFO:	QUERY:	C5orf45	N/A	N/A
#INFO:	QUERY:	RASGRP4	RASGRP4	RAS guanyl releasing protein 4 [Source:HGNC Symbol;Acc:HGNC:18958]
#INFO:	QUERY:	ZNF598	ZNF598	zinc finger protein 598 [Source:HGNC Symbol;Acc:HGNC:28079]
#INFO:	QUERY:	FIBP	FIBP	FGF1 intracellular binding protein [Source:HGNC Symbol;Acc:HGNC:3705]
#INFO:	QUERY:	CC2D1A	CC2D1A	coiled-coil and C2 domain containing 1A [Source:HGNC Symbol;Acc:HGNC:30237]
#INFO:	QUERY:	PRPF31	PRPF31	pre-mRNA processing factor 31 [Source:HGNC Symbol;Acc:HGNC:15446]
#INFO:	QUERY:	CNOT3	CNOT3	CCR4-NOT transcription complex subunit 3 [Source:HGNC Symbol;Acc:HGNC:7879]
#INFO:	QUERY:	POLE3	POLE3	DNA polymerase epsilon 3, accessory subunit [Source:HGNC Symbol;Acc:HGNC:13546]
#INFO:	QUERY:	CARNS1	CARNS1	carnosine synthase 1 [Source:HGNC Symbol;Acc:HGNC:29268]
#INFO:	QUERY:	RBM6	RBM6	RNA binding motif protein 6 [Source:HGNC Symbol;Acc:HGNC:9903]
#INFO:	QUERY:	NONO	NONO	non-POU domain containing, octamer-binding [Source:HGNC Symbol;Acc:HGNC:7871]
#INFO:	QUERY:	CCDC159	CCDC159	coiled-coil domain containing 159 [Source:HGNC Symbol;Acc:HGNC:26996]
#INFO:	QUERY:	TMEM91	TMEM91	transmembrane protein 91 [Source:HGNC Symbol;Acc:HGNC:32393]
#INFO:	QUERY:	VIMP	N/A	N/A
#INFO:	QUERY:	C9orf142	C9ORF142	chromosome 9 open reading frame 142 [Source:HGNC Symbol;Acc:HGNC:27849]
#INFO:	QUERY:	SH3TC1	SH3TC1	SH3 domain and tetratricopeptide repeats 1 [Source:HGNC Symbol;Acc:HGNC:26009]
#INFO:	QUERY:	DPP7	DPP7	dipeptidyl peptidase 7 [Source:HGNC Symbol;Acc:HGNC:14892]
#INFO:	QUERY:	MARS	MARS	methionyl-tRNA synthetase [Source:HGNC Symbol;Acc:HGNC:6898]
#INFO:	QUERY:	TUBGCP4	TUBGCP4	tubulin gamma complex associated protein 4 [Source:HGNC Symbol;Acc:HGNC:16691]
#INFO:	QUERY:	NDUFA10	NDUFA10	NADH:ubiquinone oxidoreductase subunit A10 [Source:HGNC Symbol;Acc:HGNC:7684]
#INFO:	QUERY:	DDX51	DDX51	DEAD-box helicase 51 [Source:HGNC Symbol;Acc:HGNC:20082]
#INFO:	QUERY:	PDCD6	PDCD6	programmed cell death 6 [Source:HGNC Symbol;Acc:HGNC:8765]
#INFO:	QUERY:	GNB2L1	N/A	N/A
#INFO:	QUERY:	RPL7A	RPL7A	ribosomal protein L7a [Source:HGNC Symbol;Acc:HGNC:10364]
#INFO:	QUERY:	HDAC3	HDAC3	histone deacetylase 3 [Source:HGNC Symbol;Acc:HGNC:4854]
#INFO:	QUERY:	MAF1	MAF1	MAF1 homolog, negative regulator of RNA polymerase III [Source:HGNC Symbol;Acc:HGNC:24966]
#INFO:	QUERY:	MRPL28	MRPL28	mitochondrial ribosomal protein L28 [Source:HGNC Symbol;Acc:HGNC:14484]
#INFO:	QUERY:	RRNAD1	RRNAD1	ribosomal RNA adenine dimethylase domain containing 1 [Source:HGNC Symbol;Acc:HGNC:24273]
#INFO:	QUERY:	ZGPAT	ZGPAT	zinc finger CCCH-type and G-patch domain containing [Source:HGNC Symbol;Acc:HGNC:15948]
#INFO:	QUERY:	POGZ	POGZ	pogo transposable element derived with ZNF domain [Source:HGNC Symbol;Acc:HGNC:18801]
#INFO:	QUERY:	ARL16	ARL16	ADP ribosylation factor like GTPase 16 [Source:HGNC Symbol;Acc:HGNC:27902]
#INFO:	QUERY:	CSNK1G2	CSNK1G2	casein kinase 1 gamma 2 [Source:HGNC Symbol;Acc:HGNC:2455]
#INFO:	QUERY:	NUP88	NUP88	nucleoporin 88 [Source:HGNC Symbol;Acc:HGNC:8067]
#INFO:	QUERY:	BTN3A3	BTN3A3	butyrophilin subfamily 3 member A3 [Source:HGNC Symbol;Acc:HGNC:1140]
#INFO:	QUERY:	DPP9	DPP9	dipeptidyl peptidase 9 [Source:HGNC Symbol;Acc:HGNC:18648]
#INFO:	QUERY:	ZWINT	ZWINT	ZW10 interacting kinetochore protein [Source:HGNC Symbol;Acc:HGNC:13195]
#INFO:	QUERY:	MAGED2	MAGED2	MAGE family member D2 [Source:HGNC Symbol;Acc:HGNC:16353]
#INFO:	QUERY:	CNDP2	CNDP2	carnosine dipeptidase 2 [Source:HGNC Symbol;Acc:HGNC:24437]
#INFO:	QUERY:	BRF1	BRF1	BRF1, RNA polymerase III transcription initiation factor subunit [Source:HGNC Symbol;Acc:HGNC:11551]
#INFO:	QUERY:	TAF1C	TAF1C	TATA-box binding protein associated factor, RNA polymerase I subunit C [Source:HGNC Symbol;Acc:HGNC:11534]
#INFO:	QUERY:	HDAC7	HDAC7	histone deacetylase 7 [Source:HGNC Symbol;Acc:HGNC:14067]
#INFO:	QUERY:	FUK	FUK	fucokinase [Source:HGNC Symbol;Acc:HGNC:29500]
#INFO:	QUERY:	CAPN1	CAPN1	calpain 1 [Source:HGNC Symbol;Acc:HGNC:1476]
#INFO:	QUERY:	DENND4B	DENND4B	DENN domain containing 4B [Source:HGNC Symbol;Acc:HGNC:29044]
#INFO:	QUERY:	ZNF517	ZNF517	zinc finger protein 517 [Source:HGNC Symbol;Acc:HGNC:27984]
#INFO:	QUERY:	MOV10	MOV10	Mov10 RISC complex RNA helicase [Source:HGNC Symbol;Acc:HGNC:7200]
#INFO:	QUERY:	SIRT6	SIRT6	sirtuin 6 [Source:HGNC Symbol;Acc:HGNC:14934]
#INFO:	QUERY:	COG4	COG4	component of oligomeric golgi complex 4 [Source:HGNC Symbol;Acc:HGNC:18620]
#INFO:	QUERY:	HAX1	HAX1	HCLS1 associated protein X-1 [Source:HGNC Symbol;Acc:HGNC:16915]
#INFO:	QUERY:	AZI1	N/A	N/A
#INFO:	QUERY:	CHRNB1	CHRNB1	cholinergic receptor nicotinic beta 1 subunit [Source:HGNC Symbol;Acc:HGNC:1961]
#INFO:	QUERY:	ANKRD13D	ANKRD13D	ankyrin repeat domain 13D [Source:HGNC Symbol;Acc:HGNC:27880]
#INFO:	QUERY:	B2M	B2M	beta-2-microglobulin [Source:HGNC Symbol;Acc:HGNC:914]
#INFO:	QUERY:	CD3E	CD3E	CD3e molecule [Source:HGNC Symbol;Acc:HGNC:1674]
#INFO:	QUERY:	CEP170	CEP170	centrosomal protein 170 [Source:HGNC Symbol;Acc:HGNC:28920]
#INFO:	QUERY:	EPSTI1	EPSTI1	epithelial stromal interaction 1 [Source:HGNC Symbol;Acc:HGNC:16465]
#INFO:	QUERY:	PITPNM1	PITPNM1	phosphatidylinositol transfer protein membrane associated 1 [Source:HGNC Symbol;Acc:HGNC:9003]
#INFO:	QUERY:	ABCC10	ABCC10	ATP binding cassette subfamily C member 10 [Source:HGNC Symbol;Acc:HGNC:52]
#INFO:	QUERY:	QTRT1	QTRT1	queuine tRNA-ribosyltransferase catalytic subunit 1 [Source:HGNC Symbol;Acc:HGNC:23797]
#INFO:	QUERY:	EIF3M	EIF3M	eukaryotic translation initiation factor 3 subunit M [Source:HGNC Symbol;Acc:HGNC:24460]
#INFO:	QUERY:	APEX1	APEX1	apurinic/apyrimidinic endodeoxyribonuclease 1 [Source:HGNC Symbol;Acc:HGNC:587]
#INFO:	QUERY:	STRA13	N/A	N/A
#INFO:	QUERY:	RBM8A	RBM8A	RNA binding motif protein 8A [Source:HGNC Symbol;Acc:HGNC:9905]
#INFO:	QUERY:	FADS3	FADS3	fatty acid desaturase 3 [Source:HGNC Symbol;Acc:HGNC:3576]
#INFO:	QUERY:	CTD-2521M24.9	N/A	N/A
#INFO:	QUERY:	EFCAB12	EFCAB12	EF-hand calcium binding domain 12 [Source:HGNC Symbol;Acc:HGNC:28061]
#INFO:	QUERY:	UNC45A	UNC45A	unc-45 myosin chaperone A [Source:HGNC Symbol;Acc:HGNC:30594]
#INFO:	QUERY:	GADD45B	GADD45B	growth arrest and DNA damage inducible beta [Source:HGNC Symbol;Acc:HGNC:4096]
#INFO:	QUERY:	APBA3	APBA3	amyloid beta precursor protein binding family A member 3 [Source:HGNC Symbol;Acc:HGNC:580]
#INFO:	QUERY:	H3F3B	H3F3B/H3F3A	H3 histone family member 3A [Source:HGNC Symbol;Acc:HGNC:4764]/H3 histone family member 3B [Source:HGNC Symbol;Acc:HGNC:4765]
#INFO:	QUERY:	MCAM	MCAM	melanoma cell adhesion molecule [Source:HGNC Symbol;Acc:HGNC:6934]
#INFO:	QUERY:	IMP4	IMP4	IMP4 homolog, U3 small nucleolar ribonucleoprotein [Source:HGNC Symbol;Acc:HGNC:30856]
#INFO:	QUERY:	VIM	VIM	vimentin [Source:HGNC Symbol;Acc:HGNC:12692]
#INFO:	QUERY:	TAZ	TAZ	tafazzin [Source:HGNC Symbol;Acc:HGNC:11577]
#INFO:	QUERY:	NCAPH2	NCAPH2	non-SMC condensin II complex subunit H2 [Source:HGNC Symbol;Acc:HGNC:25071]
#INFO:	QUERY:	RHOT2	RHOT2	ras homolog family member T2 [Source:HGNC Symbol;Acc:HGNC:21169]
#INFO:	QUERY:	SSR2	SSR2	signal sequence receptor subunit 2 [Source:HGNC Symbol;Acc:HGNC:11324]
#INFO:	QUERY:	SEPT1	SEPT1	septin 1 [Source:HGNC Symbol;Acc:HGNC:2879]
#INFO:	QUERY:	NEURL4	NEURL4	neuralized E3 ubiquitin protein ligase 4 [Source:HGNC Symbol;Acc:HGNC:34410]
#INFO:	QUERY:	MAPK8IP3	MAPK8IP3	mitogen-activated protein kinase 8 interacting protein 3 [Source:HGNC Symbol;Acc:HGNC:6884]
#INFO:	QUERY:	YIF1B	YIF1B	Yip1 interacting factor homolog B, membrane trafficking protein [Source:HGNC Symbol;Acc:HGNC:30511]
#INFO:	QUERY:	IZUMO4	IZUMO4	IZUMO family member 4 [Source:HGNC Symbol;Acc:HGNC:26950]
#INFO:	QUERY:	PROSC	PLPBP	pyridoxal phosphate binding protein [Source:HGNC Symbol;Acc:HGNC:9457]
#INFO:	QUERY:	ELOVL1	ELOVL1	ELOVL fatty acid elongase 1 [Source:HGNC Symbol;Acc:HGNC:14418]
#INFO:	QUERY:	SSRP1	SSRP1	structure specific recognition protein 1 [Source:HGNC Symbol;Acc:HGNC:11327]
#INFO:	QUERY:	GSS	GSS	glutathione synthetase [Source:HGNC Symbol;Acc:HGNC:4624]
#INFO:	QUERY:	PHF20L1	PHF20L1	PHD finger protein 20-like 1 [Source:HGNC Symbol;Acc:HGNC:24280]
#INFO:	QUERY:	TMEM147	TMEM147	transmembrane protein 147 [Source:HGNC Symbol;Acc:HGNC:30414]
#INFO:	QUERY:	ZSWIM8	ZSWIM8	zinc finger SWIM-type containing 8 [Source:HGNC Symbol;Acc:HGNC:23528]
#INFO:	QUERY:	TRAPPC4	TRAPPC4	trafficking protein particle complex 4 [Source:HGNC Symbol;Acc:HGNC:19943]
#INFO:	QUERY:	UBXN1	UBXN1	UBX domain protein 1 [Source:HGNC Symbol;Acc:HGNC:18402]
#INFO:	QUERY:	GPX4	GPX4	glutathione peroxidase 4 [Source:HGNC Symbol;Acc:HGNC:4556]
#INFO:	QUERY:	HDGF	HDGF	heparin binding growth factor [Source:HGNC Symbol;Acc:HGNC:4856]
#INFO:	QUERY:	GIT1	GIT1	GIT ArfGAP 1 [Source:HGNC Symbol;Acc:HGNC:4272]
#INFO:	QUERY:	GPS2	GPS2	G protein pathway suppressor 2 [Source:HGNC Symbol;Acc:HGNC:4550]
#INFO:	QUERY:	IRAK1	IRAK1	interleukin 1 receptor associated kinase 1 [Source:HGNC Symbol;Acc:HGNC:6112]
#INFO:	QUERY:	MOB2	MOB2	MOB kinase activator 2 [Source:HGNC Symbol;Acc:HGNC:24904]
#INFO:	QUERY:	CLPTM1L	CLPTM1L	CLPTM1 like [Source:HGNC Symbol;Acc:HGNC:24308]
#INFO:	QUERY:	DNMT1	DNMT1	DNA methyltransferase 1 [Source:HGNC Symbol;Acc:HGNC:2976]
#INFO:	QUERY:	SMARCC2	SMARCC2	SWI/SNF related, matrix associated, actin dependent regulator of chromatin subfamily c member 2 [Source:HGNC Symbol;Acc:HGNC:11105]
#INFO:	QUERY:	SNHG14	SNHG14	small nucleolar RNA host gene 14 [Source:HGNC Symbol;Acc:HGNC:37462]
#INFO:	QUERY:	RUBCN	RUBCN	RUN and cysteine rich domain containing beclin 1 interacting protein [Source:HGNC Symbol;Acc:HGNC:28991]
#INFO:	QUERY:	MIGA1	MIGA1	mitoguardin 1 [Source:HGNC Symbol;Acc:HGNC:24741]
#INFO:	QUERY:	ARF4-AS1	ARF4-AS1	ARF4 antisense RNA 1 [Source:HGNC Symbol;Acc:HGNC:51593]
#INFO:	QUERY:	KMT5B	KMT5B	lysine methyltransferase 5B [Source:HGNC Symbol;Acc:HGNC:24283]
#INFO:	QUERY:	GCN1	GCN1	GCN1, eIF2 alpha kinase activator homolog [Source:HGNC Symbol;Acc:HGNC:4199]
#INFO:	QUERY:	LINC01420	N/A	N/A
#INFO:	QUERY:	MPD2	N/A	N/A
#INFO:	QUERY:	PIK3CD	PIK3CD	phosphatidylinositol-4,5-bisphosphate 3-kinase catalytic subunit delta [Source:HGNC Symbol;Acc:HGNC:8977]
#INFO:	QUERY:	KNL1	KNL1	kinetochore scaffold 1 [Source:HGNC Symbol;Acc:HGNC:24054]
#INFO:	QUERY:	LINC01125	LINC01125	long intergenic non-protein coding RNA 1125 [Source:HGNC Symbol;Acc:HGNC:49272]
#INFO:	QUERY:	ADGRG5	ADGRG5	adhesion G protein-coupled receptor G5 [Source:HGNC Symbol;Acc:HGNC:19010]
#INFO:	QUERY:	MRNIP	MRNIP	MRN complex interacting protein [Source:HGNC Symbol;Acc:HGNC:30817]
#INFO:	QUERY:	SELENOS	SELENOS	selenoprotein S [Source:HGNC Symbol;Acc:HGNC:30396]
#INFO:	QUERY:	RACK1	RACK1	receptor for activated C kinase 1 [Source:HGNC Symbol;Acc:HGNC:4399]
#INFO:	QUERY:	CEP131	CEP131	centrosomal protein 131 [Source:HGNC Symbol;Acc:HGNC:29511]
#INFO:	QUERY:	CENPX	CENPX	centromere protein X [Source:HGNC Symbol;Acc:HGNC:11422]
#INFO:	QUERY:	BISPR	BISPR	BST2 interferon stimulated positive regulator (non-protein coding) [Source:HGNC Symbol;Acc:HGNC:51290]
#INFO:
#INFO:	--- BIOGRID neighbours
#INFO:
#INFO:	BIOGRID NEIGHBOUR:	ZNF423	zinc finger protein 423 [Source:HGNC Symbol;Acc:HGNC:16762]
#INFO:	BIOGRID NEIGHBOUR:	RAD23B	RAD23 homolog B, nucleotide excision repair protein [Source:HGNC Symbol;Acc:HGNC:9813]
#INFO:	BIOGRID NEIGHBOUR:	SNX1	sorting nexin 1 [Source:HGNC Symbol;Acc:HGNC:11172]
#INFO:	BIOGRID NEIGHBOUR:	SYN2	synapsin II [Source:HGNC Symbol;Acc:HGNC:11495]
#INFO:	BIOGRID NEIGHBOUR:	SLC16A13	solute carrier family 16 member 13 [Source:HGNC Symbol;Acc:HGNC:31037]
#INFO:	BIOGRID NEIGHBOUR:	TSGA10	testis specific 10 [Source:HGNC Symbol;Acc:HGNC:14927]
#INFO:	BIOGRID NEIGHBOUR:	FAM118B	family with sequence similarity 118 member B [Source:HGNC Symbol;Acc:HGNC:26110]
#INFO:	BIOGRID NEIGHBOUR:	CTNNB1	catenin beta 1 [Source:HGNC Symbol;Acc:HGNC:2514]
#INFO:	BIOGRID NEIGHBOUR:	FMR1	fragile X mental retardation 1 [Source:HGNC Symbol;Acc:HGNC:3775]
#INFO:	BIOGRID NEIGHBOUR:	NTN4	netrin 4 [Source:HGNC Symbol;Acc:HGNC:13658]
#INFO:	BIOGRID NEIGHBOUR:	FECH	ferrochelatase [Source:HGNC Symbol;Acc:HGNC:3647]
#INFO:	BIOGRID NEIGHBOUR:	ITGB7	integrin subunit beta 7 [Source:HGNC Symbol;Acc:HGNC:6162]
#INFO:	BIOGRID NEIGHBOUR:	H3F3A	H3 histone family member 3B [Source:HGNC Symbol;Acc:HGNC:4765]
#INFO:	BIOGRID NEIGHBOUR:	RAB35	RAB35, member RAS oncogene family [Source:HGNC Symbol;Acc:HGNC:9774]
#INFO:	BIOGRID NEIGHBOUR:	BIK	BCL2 interacting killer [Source:HGNC Symbol;Acc:HGNC:1051]
#INFO:	BIOGRID NEIGHBOUR:	SLC12A7	solute carrier family 12 member 7 [Source:HGNC Symbol;Acc:HGNC:10915]
#INFO:	BIOGRID NEIGHBOUR:	MYO1E	myosin IE [Source:HGNC Symbol;Acc:HGNC:7599]
#INFO:	BIOGRID NEIGHBOUR:	PPP1R16A	protein phosphatase 1 regulatory subunit 16A [Source:HGNC Symbol;Acc:HGNC:14941]
#INFO:	BIOGRID NEIGHBOUR:	OCIAD1	OCIA domain containing 1 [Source:HGNC Symbol;Acc:HGNC:16074]
#INFO:	BIOGRID NEIGHBOUR:	ENAH	enabled homolog (Drosophila) [Source:HGNC Symbol;Acc:HGNC:18271]
#INFO:	BIOGRID NEIGHBOUR:	CCDC134	coiled-coil domain containing 134 [Source:HGNC Symbol;Acc:HGNC:26185]
#INFO:	BIOGRID NEIGHBOUR:	GPAA1	glycosylphosphatidylinositol anchor attachment 1 [Source:HGNC Symbol;Acc:HGNC:4446]
#INFO:	BIOGRID NEIGHBOUR:	PSMC1	proteasome 26S subunit, ATPase 1 [Source:HGNC Symbol;Acc:HGNC:9547]
#INFO:	BIOGRID NEIGHBOUR:	KCNE4	potassium voltage-gated channel subfamily E regulatory subunit 4 [Source:HGNC Symbol;Acc:HGNC:6244]
#INFO:	BIOGRID NEIGHBOUR:	PDZK1IP1	PDZK1 interacting protein 1 [Source:HGNC Symbol;Acc:HGNC:16887]
#INFO:	BIOGRID NEIGHBOUR:	UBXN8	UBX domain protein 8 [Source:HGNC Symbol;Acc:HGNC:30307]
#INFO:	BIOGRID NEIGHBOUR:	ZNF2	zinc finger protein 2 [Source:HGNC Symbol;Acc:HGNC:12991]
#INFO:	BIOGRID NEIGHBOUR:	RNF38	ring finger protein 38 [Source:HGNC Symbol;Acc:HGNC:18052]
#INFO:	BIOGRID NEIGHBOUR:	PPP1R16B	protein phosphatase 1 regulatory subunit 16B [Source:HGNC Symbol;Acc:HGNC:15850]
#INFO:	BIOGRID NEIGHBOUR:	CDKN2AIPNL	CDKN2A interacting protein N-terminal like [Source:HGNC Symbol;Acc:HGNC:30545]
#INFO:	BIOGRID NEIGHBOUR:	ZNF19	zinc finger protein 19 [Source:HGNC Symbol;Acc:HGNC:12981]
#INFO:	BIOGRID NEIGHBOUR:	RGL4	ral guanine nucleotide dissociation stimulator like 4 [Source:HGNC Symbol;Acc:HGNC:31911]
#INFO:	BIOGRID NEIGHBOUR:	FTCD	formimidoyltransferase cyclodeaminase [Source:HGNC Symbol;Acc:HGNC:3974]
#INFO:	BIOGRID NEIGHBOUR:	PRKAR2B	protein kinase cAMP-dependent type II regulatory subunit beta [Source:HGNC Symbol;Acc:HGNC:9392]
#INFO:	BIOGRID NEIGHBOUR:	BYSL	bystin like [Source:HGNC Symbol;Acc:HGNC:1157]
#INFO:	BIOGRID NEIGHBOUR:	RBPJ	recombination signal binding protein for immunoglobulin kappa J region [Source:HGNC Symbol;Acc:HGNC:5724]
#INFO:	BIOGRID NEIGHBOUR:	CBX4	chromobox 4 [Source:HGNC Symbol;Acc:HGNC:1554]
#INFO:	BIOGRID NEIGHBOUR:	ANKRD29	ankyrin repeat domain 29 [Source:HGNC Symbol;Acc:HGNC:27110]
#INFO:	BIOGRID NEIGHBOUR:	DTL	denticleless E3 ubiquitin protein ligase homolog [Source:HGNC Symbol;Acc:HGNC:30288]
#INFO:	BIOGRID NEIGHBOUR:	ADD1	adducin 1 [Source:HGNC Symbol;Acc:HGNC:243]
#INFO:	BIOGRID NEIGHBOUR:	FAM107A	family with sequence similarity 107 member A [Source:HGNC Symbol;Acc:HGNC:30827]
#INFO:	BIOGRID NEIGHBOUR:	LYPLA1	lysophospholipase I [Source:HGNC Symbol;Acc:HGNC:6737]
#INFO:	BIOGRID NEIGHBOUR:	POLR1D	RNA polymerase I subunit D [Source:HGNC Symbol;Acc:HGNC:20422]
#INFO:	BIOGRID NEIGHBOUR:	LPCAT1	lysophosphatidylcholine acyltransferase 1 [Source:HGNC Symbol;Acc:HGNC:25718]
#INFO:	BIOGRID NEIGHBOUR:	HMGA1	high mobility group AT-hook 1 [Source:HGNC Symbol;Acc:HGNC:5010]
#INFO:	BIOGRID NEIGHBOUR:	SLC31A1	solute carrier family 31 member 1 [Source:HGNC Symbol;Acc:HGNC:11016]
#INFO:	BIOGRID NEIGHBOUR:	MRPL35	mitochondrial ribosomal protein L35 [Source:HGNC Symbol;Acc:HGNC:14489]
#INFO:	BIOGRID NEIGHBOUR:	PTPN1	protein tyrosine phosphatase, non-receptor type 1 [Source:HGNC Symbol;Acc:HGNC:9642]
#INFO:	BIOGRID NEIGHBOUR:	SPAG5	sperm associated antigen 5 [Source:HGNC Symbol;Acc:HGNC:13452]
#INFO:	BIOGRID NEIGHBOUR:	NAPRT	nicotinate phosphoribosyltransferase [Source:HGNC Symbol;Acc:HGNC:30450]
#INFO:	BIOGRID NEIGHBOUR:	EIF4E	eukaryotic translation initiation factor 4E [Source:HGNC Symbol;Acc:HGNC:3287]
#INFO:	BIOGRID NEIGHBOUR:	MAPK1IP1L	mitogen-activated protein kinase 1 interacting protein 1 like [Source:HGNC Symbol;Acc:HGNC:19840]
#INFO:	BIOGRID NEIGHBOUR:	TULP3	tubby like protein 3 [Source:HGNC Symbol;Acc:HGNC:12425]
#INFO:	BIOGRID NEIGHBOUR:	YY1	YY1 transcription factor [Source:HGNC Symbol;Acc:HGNC:12856]
#INFO:	BIOGRID NEIGHBOUR:	EZR	ezrin [Source:HGNC Symbol;Acc:HGNC:12691]
#INFO:	BIOGRID NEIGHBOUR:	SRP19	signal recognition particle 19 [Source:HGNC Symbol;Acc:HGNC:11300]
#INFO:	BIOGRID NEIGHBOUR:	SH3BP5	SH3 domain binding protein 5 [Source:HGNC Symbol;Acc:HGNC:10827]
#INFO:	BIOGRID NEIGHBOUR:	NXF1	nuclear RNA export factor 1 [Source:HGNC Symbol;Acc:HGNC:8071]
#INFO:	BIOGRID NEIGHBOUR:	VAMP8	vesicle associated membrane protein 8 [Source:HGNC Symbol;Acc:HGNC:12647]
#INFO:	BIOGRID NEIGHBOUR:	SEC61A1	Sec61 translocon alpha 1 subunit [Source:HGNC Symbol;Acc:HGNC:18276]
#INFO:	BIOGRID NEIGHBOUR:	KCNA5	potassium voltage-gated channel subfamily A member 5 [Source:HGNC Symbol;Acc:HGNC:6224]
#INFO:	BIOGRID NEIGHBOUR:	PHLPP1	PH domain and leucine rich repeat protein phosphatase 1 [Source:HGNC Symbol;Acc:HGNC:20610]
#INFO:	BIOGRID NEIGHBOUR:	C1ORF131	chromosome 1 open reading frame 131 [Source:HGNC Symbol;Acc:HGNC:25332]
#INFO:	BIOGRID NEIGHBOUR:	LYAR	Ly1 antibody reactive [Source:HGNC Symbol;Acc:HGNC:26021]
#INFO:	BIOGRID NEIGHBOUR:	HOXD8	homeobox D8 [Source:HGNC Symbol;Acc:HGNC:5139]
#INFO:	BIOGRID NEIGHBOUR:	SNRNP27	small nuclear ribonucleoprotein U4/U6.U5 subunit 27 [Source:HGNC Symbol;Acc:HGNC:30240]
#INFO:	BIOGRID NEIGHBOUR:	XAGE1B	X antigen family member 1B [Source:HGNC Symbol;Acc:HGNC:25400]
#INFO:	BIOGRID NEIGHBOUR:	CYP2C9	cytochrome P450 family 2 subfamily C member 9 [Source:HGNC Symbol;Acc:HGNC:2623]
#INFO:	BIOGRID NEIGHBOUR:	CANT1	calcium activated nucleotidase 1 [Source:HGNC Symbol;Acc:HGNC:19721]
#INFO:	BIOGRID NEIGHBOUR:	RPL35A	ribosomal protein L35a [Source:HGNC Symbol;Acc:HGNC:10345]
#INFO:	BIOGRID NEIGHBOUR:	RMDN3	regulator of microtubule dynamics 3 [Source:HGNC Symbol;Acc:HGNC:25550]
#INFO:	BIOGRID NEIGHBOUR:	CLYBL	citrate lyase beta like [Source:HGNC Symbol;Acc:HGNC:18355]
#INFO:	BIOGRID NEIGHBOUR:	SERPINB1	serpin family B member 1 [Source:HGNC Symbol;Acc:HGNC:3311]
#INFO:	BIOGRID NEIGHBOUR:	PPP2R1B	protein phosphatase 2 scaffold subunit Abeta [Source:HGNC Symbol;Acc:HGNC:9303]
#INFO:	BIOGRID NEIGHBOUR:	RAB8B	RAB8B, member RAS oncogene family [Source:HGNC Symbol;Acc:HGNC:30273]
#INFO:	BIOGRID NEIGHBOUR:	PPM1B	protein phosphatase, Mg2+/Mn2+ dependent 1B [Source:HGNC Symbol;Acc:HGNC:9276]
#INFO:	BIOGRID NEIGHBOUR:	ISY1-RAB43	ISY1-RAB43 readthrough [Source:HGNC Symbol;Acc:HGNC:42969]
#INFO:	BIOGRID NEIGHBOUR:	ELMSAN1	ELM2 and Myb/SANT domain containing 1 [Source:HGNC Symbol;Acc:HGNC:19853]
#INFO:	BIOGRID NEIGHBOUR:	NAA15	N(alpha)-acetyltransferase 15, NatA auxiliary subunit [Source:HGNC Symbol;Acc:HGNC:30782]
#INFO:	BIOGRID NEIGHBOUR:	NDUFA5	NADH:ubiquinone oxidoreductase subunit A5 [Source:HGNC Symbol;Acc:HGNC:7688]
#INFO:	BIOGRID NEIGHBOUR:	SPG20	spastic paraplegia 20 (Troyer syndrome) [Source:HGNC Symbol;Acc:HGNC:18514]
#INFO:	BIOGRID NEIGHBOUR:	NANOS3	nanos C2HC-type zinc finger 3 [Source:HGNC Symbol;Acc:HGNC:22048]
#INFO:	BIOGRID NEIGHBOUR:	USE1	unconventional SNARE in the ER 1 [Source:HGNC Symbol;Acc:HGNC:30882]
#INFO:	BIOGRID NEIGHBOUR:	RHOXF2	Rhox homeobox family member 2 [Source:HGNC Symbol;Acc:HGNC:30011]
#INFO:	BIOGRID NEIGHBOUR:	KIAA0753	KIAA0753 [Source:HGNC Symbol;Acc:HGNC:29110]
#INFO:	BIOGRID NEIGHBOUR:	PKM	pyruvate kinase, muscle [Source:HGNC Symbol;Acc:HGNC:9021]
#INFO:	BIOGRID NEIGHBOUR:	TBC1D14	TBC1 domain family member 14 [Source:HGNC Symbol;Acc:HGNC:29246]
#INFO:	BIOGRID NEIGHBOUR:	TRIM29	tripartite motif containing 29 [Source:HGNC Symbol;Acc:HGNC:17274]
#INFO:	BIOGRID NEIGHBOUR:	SETD2	SET domain containing 2 [Source:HGNC Symbol;Acc:HGNC:18420]
#INFO:	BIOGRID NEIGHBOUR:	CCT7	chaperonin containing TCP1 subunit 7 [Source:HGNC Symbol;Acc:HGNC:1622]
#INFO:	BIOGRID NEIGHBOUR:	SCP2	sterol carrier protein 2 [Source:HGNC Symbol;Acc:HGNC:10606]
#INFO:	BIOGRID NEIGHBOUR:	GMCL1	germ cell-less, spermatogenesis associated 1 [Source:HGNC Symbol;Acc:HGNC:23843]
#INFO:	BIOGRID NEIGHBOUR:	THOP1	thimet oligopeptidase 1 [Source:HGNC Symbol;Acc:HGNC:11793]
#INFO:	BIOGRID NEIGHBOUR:	GSTO2	glutathione S-transferase omega 2 [Source:HGNC Symbol;Acc:HGNC:23064]
#INFO:	BIOGRID NEIGHBOUR:	GBF1	golgi brefeldin A resistant guanine nucleotide exchange factor 1 [Source:HGNC Symbol;Acc:HGNC:4181]
#INFO:	BIOGRID NEIGHBOUR:	ZFP42	ZFP42 zinc finger protein [Source:HGNC Symbol;Acc:HGNC:30949]
#INFO:	BIOGRID NEIGHBOUR:	NCF1	neutrophil cytosolic factor 1 [Source:HGNC Symbol;Acc:HGNC:7660]
#INFO:	BIOGRID NEIGHBOUR:	TBC1D15	TBC1 domain family member 15 [Source:HGNC Symbol;Acc:HGNC:25694]
#INFO:	BIOGRID NEIGHBOUR:	MAML1	mastermind like transcriptional coactivator 1 [Source:HGNC Symbol;Acc:HGNC:13632]
#INFO:	BIOGRID NEIGHBOUR:	LARP7	La ribonucleoprotein domain family member 7 [Source:HGNC Symbol;Acc:HGNC:24912]
#INFO:	BIOGRID NEIGHBOUR:	SCLY	selenocysteine lyase [Source:HGNC Symbol;Acc:HGNC:18161]
#INFO:	BIOGRID NEIGHBOUR:	CSAD	cysteine sulfinic acid decarboxylase [Source:HGNC Symbol;Acc:HGNC:18966]
#INFO:	BIOGRID NEIGHBOUR:	MECR	mitochondrial trans-2-enoyl-CoA reductase [Source:HGNC Symbol;Acc:HGNC:19691]
#INFO:	BIOGRID NEIGHBOUR:	IRAK1BP1	interleukin 1 receptor associated kinase 1 binding protein 1 [Source:HGNC Symbol;Acc:HGNC:17368]
#INFO:	BIOGRID NEIGHBOUR:	GUK1	guanylate kinase 1 [Source:HGNC Symbol;Acc:HGNC:4693]
#INFO:	BIOGRID NEIGHBOUR:	RPL18A	ribosomal protein L18a [Source:HGNC Symbol;Acc:HGNC:10311]
#INFO:	BIOGRID NEIGHBOUR:	TMEM43	transmembrane protein 43 [Source:HGNC Symbol;Acc:HGNC:28472]
#INFO:	BIOGRID NEIGHBOUR:	SRSF9	serine and arginine rich splicing factor 9 [Source:HGNC Symbol;Acc:HGNC:10791]
#INFO:	BIOGRID NEIGHBOUR:	MBNL2	muscleblind like splicing regulator 2 [Source:HGNC Symbol;Acc:HGNC:16746]
#INFO:	BIOGRID NEIGHBOUR:	SERPINB9	serpin family B member 9 [Source:HGNC Symbol;Acc:HGNC:8955]
#INFO:	BIOGRID NEIGHBOUR:	CD3G	CD3g molecule [Source:HGNC Symbol;Acc:HGNC:1675]
#INFO:	BIOGRID NEIGHBOUR:	EIF5B	eukaryotic translation initiation factor 5B [Source:HGNC Symbol;Acc:HGNC:30793]
#INFO:	BIOGRID NEIGHBOUR:	MRPL33	mitochondrial ribosomal protein L33 [Source:HGNC Symbol;Acc:HGNC:14487]
#INFO:	BIOGRID NEIGHBOUR:	ZMAT4	zinc finger matrin-type 4 [Source:HGNC Symbol;Acc:HGNC:25844]
#INFO:	BIOGRID NEIGHBOUR:	ATP6V0B	ATPase H+ transporting V0 subunit b [Source:HGNC Symbol;Acc:HGNC:861]
#INFO:	BIOGRID NEIGHBOUR:	ZNF593	zinc finger protein 593 [Source:HGNC Symbol;Acc:HGNC:30943]
#INFO:	BIOGRID NEIGHBOUR:	PARVG	parvin gamma [Source:HGNC Symbol;Acc:HGNC:14654]
#INFO:	BIOGRID NEIGHBOUR:	H2AFY	H2A histone family member Y [Source:HGNC Symbol;Acc:HGNC:4740]
#INFO:	BIOGRID NEIGHBOUR:	KRT14	keratin 14 [Source:HGNC Symbol;Acc:HGNC:6416]
#INFO:	BIOGRID NEIGHBOUR:	AMOT	angiomotin [Source:HGNC Symbol;Acc:HGNC:17810]
#INFO:	BIOGRID NEIGHBOUR:	RNF144A	ring finger protein 144A [Source:HGNC Symbol;Acc:HGNC:20457]
#INFO:	BIOGRID NEIGHBOUR:	GPATCH2	G-patch domain containing 2 [Source:HGNC Symbol;Acc:HGNC:25499]
#INFO:	BIOGRID NEIGHBOUR:	LPIN3	lipin 3 [Source:HGNC Symbol;Acc:HGNC:14451]
#INFO:	BIOGRID NEIGHBOUR:	USP34	ubiquitin specific peptidase 34 [Source:HGNC Symbol;Acc:HGNC:20066]
#INFO:	BIOGRID NEIGHBOUR:	OSER1	oxidative stress responsive serine rich 1 [Source:HGNC Symbol;Acc:HGNC:16105]
#INFO:	BIOGRID NEIGHBOUR:	SNAI1	snail family transcriptional repressor 1 [Source:HGNC Symbol;Acc:HGNC:11128]
#INFO:	BIOGRID NEIGHBOUR:	SMNDC1	survival motor neuron domain containing 1 [Source:HGNC Symbol;Acc:HGNC:16900]
#INFO:	BIOGRID NEIGHBOUR:	PROSER2	proline and serine rich 2 [Source:HGNC Symbol;Acc:HGNC:23728]
#INFO:	BIOGRID NEIGHBOUR:	ACTL6A	actin like 6A [Source:HGNC Symbol;Acc:HGNC:24124]
#INFO:	BIOGRID NEIGHBOUR:	RNF128	ring finger protein 128, E3 ubiquitin protein ligase [Source:HGNC Symbol;Acc:HGNC:21153]
#INFO:	BIOGRID NEIGHBOUR:	ZNF783	zinc finger family member 783 [Source:HGNC Symbol;Acc:HGNC:27222]
#INFO:	BIOGRID NEIGHBOUR:	CLN3	CLN3, battenin [Source:HGNC Symbol;Acc:HGNC:2074]
#INFO:	BIOGRID NEIGHBOUR:	CCDC116	coiled-coil domain containing 116 [Source:HGNC Symbol;Acc:HGNC:26688]
#INFO:	BIOGRID NEIGHBOUR:	SYP	synaptophysin [Source:HGNC Symbol;Acc:HGNC:11506]
#INFO:	BIOGRID NEIGHBOUR:	PINX1	PIN2/TERF1 interacting, telomerase inhibitor 1 [Source:HGNC Symbol;Acc:HGNC:30046]
#INFO:	BIOGRID NEIGHBOUR:	ARL4D	ADP ribosylation factor like GTPase 4D [Source:HGNC Symbol;Acc:HGNC:656]
#INFO:	BIOGRID NEIGHBOUR:	DNAJB1	DnaJ heat shock protein family (Hsp40) member B1 [Source:HGNC Symbol;Acc:HGNC:5270]
#INFO:	BIOGRID NEIGHBOUR:	PGAM5	PGAM family member 5, mitochondrial serine/threonine protein phosphatase [Source:HGNC Symbol;Acc:HGNC:28763]
#INFO:	BIOGRID NEIGHBOUR:	BAZ1A	bromodomain adjacent to zinc finger domain 1A [Source:HGNC Symbol;Acc:HGNC:960]
#INFO:	BIOGRID NEIGHBOUR:	HECW1	HECT, C2 and WW domain containing E3 ubiquitin protein ligase 1 [Source:HGNC Symbol;Acc:HGNC:22195]
#INFO:	BIOGRID NEIGHBOUR:	PCYT2	phosphate cytidylyltransferase 2, ethanolamine [Source:HGNC Symbol;Acc:HGNC:8756]
#INFO:	BIOGRID NEIGHBOUR:	PDCL	phosducin like [Source:HGNC Symbol;Acc:HGNC:8770]
#INFO:	BIOGRID NEIGHBOUR:	H2AFX	H2A histone family member X [Source:HGNC Symbol;Acc:HGNC:4739]
#INFO:	BIOGRID NEIGHBOUR:	MFAP3	microfibrillar associated protein 3 [Source:HGNC Symbol;Acc:HGNC:7034]
#INFO:	BIOGRID NEIGHBOUR:	IMPA2	inositol monophosphatase 2 [Source:HGNC Symbol;Acc:HGNC:6051]
#INFO:	BIOGRID NEIGHBOUR:	USP48	ubiquitin specific peptidase 48 [Source:HGNC Symbol;Acc:HGNC:18533]
#INFO:	BIOGRID NEIGHBOUR:	PRKRIP1	PRKR interacting protein 1 (IL11 inducible) [Source:HGNC Symbol;Acc:HGNC:21894]
#INFO:	BIOGRID NEIGHBOUR:	TTC28	tetratricopeptide repeat domain 28 [Source:HGNC Symbol;Acc:HGNC:29179]
#INFO:	BIOGRID NEIGHBOUR:	ZNF267	zinc finger protein 267 [Source:HGNC Symbol;Acc:HGNC:13060]
#INFO:	BIOGRID NEIGHBOUR:	TXN2	thioredoxin 2 [Source:HGNC Symbol;Acc:HGNC:17772]
#INFO:	BIOGRID NEIGHBOUR:	RAB3A	RAB3A, member RAS oncogene family [Source:HGNC Symbol;Acc:HGNC:9777]
#INFO:	BIOGRID NEIGHBOUR:	RPUSD4	RNA pseudouridylate synthase domain containing 4 [Source:HGNC Symbol;Acc:HGNC:25898]
#INFO:	BIOGRID NEIGHBOUR:	DNAJC7	DnaJ heat shock protein family (Hsp40) member C7 [Source:HGNC Symbol;Acc:HGNC:12392]
#INFO:	BIOGRID NEIGHBOUR:	FAP	fibroblast activation protein alpha [Source:HGNC Symbol;Acc:HGNC:3590]
#INFO:	BIOGRID NEIGHBOUR:	SIVA1	SIVA1 apoptosis inducing factor [Source:HGNC Symbol;Acc:HGNC:17712]
#INFO:	BIOGRID NEIGHBOUR:	FAM78A	family with sequence similarity 78 member A [Source:HGNC Symbol;Acc:HGNC:25465]
#INFO:	BIOGRID NEIGHBOUR:	CCDC136	coiled-coil domain containing 136 [Source:HGNC Symbol;Acc:HGNC:22225]
#INFO:	BIOGRID NEIGHBOUR:	GGA1	golgi associated, gamma adaptin ear containing, ARF binding protein 1 [Source:HGNC Symbol;Acc:HGNC:17842]
#INFO:	BIOGRID NEIGHBOUR:	DMRTA1	DMRT like family A1 [Source:HGNC Symbol;Acc:HGNC:13826]
#INFO:	BIOGRID NEIGHBOUR:	DNAJB4	DnaJ heat shock protein family (Hsp40) member B4 [Source:HGNC Symbol;Acc:HGNC:14886]
#INFO:	BIOGRID NEIGHBOUR:	HDAC11	histone deacetylase 11 [Source:HGNC Symbol;Acc:HGNC:19086]
#INFO:	BIOGRID NEIGHBOUR:	NFU1	NFU1 iron-sulfur cluster scaffold [Source:HGNC Symbol;Acc:HGNC:16287]
#INFO:	BIOGRID NEIGHBOUR:	KLHL9	kelch like family member 9 [Source:HGNC Symbol;Acc:HGNC:18732]
#INFO:	BIOGRID NEIGHBOUR:	WRB	tryptophan rich basic protein [Source:HGNC Symbol;Acc:HGNC:12790]
#INFO:	BIOGRID NEIGHBOUR:	RUSC2	RUN and SH3 domain containing 2 [Source:HGNC Symbol;Acc:HGNC:23625]
#INFO:	BIOGRID NEIGHBOUR:	ZNF324	zinc finger protein 324 [Source:HGNC Symbol;Acc:HGNC:14096]
#INFO:	BIOGRID NEIGHBOUR:	BRAF	B-Raf proto-oncogene, serine/threonine kinase [Source:HGNC Symbol;Acc:HGNC:1097]
#INFO:	BIOGRID NEIGHBOUR:	ODF3L2	outer dense fiber of sperm tails 3 like 2 [Source:HGNC Symbol;Acc:HGNC:26841]
#INFO:	BIOGRID NEIGHBOUR:	OSBP	oxysterol binding protein [Source:HGNC Symbol;Acc:HGNC:8503]
#INFO:	BIOGRID NEIGHBOUR:	MARCH7	membrane associated ring-CH-type finger 7 [Source:HGNC Symbol;Acc:HGNC:17393]
#INFO:	BIOGRID NEIGHBOUR:	NSDHL	NAD(P) dependent steroid dehydrogenase-like [Source:HGNC Symbol;Acc:HGNC:13398]
#INFO:	BIOGRID NEIGHBOUR:	SPRYD3	SPRY domain containing 3 [Source:HGNC Symbol;Acc:HGNC:25920]
#INFO:	BIOGRID NEIGHBOUR:	PRPS1L1	phosphoribosyl pyrophosphate synthetase 1-like 1 [Source:HGNC Symbol;Acc:HGNC:9463]
#INFO:	BIOGRID NEIGHBOUR:	TGS1	trimethylguanosine synthase 1 [Source:HGNC Symbol;Acc:HGNC:17843]
#INFO:	BIOGRID NEIGHBOUR:	NMT1	N-myristoyltransferase 1 [Source:HGNC Symbol;Acc:HGNC:7857]
#INFO:	BIOGRID NEIGHBOUR:	DNAAF3	dynein axonemal assembly factor 3 [Source:HGNC Symbol;Acc:HGNC:30492]
#INFO:	BIOGRID NEIGHBOUR:	ASCC3	activating signal cointegrator 1 complex subunit 3 [Source:HGNC Symbol;Acc:HGNC:18697]
#INFO:	BIOGRID NEIGHBOUR:	SCCPDH	saccharopine dehydrogenase (putative) [Source:HGNC Symbol;Acc:HGNC:24275]
#INFO:	BIOGRID NEIGHBOUR:	UCHL3	ubiquitin C-terminal hydrolase L3 [Source:HGNC Symbol;Acc:HGNC:12515]
#INFO:	BIOGRID NEIGHBOUR:	MAN2A1	mannosidase alpha class 2A member 1 [Source:HGNC Symbol;Acc:HGNC:6824]
#INFO:	BIOGRID NEIGHBOUR:	MTA2	metastasis associated 1 family member 2 [Source:HGNC Symbol;Acc:HGNC:7411]
#INFO:	BIOGRID NEIGHBOUR:	NME4	NME/NM23 nucleoside diphosphate kinase 4 [Source:HGNC Symbol;Acc:HGNC:7852]
#INFO:	BIOGRID NEIGHBOUR:	RNF103	ring finger protein 103 [Source:HGNC Symbol;Acc:HGNC:12859]
#INFO:	BIOGRID NEIGHBOUR:	TOM1L2	target of myb1 like 2 membrane trafficking protein [Source:HGNC Symbol;Acc:HGNC:11984]
#INFO:	BIOGRID NEIGHBOUR:	SKI	SKI proto-oncogene [Source:HGNC Symbol;Acc:HGNC:10896]
#INFO:	BIOGRID NEIGHBOUR:	LSS	lanosterol synthase [Source:HGNC Symbol;Acc:HGNC:6708]
#INFO:	BIOGRID NEIGHBOUR:	DHRS11	dehydrogenase/reductase 11 [Source:HGNC Symbol;Acc:HGNC:28639]
#INFO:	BIOGRID NEIGHBOUR:	FRMD4A	FERM domain containing 4A [Source:HGNC Symbol;Acc:HGNC:25491]
#INFO:	BIOGRID NEIGHBOUR:	MADD	MAP kinase activating death domain [Source:HGNC Symbol;Acc:HGNC:6766]
#INFO:	BIOGRID NEIGHBOUR:	WDR34	WD repeat domain 34 [Source:HGNC Symbol;Acc:HGNC:28296]
#INFO:	BIOGRID NEIGHBOUR:	DSTN	destrin, actin depolymerizing factor [Source:HGNC Symbol;Acc:HGNC:15750]
#INFO:	BIOGRID NEIGHBOUR:	UAP1	UDP-N-acetylglucosamine pyrophosphorylase 1 [Source:HGNC Symbol;Acc:HGNC:12457]
#INFO:	BIOGRID NEIGHBOUR:	OTUD5	OTU deubiquitinase 5 [Source:HGNC Symbol;Acc:HGNC:25402]
#INFO:	BIOGRID NEIGHBOUR:	PPP1R3C	protein phosphatase 1 regulatory subunit 3C [Source:HGNC Symbol;Acc:HGNC:9293]
#INFO:	BIOGRID NEIGHBOUR:	FLT3	fms related tyrosine kinase 3 [Source:HGNC Symbol;Acc:HGNC:3765]
#INFO:	BIOGRID NEIGHBOUR:	APIP	APAF1 interacting protein [Source:HGNC Symbol;Acc:HGNC:17581]
#INFO:	BIOGRID NEIGHBOUR:	KLF11	Kruppel like factor 11 [Source:HGNC Symbol;Acc:HGNC:11811]
#INFO:	BIOGRID NEIGHBOUR:	RASSF8	Ras association domain family member 8 [Source:HGNC Symbol;Acc:HGNC:13232]
#INFO:	BIOGRID NEIGHBOUR:	DDX59	DEAD-box helicase 59 [Source:HGNC Symbol;Acc:HGNC:25360]
#INFO:	BIOGRID NEIGHBOUR:	NCLN	nicalin [Source:HGNC Symbol;Acc:HGNC:26923]
#INFO:	BIOGRID NEIGHBOUR:	PJA2	praja ring finger ubiquitin ligase 2 [Source:HGNC Symbol;Acc:HGNC:17481]
#INFO:	BIOGRID NEIGHBOUR:	POP7	POP7 homolog, ribonuclease P/MRP subunit [Source:HGNC Symbol;Acc:HGNC:19949]
#INFO:	BIOGRID NEIGHBOUR:	ATP5I	ATP synthase, H+ transporting, mitochondrial Fo complex subunit E [Source:HGNC Symbol;Acc:HGNC:846]
#INFO:	BIOGRID NEIGHBOUR:	WNK4	WNK lysine deficient protein kinase 4 [Source:HGNC Symbol;Acc:HGNC:14544]
#INFO:	BIOGRID NEIGHBOUR:	SRM	spermidine synthase [Source:HGNC Symbol;Acc:HGNC:11296]
#INFO:	BIOGRID NEIGHBOUR:	DCTN3	dynactin subunit 3 [Source:HGNC Symbol;Acc:HGNC:2713]
#INFO:	BIOGRID NEIGHBOUR:	SH3BP1	SH3 domain binding protein 1 [Source:HGNC Symbol;Acc:HGNC:10824]
#INFO:	BIOGRID NEIGHBOUR:	BBS10	Bardet-Biedl syndrome 10 [Source:HGNC Symbol;Acc:HGNC:26291]
#INFO:	BIOGRID NEIGHBOUR:	ZNF418	zinc finger protein 418 [Source:HGNC Symbol;Acc:HGNC:20647]
#INFO:	BIOGRID NEIGHBOUR:	ZNF589	zinc finger protein 589 [Source:HGNC Symbol;Acc:HGNC:16747]
#INFO:	BIOGRID NEIGHBOUR:	PSG11	pregnancy specific beta-1-glycoprotein 11 [Source:HGNC Symbol;Acc:HGNC:9516]
#INFO:	BIOGRID NEIGHBOUR:	FBXO15	F-box protein 15 [Source:HGNC Symbol;Acc:HGNC:13617]
#INFO:	BIOGRID NEIGHBOUR:	MYLIP	myosin regulatory light chain interacting protein [Source:HGNC Symbol;Acc:HGNC:21155]
#INFO:	BIOGRID NEIGHBOUR:	NOP9	NOP9 nucleolar protein [Source:HGNC Symbol;Acc:HGNC:19826]
#INFO:	BIOGRID NEIGHBOUR:	GSG2	germ cell associated 2, haspin [Source:HGNC Symbol;Acc:HGNC:19682]
#INFO:	BIOGRID NEIGHBOUR:	ACTN1	actinin alpha 1 [Source:HGNC Symbol;Acc:HGNC:163]
#INFO:	BIOGRID NEIGHBOUR:	TIMP1	TIMP metallopeptidase inhibitor 1 [Source:HGNC Symbol;Acc:HGNC:11820]
#INFO:	BIOGRID NEIGHBOUR:	ZNHIT2	zinc finger HIT-type containing 2 [Source:HGNC Symbol;Acc:HGNC:1177]
#INFO:	BIOGRID NEIGHBOUR:	RIPPLY1	ripply transcriptional repressor 1 [Source:HGNC Symbol;Acc:HGNC:25117]
#INFO:	BIOGRID NEIGHBOUR:	EFEMP2	EGF containing fibulin like extracellular matrix protein 2 [Source:HGNC Symbol;Acc:HGNC:3219]
#INFO:	BIOGRID NEIGHBOUR:	SURF1	SURF1, cytochrome c oxidase assembly factor [Source:HGNC Symbol;Acc:HGNC:11474]
#INFO:	BIOGRID NEIGHBOUR:	ZNF215	zinc finger protein 215 [Source:HGNC Symbol;Acc:HGNC:13007]
#INFO:	BIOGRID NEIGHBOUR:	DERL2	derlin 2 [Source:HGNC Symbol;Acc:HGNC:17943]
#INFO:	BIOGRID NEIGHBOUR:	SMAP1	small ArfGAP 1 [Source:HGNC Symbol;Acc:HGNC:19651]
#INFO:	BIOGRID NEIGHBOUR:	MUS81	MUS81 structure-specific endonuclease subunit [Source:HGNC Symbol;Acc:HGNC:29814]
#INFO:	BIOGRID NEIGHBOUR:	OPA1	mediator complex subunit 12 [Source:HGNC Symbol;Acc:HGNC:11957]
#INFO:	BIOGRID NEIGHBOUR:	GOT2	glutamic-oxaloacetic transaminase 2 [Source:HGNC Symbol;Acc:HGNC:4433]
#INFO:	BIOGRID NEIGHBOUR:	CEP57L1	centrosomal protein 57 like 1 [Source:HGNC Symbol;Acc:HGNC:21561]
#INFO:	BIOGRID NEIGHBOUR:	HNRNPL	heterogeneous nuclear ribonucleoprotein L [Source:HGNC Symbol;Acc:HGNC:5045]
#INFO:	BIOGRID NEIGHBOUR:	SS18	SS18, nBAF chromatin remodeling complex subunit [Source:HGNC Symbol;Acc:HGNC:11340]
#INFO:	BIOGRID NEIGHBOUR:	ST3GAL3	ST3 beta-galactoside alpha-2,3-sialyltransferase 3 [Source:HGNC Symbol;Acc:HGNC:10866]
#INFO:	BIOGRID NEIGHBOUR:	TTF2	transcription termination factor 2 [Source:HGNC Symbol;Acc:HGNC:12398]
#INFO:	BIOGRID NEIGHBOUR:	PPAT	phosphoribosyl pyrophosphate amidotransferase [Source:HGNC Symbol;Acc:HGNC:9238]
#INFO:	BIOGRID NEIGHBOUR:	HLA-E	major histocompatibility complex, class I, E [Source:HGNC Symbol;Acc:HGNC:4962]
#INFO:	BIOGRID NEIGHBOUR:	PGM2L1	phosphoglucomutase 2 like 1 [Source:HGNC Symbol;Acc:HGNC:20898]
#INFO:	BIOGRID NEIGHBOUR:	COG2	component of oligomeric golgi complex 2 [Source:HGNC Symbol;Acc:HGNC:6546]
#INFO:	BIOGRID NEIGHBOUR:	CDIPT	CDP-diacylglycerol--inositol 3-phosphatidyltransferase [Source:HGNC Symbol;Acc:HGNC:1769]
#INFO:	BIOGRID NEIGHBOUR:	PHC1	polyhomeotic homolog 1 [Source:HGNC Symbol;Acc:HGNC:3182]
#INFO:	BIOGRID NEIGHBOUR:	SLC9A3R1	SLC9A3 regulator 1 [Source:HGNC Symbol;Acc:HGNC:11075]
#INFO:	BIOGRID NEIGHBOUR:	FAM96B	family with sequence similarity 96 member B [Source:HGNC Symbol;Acc:HGNC:24261]
#INFO:	BIOGRID NEIGHBOUR:	SLTM	SAFB like transcription modulator [Source:HGNC Symbol;Acc:HGNC:20709]
#INFO:	BIOGRID NEIGHBOUR:	DDX42	DEAD-box helicase 42 [Source:HGNC Symbol;Acc:HGNC:18676]
#INFO:	BIOGRID NEIGHBOUR:	CCDC8	coiled-coil domain containing 8 [Source:HGNC Symbol;Acc:HGNC:25367]
#INFO:	BIOGRID NEIGHBOUR:	KIF1B	kinesin family member 1B [Source:HGNC Symbol;Acc:HGNC:16636]
#INFO:	BIOGRID NEIGHBOUR:	HAUS1	HAUS augmin like complex subunit 1 [Source:HGNC Symbol;Acc:HGNC:25174]
#INFO:	BIOGRID NEIGHBOUR:	TBC1D16	TBC1 domain family member 16 [Source:HGNC Symbol;Acc:HGNC:28356]
#INFO:	BIOGRID NEIGHBOUR:	TUBGCP5	tubulin gamma complex associated protein 5 [Source:HGNC Symbol;Acc:HGNC:18600]
#INFO:	BIOGRID NEIGHBOUR:	GALNT7	polypeptide N-acetylgalactosaminyltransferase 7 [Source:HGNC Symbol;Acc:HGNC:4129]
#INFO:	BIOGRID NEIGHBOUR:	LUC7L2	LUC7 like 2, pre-mRNA splicing factor [Source:HGNC Symbol;Acc:HGNC:21608]
#INFO:	BIOGRID NEIGHBOUR:	SESTD1	SEC14 and spectrin domain containing 1 [Source:HGNC Symbol;Acc:HGNC:18379]
#INFO:	BIOGRID NEIGHBOUR:	SEPT12	septin 12 [Source:HGNC Symbol;Acc:HGNC:26348]
#INFO:	BIOGRID NEIGHBOUR:	RORA	RAR related orphan receptor A [Source:HGNC Symbol;Acc:HGNC:10258]
#INFO:	BIOGRID NEIGHBOUR:	USP36	ubiquitin specific peptidase 36 [Source:HGNC Symbol;Acc:HGNC:20062]
#INFO:	BIOGRID NEIGHBOUR:	EID2	EP300 interacting inhibitor of differentiation 2 [Source:HGNC Symbol;Acc:HGNC:28292]
#INFO:	BIOGRID NEIGHBOUR:	MLEC	malectin [Source:HGNC Symbol;Acc:HGNC:28973]
#INFO:	BIOGRID NEIGHBOUR:	TUBB4A	tubulin beta 4A class IVa [Source:HGNC Symbol;Acc:HGNC:20774]
#INFO:	BIOGRID NEIGHBOUR:	EPM2A	EPM2A, laforin glucan phosphatase [Source:HGNC Symbol;Acc:HGNC:3413]
#INFO:	BIOGRID NEIGHBOUR:	DPYSL5	dihydropyrimidinase like 5 [Source:HGNC Symbol;Acc:HGNC:20637]
#INFO:	BIOGRID NEIGHBOUR:	ELF2	E74 like ETS transcription factor 2 [Source:HGNC Symbol;Acc:HGNC:3317]
#INFO:	BIOGRID NEIGHBOUR:	TP63	tumor protein p63 [Source:HGNC Symbol;Acc:HGNC:15979]
#INFO:	BIOGRID NEIGHBOUR:	SMG6	SMG6, nonsense mediated mRNA decay factor [Source:HGNC Symbol;Acc:HGNC:17809]
#INFO:	BIOGRID NEIGHBOUR:	PELI1	pellino E3 ubiquitin protein ligase 1 [Source:HGNC Symbol;Acc:HGNC:8827]
#INFO:	BIOGRID NEIGHBOUR:	PPP2R5E	protein phosphatase 2 regulatory subunit B'epsilon [Source:HGNC Symbol;Acc:HGNC:9313]
#INFO:	BIOGRID NEIGHBOUR:	FKBPL	FK506 binding protein like [Source:HGNC Symbol;Acc:HGNC:13949]
#INFO:	BIOGRID NEIGHBOUR:	RNF41	ring finger protein 41 [Source:HGNC Symbol;Acc:HGNC:18401]
#INFO:	BIOGRID NEIGHBOUR:	MAN2A2	mannosidase alpha class 2A member 2 [Source:HGNC Symbol;Acc:HGNC:6825]
#INFO:	BIOGRID NEIGHBOUR:	SART1	squamous cell carcinoma antigen recognized by T-cells 1 [Source:HGNC Symbol;Acc:HGNC:10538]
#INFO:	BIOGRID NEIGHBOUR:	SENP1	SUMO1/sentrin specific peptidase 1 [Source:HGNC Symbol;Acc:HGNC:17927]
#INFO:	BIOGRID NEIGHBOUR:	NAXD	NAD(P)HX dehydratase [Source:HGNC Symbol;Acc:HGNC:25576]
#INFO:	BIOGRID NEIGHBOUR:	ANAPC13	anaphase promoting complex subunit 13 [Source:HGNC Symbol;Acc:HGNC:24540]
#INFO:	BIOGRID NEIGHBOUR:	HTR1E	5-hydroxytryptamine receptor 1E [Source:HGNC Symbol;Acc:HGNC:5291]
#INFO:	BIOGRID NEIGHBOUR:	STX16	syntaxin 16 [Source:HGNC Symbol;Acc:HGNC:11431]
#INFO:	BIOGRID NEIGHBOUR:	JADE2	jade family PHD finger 2 [Source:HGNC Symbol;Acc:HGNC:22984]
#INFO:	BIOGRID NEIGHBOUR:	NPM1	nucleophosmin [Source:HGNC Symbol;Acc:HGNC:7910]
#INFO:	BIOGRID NEIGHBOUR:	MRPL49	mitochondrial ribosomal protein L49 [Source:HGNC Symbol;Acc:HGNC:1176]
#INFO:	BIOGRID NEIGHBOUR:	SNTA1	syntrophin alpha 1 [Source:HGNC Symbol;Acc:HGNC:11167]
#INFO:	BIOGRID NEIGHBOUR:	NRIP1	nuclear receptor interacting protein 1 [Source:HGNC Symbol;Acc:HGNC:8001]
#INFO:	BIOGRID NEIGHBOUR:	NRP1	neuropilin 1 [Source:HGNC Symbol;Acc:HGNC:8004]
#INFO:	BIOGRID NEIGHBOUR:	UBAP1	ubiquitin associated protein 1 [Source:HGNC Symbol;Acc:HGNC:12461]
#INFO:	BIOGRID NEIGHBOUR:	NOL12	nucleolar protein 12 [Source:HGNC Symbol;Acc:HGNC:28585]
#INFO:	BIOGRID NEIGHBOUR:	MAGOH	mago homolog, exon junction complex core component [Source:HGNC Symbol;Acc:HGNC:6815]
#INFO:	BIOGRID NEIGHBOUR:	LGALS9C	galectin 9C [Source:HGNC Symbol;Acc:HGNC:33874]
#INFO:	BIOGRID NEIGHBOUR:	LFNG	LFNG O-fucosylpeptide 3-beta-N-acetylglucosaminyltransferase [Source:HGNC Symbol;Acc:HGNC:6560]
#INFO:	BIOGRID NEIGHBOUR:	FAM175A	family with sequence similarity 175 member A [Source:HGNC Symbol;Acc:HGNC:25829]
#INFO:	BIOGRID NEIGHBOUR:	SPI1	Spi-1 proto-oncogene [Source:HGNC Symbol;Acc:HGNC:11241]
#INFO:	BIOGRID NEIGHBOUR:	LENG8	leukocyte receptor cluster member 8 [Source:HGNC Symbol;Acc:HGNC:15500]
#INFO:	BIOGRID NEIGHBOUR:	MTAP	methylthioadenosine phosphorylase [Source:HGNC Symbol;Acc:HGNC:7413]
#INFO:	BIOGRID NEIGHBOUR:	TAB2	TGF-beta activated kinase 1/MAP3K7 binding protein 2 [Source:HGNC Symbol;Acc:HGNC:17075]
#INFO:	BIOGRID NEIGHBOUR:	RNF2	ring finger protein 2 [Source:HGNC Symbol;Acc:HGNC:10061]
#INFO:	BIOGRID NEIGHBOUR:	POR	cytochrome p450 oxidoreductase [Source:HGNC Symbol;Acc:HGNC:9208]
#INFO:	BIOGRID NEIGHBOUR:	CBL	Cbl proto-oncogene [Source:HGNC Symbol;Acc:HGNC:1541]
#INFO:	BIOGRID NEIGHBOUR:	ITGB3BP	integrin subunit beta 3 binding protein [Source:HGNC Symbol;Acc:HGNC:6157]
#INFO:	BIOGRID NEIGHBOUR:	C7ORF50	chromosome 7 open reading frame 50 [Source:HGNC Symbol;Acc:HGNC:22421]
#INFO:	BIOGRID NEIGHBOUR:	LAGE3	L antigen family member 3 [Source:HGNC Symbol;Acc:HGNC:26058]
#INFO:	BIOGRID NEIGHBOUR:	MAP3K4	mitogen-activated protein kinase kinase kinase 4 [Source:HGNC Symbol;Acc:HGNC:6856]
#INFO:	BIOGRID NEIGHBOUR:	ADCK1	aarF domain containing kinase 1 [Source:HGNC Symbol;Acc:HGNC:19038]
#INFO:	BIOGRID NEIGHBOUR:	NID2	nidogen 2 [Source:HGNC Symbol;Acc:HGNC:13389]
#INFO:	BIOGRID NEIGHBOUR:	KPNA2	karyopherin subunit alpha 2 [Source:HGNC Symbol;Acc:HGNC:6395]
#INFO:	BIOGRID NEIGHBOUR:	CD59	CD59 molecule (CD59 blood group) [Source:HGNC Symbol;Acc:HGNC:1689]
#INFO:	BIOGRID NEIGHBOUR:	BTBD7	BTB domain containing 7 [Source:HGNC Symbol;Acc:HGNC:18269]
#INFO:	BIOGRID NEIGHBOUR:	C7ORF26	chromosome 7 open reading frame 26 [Source:HGNC Symbol;Acc:HGNC:21702]
#INFO:	BIOGRID NEIGHBOUR:	TESK2	testis-specific kinase 2 [Source:HGNC Symbol;Acc:HGNC:11732]
#INFO:	BIOGRID NEIGHBOUR:	KCTD14	potassium channel tetramerization domain containing 14 [Source:HGNC Symbol;Acc:HGNC:23295]
#INFO:	BIOGRID NEIGHBOUR:	PRPF4	pre-mRNA processing factor 4 [Source:HGNC Symbol;Acc:HGNC:17349]
#INFO:	BIOGRID NEIGHBOUR:	GPN1	GPN-loop GTPase 1 [Source:HGNC Symbol;Acc:HGNC:17030]
#INFO:	BIOGRID NEIGHBOUR:	TOPBP1	topoisomerase (DNA) II binding protein 1 [Source:HGNC Symbol;Acc:HGNC:17008]
#INFO:	BIOGRID NEIGHBOUR:	CBFB	core-binding factor beta subunit [Source:HGNC Symbol;Acc:HGNC:1539]
#INFO:	BIOGRID NEIGHBOUR:	PICK1	protein interacting with PRKCA 1 [Source:HGNC Symbol;Acc:HGNC:9394]
#INFO:	BIOGRID NEIGHBOUR:	KMT5A	lysine methyltransferase 5A [Source:HGNC Symbol;Acc:HGNC:29489]
#INFO:	BIOGRID NEIGHBOUR:	BET1L	Bet1 golgi vesicular membrane trafficking protein like [Source:HGNC Symbol;Acc:HGNC:19348]
#INFO:	BIOGRID NEIGHBOUR:	PIR	pirin [Source:HGNC Symbol;Acc:HGNC:30048]
#INFO:	BIOGRID NEIGHBOUR:	C4ORF32	chromosome 4 open reading frame 32 [Source:HGNC Symbol;Acc:HGNC:26813]
#INFO:	BIOGRID NEIGHBOUR:	HEY2	hes related family bHLH transcription factor with YRPW motif 2 [Source:HGNC Symbol;Acc:HGNC:4881]
#INFO:	BIOGRID NEIGHBOUR:	MAD1L1	MAD1 mitotic arrest deficient like 1 [Source:HGNC Symbol;Acc:HGNC:6762]
#INFO:	BIOGRID NEIGHBOUR:	RNF8	ring finger protein 8 [Source:HGNC Symbol;Acc:HGNC:10071]
#INFO:	BIOGRID NEIGHBOUR:	SRP14	signal recognition particle 14 [Source:HGNC Symbol;Acc:HGNC:11299]
#INFO:	BIOGRID NEIGHBOUR:	ELAVL3	ELAV like RNA binding protein 3 [Source:HGNC Symbol;Acc:HGNC:3314]
#INFO:	BIOGRID NEIGHBOUR:	LRP8	LDL receptor related protein 8 [Source:HGNC Symbol;Acc:HGNC:6700]
[truncated: 40,077 more rows]
