# Supplementary material for: Glucocorticoid Resistant Pediatric Acute Lymphoblastic Leukemia Samples Display Altered Splicing Profile and Vulnerability to Spliceosome Modulation
Source: Cancers (Basel). 2020 Mar 19;12(3):723. doi: 10.3390/cancers12030723 (PMC7140081; doi:10.3390/cancers12030723)
Supplement: Supplementary file 1 [file cancers-12-00723-s001.zip › Supplemental Data_S6_maser functional domain analysis.xlsx]

## Sheet: B-ALL apoptosis cluster
GeneID	geneSymbol	ID	Event_type	txn_3exons	txn_2exons	list_ptn_a	list_ptn_b	act-site	binding	Ca-binding	coiled	DNA-bind	domain	metal	motif	NP bind	region	repeat	site	Zn-fing	intramem	topo-dom	transmem	func_domain
ENSG00000120438.7	TCP1	32399	SE		ENST00000544255.5,ENST00000543532.5		F5H282,NA	NA	NA	NA	NA	NA	NA	NA	NA	NA	NA	NA	NA	NA	NA	NA	NA	NA
ENSG00000135596.13	MICAL1	131745	SE	ENST00000456101.6,ENST00000358577.7,ENST00000358807.7,ENST00000465904.1,ENST00000630715.2		NA,Q8TDZ2,Q8TDZ2,NA,Q8TDZ2		NA	NA	NA	Q8TDZ2:E919-S962;coiled-coilregion_919-962	NA	Q8TDZ2:K918-G1067;bMERB;PubMed:28230050,PubMed:27552051	NA	NA	NA	NA	NA	NA	NA	NA	NA	NA	affected
ENSG00000172757.8	CFL1	82344	SE	ENST00000525451.6,ENST00000308162.9,ENST00000527344.5,ENST00000531407.5,ENST00000524553.5,ENST00000534769.5,ENST00000531413.5,ENST00000532134.5,ENST00000530413.1		P23528,P23528,G3V1A4,G3V1A4,G3V1A4,E9PK25,G3V1A4,E9PP50,E9PQB7		NA	NA	NA	NA	NA	G3V1A4:M1-L136;ADF-H,E9PK25:G42-L191;ADF-H,E9PP50:G4-L153;ADF-H,P23528:G4-L153;ADF-H,V9HWI5:G4-L153;ADF-H	NA	P23528:K30-K34;Nuclearlocalizationsignal	NA	NA	NA	NA	NA	NA	NA	NA	affected
ENSG00000112096.12	SOD2	87927	SE	ENST00000538183.6,ENST00000367055.8,ENST00000546260.5,ENST00000535459.5,ENST00000541573.5,ENST00000546087.5	ENST00000444946.6	P04179,P04179,F5GXZ9,NA,NA,P04179	P04179	NA	NA	NA	NA	NA	A0A384NL29:P113-R216;Sod_Fe_C,F5H3C5:P67-E109;Sod_Fe_C,F5H4R2:P136-E178;Sod_Fe_C,G8JLJ2:K29-G61;Sod_Fe_C,G8JLJ2:M1-I36;Sod_Fe_N,F5H3C5:M1-S60;Sod_Fe_N,A0A384NL29:K25-S106;Sod_Fe_N,F5GYZ5:K48-S129;Sod_Fe_N,F5H4R2:K48-S129;Sod_Fe_N	A0A384NL29:H50,H98,D183,H187;Divalentmetalcation,P04179:H50,H98,D183,H187;Manganese,F5GYZ5:H73,H121;Divalentmetalcation,F5H4R2:H73,H121;Divalentmetalcation	NA	NA	NA	NA	NA	NA	NA	NA	NA	affected
ENSG00000149273.10	RPS3	97451	SE	ENST00000532872.5	ENST00000528439.5	E9PJH4	E9PQ96	NA	NA	NA	NA	NA	E9PQ96:L21-R91;KHtype-2,H0YEU2:R45-I116;Ribosomal_S3_C,E9PJN9:M1-H33;Ribosomal_S3_C,E9PSF4:M1-I62;Ribosomal_S3_C,E9PK82:L21-K75;KHtype-2,E9PJH4:L21-G78;KHtype-2,E9PL09:L21-G78;KHtype-2,E9PPU1:L21-A92;KHtype-2,F2Z2S8:L21-A92;KHtype-2,H0YCJ7:L18-A89;KHtype-2,P23396:L21-A92;KHtype-2,H0YF32:L11-A82;KHtype-2	NA	NA	NA	E9PPU1:K112-A158;Disordered,E9PL09:K202-A231;Disordered	NA	NA	NA	NA	NA	NA	affected
ENSG00000108405.3	P2RX1	77660	SE	ENST00000572418.1,ENST00000225538.3		NA,P51575		NA	NA	NA	NA	NA	NA	NA	NA	NA	NA	NA	NA	NA	NA	P51575:Y51-G338;Extracellular	P51575:V29-L50;Helical;Name=1	affected
ENSG00000136717.10	BIN1	40400	SE					NA	NA	NA	NA	NA	A0A024RAE9:G381-P454;SH3,A0A024RAF0:G445-P518;SH3,A0A024RAF1:G520-P593;SH3,A0A024RAF6:G477-P550;SH3,A0A024RAG8:G366-P439;SH3,A0A024RAG9:G351-P424;SH3,A0A024RAI4:G402-P475;SH3,A0A024RAI5:G409-P482;SH3,A0A024RAI6:G336-P409;SH3,A0A024RAJ2:G424-P497;SH3,A0A024RAJ3:G433-P506;SH3,O00499:G520-P593;SH3	NA	NA	NA	A0A024RAI6:T249-L306;Disordered,A0A024RAG9:N246-L321;Disordered,A0A024RAF6:T280-S445;Disordered,A0A024RAG8:T249-S334;Disordered,A0A024RAI4:T249-S370;Disordered,A0A024RAJ3:T280-S401;Disordered,A0A024RAE9:N246-S349;Disordered,A0A024RAF0:T249-K323;Disordered,A0A024RAF1:T280-K354;Disordered,A0A024RAI5:T249-K323;Disordered,A0A024RAJ2:N246-K338;Disordered	NA	NA	NA	NA	NA	NA	affected
ENSG00000136826.10	KLF4	50872	SE	ENST00000374672.4	ENST00000610832.1	O43474	A0A087X0S4	NA	NA	NA	NA	NA	A0A087X0S4:H62-P91;C2H2-type	NA	NA	NA	A0A087X0S4:A28-T59;Disordered	NA	NA	NA	NA	NA	NA	affected
ENSG00000077782.15	FGFR1	81883	SE	ENST00000649678.1,ENST00000425967.7,ENST00000397091.9,ENST00000447712.6,ENST00000619564.3,ENST00000341462.8,ENST00000532791.5,ENST00000397113.6,ENST00000356207.9,ENST00000335922.9,ENST00000326324.10,ENST00000526570.5,ENST00000397103.5,ENST00000397108.8,ENST00000487647.5,ENST00000470826.5,ENST00000496296.5,ENST00000533668.5,ENST00000525001.5,ENST00000532386.5	ENST00000527203.5	NA,P11362,P11362,P11362,B5A958,C1KBH7,P11362,P11362,P11362,P11362,P11362,NA,E7EU09,P11362,E9PKX3,NA,NA,E9PN14,E9PNM3,NA	NA	NA	NA	NA	NA	NA	E9PN14:M1-D86;Ig-like,A0A0S2Z3Q6:P158-D246;Ig-like,A0A3B3ISD1:P156-D244;Ig-like,B5A958:P67-D155;Ig-like,C1KBH7:P159-D247;Ig-like,E7EU09:P67-D155;Ig-like,E9PNM3:P158-D246;Ig-like,P11362:P158-D246;Ig-likeC2-type2,E9PKV7:P69-I142;Ig-like,A0A0S2Z3Q6:P255-T357;Ig-like,A0A3B3ISD1:P253-T355;Ig-like,P11362:P255-T357;Ig-likeC2-type3,C1KBH7:P256-T358;Ig-like,E7EU09:P164-T266;Ig-like,B5A958:P164-K200;Ig-like	NA	NA	NA	P11362:K160-K177;Heparin-binding,E9PQ40:A21-K69;Disordered,A0A3B3ISD1:D120-S155;Disordered,C1KBH7:D123-T157;Disordered,B5A958:P23-T65;Disordered,E7EU09:P23-T65;Disordered,E9PKF2:P23-T65;Disordered,E9PKV7:P23-T67;Disordered,A0A0S2Z3Q6:D120-Y154;Disordered,E9PNM3:D120-Y154;Disordered	NA	NA	NA	NA	P11362:R22-E376;Extracellular	NA	affected
ENSG00000026508.12	CD44	89335	SE	ENST00000434472.6,ENST00000526000.6	ENST00000263398.10,ENST00000425428.6,ENST00000442151.6,ENST00000279452.10	P16070,H0YDW7	P16070,Q86UZ1,H0Y5E4,H0Y2P0	NA	NA	NA	NA	NA	H0YD13:G32-S120;Link	NA	NA	NA	A0A1W2PR55:D1-T88;Disordered,H0Y2P0:V116-I190;Disordered,H0YDW7:V134-R205;Disordered,H0YF08:R1-I142;Disordered,J3KN83:P1-I161;Disordered,H0Y5E4:D206-I261;Disordered,P16070:L224-E649;Stem,H0YEV3:H127-D243;Disordered,A0A1W2PR55:T111-T165;Disordered,H0YCV9:V156-T189;Disordered,H0YEU1:V30-T63;Disordered,H0YD90:V77-R107;Disordered,H0YEV3:V24-R54;Disordered,H0Y5E4:V156-R186;Disordered,H0YD17:V93-R123;D…	NA	NA	NA	NA	P16070:Q21-E649;Extracellular	NA	affected
ENSG00000100097.7	LGALS1	32785	SE	ENST00000215909.9,ENST00000425542.5,ENST00000454173.1,ENST00000489315.5,ENST00000472321.1		P09382,F8WCQ5,F8WEI7,NA,NA		NA	P09382:H53;Beta-galactoside,P09382:N62;Beta-galactoside	NA	NA	NA	A0A384MR27:G4-D135;Galectin,P09382:G4-D135;Galectin	NA	NA	NA	P09382:H45-R49;Beta-galactosidebinding,P09382:W69-E72;Beta-galactosidebinding,F8WCQ5:M1-S69;Disordered	NA	NA	NA	NA	NA	NA	affected
ENSG00000205937.7	RNPS1	74956	SE	ENST00000397086.6,ENST00000320225.9,ENST00000566458.5,ENST00000566397.5,ENST00000565678.5,ENST00000561718.5,ENST00000568631.5,ENST00000569598.6,ENST00000301730.12,ENST00000565870.5,ENST00000561518.5	ENST00000567147.5	Q15287,Q15287,Q15287,H3BPG5,Q15287,H3BPG5,Q15287,H3BV80,Q15287,H3BTC0,H3BMM9	H3BMS0	NA	NA	NA	NA	NA	H3BPG5:M1-A63;RRM,D3DU92:T161-A240;RRM,H3BMM9:T161-A240;RRM,H3BTC0:T161-A240;RRM,H3BV80:T67-A146;RRM,Q15287:T161-A240;RRM,H3BMS0:T138-G202;RRM	NA	NA	NA	H3BMS0:L197-F257;Disordered,D3DU92:A240-R305;Disordered,H3BV80:A146-R211;Disordered,Q15287:V238-R305;NecessaryforinteractionwithTRA2B,nuclearlocalizationandexon-skipping;PubMed:14729963,H3BPG5:A60-R128;Disordered,Q15287:K159-R244;InteractionwithSAP18andACIN1;PubMed:20966198,Q15287:P156-W242;NecessaryforinteractionwithPNNandexon-skipping,Q15287:M1-L220;Necessaryforinteractionwiththecleavedp110isof…	NA	NA	NA	NA	NA	NA	affected
ENSG00000108953.12	YWHAE	123423	SE	ENST00000264335.12,ENST00000571732.5		P62258,P62258		NA	NA	NA	NA	NA	NA	NA	NA	NA	I3L0W5:A14-Q38;Disordered	NA	P62258:R130;Interactionwithphosphoserineoninteractingprotein,P62258:R57;Interactionwithphosphoserineoninteractingprotein	NA	NA	NA	NA	affected
ENSG00000136717.10	BIN1	40435	SE					NA	NA	NA	NA	NA	A0A024RAE9:G381-P454;SH3,A0A024RAF0:G445-P518;SH3,A0A024RAF1:G520-P593;SH3,A0A024RAF6:G477-P550;SH3,A0A024RAG8:G366-P439;SH3,A0A024RAG9:G351-P424;SH3,A0A024RAI4:G402-P475;SH3,A0A024RAI5:G409-P482;SH3,A0A024RAI6:G336-P409;SH3,A0A024RAJ2:G424-P497;SH3,A0A024RAJ3:G433-P506;SH3,O00499:G520-P593;SH3	NA	NA	NA	A0A024RAI6:T249-L306;Disordered,A0A024RAG9:N246-L321;Disordered,A0A024RAF1:P400-S488;Disordered,A0A024RAI5:T342-S377;Disordered,A0A024RAJ2:T357-S392;Disordered,A0A024RAF0:V341-S413;Disordered,A0A024RAF6:T280-S445;Disordered,A0A024RAG8:T249-S334;Disordered,A0A024RAI4:T249-S370;Disordered,A0A024RAJ3:T280-S401;Disordered,A0A024RAE9:N246-S349;Disordered,A0A024RAF0:T249-K323;Disordered,A0A024RAF1:T280…	NA	NA	NA	NA	NA	NA	affected
ENSG00000026508.12	CD44	89425	SE	ENST00000263398.10,ENST00000428726.7,ENST00000415148.6,ENST00000526669.6,ENST00000425428.6,ENST00000433892.6,ENST00000434472.6,ENST00000352818.8,ENST00000279452.10,ENST00000525688.5,ENST00000278385.10,ENST00000527326.1	ENST00000525469.1	P16070,P16070,P16070,H0YD13,Q86UZ1,P16070,P16070,P16070,H0Y2P0,H0YF08,J3KN83,NA	H0YE40	NA	NA	NA	NA	NA	H0YD13:G32-S120;Link	NA	NA	NA	P16070:L224-E649;Stem,P16070:R673-V691;RequiredforinteractionwithEZR,MSNandRDXandforco-localizationtomicrovilli,H0Y2P0:V116-I190;Disordered,H0YF08:R1-I142;Disordered,J3KN83:P1-I161;Disordered,H0Y5E4:D206-I261;Disordered,A0A1W2PR55:T111-T165;Disordered,H0YE40:I24-E48;Disordered	NA	NA	NA	NA	P16070:Q21-E649;Extracellular,P16070:N671-V742;Cytoplasmic	P16070:W650-V670;Helical,H0Y2P0:W198-N219;Helical,H0YD13:W114-N135;Helical,H0YF08:W150-N171;Helical,J3KN83:W169-N190;Helical,H0Y5E4:W269-V289;Helical	affected
ENSG00000019582.10	CD74	39908	SE	ENST00000353334.10		P04233		NA	NA	NA	NA	NA	NA	NA	NA	NA	NA	NA	P04233:K208-V209;BreakpointfortranslocationtoformaCD74-ROS1fusionprotein	NA	NA	P04233:Q73-M296;Extracellular	NA	affected
ENSG00000165637.9	VDAC2	66832	SE					NA	NA	NA	NA	NA	NA	NA	NA	NA	NA	NA	P45880:E84;Involvedinhexokinasebinding	NA	NA	NA	P45880:V50-S58;Betastranded,P45880:V65-W75;Betastranded,P45880:L80-N87;Betastranded,P45880:T91-D100;Betastranded	affected
ENSG00000151651.11	ADAM8	144324	SE					NA	NA	NA	NA	NA	P78325:R609-A641;EGF-like	NA	NA	NA	NA	NA	NA	NA	NA	P78325:V677-P824;Cytoplasmic,P78325:I17-P655;Extracellular	P78325:V656-I676;Helical	affected
ENSG00000166484.15	MAPK7	150797	SE	ENST00000308406.9,ENST00000299612.11,ENST00000395602.8,ENST00000395604.7,ENST00000570306.5,ENST00000490660.2		Q13164,Q13164,Q13164,Q13164,NA,NA		Q13164:D182;Protonacceptor	Q13164:K84;ATP	NA	NA	NA	S4R3I1:Y55-D144;Proteinkinase,J3KT61:Y55-E157;Proteinkinase,A0A024QZ20:Y55-L347;Proteinkinase,Q13164:Y55-L347;Proteinkinase	NA	Q13164:T219-Y221;TXY,Q13164:R505-E539;Nuclearlocalizationsignal	Q13164:I61-V69;ATP	A0A024QZ20:Q406-S737;Disordered,Q13164:P407-L806;Maynotberequiredforkinaseactivity;requiredtostimulateMEF2Cactivity,A0A024QZ20:M1-A26;Disordered,J3KT61:M1-A26;Disordered,S4R3I1:M1-A26;Disordered,C9JUK9:M1-H27;Disordered,J3KT50:M1-H27;Disordered,Q13164:A2-T77;Requiredforcytoplasmictargeting,Q13164:G78-L139;RequiredforbindingtoMAP2K5,Q13164:M140-Q406;Necessaryforoligomerization	NA	NA	NA	NA	NA	NA	affected
ENSG00000135596.13	MICAL1	131614	SE					NA	Q8TDZ2:Y293;FAD	NA	NA	NA	Q8TDZ2:D695-K757;LIMzinc-binding	Q8TDZ2:C724,C727,C747;Zinc2,Q8TDZ2:C697,C700,C721;Zinc1,Q8TDZ2:H718;Zinc1;viaprosnitrogen,Q8TDZ2:H750;Zinc2;viaprosnitrogen	NA	NA	Q8TDZ2:M1-E489;Monooxygenasedomain	NA	NA	NA	NA	NA	NA	affected
ENSG00000149273.10	RPS3	97460	SE	ENST00000534440.5,ENST00000529285.5,ENST00000530170.1		E9PPU1,NA,H0YF32		NA	NA	NA	NA	NA	E9PPU1:L21-A92;KHtype-2,F2Z2S8:L21-A92;KHtype-2,H0YCJ7:L18-A89;KHtype-2,P23396:L21-A92;KHtype-2,E9PQ96:L21-R91;KHtype-2,H0YF32:L11-A82;KHtype-2,H0YEU2:R45-I116;Ribosomal_S3_C,E9PK82:L21-K75;KHtype-2,E9PJH4:L21-G78;KHtype-2,E9PL09:L21-G78;KHtype-2,E9PSF4:M1-I62;Ribosomal_S3_C	NA	NA	NA	E9PPU1:K112-A158;Disordered	NA	NA	NA	NA	NA	NA	affected
ENSG00000137409.14	MTCH1	46779	SE	ENST00000373616.9,ENST00000373627.9,ENST00000460219.2		Q9NZJ7,Q9NZJ7,H0Y8C3		NA	NA	NA	NA	NA	NA	NA	NA	NA	NA	A0A024RCX4:K192-Y280;Solcar,A0A024RD08:K192-Y280;Solcar,H0Y8C3:K176-Y264;Solcar,Q9NZJ7:K192-Y280;Solcar2,A0A024RCX4:T81-D176;Solcar,A0A024RD08:T81-D176;Solcar,H0Y8C3:T65-D160;Solcar,Q9NZJ7:T81-D176;Solcar1	NA	NA	NA	NA	NA	affected
ENSG00000151651.11	ADAM8	144322	SE	ENST00000445355.7,ENST00000485491.6	ENST00000415217.7	P78325,P78325	P78325	NA	NA	NA	NA	NA	P78325:R609-A641;EGF-like	NA	NA	NA	NA	NA	NA	NA	NA	P78325:V677-P824;Cytoplasmic,P78325:I17-P655;Extracellular	P78325:V656-I676;Helical	affected
ENSG00000134352.15	IL6ST	114197	SE	ENST00000423954.3	ENST00000381298.6,ENST00000336909.9,ENST00000381287.8,ENST00000503773.6,ENST00000502326.7,ENST00000381294.7,ENST00000583149.1,ENST00000522633.2	NA	P40189,P40189,P40189,D6RH03,P40189,P40189,NA,P40189	NA	NA	NA	NA	NA	A0A0A0N0L2:P457-F552;Fibronectintype-III,A0A494BZU0:P518-F613;Fibronectintype-III,P40189:P518-F613;Fibronectintype-III5	NA	NA	NA	NA	NA	NA	NA	NA	P40189:E23-E619;Extracellular	A0A0A0N0L2:I560-F580;Helical,P40189:A620-F641;Helical	affected
ENSG00000068745.10	IP6K2	115903	SE					NA	Q9UHH9:K222;Substrate,Q9UHH9:D220;ATP,Q9UHH9:H386;Substrate,Q9UHH9:D383;ATP	NA	NA	NA	NA	NA	NA	Q9UHH9:E207-L209;ATP	Q9UHH9:K236-K243;Substratebinding	NA	NA	NA	NA	NA	NA	affected
ENSG00000114446.4	IFT57	8188	SE					NA	NA	NA	Q9NWB7:E304-D369;coiled-coilregion_304-369	NA	NA	NA	NA	NA	Q9NWB7:G335-T426;pDED	NA	NA	NA	NA	NA	NA	affected
ENSG00000197122.7	SRC	72578	SE	ENST00000373578.6,ENST00000358208.8,ENST00000373567.6,ENST00000373558.2,ENST00000477066.5		P12931,P12931,P12931,P12931,NA		P12931:D389;Protonacceptor	P12931:K298;ATP	NA	NA	NA	P12931:L270-F523;Proteinkinase	NA	NA	NA	NA	NA	NA	NA	NA	NA	NA	affected
ENSG00000149273.10	RPS3	97464	SE	ENST00000534440.5	ENST00000528439.5	E9PPU1	E9PQ96	NA	NA	NA	NA	NA	E9PPU1:L21-A92;KHtype-2,F2Z2S8:L21-A92;KHtype-2,H0YCJ7:L18-A89;KHtype-2,P23396:L21-A92;KHtype-2,E9PQ96:L21-R91;KHtype-2,H0YF32:L11-A82;KHtype-2,H0YEU2:R45-I116;Ribosomal_S3_C,E9PK82:L21-K75;KHtype-2,E9PJH4:L21-G78;KHtype-2,E9PL09:L21-G78;KHtype-2,E9PSF4:M1-I62;Ribosomal_S3_C	NA	NA	NA	E9PPU1:K112-A158;Disordered,E9PL09:K202-A231;Disordered	NA	NA	NA	NA	NA	NA	affected
ENSG00000171720.5	HDAC3	59915	SE	ENST00000469550.6,ENST00000305264.7,ENST00000491581.5	ENST00000459727.5,ENST00000467533.5,ENST00000492407.1	NA,O15379,NA	NA,NA,NA	NA	NA	NA	NA	NA	E7ESJ6:L41-N212;Hist_deacetyl	NA	NA	NA	O15379:K3-E316;Histonedeacetylase	NA	NA	NA	NA	NA	NA	affected
ENSG00000215021.4	PHB2	137408	SE	ENST00000543465.5,ENST00000535923.5,ENST00000399433.6,ENST00000542912.5,ENST00000440277.5,ENST00000545167.5,ENST00000544888.5		NA,Q99623,J3KPX7,F5GY37,Q99623,F5GWA7,F5H0C5		NA	NA	NA	F5GY37:K200-L238;coiled-coilregion_200-238,J3KPX7:K200-L238;coiled-coilregion_200-238,Q99623:S190-L238;coiled-coilregion_190-238,F5GWA7:K236-Q259;coiled-coilregion_236-259	NA	F5GWA7:S39-Q237;PHB,F5GY37:S39-Q201;PHB,F5H3X6:S39-Q212;PHB,J3KPX7:S39-Q201;PHB	NA	NA	NA	Q99623:A150-D174;Necessaryfortranscriptionalrepression;PubMed:10359819	NA	NA	NA	NA	NA	NA	affected
ENSG00000114446.4	IFT57	8198	SE					NA	NA	NA	Q9NWB7:E304-D369;coiled-coilregion_304-369	NA	NA	NA	NA	NA	Q9NWB7:G335-T426;pDED	NA	NA	NA	NA	NA	NA	affected
ENSG00000134308.9	YWHAQ	84572	SE	ENST00000381844.8,ENST00000238081.7,ENST00000474715.1		P27348,P27348,NA		NA	NA	NA	NA	NA	NA	NA	NA	NA	NA	NA	P27348:R127;Interactionwithphosphoserineoninteractingprotein	NA	NA	NA	NA	affected
ENSG00000109756.4	RAPGEF2	106959	SE					NA	NA	NA	NA	NA	A0A2R8YGD3:A37-I84;Cyclicnucleotide-binding,H0Y905:A32-I79;Cyclicnucleotide-binding	NA	NA	NA	D6RC78:V19-L82;Disordered,A0A2R8Y661:H83-L102;Disordered,A0A2R8YGD3:H195-L214;Disordered,H0Y905:H196-L215;Disordered,D6RAK0:V39-L99;Disordered	NA	NA	NA	NA	NA	NA	affected
ENSG00000141510.11	TP53	148309	SE	ENST00000504290.5,ENST00000610623.4,ENST00000455263.6,ENST00000610538.4	ENST00000635293.1,ENST00000504937.5,ENST00000619186.4,ENST00000610292.4,ENST00000269305.8,ENST00000620739.4,ENST00000445888.6,ENST00000619485.4,ENST00000615910.4	P04637,A0A087WT22,P04637,P04637	A0A0U1RQC9,P04637,A0A087X1Q1,P04637,P04637,P04637,P04637,P04637,A0A087WZU8	NA	NA	NA	NA	NA	E7EQX7:Q100-R261;P53,A0A087WZU8:K308-K346;P53_tetramer,A0A087X1Q1:K160-K198;P53_tetramer,A0A0U1RQC9:K280-K318;P53_tetramer,H2EHT1:K280-K318;P53_tetramer,K7PPA8:K319-K357;P53_tetramer	NA	P04637:E339-L350;Nuclearexportsignal,P04637:K305-K321;Bipartitenuclearlocalizationsignal	NA	J3KP33:R282-L343;Disordered,P04637:P300-D393;InteractionwithCARM1;PubMed:15186775,P04637:Q100-K370;InteractionwithHIPK1,P04637:K319-G360;InteractionwithHIPK2,P04637:G325-G356;Oligomerization,A0A0U1RQC9:Q315-P338;Disordered,A0A087WZU8:K340-D382;Disordered,A0A087X1Q1:K192-D234;Disordered,H2EHT1:K312-D354;Disordered,K7PPA8:K351-D393;Disordered,P04637:P359-R363;InteractionwithUSP7,A0A087WXZ1:R124-C18…	NA	NA	NA	NA	NA	NA	affected
ENSG00000079805.12	DNM2	36817	SE	ENST00000585892.5,ENST00000359692.10,ENST00000389253.8,ENST00000355667.10,ENST00000408974.8,ENST00000591701.5,ENST00000587830.2		P50570,P50570,P50570,P50570,P50570,NA,K7EMQ3		NA	NA	NA	K7EMQ3:R49-F69;coiled-coilregion_49-69	NA	P50570:H28-P294;Dynamin-typeG,K7EMQ3:R1-P46;Dynamin-typeG	NA	NA	NA	NA	NA	NA	NA	NA	NA	NA	affected
ENSG00000136717.10	BIN1	40427	SE					NA	NA	NA	NA	NA	A0A024RAE9:G381-P454;SH3,A0A024RAF0:G445-P518;SH3,A0A024RAF1:G520-P593;SH3,A0A024RAF6:G477-P550;SH3,A0A024RAG8:G366-P439;SH3,A0A024RAG9:G351-P424;SH3,A0A024RAI4:G402-P475;SH3,A0A024RAI5:G409-P482;SH3,A0A024RAI6:G336-P409;SH3,A0A024RAJ2:G424-P497;SH3,A0A024RAJ3:G433-P506;SH3,O00499:G520-P593;SH3	NA	NA	NA	A0A024RAI6:T249-L306;Disordered,A0A024RAG9:N246-L321;Disordered,A0A024RAI5:T342-S377;Disordered,A0A024RAJ2:T357-S392;Disordered,A0A024RAF0:V341-S413;Disordered,A0A024RAF6:T280-S445;Disordered,A0A024RAG8:T249-S334;Disordered,A0A024RAI4:T249-S370;Disordered,A0A024RAJ3:T280-S401;Disordered,A0A024RAE9:N246-S349;Disordered,A0A024RAF0:T249-K323;Disordered,A0A024RAF1:T280-K354;Disordered,A0A024RAI5:T249…	NA	NA	NA	NA	NA	NA	affected
ENSG00000138795.5	LEF1	6271	SE	ENST00000265165.5,ENST00000504426.5,ENST00000514444.5,ENST00000505297.5,ENST00000510135.5,ENST00000438313.6,ENST00000507470.5,ENST00000509428.5,ENST00000512407.5,ENST00000510624.5	ENST00000379951.6,ENST00000505379.5	Q9UJU2,NA,NA,NA,NA,Q9UJU2,NA,NA,NA,Q9UJU2	Q9UJU2,NA	NA	NA	NA	NA	NA	NA	NA	NA	NA	NA	NA	NA	NA	NA	NA	NA	NA
ENSG00000161638.6	ITGA5	114443	SE	ENST00000552564.5,ENST00000293379.8		NA,P08648		NA	NA	NA	NA	NA	NA	NA	NA	NA	NA	NA	NA	NA	NA	P08648:F42-Y995;Extracellular	NA	affected
ENSG00000142168.10	SOD1	113436	SE					NA	NA	NA	NA	NA	H7BYH4:A5-I131;Sod_Cu,V9HWC9:D12-I150;Sod_Cu	P00441:H47,H49,H64,H121;Copper;catalytic;PubMed:17548825,PubMed:12963370,PubMed:17548825,PubMed:12963370,PubMed:17548825,PubMed:12963370,PubMed:12963370,P00441:H64,H72,H81;Zinc;viaprosnitrogen;PubMed:20727846,PubMed:20727846,PubMed:20727846,P00441:D84;Zinc;structural;PubMed:20727846	NA	NA	H7BYH4:G43-H62;Disordered	NA	NA	NA	NA	NA	NA	affected
ENSG00000087470.13	DNM1L	85919	SE	ENST00000452533.6,ENST00000546757.5	ENST00000358214.9,ENST00000266481.10	O00429,H0YHY4	G8JLD5,O00429	NA	NA	NA	NA	NA	NA	NA	NA	NA	O00429:N448-E685;InteractionwithGSK3B;PubMed:9731200,O00429:A502-N569;Bdomain;PubMed:15208300	NA	NA	NA	NA	NA	NA	affected
ENSG00000126581.8	BECN1	137597	SE	ENST00000438274.7,ENST00000586589.5	ENST00000588276.5	E7EV84,K7ELY9	K7EMA2	NA	NA	NA	K7EN35:L90-Q156;coiled-coilregion_90-156	NA	A0A024R1X5:L264-S445;APG6,K7ER46:E46-S127;APG6,K7EMA2:H2-D53;APG6,K7ELY9:L138-K221;APG6,E7EV84:L188-K271;APG6,K7EMA2:M52-S101;APG6	NA	NA	NA	Q14457:D245-K450;Evolutionaryconserveddomain(ECD);PubMed:28445460,K7ER46:A68-I97;Disordered	NA	NA	NA	NA	NA	NA	affected
ENSG00000135596.13	MICAL1	131651	SE					NA	Q8TDZ2:D393;FAD,Q8TDZ2:Y293;FAD	NA	NA	NA	Q8TDZ2:D695-K757;LIMzinc-binding	Q8TDZ2:H750;Zinc2;viaprosnitrogen,Q8TDZ2:C724,C727,C747;Zinc2	NA	NA	Q8TDZ2:M1-E489;Monooxygenasedomain	NA	NA	NA	NA	NA	NA	affected
ENSG00000175592.4	FOSL1	119952	SE	ENST00000312562.6,ENST00000532401.1	ENST00000534222.1	P15407,E9PKL5	E9PQT6	NA	NA	NA	A0A0S2Z595:T130-A167;coiled-coilregion_130-167	NA	A0A0S2Z595:E105-H168;BZIP,P15407:E105-H168;bZIP	NA	NA	NA	E9PPX2:S63-G110;Disordered,E9PKL5:H57-D135;Disordered,A0A0S2Z595:L68-R112;Disordered,A0A0S2Z595:M1-K34;Disordered,P15407:L133-L161;Leucine-zipper,P15407:R107-K127;Basicmotif,E9PKL5:M1-Q33;Disordered,E9PPX2:M1-Q33;Disordered	NA	NA	NA	NA	NA	NA	affected
ENSG00000159593.10	NAE1	41719	SE	ENST00000359087.8,ENST00000290810.7,ENST00000379463.6,ENST00000394074.6,ENST00000563253.5		Q13564,Q13564,Q13564,Q13564,H3BMN8		NA	NA	NA	NA	NA	NA	NA	NA	NA	NA	NA	Q13564:H211;InteractionwithUBA3	NA	NA	NA	NA	affected
ENSG00000127084.13	FGD3	138358	SE	ENST00000488407.1	ENST00000375482.7,ENST00000416701.6,ENST00000468206.6,ENST00000337352.10,ENST00000467786.1	NA	Q5JSP0,Q5JSP0,NA,Q5JSP0,Q5JSP0	NA	NA	NA	NA	NA	A0A024R252:D532-P588;FYVE-type	NA	NA	NA	A0A024R252:Q487-D532;Disordered	NA	NA	A0A024R252:D532-P588;FYVE-type,Q5JSP0:D532-P588;FYVE-type	NA	NA	NA	affected
ENSG00000253729.3	PRKDC	120845	SE	ENST00000314191.6,ENST00000338368.7		P78527,P78527		NA	NA	NA	NA	NA	NA	NA	NA	NA	NA	NA	NA	NA	NA	NA	NA	NA
ENSG00000105993.10	DNAJB6	55826	SE	ENST00000441291.5	ENST00000441561.5,ENST00000429029.6,ENST00000262177.8,ENST00000417758.5,ENST00000459889.5,ENST00000412557.5,ENST00000634080.1	F8WCZ4	C9J2P2,O75190,O75190,C9J2C4,A0A0J9YX62,C9JDX6,A0A0J9YX62	NA	NA	NA	NA	NA	NA	NA	NA	NA	O75190:V2-G146;InteractionwithHSP70;PubMed:10954706,O75190:F119-R242;InteractionwithKRT18;PubMed:10954706	NA	NA	NA	NA	NA	NA	affected
ENSG00000083093.5	PALB2	113850	SE	ENST00000568219.5,ENST00000261584.8		H3BN63,Q86YC2		NA	NA	NA	NA	NA	H3BN63:Q543-H889;PALB2_WD40,I3L1Z5:T2-M39;PALB2_WD40	NA	NA	NA	Q86YC2:G853-S1186;InteractionwithRAD51,BRCA2andPOLH;PubMed:24485656,Q86YC2:Q775-S1186;RequiredforinteractionwithPOLHandPOLHDNAsynthesisstimulation;PubMed:24485656	Q86YC2:S1058-C1109;WD5,Q86YC2:E1010-D1052;WD4,Q86YC2:A1115-P1153;WD6,Q86YC2:K962-P1009;WD3	NA	NA	NA	NA	NA	affected
ENSG00000087088.15	BAX	8265	SE	ENST00000502487.5,ENST00000345358.11,ENST00000356483.8,ENST00000415969.6,ENST00000293288.12	ENST00000354470.7	NA,Q07812,Q07812,Q07812,Q07812	Q07812	NA	NA	NA	NA	NA	NA	NA	Q07812:L59-N73;BH3,Q07812:D98-S118;BH1	NA	K4JQN1:M1-A37;Disordered	NA	NA	NA	NA	NA	NA	affected
ENSG00000100485.7	SOS2	63372	SE	ENST00000216373.9,ENST00000543680.5		Q07890,Q07890		NA	NA	NA	NA	NA	Q07890:H778-R1017;Ras-GEF	NA	NA	NA	NA	NA	NA	NA	NA	NA	NA	affected
ENSG00000197256.6	KANK2	9625	SE	ENST00000586659.5,ENST00000589359.5,ENST00000589894.1		Q63ZY3,Q63ZY3,Q63ZY3		NA	NA	NA	NA	NA	K7EIU4:V60-L192;ANK_REP_REGION	NA	NA	NA	Q63ZY3:T669-F835;InteractionwithNCOA1;PubMed:17476305	Q63ZY3:N666-K696;ANK1,K7EIU4:N66-V91;ANK	NA	NA	NA	NA	NA	affected
ENSG00000135596.13	MICAL1	131710	SE					NA	NA	NA	Q8TDZ2:R646-E666;coiled-coilregion_646-666	NA	H0Y6Z4:T70-K174;Calponin-homology(CH),Q8TDZ2:A508-K612;Calponin-homology(CH)	NA	NA	NA	NA	NA	NA	NA	NA	NA	NA	affected
ENSG00000105851.6	PIK3CG	10910	SE	ENST00000359195.3		P48736		NA	NA	NA	NA	NA	A0A024R720:S34-H141;PI3K-ABD,P48736:S34-H141;PI3K-ABD,A0A024R720:N217-T309;PI3K-RBD,P48736:N217-T309;PI3K-RBD,A0A024R720:C357-D521;C2PI3K-type,P48736:C357-D521;C2PI3K-type,A0A024R720:D541-G723;PIKhelical,P48736:D541-G723;PIKhelical	NA	NA	NA	NA	NA	NA	NA	NA	NA	NA	affected
ENSG00000133112.12	TPT1	59919	SE	ENST00000616577.4,ENST00000530705.5,ENST00000379056.5,ENST00000529421.5,ENST00000379060.8,ENST00000379055.5,ENST00000309246.9,ENST00000527226.2	ENST00000533567.5	A0A0B4J2C3,P13693,P13693,NA,J3KPG2,P13693,Q5W0H4,E9PJF7	NA	NA	NA	NA	NA	NA	H0YCX0:X1-C52;TCTP,A0A024RDY2:M1-C138;TCTP,J3KPG2:M1-C160;TCTP,A0A0B4J2C3:M1-C172;TCTP,A0A0P1J1R0:M1-C172;TCTP,P13693:M1-C172;TCTP,Q5W0H4:M1-C172;TCTP,E9PJF7:M1-F162;TCTP	NA	NA	NA	A0A024RDY2:M1-E29;Disordered	NA	NA	NA	NA	NA	NA	affected
ENSG00000133112.12	TPT1	59928	SE	ENST00000616577.4,ENST00000530705.5,ENST00000309246.9,ENST00000527226.2	ENST00000379056.5,ENST00000490277.1	A0A0B4J2C3,P13693,Q5W0H4,E9PJF7	P13693,NA	NA	NA	NA	NA	NA	J3KPG2:M1-C160;TCTP,A0A0B4J2C3:M1-C172;TCTP,A0A0P1J1R0:M1-C172;TCTP,P13693:M1-C172;TCTP,Q5W0H4:M1-C172;TCTP,E9PJF7:M1-F162;TCTP,A0A024RDY2:M1-C138;TCTP	NA	NA	NA	A0A024RDY2:M1-E29;Disordered	NA	NA	NA	NA	NA	NA	affected
ENSG00000133112.12	TPT1	59929	SE	ENST00000616577.4,ENST00000530705.5,ENST00000309246.9	ENST00000379056.5,ENST00000490277.1	A0A0B4J2C3,P13693,Q5W0H4	P13693,NA	NA	NA	NA	NA	NA	J3KPG2:M1-C160;TCTP,A0A0B4J2C3:M1-C172;TCTP,A0A0P1J1R0:M1-C172;TCTP,P13693:M1-C172;TCTP,Q5W0H4:M1-C172;TCTP,E9PJF7:M1-F162;TCTP,A0A024RDY2:M1-C138;TCTP	NA	NA	NA	A0A024RDY2:M1-E29;Disordered	NA	NA	NA	NA	NA	NA	affected
ENSG00000142168.10	SOD1	113435	SE	ENST00000270142.10,ENST00000389995.4		P00441,H7BYH4		NA	NA	NA	NA	NA	H7BYH4:A5-I131;Sod_Cu,V9HWC9:D12-I150;Sod_Cu	P00441:H47,H49,H64,H121;Copper;catalytic;PubMed:17548825,PubMed:12963370,PubMed:17548825,PubMed:12963370,PubMed:17548825,PubMed:12963370,PubMed:12963370,P00441:H64,H72,H81;Zinc;viaprosnitrogen;PubMed:20727846,PubMed:20727846,PubMed:20727846	NA	NA	H7BYH4:G43-H62;Disordered	NA	NA	NA	NA	NA	NA	affected
ENSG00000019582.10	CD74	39924	SE	ENST00000377795.7,ENST00000353334.10,ENST00000518797.5,ENST00000524315.5,ENST00000009530.11,ENST00000523208.5,ENST00000517752.5,ENST00000523836.5	ENST00000522246.5	P04233,P04233,H0YBZ2,E7ESL3,P04233,H0YBZ8,NA,NA	E7EQJ3	NA	NA	NA	NA	NA	H0YBZ8:M14-M125;MHC2-interact,E7ESL3:M17-M128;MHC2-interact,E7EQJ3:M17-H101;MHC2-interact	NA	NA	NA	E7ER71:M1-T52;Disordered,P04233:P103-A117;CLIP	NA	NA	NA	NA	P04233:Q73-M296;Extracellular,P04233:M1-R46;Cytoplasmic	H0YBZ2:A43-Y67;Helical,H0YBZ8:A45-Y69;Helical,E7EQJ3:A48-Y72;Helical,E7ESL3:A48-Y72;Helical,P04233:G47-Y72;Helical;Signal-anchorfortypeIImembraneprotein	affected
ENSG00000149273.10	RPS3	97438	SE	ENST00000531188.5,ENST00000530721.5,ENST00000422465.6,ENST00000278572.10,ENST00000527446.5,ENST00000526608.5,ENST00000527273.5,ENST00000524851.5,ENST00000526248.5,ENST00000528847.1	ENST00000532872.5	P23396,E9PQX2,E9PSF4,P23396,P23396,E9PL09,E9PK82,P23396,H0YCJ7,E9PJN9	E9PJH4	NA	NA	NA	NA	NA	E9PPU1:L21-A92;KHtype-2,F2Z2S8:L21-A92;KHtype-2,H0YCJ7:L18-A89;KHtype-2,P23396:L21-A92;KHtype-2,E9PQ96:L21-R91;KHtype-2,H0YF32:L11-A82;KHtype-2,H0YEU2:R45-I116;Ribosomal_S3_C,E9PK82:L21-K75;KHtype-2,E9PJH4:L21-G78;KHtype-2,E9PL09:L21-G78;KHtype-2,E9PJN9:M1-H33;Ribosomal_S3_C,E9PSF4:M1-I62;Ribosomal_S3_C	NA	NA	NA	NA	NA	NA	NA	NA	NA	NA	affected
ENSG00000149273.10	RPS3	97459	SE	ENST00000531188.5,ENST00000530721.5,ENST00000422465.6,ENST00000527446.5,ENST00000526608.5,ENST00000527273.5,ENST00000524851.5,ENST00000526248.5,ENST00000528847.1	ENST00000532872.5	P23396,E9PQX2,E9PSF4,P23396,E9PL09,E9PK82,P23396,H0YCJ7,E9PJN9	E9PJH4	NA	NA	NA	NA	NA	E9PPU1:L21-A92;KHtype-2,F2Z2S8:L21-A92;KHtype-2,H0YCJ7:L18-A89;KHtype-2,P23396:L21-A92;KHtype-2,E9PQ96:L21-R91;KHtype-2,H0YF32:L11-A82;KHtype-2,H0YEU2:R45-I116;Ribosomal_S3_C,E9PK82:L21-K75;KHtype-2,E9PJH4:L21-G78;KHtype-2,E9PL09:L21-G78;KHtype-2,E9PJN9:M1-H33;Ribosomal_S3_C,E9PSF4:M1-I62;Ribosomal_S3_C	NA	NA	NA	NA	NA	NA	NA	NA	NA	NA	affected
ENSG00000166598.8	HSP90B1	146637	SE	ENST00000640977.1,ENST00000299767.9,ENST00000614327.1,ENST00000548462.5		A0A1W2PRR1,P14625,Q96GW1,NA		NA	P14625:D149;ATP,P14625:N162;ATP,P14625:F199;ATP;viaamidenitrogen	NA	NA	NA	A0A1W2PRR1:N96-A255;HATPase_c,Q96GW1:N96-A255;HATPase_c,V9HWP2:N96-A255;HATPase_c	NA	NA	NA	A0A1W2PRR1:T286-R315;Disordered,Q96GW1:T286-R315;Disordered,V9HWP2:T288-T323;Disordered	NA	NA	NA	NA	NA	NA	affected
ENSG00000215301.5	DDX3X	15252	SE	ENST00000644876.1,ENST00000629496.3,ENST00000629785.2,ENST00000630255.2,ENST00000625837.2,ENST00000630858.2,ENST00000630370.2,ENST00000626301.2,ENST00000478993.5,ENST00000457138.7,ENST00000631641.2,ENST00000645589.1,ENST00000644513.1,ENST00000644958.1,ENST00000644109.1,ENST00000642597.1,ENST00000646122.1,ENST00000645080.1,ENST00000644307.1,ENST00000646940.1,ENST00000642793.1,ENST00000646196.1,ENS…	ENST00000542215.5	NA,O00571,O00571,O00571,A0A0D9SF53,A0A0D9SG12,A0A0D9SG12,A0A0D9SFB3,O00571,O00571,A0A0J9YYH6,NA,NA,NA,NA,NA,NA,NA,NA,NA,NA,NA,NA,NA,O00571,NA,NA,NA,NA,NA,NA,NA,NA,NA,NA,NA,NA,NA,NA,NA,NA,NA	NA	NA	NA	NA	NA	NA	A0A0D9SF53:I211-L403;HelicaseATP-binding,A0A0D9SFB3:I211-L403;HelicaseATP-binding,A0A0D9SG12:I211-L403;HelicaseATP-binding,A0A2R8Y4A4:I211-L403;HelicaseATP-binding,A0A2R8Y5G6:I172-L364;HelicaseATP-binding,A0A2R8Y645:I210-L457;HelicaseATP-binding,A0A2R8Y7T2:I25-L217;HelicaseATP-binding,A0A2R8YCW1:I197-L389;HelicaseATP-binding,A0A2R8YDH3:I211-L403;HelicaseATP-binding,A0A2R8YDT5:I25-L217;HelicaseATP…	NA	A0A0D9SF53:E180-K208;Qmotif,A0A0D9SFB3:E180-K208;Qmotif,A0A0D9SG12:E180-K208;Qmotif,A0A2R8Y4A4:E180-K208;Qmotif,A0A2R8Y5G6:E141-K169;Qmotif,A0A2R8Y645:E179-K207;Qmotif,A0A2R8YCW1:E166-K194;Qmotif,A0A2R8YDH3:E180-K208;Qmotif,A0A2R8YF78:E180-K208;Qmotif,A0A2R8YFR4:E179-K207;Qmotif,A0A2R8YFS5:E180-K208;Qmotif,A0A2U3TZJ9:E179-K207;Qmotif,F6S8Q4:E180-K208;Qmotif,O00571:E180-K208;Qmotif,A0A2R8Y7T2:M1-K…	O00571:A224-T231;ATP,O00571:Y200-Q207;ATP	O00571:G100-N662;InteractionwithGSK3B;PubMed:18846110,O00571:A250-R259;InvolvedinstimulationofATPaseactivitybyDNAandRNA,nucleicacidbindingandunwindingandHIV-1replication,O00571:Y260-D517;NecessaryforinteractionwithXPO1;PubMed:15507209	NA	NA	NA	NA	NA	NA	affected
ENSG00000126226.17	PCID2	81869	SE	ENST00000622406.4,ENST00000337344.8,ENST00000375477.5,ENST00000375479.6,ENST00000493650.5,ENST00000375459.5,ENST00000246505.9,ENST00000375457.2,ENST00000473462.5,ENST00000475433.5,ENST00000480971.5		Q5JVF3,Q5JVF3,Q5JVF3,Q5JVF3,NA,Q5JVF3,Q5JVF3,Q5JVF3,NA,NA,NA		NA	NA	NA	NA	NA	A0A024RE04:V264-P445;PCI,Q5JVF3:V210-P391;PCI	NA	NA	NA	NA	NA	NA	NA	NA	NA	NA	affected
ENSG00000100097.7	LGALS1	32784	SE	ENST00000215909.9,ENST00000425542.5,ENST00000489315.5		P09382,F8WCQ5,NA		NA	P09382:H53;Beta-galactoside,P09382:N62;Beta-galactoside	NA	NA	NA	A0A384MR27:G4-D135;Galectin,P09382:G4-D135;Galectin	NA	NA	NA	P09382:H45-R49;Beta-galactosidebinding,P09382:W69-E72;Beta-galactosidebinding,F8WCQ5:M1-S69;Disordered	NA	NA	NA	NA	NA	NA	affected
ENSG00000090020.6	SLC9A1	64427	SE	ENST00000374089.5,ENST00000263980.7,ENST00000447808.1		NA,P19634,NA		NA	NA	NA	NA	NA	NA	NA	NA	NA	P19634:K633-Q815;InteractionwithCALM1;PubMed:30287853,P19634:K633-Q815;InteractionwithTESC;PubMed:12809501	NA	NA	NA	NA	P19634:R500-Q815;Cytoplasmic	NA	affected
ENSG00000165119.14	HNRNPK	324	A3SS		ENST00000376263.7		P61978	NA	NA	NA	NA	NA	P61978:I387-L451;KH3	NA	NA	NA	P61978:A54-I421;2X22AAapproximaterepeats,P61978:G59-G407;5X4AArepeatsofG-X-G-G	P61978:A399-I421;1-2,P61978:G404-G407;3-5	NA	NA	NA	NA	NA	affected
ENSG00000166333.9	ILK	2202	A3SS	NA	NA	NA	NA	NA	NA	NA	NA	NA	NA	NA	NA	NA	NA	NA	NA	NA	NA	NA	NA	NA
ENSG00000084207.11	GSTP1	1316	A3SS	ENST00000398606.8,ENST00000398603.5,ENST00000642444.1,ENST00000646888.1	ENST00000498765.5	P09211,A8MX94,NA,NA	A0A087X2E9	NA	NA	NA	NA	NA	A8MX94:M1-I168;GSTC-terminal,A8MX94:P2-G81;GSTN-terminal,P09211:P2-G81;GSTN-terminal,V9HWE9:P2-G81;GSTN-terminal,A0A087X2E9:X1-S69;GSTN-terminal,P09211:D83-I204;GSTC-terminal,V9HWE9:D83-I204;GSTC-terminal	NA	NA	NA	A0A2R8Y5E5:V20-E58;Disordered,P09211:Q52-L53;Glutathionebinding;PubMed:1522586,PubMed:9012673,PubMed:9245401,PubMed:19808963,PubMed:9351803,PubMed:9398518,PubMed:19396894,P09211:Q65-S66;Glutathionebinding;PubMed:9398518,PubMed:1522586,PubMed:9351803,PubMed:19396894,PubMed:9012673,PubMed:9245401,PubMed:19808963	NA	NA	NA	NA	NA	NA	affected
ENSG00000160789.15	LMNA	3360	A3SS	ENST00000368301.6,ENST00000361308.8,ENST00000347559.6,ENST00000368300.8,ENST00000368299.7,ENST00000448611.6,ENST00000368297.5,ENST00000473598.6,ENST00000368298.2	ENST00000496738.5	P02545,Q3BDU5,P02545,P02545,P02545,P02545,Q5TCI8,P02545,NA	NA	NA	NA	NA	A0A384MQX1:L292-L369;coiled-coilregion_292-369,Q3BDU5:L292-L369;coiled-coilregion_292-369,Q5TCI8:L211-L288;coiled-coilregion_211-288	NA	A0A384MQX1:E31-L387;IFrod,P02545:E31-L387;IFrod,Q3BDU5:E31-L387;IFrod,Q5TCI8:M1-L306;IFrod	NA	NA	NA	P02545:D243-E383;Coil2,A0A0C4DGC5:A1-E70;Disordered,A0A384MQX1:E384-V442;Disordered,Q5TCI8:E303-V361;Disordered,Q3BDU5:E384-E452;Disordered,P02545:E384-M664;Tail	NA	P02545:D325;Stutter,P02545:E330;Heptadchangeofphase	NA	NA	NA	NA	affected
ENSG00000136826.10	KLF4	3097	A3SS		ENST00000493306.1		NA	NA	NA	NA	NA	NA	A0A087X0S4:H62-P91;C2H2-type	NA	NA	NA	A0A087X0S4:A28-T59;Disordered	NA	NA	NA	NA	NA	NA	affected
ENSG00000149273.10	RPS3	4085	A5SS	ENST00000532872.5	ENST00000529173.5	E9PJH4	NA	NA	NA	NA	NA	NA	E9PK82:L21-K75;KHtype-2,E9PJH4:L21-G78;KHtype-2,E9PL09:L21-G78;KHtype-2,E9PPU1:L21-A92;KHtype-2,F2Z2S8:L21-A92;KHtype-2,H0YCJ7:L18-A89;KHtype-2,P23396:L21-A92;KHtype-2,E9PQ96:L21-R91;KHtype-2,H0YF32:L11-A82;KHtype-2,H0YEU2:R45-I116;Ribosomal_S3_C,E9PJN9:M1-H33;Ribosomal_S3_C,E9PSF4:M1-I62;Ribosomal_S3_C	NA	NA	NA	NA	NA	NA	NA	NA	NA	NA	affected
ENSG00000100219.12	XBP1	4907	A5SS	ENST00000216037.10,ENST00000611155.4,ENST00000405219.7,ENST00000344347.5	ENST00000403532.7	P17861,P17861,B1AHH1,P17861	B1AHH2	NA	NA	NA	B1AHH1:R31-K72;coiled-coilregion_31-72	NA	B1AHH1:R26-L83;BZIP,A0A024R1F0:E70-L133;BZIP,P17861:E70-L133;bZIP,B1AHH2:E70-L123;BZIP	NA	NA	NA	P17861:L98-L133;Leucine-zipper,P17861:K72-R94;Basicmotif,A0A024R1F0:R44-A93;Disordered,P17861:R75-K92;Nuclearlocalizationsignal(NLS);inisoforms1andisoform2;PubMed:16461360,B1AHH2:R44-K92;Disordered	NA	NA	NA	NA	P17861:M1-N185;Cytoplasmic;PubMed:25239945	NA	affected
ENSG00000174744.9	BRMS1	5513	RI	ENST00000425825.6,ENST00000359957.7,ENST00000530756.1	ENST00000530238.5	G5E9I4,Q9HCU9,E9PJF5	NA	NA	NA	NA	NA	NA	NA	NA	NA	NA	NA	NA	NA	NA	NA	NA	NA	NA
ENSG00000113013.8	HSPA9	3424	RI	ENST00000649126.1,ENST00000649578.1,ENST00000297185.8	ENST00000524109.1	NA,NA,P38646	NA	NA	NA	NA	A0A384P5G6:K555-V582;coiled-coilregion_555-582,H0Y8S0:K77-K97;coiled-coilregion_77-97	NA	NA	NA	NA	NA	P38646:V432-Q679;InteractionwithFXNandISCU;PubMed:26702583	NA	NA	NA	NA	NA	NA	affected
ENSG00000172531.10	PPP1CA	881	RI	ENST00000312989.11,ENST00000532446.5,ENST00000526510.5,ENST00000376745.8,ENST00000358239.8,ENST00000527663.5	ENST00000532279.1	P62136,NA,NA,P62136,P62136,E9PMD7	NA	NA	NA	NA	NA	NA	NA	P62136:D92,N124,H173,H248;Manganese,P62136:D92,N124,H173,H248;Manganese2	NA	NA	NA	NA	NA	NA	NA	NA	NA	affected
ENSG00000170515.9	PA2G4	728	RI	ENST00000548861.1,ENST00000303305.10,ENST00000552766.5,ENST00000553057.5,ENST00000551061.1	ENST00000550166.1	H0YIN7,Q9UQ80,F8VR77,F8W0A3,F8VZ69	NA	NA	NA	NA	NA	NA	A0A024RB85:Y21-V228;Peptidase_M24,F8VR77:Y21-V228;Peptidase_M24,F8W0A3:R15-H177;Peptidase_M24,H0YIN7:V12-S157;Peptidase_M24	NA	NA	NA	NA	NA	NA	NA	NA	NA	NA	affected
ENSG00000165280.11	VCP	2871	RI	ENST00000358901.10,ENST00000493886.5	ENST00000480327.1	P55072,NA	NA	NA	NA	NA	NA	NA	V9HW80:P510-D649;AAA	NA	NA	P55072:G521-L526;ATP2	NA	NA	NA	NA	NA	NA	NA	affected
ENSG00000141522.7	ARHGDIA	286	RI	ENST00000269321.11,ENST00000400721.8,ENST00000584461.5,ENST00000541078.6,ENST00000580685.5,ENST00000579121.5,ENST00000583868.5,ENST00000583111.5	ENST00000582984.5	P52565,P52565,J3QQX2,P52565,P52565,J3KTF8,J3KRY1,NA	NA	NA	NA	NA	NA	NA	NA	NA	NA	NA	NA	NA	NA	NA	NA	NA	NA	NA
ENSG00000118515.7	SGK1	73	RI	ENST00000367858.9,ENST00000413996.7,ENST00000237305.11,ENST00000367855.7,ENST00000367857.9,ENST00000528577.5,ENST00000475719.6,ENST00000489458.6,ENST00000475882.6,ENST00000490149.6,ENST00000524387.5,ENST00000531575.5,ENST00000532021.5,ENST00000532856.5	ENST00000534658.5	O00141,O00141,O00141,NA,O00141,O00141,E9PR89,NA,NA,NA,NA,NA,NA,NA	NA	NA	O00141:K127;ATP	NA	NA	NA	O00141:F98-F355;Proteinkinase,E9PR89:M1-F311;Proteinkinase	NA	O00141:K131-K141;Nuclearlocalizationsignal;PubMed:12631736	O00141:I104-V112;ATP	E9PR89:P66-H92;Disordered,E9PJN2:I124-S144;Disordered	NA	NA	NA	NA	NA	NA	affected
ENSG00000174744.9	BRMS1	5514	RI	ENST00000425825.6,ENST00000524699.5,ENST00000359957.7,ENST00000530238.5,ENST00000527375.5,ENST00000530756.1	ENST00000525127.1	G5E9I4,H0YCF7,Q9HCU9,NA,E9PPD1,E9PJF5	NA	NA	NA	NA	H0YCF7:Q120-S140;coiled-coilregion_120-140,E9PJF5:Q157-S177;coiled-coilregion_157-177,G5E9I4:Q157-S177;coiled-coilregion_157-177	NA	NA	NA	NA	NA	NA	NA	NA	NA	NA	NA	NA	affected
ENSG00000165280.11	VCP	2870	RI	ENST00000358901.10	ENST00000493886.5	P55072	NA	NA	P55072:N348;ATP1;PubMed:20512113	NA	NA	NA	V9HW80:P237-D373;AAA	NA	NA	NA	NA	NA	NA	NA	NA	NA	NA	affected
ENSG00000131871.10	VIMP	4099	RI	ENST00000398226.7,ENST00000531964.5,ENST00000526049.5,ENST00000528346.1,ENST00000527833.5	ENST00000526043.1	Q9BQE4,A0A182DWI4,Q9BQE4,E9PN30,NA	NA	NA	NA	NA	NA	NA	NA	NA	NA	NA	Q9BQE4:R78-Q90;VCP/p97-interactingmotif(VIM);PubMed:21896481	NA	NA	NA	NA	NA	NA	affected
ENSG00000213523.5	SRA1	962	RI	ENST00000602775.5,ENST00000336283.7,ENST00000520427.1	ENST00000523259.5	NA,Q9HD15,NA	NA	NA	NA	NA	NA	NA	R4GMW4:Q2-E47;SRA1	NA	NA	NA	NA	NA	NA	NA	NA	NA	NA	affected
ENSG00000102879.11	CORO1A	31	RI	ENST00000563778.5,ENST00000561815.5,ENST00000219150.9,ENST00000568763.1,ENST00000570045.5,ENST00000565497.5,ENST00000570244.5,ENST00000569970.1	ENST00000567034.5	H3BRJ0,H3BSL1,P31146,NA,P31146,H3BRY3,H3BTU6,H3BU76	NA	NA	NA	NA	NA	NA	H3BNA2:V77-L148;WD_REPEATS_REGION,H3BSL1:V113-V218;WD_REPEATS_REGION,A0A024R611:V77-E213;WD_REPEATS_REGION,H3BRJ0:V77-E213;WD_REPEATS_REGION,H3BRY3:V77-E213;WD_REPEATS_REGION,H3BTU6:L86-E172;WD_REPEATS_REGION	NA	NA	NA	NA	P31146:N73-E110;WD2,A0A024R611:V77-P119;WD,H3BNA2:V77-P119;WD,H3BRJ0:V77-P119;WD,H3BRY3:V77-P119;WD,H3BSL1:V113-P155;WD,H3BU76:V77-P119;WD,P31146:P123-D160;WD3,A0A024R611:L127-T169;WD,H3BRJ0:L127-T169;WD,H3BRY3:L127-T169;WD,H3BSL1:L163-T205;WD,H3BTU6:L86-T128;WD,P31146:G164-E204;WD4,P31146:K207-D251;WD5	NA	NA	NA	NA	NA	affected
ENSG00000172936.8	MYD88	3256	RI	NA	NA	NA	NA	NA	NA	NA	NA	NA	NA	NA	NA	NA	NA	NA	NA	NA	NA	NA	NA	NA
ENSG00000215021.4	PHB2	5332	RI	ENST00000535923.5,ENST00000399433.6,ENST00000542912.5,ENST00000545167.5	ENST00000543465.5	Q99623,J3KPX7,F5GY37,F5GWA7	NA	NA	NA	NA	F5GY37:K200-L238;coiled-coilregion_200-238,J3KPX7:K200-L238;coiled-coilregion_200-238,Q99623:S190-L238;coiled-coilregion_190-238,F5GWA7:K236-Q259;coiled-coilregion_236-259	NA	F5GWA7:S39-Q237;PHB,F5GY37:S39-Q201;PHB,F5H3X6:S39-Q212;PHB,J3KPX7:S39-Q201;PHB	NA	NA	NA	Q99623:A150-D174;Necessaryfortranscriptionalrepression;PubMed:10359819	NA	NA	NA	NA	NA	NA	affected
ENSG00000100906.6	NFKBIA	5346	RI	ENST00000557140.5	ENST00000555371.1	G3V3I4	NA	NA	NA	NA	NA	NA	G3V3I4:D73-T214;ANK_REP_REGION,G3V286:M1-L166;ANK_REP_REGION	NA	NA	NA	NA	G3V3I4:N182-T214;ANK,G3V286:N126-Y158;ANK,P25963:N216-R245;ANK5,G3V286:N92-P124;ANK,P25963:N182-A211;ANK4	NA	NA	NA	NA	NA	affected
ENSG00000160789.15	LMNA	2116	RI	ENST00000368301.6,ENST00000347559.6,ENST00000368300.8,ENST00000368299.7,ENST00000448611.6,ENST00000368297.5,ENST00000473598.6,ENST00000498722.2,ENST00000508500.1,ENST00000459904.1	ENST00000496738.5	P02545,P02545,P02545,P02545,P02545,Q5TCI8,P02545,NA,A0A0C4DGC5,NA	NA	NA	NA	NA	NA	NA	A0A384MQX1:S428-R545;LTD,P02545:S428-R545;LTD,Q5TCI8:S347-R464;LTD,A0A0C4DGC5:S54-A191;LTD	NA	NA	NA	Q3BDU5:E384-E452;Disordered,P02545:E384-M664;Tail	NA	NA	NA	NA	NA	NA	affected
ENSG00000105221.12	AKT2	3518	RI	ENST00000392038.6,ENST00000476266.5,ENST00000391844.8,ENST00000496089.6,ENST00000584288.5,ENST00000579047.5,ENST00000578615.5,ENST00000391845.6,ENST00000579345.5,ENST00000480878.6,ENST00000580878.1	ENST00000483166.5	P31751,NA,J3KT31,NA,J3KT31,M0R0P9,J3QKW1,NA,NA,NA,NA	NA	P31751:D275;Protonacceptor	P31751:F294;Inhibitor;viaamidenitrogen,P31751:D293;Inhibitor,P31751:E279;Inhibitor;viacarbonyloxygen	NA	NA	NA	M0R0P9:F90-F347;Proteinkinase,P31751:F152-F409;Proteinkinase	P31751:N280,D293;Manganese;PubMed:12434148,PubMed:12434148	NA	NA	P31751:T292-D293;Inhibitorbinding,P31751:K277-E279;Inhibitorbinding	NA	NA	NA	NA	NA	NA	affected
ENSG00000019582.10	CD74	1546	RI	ENST00000377795.7,ENST00000353334.10,ENST00000518797.5,ENST00000524315.5,ENST00000009530.11,ENST00000523208.5,ENST00000517752.5,ENST00000523836.5,ENST00000522153.1	ENST00000517791.1	P04233,P04233,H0YBZ2,E7ESL3,P04233,H0YBZ8,NA,NA,NA	NA	NA	NA	NA	NA	NA	H0YBZ8:M14-M125;MHC2-interact,E7ESL3:M17-M128;MHC2-interact,E7EQJ3:M17-H101;MHC2-interact	NA	NA	NA	E7ER71:M1-T52;Disordered,P04233:P103-A117;CLIP	NA	NA	NA	NA	P04233:Q73-M296;Extracellular,P04233:M1-R46;Cytoplasmic	H0YBZ2:A43-Y67;Helical,H0YBZ8:A45-Y69;Helical,E7EQJ3:A48-Y72;Helical,E7ESL3:A48-Y72;Helical,P04233:G47-Y72;Helical;Signal-anchorfortypeIImembraneprotein	affected
ENSG00000116478.7	HDAC1	2712	RI	NA	NA	NA	NA	NA	NA	NA	NA	NA	NA	NA	NA	NA	NA	NA	NA	NA	NA	NA	NA	NA

## Sheet: B-ALL cell cycle cluster
GeneID	geneSymbol	ID	Event_type	txn_3exons	txn_2exons	list_ptn_a	list_ptn_b	act-site	binding	Ca-binding	coiled	DNA-bind	domain	metal	motif	NP bind	region	repeat	site	Zn-fing	intramem	topo-dom	transmem	func_domain
ENSG00000108671.5	PSMD11	53248	SE	ENST00000261712.7,ENST00000649012.1,ENST00000457654.6		O00231,NA,O00231		NA	NA	NA	NA	NA	O00231:D224-P392;PCI	NA	NA	NA	NA	NA	NA	NA	NA	NA	NA	affected
ENSG00000159377.6	PSMB4	90146	SE	ENST00000290541.6,ENST00000474100.1		P28070,NA		NA	NA	NA	NA	NA	NA	NA	NA	NA	NA	NA	NA	NA	NA	NA	NA	NA
ENSG00000100650.11	SRSF5	31995	SE	ENST00000553521.5,ENST00000394366.6,ENST00000553369.5,ENST00000557154.5,ENST00000553635.5,ENST00000556184.5,ENST00000555547.5,ENST00000555349.5,ENST00000554021.1		Q13243,Q13243,B4DUA4,Q13243,Q13243,NA,B4DUA4,B4DJK0,B4DUA4		NA	NA	NA	NA	NA	A0A024R6D8:C4-A74;RRM,B4DJK0:C4-A74;RRM,B4DUA4:C4-A74;RRM,G3V5K8:C4-A74;RRM,Q13243:C4-A74;RRM1,A0A024R6D8:N108-K181;RRM,Q13243:N108-K181;RRM2	NA	NA	NA	G3V5K8:R73-R99;Disordered,A0A024R6D8:R73-R105;Disordered,B4DUA4:R73-R105;Disordered,B4DJK0:R73-T106;Disordered	NA	NA	NA	NA	NA	NA	affected
ENSG00000163374.15	YY1AP1	67214	SE	ENST00000311573.9,ENST00000368340.9,ENST00000404643.5,ENST00000407221.5,ENST00000295566.8,ENST00000477470.1	ENST00000493625.5	Q9H869,Q9H869,Q9H869,Q9H869,Q9H869,NA	NA	NA	NA	NA	NA	NA	NA	NA	NA	NA	NA	NA	NA	NA	NA	NA	NA	NA
ENSG00000163374.15	YY1AP1	67240	SE	ENST00000368339.9,ENST00000442834.6,ENST00000311573.9,ENST00000368340.9,ENST00000347088.9,ENST00000361831.9,ENST00000355499.8,ENST00000361140.8,ENST00000404643.5,ENST00000359205.9,ENST00000407221.5,ENST00000436865.5,ENST00000295566.8,ENST00000368330.6,ENST00000405763.7,ENST00000488784.5,ENST00000477470.1	ENST00000493625.5	Q9H869,NA,Q9H869,Q9H869,Q9H869,Q9H869,Q9H869,Q68CT8,Q9H869,Q9H869,Q9H869,F8WD62,Q9H869,Q9H869,B0QZ55,NA,NA	NA	NA	NA	NA	NA	NA	NA	NA	NA	NA	NA	NA	NA	NA	NA	NA	NA	NA
ENSG00000204628.7	GNB2L1	137173	SE	ENST00000511473.5,ENST00000504325.5,ENST00000507756.5,ENST00000509535.5,ENST00000504128.5,ENST00000508682.5,ENST00000376817.8,ENST00000512805.5,ENST00000511900.5,ENST00000513060.5,ENST00000512968.5,ENST00000510199.5,ENST00000502844.5,ENST00000507000.5	ENST00000502905.5	D6RDI0,D6R909,H0Y8W2,H0Y8R5,H0YAM7,D6RAU2,J3KPE3,P63244,D6RAC2,NA,D6REE5,D6R9L0,D6R9Z1,D6RFX4	H0YAF8	NA	NA	NA	NA	NA	D6RAC2:L11-R269;WD_REPEATS_REGION,D6RHH4:L11-R233;WD_REPEATS_REGION,E9KL35:L11-R317;WD_REPEATS_REGION,J3KPE3:L11-R273;WD_REPEATS_REGION,H0YAM7:F8-T136;WD_REPEATS_REGION,H0Y8R5:D2-T87;WD_REPEATS_REGION,H0Y8W2:X1-T160;WD_REPEATS_REGION,D6RFX4:M1-T188;WD_REPEATS_REGION,D6R9Z1:D23-T215;WD_REPEATS_REGION,D6REE5:L11-T247;WD_REPEATS_REGION,D6R9L0:A82-T277;WD_REPEATS_REGION,D6RF23:M1-R101;WD_REPEATS_REGI…	NA	NA	NA	NA	D6RHH4:H188-R233;WD,H0YAM7:H95-T136;WD,H0Y8R5:H46-T87;WD,H0Y8W2:H119-T160;WD,D6R9L0:H236-T277;WD,D6R9Z1:H174-T215;WD,D6RAC2:H140-T181;WD,D6REE5:H206-T247;WD,D6RFX4:H147-T188;WD,E9KL35:H188-T229;WD,J3KPE3:H144-T185;WD,P63244:G190-D220;WD5,H0YAM7:D51-N94;WD,H0Y8R5:D2-N45;WD,H0Y8W2:D75-N118;WD,D6R9L0:D192-N235;WD,D6R9Z1:D130-N173;WD,D6RAC2:D96-N139;WD,D6REE5:D162-N205;WD,D6RFX4:D103-N146;WD,D6RHH4:D…	NA	NA	NA	NA	NA	affected
ENSG00000077782.15	FGFR1	81883	SE	ENST00000649678.1,ENST00000425967.7,ENST00000397091.9,ENST00000447712.6,ENST00000619564.3,ENST00000341462.8,ENST00000532791.5,ENST00000397113.6,ENST00000356207.9,ENST00000335922.9,ENST00000326324.10,ENST00000526570.5,ENST00000397103.5,ENST00000397108.8,ENST00000487647.5,ENST00000470826.5,ENST00000496296.5,ENST00000533668.5,ENST00000525001.5,ENST00000532386.5	ENST00000527203.5	NA,P11362,P11362,P11362,B5A958,C1KBH7,P11362,P11362,P11362,P11362,P11362,NA,E7EU09,P11362,E9PKX3,NA,NA,E9PN14,E9PNM3,NA	NA	NA	NA	NA	NA	NA	E9PN14:M1-D86;Ig-like,A0A0S2Z3Q6:P158-D246;Ig-like,A0A3B3ISD1:P156-D244;Ig-like,B5A958:P67-D155;Ig-like,C1KBH7:P159-D247;Ig-like,E7EU09:P67-D155;Ig-like,E9PNM3:P158-D246;Ig-like,P11362:P158-D246;Ig-likeC2-type2,E9PKV7:P69-I142;Ig-like,A0A0S2Z3Q6:P255-T357;Ig-like,A0A3B3ISD1:P253-T355;Ig-like,P11362:P255-T357;Ig-likeC2-type3,C1KBH7:P256-T358;Ig-like,E7EU09:P164-T266;Ig-like,B5A958:P164-K200;Ig-like	NA	NA	NA	P11362:K160-K177;Heparin-binding,E9PQ40:A21-K69;Disordered,A0A3B3ISD1:D120-S155;Disordered,C1KBH7:D123-T157;Disordered,B5A958:P23-T65;Disordered,E7EU09:P23-T65;Disordered,E9PKF2:P23-T65;Disordered,E9PKV7:P23-T67;Disordered,A0A0S2Z3Q6:D120-Y154;Disordered,E9PNM3:D120-Y154;Disordered	NA	NA	NA	NA	P11362:R22-E376;Extracellular	NA	affected
ENSG00000125347.9	IRF1	18519	SE	ENST00000245414.8,ENST00000405885.6		P10914,P10914		NA	NA	NA	NA	NA	NA	NA	NA	NA	C9J9C5:V94-K198;Disordered	NA	NA	NA	NA	NA	NA	affected
ENSG00000181163.9	NPM1	87585	SE	ENST00000351986.10		P06748		NA	NA	NA	NA	NA	A0A0S2Z491:E245-S293;NPM1-C,A0A0S2Z4G7:E216-S264;NPM1-C	NA	P06748:P191-R197;Nuclearlocalizationsignal,P06748:P152-K157;Nuclearlocalizationsignal	NA	P06748:M1-A186;RequiredforinteractionwithSENP3,A0A0S2Z491:E120-I247;Disordered,A0A0S2Z4G7:E120-M222;Disordered,A0A140VJQ2:E120-H259;Disordered,P06748:S243-L294;Requiredfornucleolarlocalization	NA	P06748:D175-D176;BreakpointfortranslocationtoformNPM1-MLF1;PubMed:8570204	NA	NA	NA	NA	affected
ENSG00000143106.8	PSMA5	127027	SE	ENST00000271308.8,ENST00000490870.5,ENST00000538610.5		P28066,NA,P28066		NA	NA	NA	NA	NA	NA	NA	NA	NA	NA	NA	NA	NA	NA	NA	NA	NA
ENSG00000100902.6	PSMA6	39581	SE	ENST00000553688.5	ENST00000627895.2,ENST00000261479.8,ENST00000554843.5,ENST00000554620.5,ENST00000554961.5,ENST00000556167.1,ENST00000553809.5,ENST00000556506.1	G3V2S7	G3V3U4,P60900,NA,G3V3U4,G3V3I1,NA,G3V5Z7,G3V295	NA	NA	NA	NA	NA	G3V2S7:F9-V31;PROTEASOME_ALPHA_1,A0A140VK44:F9-A31;PROTEASOME_ALPHA_1,G3V295:F9-A31;PROTEASOME_ALPHA_1,G3V3I1:F9-A31;PROTEASOME_ALPHA_1,G3V3U4:F9-A31;PROTEASOME_ALPHA_1,G3V5Z7:F9-A31;PROTEASOME_ALPHA_1,G3V4S5:F9-V25;PROTEASOME_ALPHA_1	NA	NA	NA	NA	NA	NA	NA	NA	NA	NA	affected
ENSG00000197122.7	SRC	72578	SE	ENST00000373578.6,ENST00000358208.8,ENST00000373567.6,ENST00000373558.2,ENST00000477066.5		P12931,P12931,P12931,P12931,NA		P12931:D389;Protonacceptor	P12931:K298;ATP	NA	NA	NA	P12931:L270-F523;Proteinkinase	NA	NA	NA	NA	NA	NA	NA	NA	NA	NA	affected
ENSG00000007168.8	PAFAH1B1	20431	SE	ENST00000570400.1	ENST00000572915.6	I3L384	NA	NA	NA	NA	P43034:T56-G82;coiled-coilregion_56-82,I3L495:V58-E78;coiled-coilregion_58-78	NA	I3L495:Q7-V39;LisH,P43034:Q7-V39;LisH	NA	NA	NA	P43034:M1-M66;InteractionwithNDE1,P43034:M1-Y102;InteractionwithNDEL1,P43034:M1-D38;Requiredforself-associationandinteractionwithPAFAH1B2andPAFAH1B3,P43034:G83-R410;Interactionwithdyneinanddynactin	P43034:G106-K147;WD1	NA	NA	NA	NA	NA	affected
ENSG00000100911.9	PSME2	149233	SE	ENST00000560410.5,ENST00000216802.9,ENST00000471700.6,ENST00000558273.5,ENST00000560370.3,ENST00000559056.5		H0YM70,Q9UL46,NA,H0YLG1,H0YLD2,H0YKU2		NA	NA	NA	NA	NA	A0A087X1Z3:L109-K250;PA28_beta,H0YM70:L83-K224;PA28_beta,Q86SZ7:L94-K235;PA28_beta,H0YKU2:L17-Q84;PA28_beta	NA	NA	NA	A0A087X1Z3:L64-D91;Disordered	NA	NA	NA	NA	NA	NA	affected
ENSG00000087191.8	PSMC5	2656	SE	ENST00000310144.10,ENST00000581842.5,ENST00000584320.5,ENST00000585123.5,ENST00000579147.5,ENST00000580864.5,ENST00000578570.5,ENST00000375812.8,ENST00000581882.5		P62195,J3QLH6,J3KRP2,J3QSA9,NA,P62195,NA,P62195,P62195		NA	NA	NA	A0A140VJS3:I28-Q69;coiled-coilregion_28-69,J3KRP2:I20-Q61;coiled-coilregion_20-61,J3QLH6:I20-Q61;coiled-coilregion_20-61,J3QQM1:I28-Q69;coiled-coilregion_28-69,J3QSA9:I20-Q61;coiled-coilregion_20-61,J3QSE0:I28-Q69;coiled-coilregion_28-69	NA	J3KRP2:V65-P120;Prot_ATP_ID_OB,J3QLH6:V65-P120;Prot_ATP_ID_OB	NA	NA	NA	NA	NA	NA	NA	NA	NA	NA	affected
ENSG00000215021.4	PHB2	137408	SE	ENST00000543465.5,ENST00000535923.5,ENST00000399433.6,ENST00000542912.5,ENST00000440277.5,ENST00000545167.5,ENST00000544888.5		NA,Q99623,J3KPX7,F5GY37,Q99623,F5GWA7,F5H0C5		NA	NA	NA	F5GY37:K200-L238;coiled-coilregion_200-238,J3KPX7:K200-L238;coiled-coilregion_200-238,Q99623:S190-L238;coiled-coilregion_190-238,F5GWA7:K236-Q259;coiled-coilregion_236-259	NA	F5GWA7:S39-Q237;PHB,F5GY37:S39-Q201;PHB,F5H3X6:S39-Q212;PHB,J3KPX7:S39-Q201;PHB	NA	NA	NA	Q99623:A150-D174;Necessaryfortranscriptionalrepression;PubMed:10359819	NA	NA	NA	NA	NA	NA	affected
ENSG00000141510.11	TP53	148309	SE	ENST00000504290.5,ENST00000610623.4,ENST00000455263.6,ENST00000610538.4	ENST00000635293.1,ENST00000504937.5,ENST00000619186.4,ENST00000610292.4,ENST00000269305.8,ENST00000620739.4,ENST00000445888.6,ENST00000619485.4,ENST00000615910.4	P04637,A0A087WT22,P04637,P04637	A0A0U1RQC9,P04637,A0A087X1Q1,P04637,P04637,P04637,P04637,P04637,A0A087WZU8	NA	NA	NA	NA	NA	E7EQX7:Q100-R261;P53,A0A087WZU8:K308-K346;P53_tetramer,A0A087X1Q1:K160-K198;P53_tetramer,A0A0U1RQC9:K280-K318;P53_tetramer,H2EHT1:K280-K318;P53_tetramer,K7PPA8:K319-K357;P53_tetramer	NA	P04637:E339-L350;Nuclearexportsignal,P04637:K305-K321;Bipartitenuclearlocalizationsignal	NA	J3KP33:R282-L343;Disordered,P04637:P300-D393;InteractionwithCARM1;PubMed:15186775,P04637:Q100-K370;InteractionwithHIPK1,P04637:K319-G360;InteractionwithHIPK2,P04637:G325-G356;Oligomerization,A0A0U1RQC9:Q315-P338;Disordered,A0A087WZU8:K340-D382;Disordered,A0A087X1Q1:K192-D234;Disordered,H2EHT1:K312-D354;Disordered,K7PPA8:K351-D393;Disordered,P04637:P359-R363;InteractionwithUSP7,A0A087WXZ1:R124-C18…	NA	NA	NA	NA	NA	NA	affected
ENSG00000186716.15	BCR	89961	SE	ENST00000305877.12,ENST00000359540.7	ENST00000419722.6	P11274,P11274	NA	NA	NA	NA	NA	NA	P11274:R870-Q1002;C2	NA	NA	NA	NA	NA	NA	NA	NA	NA	NA	affected
ENSG00000138795.5	LEF1	6271	SE	ENST00000265165.5,ENST00000504426.5,ENST00000514444.5,ENST00000505297.5,ENST00000510135.5,ENST00000438313.6,ENST00000507470.5,ENST00000509428.5,ENST00000512407.5,ENST00000510624.5	ENST00000379951.6,ENST00000505379.5	Q9UJU2,NA,NA,NA,NA,Q9UJU2,NA,NA,NA,Q9UJU2	Q9UJU2,NA	NA	NA	NA	NA	NA	NA	NA	NA	NA	NA	NA	NA	NA	NA	NA	NA	NA
ENSG00000007168.8	PAFAH1B1	20429	SE		ENST00000572915.6		NA	NA	NA	NA	P43034:T56-G82;coiled-coilregion_56-82,I3L495:V58-E78;coiled-coilregion_58-78	NA	I3L495:Q7-V39;LisH,P43034:Q7-V39;LisH	NA	NA	NA	P43034:M1-D38;Requiredforself-associationandinteractionwithPAFAH1B2andPAFAH1B3,P43034:M1-M66;InteractionwithNDE1,P43034:M1-Y102;InteractionwithNDEL1,P43034:G83-R410;Interactionwithdyneinanddynactin	NA	NA	NA	NA	NA	NA	affected
ENSG00000126581.8	BECN1	137597	SE	ENST00000438274.7,ENST00000586589.5	ENST00000588276.5	E7EV84,K7ELY9	K7EMA2	NA	NA	NA	K7EN35:L90-Q156;coiled-coilregion_90-156	NA	A0A024R1X5:L264-S445;APG6,K7ER46:E46-S127;APG6,K7EMA2:H2-D53;APG6,K7ELY9:L138-K221;APG6,E7EV84:L188-K271;APG6,K7EMA2:M52-S101;APG6	NA	NA	NA	Q14457:D245-K450;Evolutionaryconserveddomain(ECD);PubMed:28445460,K7ER46:A68-I97;Disordered	NA	NA	NA	NA	NA	NA	affected
ENSG00000175592.4	FOSL1	119952	SE	ENST00000312562.6,ENST00000532401.1	ENST00000534222.1	P15407,E9PKL5	E9PQT6	NA	NA	NA	A0A0S2Z595:T130-A167;coiled-coilregion_130-167	NA	A0A0S2Z595:E105-H168;BZIP,P15407:E105-H168;bZIP	NA	NA	NA	E9PPX2:S63-G110;Disordered,E9PKL5:H57-D135;Disordered,A0A0S2Z595:L68-R112;Disordered,A0A0S2Z595:M1-K34;Disordered,P15407:L133-L161;Leucine-zipper,P15407:R107-K127;Basicmotif,E9PKL5:M1-Q33;Disordered,E9PPX2:M1-Q33;Disordered	NA	NA	NA	NA	NA	NA	affected
ENSG00000125347.9	IRF1	18520	SE		ENST00000613424.4		V9P921	NA	NA	NA	NA	NA	NA	NA	NA	NA	C9J9C5:V94-K198;Disordered,V9P921:V94-G168;Disordered,C9JD95:V94-T165;Disordered,Q6FHN8:E92-T165;Disordered	NA	NA	NA	NA	NA	NA	affected
ENSG00000100902.6	PSMA6	39596	SE	ENST00000557565.1,ENST00000540871.5,ENST00000622405.4,ENST00000554541.5,ENST00000261479.8,ENST00000554620.5,ENST00000555764.5,ENST00000556221.1	ENST00000554961.5	NA,P60900,P60900,G3V4S5,P60900,G3V3U4,P60900,H0YJC4	G3V3I1	NA	NA	NA	NA	NA	NA	NA	NA	NA	NA	NA	NA	NA	NA	NA	NA	NA
ENSG00000175166.12	PSMD2	25808	SE	ENST00000310118.8,ENST00000445558.6,ENST00000435761.5,ENST00000439383.5,ENST00000485937.1		Q13200,H7C2Q3,Q13200,Q13200,NA		NA	NA	NA	NA	NA	H7C2Q3:E3-V100;RPN1_RPN2_N	NA	NA	NA	F8WBS8:M1-G59;Disordered	NA	NA	NA	NA	NA	NA	affected
ENSG00000133794.13	ARNTL	119640	SE	ENST00000389707.8,ENST00000401424.5,ENST00000403290.5,ENST00000403510.7,ENST00000403482.7,ENST00000497429.5		O00327,O00327,O00327,O00327,O00327,NA		NA	NA	NA	NA	NA	A0A140VKD3:S143-L208;PAS,O00327:S143-P215;PAS1	NA	O00327:L142-L152;Nuclearexportsignal1	NA	NA	NA	NA	NA	NA	NA	NA	affected
ENSG00000253729.3	PRKDC	120845	SE	ENST00000314191.6,ENST00000338368.7		P78527,P78527		NA	NA	NA	NA	NA	NA	NA	NA	NA	NA	NA	NA	NA	NA	NA	NA	NA
ENSG00000100519.7	PSMC6	31211	SE					NA	NA	NA	NA	NA	H0YJS8:F29-P72;Prot_ATP_ID_OB,H0YJC0:P166-T260;AAA,H0YJS8:L131-E194;ATPase_AAA_core	NA	NA	P62333:G174-T181;ATP	NA	NA	NA	NA	NA	NA	NA	affected
ENSG00000087088.15	BAX	8265	SE	ENST00000502487.5,ENST00000345358.11,ENST00000356483.8,ENST00000415969.6,ENST00000293288.12	ENST00000354470.7	NA,Q07812,Q07812,Q07812,Q07812	Q07812	NA	NA	NA	NA	NA	NA	NA	Q07812:L59-N73;BH3,Q07812:D98-S118;BH1	NA	K4JQN1:M1-A37;Disordered	NA	NA	NA	NA	NA	NA	affected
ENSG00000204628.7	GNB2L1	137131	SE					NA	NA	NA	NA	NA	D6RF23:M1-R101;WD_REPEATS_REGION,D6RAC2:L11-R269;WD_REPEATS_REGION,D6RHH4:L11-R233;WD_REPEATS_REGION,E9KL35:L11-R317;WD_REPEATS_REGION,J3KPE3:L11-R273;WD_REPEATS_REGION,H0YAM7:F8-T136;WD_REPEATS_REGION,H0Y8R5:D2-T87;WD_REPEATS_REGION,H0Y8W2:X1-T160;WD_REPEATS_REGION,D6RFX4:M1-T188;WD_REPEATS_REGION,D6R9Z1:D23-T215;WD_REPEATS_REGION,D6REE5:L11-T247;WD_REPEATS_REGION,D6R9L0:A82-T277;WD_REPEATS_REGI…	NA	NA	NA	NA	D6RHH4:H188-R233;WD,P63244:D231-D260;WD6,H0YAM7:H95-T136;WD,H0Y8R5:H46-T87;WD,H0Y8W2:H119-T160;WD,D6R9L0:H236-T277;WD,D6R9Z1:H174-T215;WD,D6RAC2:H140-T181;WD,D6REE5:H206-T247;WD,D6RFX4:H147-T188;WD,E9KL35:H188-T229;WD,J3KPE3:H144-T185;WD,P63244:G190-D220;WD5,D6RAC2:T239-R269;WD,D6RF23:T71-R101;WD,D6RHJ5:T56-R86;WD,E9KL35:T287-R317;WD,J3KPE3:T243-R273;WD,P63244:A281-Q311;WD7,H0YAM7:D51-N94;WD,H0Y8…	NA	NA	NA	NA	NA	affected
ENSG00000197256.6	KANK2	9625	SE	ENST00000586659.5,ENST00000589359.5,ENST00000589894.1		Q63ZY3,Q63ZY3,Q63ZY3		NA	NA	NA	NA	NA	K7EIU4:V60-L192;ANK_REP_REGION	NA	NA	NA	Q63ZY3:T669-F835;InteractionwithNCOA1;PubMed:17476305	Q63ZY3:N666-K696;ANK1,K7EIU4:N66-V91;ANK	NA	NA	NA	NA	NA	affected
ENSG00000087191.8	PSMC5	2668	SE	ENST00000310144.10,ENST00000582130.5,ENST00000584320.5,ENST00000585123.5,ENST00000579147.5,ENST00000580864.5,ENST00000585242.5,ENST00000578570.5,ENST00000375812.8,ENST00000581882.5,ENST00000579031.5	ENST00000584536.5	P62195,J3QQM1,J3KRP2,J3QSA9,NA,P62195,J3KTQ9,NA,P62195,P62195,NA	J3QSE0	NA	NA	NA	NA	NA	J3QSA9:Q174-G257;AAA,J3QQM1:Q163-L261;AAA,A0A140VJS3:Q182-N321;AAA,J3QLH6:V178-K214;ATPase_AAA_core,J3QRR3:V41-A82;ATPase_AAA_core,J3KRP2:V65-P120;Prot_ATP_ID_OB,J3QLH6:V65-P120;Prot_ATP_ID_OB	NA	NA	P62195:G190-T197;ATP	P62195:V186-K406;MaymediateinteractionwithPRPF9	NA	NA	NA	NA	NA	NA	affected
ENSG00000100911.9	PSME2	149234	SE	ENST00000560410.5,ENST00000615264.4,ENST00000216802.9,ENST00000559453.5,ENST00000558273.5,ENST00000558931.5,ENST00000560370.3	ENST00000471700.6	H0YM70,A0A087X1Z3,Q9UL46,NA,H0YLG1,NA,H0YLD2	NA	NA	NA	NA	NA	NA	A0A087X1Z3:L109-K250;PA28_beta,H0YM70:L83-K224;PA28_beta,Q86SZ7:L94-K235;PA28_beta,H0YKU2:L17-Q84;PA28_beta	NA	NA	NA	NA	NA	NA	NA	NA	NA	NA	affected
ENSG00000166333.9	ILK	2202	A3SS	NA	NA	NA	NA	NA	NA	NA	NA	NA	NA	NA	NA	NA	NA	NA	NA	NA	NA	NA	NA	NA
ENSG00000105401.2	CDC37	6608	A3SS	ENST00000222005.6	ENST00000593124.1	Q16543	K7EKQ2	NA	NA	NA	A0A024R7B7:M40-K108;coiled-coilregion_40-108,K7EKQ2:M40-K108;coiled-coilregion_40-108,K7EQA9:M40-K108;coiled-coilregion_40-108	NA	K7EKQ2:N181-E333;CDC37_M,A0A024R7B7:S120-E282;CDC37_M,A0A024R7B7:M1-S127;CDC37_N,K7EQA9:M1-S127;CDC37_N,K7EKQ2:M1-A127;CDC37_N	NA	NA	NA	K7EKQ2:P153-H199;Disordered,A0A024R7B7:G123-E145;Disordered	NA	NA	NA	NA	NA	NA	affected
ENSG00000100650.11	SRSF5	1953	A3SS	ENST00000553521.5,ENST00000394366.6,ENST00000557154.5,ENST00000553635.5,ENST00000557460.5,ENST00000556587.5	ENST00000555547.5	Q13243,Q13243,Q13243,Q13243,NA,NA	B4DUA4	NA	NA	NA	NA	NA	A0A024R6D8:N108-K181;RRM,Q13243:N108-K181;RRM2	NA	NA	NA	A0A024R6D8:R73-R105;Disordered,B4DUA4:R73-R105;Disordered,B4DJK0:R73-T106;Disordered	NA	NA	NA	NA	NA	NA	affected
ENSG00000110801.9	PSMD9	359	A3SS	ENST00000261817.6	ENST00000541212.5,ENST00000540962.5,ENST00000542602.1,ENST00000543699.5,ENST00000535293.5,ENST00000544724.5,ENST00000544254.1	J3KN29	O00233,F5H7X1,O00233,F5GX23,F5H169,NA,NA	NA	NA	NA	NA	NA	O00233:Q108-R195;PDZ,J3KN29:R122-G195;PDZ	NA	NA	NA	NA	NA	NA	NA	NA	NA	NA	affected
ENSG00000204628.7	GNB2L1	8602	A3SS	ENST00000507273.5,ENST00000508682.5,ENST00000376817.8,ENST00000512805.5	ENST00000504128.5	NA,D6RAU2,J3KPE3,P63244	H0YAM7	NA	NA	NA	NA	NA	D6RHJ5:S48-R86;WD_REPEATS_REGION,D6RF23:M1-R101;WD_REPEATS_REGION,D6RAC2:L11-R269;WD_REPEATS_REGION,D6RHH4:L11-R233;WD_REPEATS_REGION,E9KL35:L11-R317;WD_REPEATS_REGION,J3KPE3:L11-R273;WD_REPEATS_REGION	NA	NA	NA	NA	D6RAC2:T239-R269;WD,D6RF23:T71-R101;WD,D6RHJ5:T56-R86;WD,E9KL35:T287-R317;WD,J3KPE3:T243-R273;WD,D6RHH4:H188-R233;WD,P63244:A281-Q311;WD7,P63244:D231-D260;WD6	NA	NA	NA	NA	NA	affected
ENSG00000111679.12	PTPN6	2888	A3SS	ENST00000399448.5,ENST00000318974.13,ENST00000416215.6,ENST00000539029.5,ENST00000537533.1	ENST00000456013.5	P29350,P29350,NA,NA,NA	P29350	NA	NA	NA	NA	NA	NA	NA	NA	NA	Q53XS4:E537-K597;Disordered	NA	NA	NA	NA	NA	NA	affected
ENSG00000140464.15	PML	1575	A5SS	ENST00000395135.7,ENST00000268059.10,ENST00000354026.10,ENST00000268058.7,ENST00000565898.5,ENST00000569477.5,ENST00000435786.6,ENST00000564428.5,ENST00000566068.1	ENST00000569965.5,ENST00000436891.7,ENST00000567606.5,ENST00000562086.1	P29590,P29590,P29590,P29590,P29590,P29590,P29590,P29590,H3BVD2	P29590,P29590,H3BUJ5,H3BRN3	NA	NA	NA	NA	NA	NA	NA	P29590:K476-K490;Nuclearlocalizationsignal	NA	H3BT57:G393-S487;Disordered,H3BRN3:S1-W110;Disordered,P29590:G448-R555;InteractionwithPER2;PubMed:22274616,P29590:V556-S562;Sumointeractionmotif(SIM)	NA	P29590:A552-E553;BreakpointfortranslocationtoformPML-RARAoncogeneintypeBAPL	NA	NA	NA	NA	affected
ENSG00000108671.5	PSMD11	2243	A5SS	ENST00000261712.7,ENST00000649012.1,ENST00000457654.6,ENST00000578397.5	ENST00000584340.1	O00231,NA,O00231,NA	J3QS13	NA	NA	NA	NA	NA	O00231:D224-P392;PCI	NA	NA	NA	NA	NA	NA	NA	NA	NA	NA	affected
ENSG00000101182.10	PSMA7	4853	A5SS	ENST00000442551.5,ENST00000370873.8,ENST00000370861.1	ENST00000484488.5	H0Y586,O14818,O14818	NA	NA	NA	NA	NA	NA	NA	NA	NA	NA	NA	NA	NA	NA	NA	NA	NA	NA
ENSG00000087191.8	PSMC5	110	RI	ENST00000310144.10,ENST00000581842.5,ENST00000582130.5,ENST00000584320.5,ENST00000583283.1,ENST00000585123.5,ENST00000580864.5,ENST00000584536.5,ENST00000578570.5,ENST00000375812.8,ENST00000581882.5	ENST00000579147.5	P62195,J3QLH6,J3QQM1,J3KRP2,NA,J3QSA9,P62195,J3QSE0,NA,P62195,P62195	NA	NA	NA	NA	A0A140VJS3:I28-Q69;coiled-coilregion_28-69,J3KRP2:I20-Q61;coiled-coilregion_20-61,J3QLH6:I20-Q61;coiled-coilregion_20-61,J3QQM1:I28-Q69;coiled-coilregion_28-69,J3QSA9:I20-Q61;coiled-coilregion_20-61,J3QSE0:I28-Q69;coiled-coilregion_28-69	NA	NA	NA	NA	NA	NA	NA	NA	NA	NA	NA	NA	affected
ENSG00000092010.10	PSME1	2287	RI	ENST00000206451.10,ENST00000559123.5,ENST00000382708.7,ENST00000561435.5,ENST00000560420.1,ENST00000558112.1	ENST00000561142.5,ENST00000559741.5	Q06323,H0YKK6,Q06323,Q06323,NA,H0YLU2	NA,NA	NA	NA	NA	NA	NA	H0YLU2:V22-V112;PA28_beta,A0A0K0K1L8:V104-K245;PA28_beta,H0YKK6:T2-K86;PA28_beta	NA	NA	NA	NA	NA	NA	NA	NA	NA	NA	affected
ENSG00000159377.6	PSMB4	3448	RI	ENST00000290541.6,ENST00000493673.1,ENST00000466425.1	ENST00000474100.1	P28070,NA,NA	NA	NA	NA	NA	NA	NA	NA	NA	NA	NA	NA	NA	NA	NA	NA	NA	NA	NA
ENSG00000100650.11	SRSF5	1272	RI	ENST00000553521.5,ENST00000394366.6,ENST00000557154.5,ENST00000553635.5,ENST00000557460.5,ENST00000556587.5	ENST00000556184.5	Q13243,Q13243,Q13243,Q13243,NA,NA	NA	NA	NA	NA	NA	NA	A0A024R6D8:N108-K181;RRM,Q13243:N108-K181;RRM2	NA	NA	NA	A0A024R6D8:R73-R105;Disordered,B4DUA4:R73-R105;Disordered,B4DJK0:R73-T106;Disordered	NA	NA	NA	NA	NA	NA	affected
ENSG00000159377.6	PSMB4	3447	RI		ENST00000493673.1		NA	NA	NA	NA	NA	NA	NA	NA	NA	NA	NA	NA	NA	NA	NA	NA	NA	NA
ENSG00000159352.11	PSMD4	3579	RI	ENST00000368884.7,ENST00000445776.1	ENST00000476855.5	P55036,H0Y3Y9	NA	NA	NA	NA	NA	NA	P55036:S211-R230;UIM1,P55036:T282-G301;UIM2	NA	NA	NA	P55036:L197-K262;InteractionwithUBQLN1;PubMed:15147878,P55036:L216-L220;Essentialforubiquitin-binding,Q5VWC4:Q227-D260;Disordered,P55036:I287-M291;Essentialforubiquitin-binding	NA	NA	NA	NA	NA	NA	affected
ENSG00000100911.9	PSME2	5760	RI	ENST00000615264.4,ENST00000216802.9,ENST00000471700.6,ENST00000560370.3,ENST00000559056.5,ENST00000559493.5,ENST00000560592.5	ENST00000560788.1	A0A087X1Z3,Q9UL46,NA,H0YLD2,H0YKU2,NA,NA	NA	NA	NA	NA	NA	NA	H0YM70:K15-P60;PA28_alpha,A0A087X1Z3:E12-P71;PA28_alpha,Q86SZ7:E12-P71;PA28_alpha	NA	NA	NA	NA	NA	NA	NA	NA	NA	NA	affected
ENSG00000215021.4	PHB2	5332	RI	ENST00000535923.5,ENST00000399433.6,ENST00000542912.5,ENST00000545167.5	ENST00000543465.5	Q99623,J3KPX7,F5GY37,F5GWA7	NA	NA	NA	NA	F5GY37:K200-L238;coiled-coilregion_200-238,J3KPX7:K200-L238;coiled-coilregion_200-238,Q99623:S190-L238;coiled-coilregion_190-238,F5GWA7:K236-Q259;coiled-coilregion_236-259	NA	F5GWA7:S39-Q237;PHB,F5GY37:S39-Q201;PHB,F5H3X6:S39-Q212;PHB,J3KPX7:S39-Q201;PHB	NA	NA	NA	Q99623:A150-D174;Necessaryfortranscriptionalrepression;PubMed:10359819	NA	NA	NA	NA	NA	NA	affected
ENSG00000204628.7	GNB2L1	5321	RI	ENST00000511473.5,ENST00000504325.5,ENST00000514455.5,ENST00000502905.5,ENST00000507273.5,ENST00000508682.5,ENST00000376817.8,ENST00000512805.5,ENST00000504726.1,ENST00000511900.5,ENST00000513060.5,ENST00000512968.5	ENST00000509148.1	D6RDI0,D6R909,D6RF23,H0YAF8,NA,D6RAU2,J3KPE3,P63244,D6RHJ5,D6RAC2,NA,D6REE5	H0Y9P0	NA	NA	NA	NA	NA	D6RHJ5:S48-R86;WD_REPEATS_REGION,D6RF23:M1-R101;WD_REPEATS_REGION,D6RAC2:L11-R269;WD_REPEATS_REGION,D6RHH4:L11-R233;WD_REPEATS_REGION,E9KL35:L11-R317;WD_REPEATS_REGION,J3KPE3:L11-R273;WD_REPEATS_REGION	NA	NA	NA	NA	D6RAC2:T239-R269;WD,D6RF23:T71-R101;WD,D6RHJ5:T56-R86;WD,E9KL35:T287-R317;WD,J3KPE3:T243-R273;WD,D6RHH4:H188-R233;WD,P63244:A281-Q311;WD7,P63244:D231-D260;WD6	NA	NA	NA	NA	NA	affected
ENSG00000121022.9	COPS5	3282	RI	ENST00000523086.5,ENST00000357849.8,ENST00000521509.5,ENST00000517736.5,ENST00000518374.5	ENST00000521386.5	NA,Q92905,NA,E5RHH5,E5RG35	NA	NA	NA	NA	NA	NA	NA	NA	NA	NA	NA	NA	NA	NA	NA	NA	NA	NA
ENSG00000204628.7	GNB2L1	5317	RI	ENST00000511473.5,ENST00000502905.5,ENST00000507756.5,ENST00000511566.5,ENST00000508682.5,ENST00000376817.8,ENST00000512805.5,ENST00000512968.5,ENST00000510199.5,ENST00000502844.5,ENST00000507000.5,ENST00000514183.5,ENST00000502548.5,ENST00000503494.5,ENST00000506312.3,ENST00000515417.5,ENST00000513027.3,ENST00000626067.1,ENST00000505461.5,ENST00000508963.1	ENST00000513060.5	D6RDI0,H0YAF8,H0Y8W2,D6RHH4,D6RAU2,J3KPE3,P63244,D6REE5,D6R9L0,D6R9Z1,D6RFX4,NA,NA,E9PD14,D6RGK8,NA,D6RFZ9,E9PD14,NA,NA	NA	NA	NA	NA	NA	NA	D6RAC2:L11-R269;WD_REPEATS_REGION,D6RHH4:L11-R233;WD_REPEATS_REGION,E9KL35:L11-R317;WD_REPEATS_REGION,J3KPE3:L11-R273;WD_REPEATS_REGION,H0YAM7:F8-T136;WD_REPEATS_REGION,H0Y8W2:X1-T160;WD_REPEATS_REGION,D6RFX4:M1-T188;WD_REPEATS_REGION,D6R9Z1:D23-T215;WD_REPEATS_REGION,D6REE5:L11-T247;WD_REPEATS_REGION,D6R9L0:A82-T277;WD_REPEATS_REGION,D6RAU2:L11-V142;WD_REPEATS_REGION,E9PD14:L11-V142;WD_REPEATS_R…	NA	NA	NA	D6R9L0:M1-K86;Disordered	D6RAC2:L59-S100;WD,H0YAF8:F19-N51;WD,H0YAM7:F8-N40;WD,H0Y8W2:F32-N64;WD,D6RBD0:I96-N109;WD,P63244:G103-N133;WD3,D6R9L0:F149-N181;WD,D6R9Z1:F87-N119;WD,D6RAU2:F101-N133;WD,D6RFX4:F60-N92;WD,D6RFZ9:F141-N173;WD,D6RHH4:F101-N133;WD,E9KL35:F101-N133;WD,E9PD14:F101-N133;WD,J3KPE3:F57-N89;WD,D6REE5:L59-T94;WD,H0YAF8:X1-R18;WD,H0Y8W2:X1-R31;WD,D6R9L0:L107-R148;WD,D6R9Z1:L45-R86;WD,D6RAU2:L59-R100;WD,D6R…	NA	NA	NA	NA	NA	affected
ENSG00000105221.12	AKT2	3518	RI	ENST00000392038.6,ENST00000476266.5,ENST00000391844.8,ENST00000496089.6,ENST00000584288.5,ENST00000579047.5,ENST00000578615.5,ENST00000391845.6,ENST00000579345.5,ENST00000480878.6,ENST00000580878.1	ENST00000483166.5	P31751,NA,J3KT31,NA,J3KT31,M0R0P9,J3QKW1,NA,NA,NA,NA	NA	P31751:D275;Protonacceptor	P31751:F294;Inhibitor;viaamidenitrogen,P31751:D293;Inhibitor,P31751:E279;Inhibitor;viacarbonyloxygen	NA	NA	NA	M0R0P9:F90-F347;Proteinkinase,P31751:F152-F409;Proteinkinase	P31751:N280,D293;Manganese;PubMed:12434148,PubMed:12434148	NA	NA	P31751:T292-D293;Inhibitorbinding,P31751:K277-E279;Inhibitorbinding	NA	NA	NA	NA	NA	NA	affected
ENSG00000100911.9	PSME2	5759	RI	ENST00000560410.5,ENST00000615264.4,ENST00000216802.9,ENST00000471700.6,ENST00000559453.5,ENST00000558273.5,ENST00000560370.3,ENST00000559056.5,ENST00000559493.5,ENST00000560788.1	ENST00000558931.5	H0YM70,A0A087X1Z3,Q9UL46,NA,NA,H0YLG1,H0YLD2,H0YKU2,NA,NA	NA	NA	NA	NA	NA	NA	H0YM70:K15-P60;PA28_alpha,A0A087X1Z3:E12-P71;PA28_alpha,Q86SZ7:E12-P71;PA28_alpha	NA	NA	NA	A0A087X1Z3:L64-D91;Disordered	NA	NA	NA	NA	NA	NA	affected
ENSG00000100650.11	SRSF5	1270	RI	ENST00000553521.5,ENST00000394366.6,ENST00000553369.5,ENST00000557154.5,ENST00000553635.5,ENST00000556184.5,ENST00000555547.5,ENST00000555349.5,ENST00000554021.1	ENST00000557460.5,ENST00000556587.5	Q13243,Q13243,B4DUA4,Q13243,Q13243,NA,B4DUA4,B4DJK0,B4DUA4	NA,NA	NA	NA	NA	NA	NA	A0A024R6D8:C4-A74;RRM,B4DJK0:C4-A74;RRM,B4DUA4:C4-A74;RRM,G3V5K8:C4-A74;RRM,Q13243:C4-A74;RRM1,A0A024R6D8:N108-K181;RRM,Q13243:N108-K181;RRM2	NA	NA	NA	G3V5K8:R73-R99;Disordered,A0A024R6D8:R73-R105;Disordered,B4DUA4:R73-R105;Disordered,B4DJK0:R73-T106;Disordered	NA	NA	NA	NA	NA	NA	affected
ENSG00000100911.9	PSME2	5763	RI	ENST00000560410.5,ENST00000615264.4,ENST00000216802.9,ENST00000471700.6,ENST00000558273.5,ENST00000560370.3,ENST00000559056.5	ENST00000559453.5	H0YM70,A0A087X1Z3,Q9UL46,NA,H0YLG1,H0YLD2,H0YKU2	NA	NA	NA	NA	NA	NA	A0A087X1Z3:L109-K250;PA28_beta,H0YM70:L83-K224;PA28_beta,Q86SZ7:L94-K235;PA28_beta,H0YKU2:L17-Q84;PA28_beta	NA	NA	NA	NA	NA	NA	NA	NA	NA	NA	affected
ENSG00000100911.9	PSME2	5762	RI	ENST00000560410.5,ENST00000216802.9,ENST00000471700.6,ENST00000559453.5,ENST00000558273.5,ENST00000560370.3,ENST00000559056.5	ENST00000558931.5	H0YM70,Q9UL46,NA,NA,H0YLG1,H0YLD2,H0YKU2	NA	NA	NA	NA	NA	NA	A0A087X1Z3:L109-K250;PA28_beta,H0YM70:L83-K224;PA28_beta,Q86SZ7:L94-K235;PA28_beta,H0YKU2:L17-Q84;PA28_beta	NA	NA	NA	A0A087X1Z3:L64-D91;Disordered	NA	NA	NA	NA	NA	NA	affected
ENSG00000116478.7	HDAC1	2712	RI	ENST00000373548.7,ENST00000476391.5	ENST00000471488.1	Q13547,NA	NA	NA	NA	NA	NA	NA	NA	NA	NA	NA	Q6IT96:P390-A482;Disordered	NA	NA	NA	NA	NA	NA	affected

## Sheet: T-ALL oxphos cluster
GeneID	geneSymbol	ID	Event_type	txn_3exons	txn_2exons	list_ptn_a	list_ptn_b	act-site	binding	Ca-binding	coiled	DNA-bind	domain	metal	motif	NP bind	region	repeat	site	Zn-fing	intramem	topo-dom	transmem	func_domain
ENSG00000167985.2	SDHAF2	42764	SE	ENST00000543265.1	ENST00000542074.1	F5H8E2	M0QY91	NA	NA	NA	NA	NA	NA	NA	NA	NA	NA	NA	NA	NA	NA	NA	NA	NA
ENSG00000110955.4	ATP5B	53744	SE	ENST00000262030.7,ENST00000548647.1	ENST00000551020.5,ENST00000552959.5	P06576,NA	F8W079,H0YH81	NA	NA	NA	NA	NA	F8W0P7:V99-D266;AAA	NA	NA	NA	NA	NA	NA	NA	NA	NA	NA	affected
ENSG00000167985.2	SDHAF2	42767	SE		ENST00000542074.1		M0QY91	NA	NA	NA	NA	NA	NA	NA	NA	NA	NA	NA	NA	NA	NA	NA	NA	NA
ENSG00000159131.12	GART	43626	SE	ENST00000381815.8,ENST00000381831.7,ENST00000381839.7,ENST00000424203.5		P22102,P22102,P22102,F8WD69		NA	P22102:R871;10-formyltetrahydrofolate	NA	NA	NA	A0A140TA71:R73-E213;Formyl_trans_N	NA	NA	NA	P22102:V810-E1010;GART,P22102:G818-N820;5'-phosphoribosylglycinamidebinding,P22102:M896-L899;10-formyltetrahydrofolatebinding,P22102:S434-R809;AIRS	NA	NA	NA	NA	NA	NA	affected
ENSG00000076685.14	NT5C2	22815	SE					NA	A0A384MED8:F127;Allostericactivator1,P49902:F127;Allostericactivator1	NA	NA	NA	NA	A0A384MED8:D52,D351;Magnesium,P49902:D52,D351;Magnesium	NA	NA	NA	NA	NA	NA	NA	NA	NA	affected
ENSG00000241468.3	ATP5J2	75167	SE	ENST00000449683.5,ENST00000491560.1,ENST00000292475.7,ENST00000394186.3	ENST00000414062.5,ENST00000359832.8,ENST00000488775.5	C9JU26,NA,P56134,P56134	P56134,P56134,P56134	NA	NA	NA	NA	NA	NA	NA	NA	NA	NA	NA	NA	NA	NA	NA	P56134:I63-Y82;Helical,C9JU26:S66-Y86;Helical	affected
ENSG00000140740.6	UQCRC2	29826	SE	ENST00000564095.5	ENST00000268379.8,ENST00000561553.5,ENST00000565331.5,ENST00000563898.5	H3BUE4	P22695,H3BRG4,H3BP04,H3BSJ9	NA	NA	NA	NA	NA	H3BP04:I21-D166;Peptidase_M16,H3BRG4:I49-D194;Peptidase_M16,H3BSJ9:I49-D194;Peptidase_M16,H3BUE4:I49-L110;Peptidase_M16,H3BUI9:I49-S114;Peptidase_M16,A0A087WVZ4:F2-S52;Peptidase_M16	NA	NA	NA	NA	NA	NA	NA	NA	NA	NA	affected
ENSG00000147224.6	PRPS1	52177	SE		ENST00000372428.8,ENST00000644642.1		B7ZB02,NA	NA	P60891:H130;ATP	NA	NA	NA	A0A2R8Y7H4:I4-G120;Pribosyltran_N,B1ALA7:I4-G120;Pribosyltran_N,B1ALA9:I4-K102;Pribosyltran_N,A0A2R8Y7H4:A150-A246;Pribosyltran	P60891:D128,H130,D139,D143;Magnesium	NA	NA	P60891:K212-G227;Bindingofphosphoribosylpyrophosphate	NA	NA	NA	NA	NA	NA	affected
ENSG00000198931.6	APRT	47897	SE	ENST00000378364.7,ENST00000426324.6,ENST00000569616.1	ENST00000567391.5,ENST00000568319.5,ENST00000562464.1	P07741,P07741,H3BQB1	H3BSW3,H3BSW3,NA	NA	NA	NA	NA	NA	H3BQB1:V32-A135;Pribosyltran,H3BQF1:V32-S100;Pribosyltran,H3BQZ9:K87-E131;Pribosyltran	NA	NA	NA	NA	NA	NA	NA	NA	NA	NA	affected
ENSG00000120690.9	ELF1	6548	SE	ENST00000498824.4,ENST00000239882.6,ENST00000625359.1,ENST00000635415.1		A0A0D9SG85,P32519,P32519,A0A0U1RRL5		NA	NA	NA	NA	NA	NA	NA	NA	NA	A0A024RDU6:E158-K199;Disordered,A0A0U1RRL5:E158-K199;Disordered	NA	NA	NA	NA	NA	NA	affected
ENSG00000147224.6	PRPS1	52175	SE	NA	NA	NA	NA	NA	NA	NA	NA	NA	NA	NA	NA	NA	NA	NA	NA	NA	NA	NA	NA	NA
ENSG00000159131.12	GART	43625	SE					NA	P22102:R871;10-formyltetrahydrofolate	NA	NA	NA	A0A140TA71:R73-E213;Formyl_trans_N	NA	NA	NA	P22102:V810-E1010;GART,P22102:G818-N820;5'-phosphoribosylglycinamidebinding,P22102:M896-L899;10-formyltetrahydrofolatebinding,P22102:S434-R809;AIRS	NA	NA	NA	NA	NA	NA	affected
ENSG00000120690.9	ELF1	6555	SE	ENST00000625359.1		P32519		NA	NA	NA	NA	NA	NA	NA	NA	NA	A0A024RDU6:E158-K199;Disordered,A0A0U1RRL5:E158-K199;Disordered	NA	NA	NA	NA	NA	NA	affected
ENSG00000167985.2	SDHAF2	42768	SE	ENST00000542794.5,ENST00000536250.1	ENST00000541135.5,ENST00000536670.5,ENST00000538594.5,ENST00000544801.5,ENST00000544880.1,ENST00000543044.2,ENST00000301761.6,ENST00000534878.5,ENST00000359614.9,ENST00000537782.5,ENST00000543265.1	F5H4T4,F5H4T4	F5H5T6,NA,F5GXW4,F5GXW4,NA,F5GYJ5,Q9NX18,M0R060,F8W679,M0QYN2,F5H8E2	NA	NA	NA	NA	NA	NA	NA	NA	NA	NA	NA	NA	NA	NA	NA	NA	NA
ENSG00000159131.12	GART	43630	SE					NA	P22102:R871;10-formyltetrahydrofolate	NA	NA	NA	A0A140TA71:R73-E213;Formyl_trans_N	NA	NA	NA	P22102:V810-E1010;GART,P22102:G818-N820;5'-phosphoribosylglycinamidebinding,P22102:S434-R809;AIRS,P22102:M896-L899;10-formyltetrahydrofolatebinding	NA	NA	NA	NA	NA	NA	affected
ENSG00000075399.8	VPS9D1	31328	SE	ENST00000561976.5,ENST00000389386.7,ENST00000565023.1		H3BM58,Q9Y2B5,H3BQI2		NA	NA	NA	NA	NA	H3BQI2:R68-A231;VPS9,H3BM58:R397-A560;VPS9,Q9Y2B5:R467-A630;VPS9	NA	NA	NA	NA	NA	NA	NA	NA	NA	NA	affected
ENSG00000111725.6	PRKAB1	1577	SE	ENST00000537400.1	ENST00000229328.9,ENST00000541640.5	F5H4Y8	Q9Y478,Q9Y478	NA	NA	NA	NA	NA	NA	NA	NA	NA	F5H4Y8:M1-E58;Disordered,A0A024RBN1:M1-D43;Disordered,Q9Y478:E68-F163;Glycogen-bindingdomain	NA	NA	NA	NA	NA	NA	affected
ENSG00000119927.9	GPAM	30942	SE	ENST00000348367.8,ENST00000369425.5		Q9HCL2,Q5VW52		NA	NA	NA	NA	NA	NA	NA	NA	NA	Q5VW52:I667-E700;Disordered	NA	NA	NA	NA	Q9HCL2:L594-L828;Mitochondrialintermembrane	Q9HCL2:G575-V593;Helical	affected
ENSG00000116459.6	ATP5F1	27920	SE	NA	NA	NA	NA	NA	NA	NA	NA	NA	NA	NA	NA	NA	NA	NA	NA	NA	NA	NA	NA	NA
ENSG00000118402.5	ELOVL4	42747	SE	ENST00000369816.4		Q9GZR5		NA	NA	NA	NA	NA	NA	NA	NA	NA	NA	NA	NA	NA	NA	NA	Q9GZR5:M165-A185;Helical,Q9GZR5:A127-L147;Helical,Q9GZR5:Y217-L237;Helical,Q9GZR5:N188-I208;Helical,Q9GZR5:V78-F98;Helical	affected
ENSG00000115827.9	DCAF17	10186	SE	NA	NA	NA	NA	NA	NA	NA	NA	NA	NA	NA	NA	NA	NA	NA	NA	NA	NA	NA	NA	NA
ENSG00000090857.9	PDPR	11793	SE	NA	NA	NA	NA	NA	NA	NA	NA	NA	NA	NA	NA	NA	NA	NA	NA	NA	NA	NA	NA	NA
ENSG00000160255.12	ITGB2	30096	SE	ENST00000520389.5	ENST00000397852.5,ENST00000397857.5,ENST00000397854.7,ENST00000498666.5,ENST00000355153.8,ENST00000397850.6,ENST00000523323.5,ENST00000302347.9,ENST00000320216.10,ENST00000523663.5,ENST00000522931.5,ENST00000517563.5,ENST00000522688.5,ENST00000524251.1,ENST00000517819.5	E5RIE4	P05107,P05107,D3DSM0,NA,P05107,P05107,E5RGK9,P05107,J3KNI6,E7EVZ9,E5RK25,E5RIG7,E5RK54,E5RHE6,E5RFI0	NA	NA	NA	NA	NA	A0A494C0X7:S32-C447;INB,D3DSM0:S32-C390;INB,J3KNI6:S23-E322;INB,E5RK25:S32-E159;INB,A0A494C0X7:E24-A74;PSI,D3DSM0:E24-A74;PSI,E5RIG7:E24-A74;PSI,E5RK25:E24-A74;PSI,E7EVZ9:E24-A74;PSI,J3KNI6:E15-A65;PSI,E5RFI0:Q23-L69;PSI_integrin,A8MVG7:Q23-L49;PSI_integrin,E5RIE4:Q23-L49;PSI_integrin,E5RHT0:Q23-K48;PSI_integrin	NA	NA	NA	E5RIE4:P56-S93;Disordered,A8MVG7:P56-N88;Disordered,E5RHE6:M1-Y37;Disordered,E5RK54:M1-K33;Disordered	NA	NA	NA	NA	NA	NA	affected
ENSG00000167985.2	SDHAF2	42769	SE		ENST00000542074.1		M0QY91	NA	NA	NA	NA	NA	NA	NA	NA	NA	NA	NA	NA	NA	NA	NA	NA	NA
ENSG00000170906.11	NDUFA3	1384	A3SS	ENST00000417903.5,ENST00000391762.5	ENST00000420296.1	F2Z2C6,A8MVM8	H7C0D7	NA	NA	NA	NA	NA	NA	NA	NA	NA	S4R3I5:M1-L41;Disordered,Q6FGG4:P56-L84;Disordered	NA	NA	NA	NA	NA	NA	affected
ENSG00000141959.12	PFKL	532	A3SS	ENST00000349048.8,ENST00000397961.6,ENST00000467315.5,ENST00000460521.5	ENST00000466134.5	P17858,F8WEU2,NA,NA	NA	NA	P17858:E628;Allostericactivatorfructose2,6-bisphosphate,P17858:R654;Allostericactivatorfructose2,6-bisphosphate;sharedwithdimericpartner	NA	NA	NA	NA	NA	NA	NA	P17858:S401-F780;C-terminalregulatoryPFKdomain2,P17858:H660-Q663;Allostericactivatorfructose2,6-bisphosphatebinding	NA	NA	NA	NA	NA	NA	affected
ENSG00000139436.16	GIT2	8750	A3SS	ENST00000355312.7,ENST00000361006.9,ENST00000550186.5	ENST00000549999.1	Q14161,Q14161,R4GNG3	NA	NA	NA	NA	R4GNG3:L375-Q416;coiled-coilregion_375-416,Q6FI58:L437-K464;coiled-coilregion_437-464	NA	NA	NA	NA	NA	R4GNG3:T418-D550;Disordered,F8WAK2:Q381-D564;Disordered,F8VXI9:Q378-R487;Disordered,F8W822:Q379-N421;Disordered,Q6FI58:Q379-D422;Disordered,R4GNG3:Q317-D360;Disordered	NA	NA	NA	NA	NA	NA	affected
ENSG00000166136.11	NDUFB8	2559	A5SS	ENST00000529568.5,ENST00000527595.5,ENST00000557395.5,ENST00000299166.8,ENST00000370322.5,ENST00000370320.4,ENST00000466088.5,ENST00000529437.1	ENST00000528174.5,ENST00000533549.1,ENST00000528425.5,ENST00000531418.5	E9PQ68,K9J7I2,NA,O95169,O95169,O95169,NA,NA	E9PIZ8,E9PIZ8,E9PIZ8,NA	NA	NA	NA	NA	NA	NA	NA	NA	NA	K9J7I2:P66-P107;Disordered	NA	NA	NA	NA	NA	NA	affected
ENSG00000167792.7	NDUFV1	2390	A5SS	ENST00000525086.5,ENST00000534139.5,ENST00000533075.5,ENST00000529867.5	ENST00000530014.5	NA,NA,E9PMX3,E9PQP1	NA	NA	NA	NA	NA	NA	NA	NA	NA	NA	NA	NA	NA	NA	NA	NA	NA	NA
ENSG00000152556.11	PFKM	4296	RI	ENST00000550345.6,ENST00000550924.6,ENST00000340802.11,ENST00000642730.1,ENST00000359794.10,ENST00000551339.6,ENST00000552989.5,ENST00000547587.5,ENST00000312352.11	ENST00000547581.5,ENST00000546964.5	F8VNX2,F8W1J8,P08237,NA,P08237,F8VSL1,F8VZ53,P08237,P08237	F8VTT5,NA	NA	A0A024R0Y5:E264;Substrate,A0A2R8Y891:E367;Substrate,P08237:E264;Substrate,A0A024R0Y5:R292;Substrate;sharedwithdimericpartner,A0A2R8Y891:R395;Substrate;sharedwithdimericpartner,P08237:R292;Substrate;sharedwithdimericpartner	NA	NA	NA	A0A0S2Z4I1:I18-N281;PFK,F8VZI0:I18-N281;PFK,A0A024R0Y5:I18-A323;PFK,A0A2R8Y891:I121-A426;PFK,F8VP00:I18-A175;PFK	NA	NA	NA	A0A2R8Y891:M1-H493;N-terminalcatalyticPFKdomain1,A0A024R0Y5:M1-H390;N-terminalcatalyticPFKdomain1,P08237:T2-H390;N-terminalcatalyticPFKdomain1,A0A024R0Y5:H298-R301;Substratebinding,A0A2R8Y891:H401-R404;Substratebinding,P08237:H298-R301;Substratebinding	NA	NA	NA	NA	NA	NA	affected
ENSG00000010256.6	UQCRC1	5119	RI	ENST00000203407.5,ENST00000415995.5,ENST00000460105.1	ENST00000471189.5	P31930,F8WER5,NA	NA	NA	NA	NA	NA	NA	NA	NA	NA	NA	NA	NA	NA	NA	NA	NA	NA	NA
ENSG00000115286.15	NDUFS7	4784	RI	ENST00000546283.5,ENST00000233627.13,ENST00000545446.5,ENST00000618074.4,ENST00000543289.5,ENST00000538662.5,ENST00000539480.5,ENST00000313408.11,ENST00000534853.5,ENST00000546172.7,ENST00000620479.4,ENST00000414651.3,ENST00000538929.5,ENST00000622587.4,ENST00000538523.5,ENST00000540530.5,ENST00000535382.1	ENST00000436115.6	O75251,O75251,NA,A0A087WTI3,NA,NA,F5H5N1,O75251,F5H736,K7ENU3,A0A087WXF6,F5GXJ1,NA,NA,NA,NA,NA	NA	NA	NA	NA	NA	NA	F5H5N1:C88-P181;Oxidored_q6,F5GXJ1:C118-G212;Oxidored_q6,Q7LD69:C88-L197;Oxidored_q6	O75251:C88,C89,C153,C183;Iron-sulfur(4Fe-4S)	NA	NA	F5H736:L17-G66;Disordered,A0A087WTI3:H31-A53;Disordered,A0A087WXF6:H31-A53;Disordered,F5H5N1:H31-A53;Disordered,Q7LD69:H31-A53;Disordered	NA	NA	NA	NA	NA	NA	affected
ENSG00000168291.8	PDHB	5489	RI	ENST00000302746.10,ENST00000469364.5,ENST00000485460.5,ENST00000461692.5,ENST00000480626.5,ENST00000482894.5,ENST00000469827.1	ENST00000479945.1	P11177,F8WF02,P11177,NA,NA,NA,NA	NA	NA	NA	NA	NA	NA	A0A384MDR8:V33-V208;Transket_pyr,C9J634:V15-V190;Transket_pyr,F8WF02:V33-V208;Transket_pyr	NA	NA	NA	NA	NA	NA	NA	NA	NA	NA	affected
ENSG00000141959.12	PFKL	380	RI	NA	NA	NA	NA	NA	NA	NA	NA	NA	NA	NA	NA	NA	NA	NA	NA	NA	NA	NA	NA	NA
ENSG00000167792.7	NDUFV1	2382	RI	NA	NA	NA	NA	NA	NA	NA	NA	NA	NA	NA	NA	NA	NA	NA	NA	NA	NA	NA	NA	NA
ENSG00000198276.9	UCKL1	3414	RI	ENST00000354216.10,ENST00000369908.9,ENST00000632800.1,ENST00000430743.1	ENST00000358711.7	Q9NWZ5,Q9NWZ5,NA,Q5JWV1	Q9NWZ5	NA	NA	NA	NA	NA	NA	NA	NA	NA	NA	NA	NA	NA	NA	NA	NA	NA
ENSG00000111674.4	ENO2	40	RI	ENST00000537688.5,ENST00000541477.5,ENST00000229277.5,ENST00000539713.5,ENST00000545045.6,ENST00000535366.5	ENST00000542509.1	F5H1C3,P09104,P09104,NA,F5H0C8,P09104	NA	NA	NA	NA	F5H0C8:L90-E110;coiled-coilregion_90-110	NA	F5H1C3:I3-N102;Enolase_N,Q6FHV6:I3-I134;Enolase_N,F5H0C8:I3-T118;Enolase_N,F5H0C8:S71-P312;Enolase_C	NA	NA	NA	NA	NA	NA	NA	NA	NA	NA	affected
ENSG00000131143.4	COX4I1	5410	RI	ENST00000568794.5,ENST00000253452.6,ENST00000562336.5,ENST00000561569.5,ENST00000566405.5,ENST00000564903.1	ENST00000564648.1	H3BNV9,P13073,P13073,P13073,H3BPG0,H3BN72	NA	NA	NA	NA	NA	NA	NA	NA	NA	NA	NA	NA	NA	NA	NA	NA	H3BN72:T102-W120;Helical,H3BPG0:T64-W82;Helical,H3BNV9:V103-Q121;Helical	affected
ENSG00000130414.7	NDUFA10	476	RI	ENST00000252711.6,ENST00000404554.5,ENST00000620965.4,ENST00000307300.8	ENST00000485344.6	O95299,E7ESZ7,A0A087WXC5,O95299	NA	NA	NA	NA	NA	NA	NA	NA	NA	NA	NA	NA	NA	NA	NA	NA	NA	NA
ENSG00000178035.7	IMPDH2	4159	RI	NA	NA	NA	NA	NA	NA	NA	NA	NA	NA	NA	NA	NA	NA	NA	NA	NA	NA	NA	NA	NA
ENSG00000141959.12	PFKL	379	RI	ENST00000349048.8,ENST00000397961.6	ENST00000466134.5	P17858,F8WEU2	NA	NA	NA	NA	NA	NA	NA	NA	NA	NA	P17858:A2-H390;N-terminalcatalyticPFKdomain1,P17858:Q391-F400;Interdomainlinker	NA	NA	NA	NA	NA	NA	affected
ENSG00000077463.10	SIRT6	4055	RI	ENST00000599365.5,ENST00000305232.10	ENST00000596119.5,ENST00000601069.5	M0R0B2,Q8N6T7	NA,NA	NA	NA	NA	NA	NA	Q8N6T7:W35-P274;Deacetylasesirtuin-type,M0QZ09:D1-P200;Deacetylasesirtuin-type,M0R1N9:M1-S176;Deacetylasesirtuin-type,M0QXA0:M1-S187;Deacetylasesirtuin-type,M0R1F6:V1-V186;Deacetylasesirtuin-type	Q8N6T7:C141,C144,C166,C177;Zinc;PubMed:21362626,PubMed:21362626,PubMed:21362626,PubMed:21362626	NA	Q8N6T7:N240-Q242;NAD,Q8N6T7:G214-S216;NAD	NA	NA	NA	NA	NA	NA	NA	affected
ENSG00000115286.15	NDUFS7	4782	RI	ENST00000233627.13,ENST00000618074.4,ENST00000534853.5,ENST00000546172.7,ENST00000620479.4,ENST00000622587.4	ENST00000545446.5,ENST00000543289.5,ENST00000535382.1	O75251,A0A087WTI3,F5H736,K7ENU3,A0A087WXF6,NA	NA,NA,NA	NA	NA	NA	NA	NA	F5H5N1:C88-P181;Oxidored_q6,F5GXJ1:C118-G212;Oxidored_q6,Q7LD69:C88-L197;Oxidored_q6	O75251:C88,C89,C153,C183;Iron-sulfur(4Fe-4S)	NA	NA	F5GXJ1:T216-L236;Disordered	NA	NA	NA	NA	NA	NA	affected
ENSG00000102125.11	TAZ	2329	RI	NA	NA	NA	NA	NA	NA	NA	NA	NA	NA	NA	NA	NA	NA	NA	NA	NA	NA	NA	NA	NA
ENSG00000066322.8	ELOVL1	5604	RI	NA	NA	NA	NA	NA	NA	NA	NA	NA	NA	NA	NA	NA	NA	NA	NA	NA	NA	NA	NA	NA
ENSG00000178035.7	IMPDH2	4161	RI	NA	NA	NA	NA	NA	NA	NA	NA	NA	NA	NA	NA	NA	NA	NA	NA	NA	NA	NA	NA	NA

## Sheet: T-ALL signaling cluster
GeneID	geneSymbol	ID	Event_type	txn_3exons	txn_2exons	list_ptn_a	list_ptn_b	act-site	binding	Ca-binding	coiled	DNA-bind	domain	metal	motif	NP bind	region	repeat	site	Zn-fing	intramem	topo-dom	transmem	func_domain
ENSG00000077232.12	DNAJC10	21108	SE	NA	NA	NA	NA	NA	NA	NA	NA	NA	NA	NA	NA	NA	NA	NA	NA	NA	NA	NA	NA	NA
ENSG00000118513.14	MYB	35269	SE	ENST00000341911.9,ENST00000528774.5,ENST00000534121.5,ENST00000528015.5,ENST00000526187.5,ENST00000526565.5,ENST00000438901.6	ENST00000618728.4,ENST00000463282.6,ENST00000525477.5,ENST00000339290.9,ENST00000367812.6,ENST00000616088.4,ENST00000316528.12,ENST00000442647.6,ENST00000367814.8,ENST00000527615.5,ENST00000525940.5,ENST00000528345.5,ENST00000534044.5,ENST00000533624.5,ENST00000531634.5,ENST00000525002.5,ENST00000524588.5,ENST00000528343.5,ENST00000525514.5,ENST00000526320.5,ENST00000526889.5,ENST00000529586.5,EN…	P10242,P10242,P10242,E9PN43,E9PNH6,Q708E6,E9PPL8	Q708E1,Q708E6,P10242,Q708E3,P10242,A0A087WTI6,F8W8G5,P10242,P10242,E9PLN0,E9PMZ0,E9PJT2,P10242,P10242,E9PPR4,E9PJF1,E9PP87,E9PQQ2,P10242,E9PMZ0,E9PKZ3,P10242,NA	NA	NA	NA	E9PKZ3:I295-Q315;coiled-coilregion_295-315,E9PNH6:I295-Q315;coiled-coilregion_295-315	NA	NA	NA	NA	NA	P10242:H328-R465;Negativeregulatorydomain,E9PMZ0:A333-S374;Disordered,E9PPL8:S407-A454;Disordered,P10242:P275-W327;Transcriptionactivationdomain(PubMed:2189102);PubMed:2189102,E9PIW4:Q312-P385;Disordered,H0YCN6:T1-S54;Disordered,E9PKZ3:T327-S365;Disordered,E9PNH6:T327-A366;Disordered,E9PN92:A333-P388;Disordered,E9PN43:D334-A369;Disordered,E9PPL8:H335-S368;Disordered,Q708E5:H335-S368;Disordered,A0…	NA	NA	NA	NA	NA	NA	affected
ENSG00000163932.9	PRKCD	81449	SE	NA	NA	NA	NA	NA	NA	NA	NA	NA	NA	NA	NA	NA	NA	NA	NA	NA	NA	NA	NA	NA
ENSG00000118513.14	MYB	35297	SE	ENST00000533837.5,ENST00000341911.9,ENST00000528140.5,ENST00000528774.5,ENST00000534121.5,ENST00000529262.5,ENST00000528015.5,ENST00000526187.5,ENST00000533384.5,ENST00000531737.5,ENST00000526565.5,ENST00000438901.6,ENST00000533808.5	ENST00000618728.4,ENST00000463282.6,ENST00000525477.5,ENST00000339290.9,ENST00000367812.6,ENST00000616088.4,ENST00000316528.12,ENST00000442647.6,ENST00000367814.8,ENST00000527615.5,ENST00000525940.5,ENST00000528345.5,ENST00000534044.5,ENST00000533624.5,ENST00000531634.5,ENST00000525002.5,ENST00000524588.5,ENST00000528343.5,ENST00000525514.5,ENST00000526320.5,ENST00000526889.5,ENST00000529586.5,EN…	P10242,P10242,E9PN92,P10242,P10242,E9PIW4,E9PN43,E9PNH6,P10242,E9PN92,Q708E6,E9PPL8,P10242	Q708E1,Q708E6,P10242,Q708E3,P10242,A0A087WTI6,F8W8G5,P10242,P10242,E9PLN0,E9PMZ0,E9PJT2,P10242,P10242,E9PPR4,E9PJF1,E9PP87,E9PQQ2,P10242,E9PMZ0,E9PKZ3,P10242,NA	NA	NA	NA	E9PKZ3:I295-Q315;coiled-coilregion_295-315,E9PNH6:I295-Q315;coiled-coilregion_295-315	NA	NA	NA	NA	NA	E9PIW4:Q312-P385;Disordered,P10242:H328-R465;Negativeregulatorydomain,E9PN92:A333-P388;Disordered,E9PMZ0:A333-S374;Disordered,E9PPL8:S407-A454;Disordered,P10242:P275-W327;Transcriptionactivationdomain(PubMed:2189102);PubMed:2189102,H0YCN6:T1-S54;Disordered,E9PKZ3:T327-S365;Disordered,E9PNH6:T327-A366;Disordered,E9PN43:D334-A369;Disordered,E9PPL8:H335-S368;Disordered,Q708E5:H335-S368;Disordered,A0…	NA	NA	NA	NA	NA	NA	affected
ENSG00000118513.14	MYB	35281	SE	ENST00000533837.5,ENST00000528140.5,ENST00000533808.5	ENST00000618728.4,ENST00000463282.6,ENST00000525477.5,ENST00000339290.9,ENST00000367812.6,ENST00000616088.4,ENST00000316528.12,ENST00000442647.6,ENST00000367814.8,ENST00000527615.5,ENST00000525940.5,ENST00000528345.5,ENST00000534044.5,ENST00000533624.5,ENST00000531634.5,ENST00000525002.5,ENST00000524588.5,ENST00000528343.5,ENST00000525514.5,ENST00000526320.5,ENST00000526889.5,ENST00000529586.5,EN…	P10242,E9PN92,P10242	Q708E1,Q708E6,P10242,Q708E3,P10242,A0A087WTI6,F8W8G5,P10242,P10242,E9PLN0,E9PMZ0,E9PJT2,P10242,P10242,E9PPR4,E9PJF1,E9PP87,E9PQQ2,P10242,E9PMZ0,E9PKZ3,P10242,NA	NA	NA	NA	E9PKZ3:I295-Q315;coiled-coilregion_295-315,E9PNH6:I295-Q315;coiled-coilregion_295-315	NA	NA	NA	NA	NA	E9PIW4:Q312-P385;Disordered,P10242:H328-R465;Negativeregulatorydomain,E9PN92:A333-P388;Disordered,E9PMZ0:A333-S374;Disordered,P10242:P275-W327;Transcriptionactivationdomain(PubMed:2189102);PubMed:2189102,H0YCN6:T1-S54;Disordered,E9PKZ3:T327-S365;Disordered,E9PNH6:T327-A366;Disordered,E9PN43:D334-A369;Disordered,E9PPL8:H335-S368;Disordered,Q708E5:H335-S368;Disordered,A0A087WTI6:T336-S368;Disordere…	NA	NA	NA	NA	NA	NA	affected
ENSG00000026508.12	CD44	52370	SE	NA	NA	NA	NA	NA	NA	NA	NA	NA	NA	NA	NA	NA	NA	NA	NA	NA	NA	NA	NA	NA
ENSG00000139618.10	BRCA2	4182	SE	NA	NA	NA	NA	NA	NA	NA	NA	NA	NA	NA	NA	NA	NA	NA	NA	NA	NA	NA	NA	NA
ENSG00000166598.8	HSP90B1	86436	SE	ENST00000549334.5,ENST00000640977.1,ENST00000299767.9,ENST00000614327.1,ENST00000548462.5		F8W026,A0A1W2PRR1,P14625,Q96GW1,NA		NA	P14625:N107;ATP	NA	NA	NA	A0A1W2PRR1:N96-A255;HATPase_c,Q96GW1:N96-A255;HATPase_c,V9HWP2:N96-A255;HATPase_c	NA	NA	NA	F8VPC7:E32-R53;Disordered	NA	NA	NA	NA	NA	NA	affected
ENSG00000215301.5	DDX3X	8972	SE	ENST00000644876.1,ENST00000629496.3,ENST00000629785.2,ENST00000630255.2,ENST00000625837.2,ENST00000630858.2,ENST00000630370.2,ENST00000626301.2,ENST00000478993.5,ENST00000457138.7,ENST00000631641.2,ENST00000441189.4,ENST00000645589.1,ENST00000644513.1,ENST00000644958.1,ENST00000644109.1,ENST00000642597.1,ENST00000646122.1,ENST00000645080.1,ENST00000645561.1,ENST00000644307.1,ENST00000646940.1,ENS…	ENST00000642722.1,ENST00000643963.1	NA,O00571,O00571,O00571,A0A0D9SF53,A0A0D9SG12,A0A0D9SG12,A0A0D9SFB3,O00571,O00571,A0A0J9YYH6,B4DLA0,NA,NA,NA,NA,NA,NA,NA,NA,NA,NA,NA,NA,NA,NA,O00571,NA,NA,NA,NA,NA,NA,NA,NA,NA,NA,NA,NA,NA,NA,NA,NA	NA,NA	NA	NA	NA	NA	NA	A0A0D9SF53:E180-K208;Q_MOTIF,A0A0D9SFB3:E180-K208;Q_MOTIF,A0A0D9SG12:E180-K208;Q_MOTIF,A0A2R8Y4A4:E180-K208;Q_MOTIF,A0A2R8Y5G6:E141-K169;Q_MOTIF,A0A2R8Y645:E179-K207;Q_MOTIF,A0A2R8YCW1:E166-K194;Q_MOTIF,A0A2R8YDH3:E180-K208;Q_MOTIF,A0A2R8YF78:E180-K208;Q_MOTIF,A0A2R8YFR4:E179-K207;Q_MOTIF,A0A2R8YFS5:E180-K208;Q_MOTIF,A0A2U3TZJ9:E179-K207;Q_MOTIF,F6S8Q4:E180-K208;Q_MOTIF,A0A2R8Y7T2:M1-K22;Q_MOTIF,…	NA	A0A0D9SF53:E180-K208;Qmotif,A0A0D9SFB3:E180-K208;Qmotif,A0A0D9SG12:E180-K208;Qmotif,A0A2R8Y4A4:E180-K208;Qmotif,A0A2R8Y5G6:E141-K169;Qmotif,A0A2R8Y645:E179-K207;Qmotif,A0A2R8YCW1:E166-K194;Qmotif,A0A2R8YDH3:E180-K208;Qmotif,A0A2R8YF78:E180-K208;Qmotif,A0A2R8YFR4:E179-K207;Qmotif,A0A2R8YFS5:E180-K208;Qmotif,A0A2U3TZJ9:E179-K207;Qmotif,F6S8Q4:E180-K208;Qmotif,O00571:E180-K208;Qmotif,A0A2R8Y7T2:M1-K…	O00571:Y200-Q207;ATP,O00571:A224-T231;ATP	O00571:G100-N662;InteractionwithGSK3B;PubMed:18846110,O00571:A250-R259;InvolvedinstimulationofATPaseactivitybyDNAandRNA,nucleicacidbindingandunwindingandHIV-1replication	NA	NA	NA	NA	NA	NA	affected
ENSG00000140474.8	ULK3	53615	SE	NA	NA	NA	NA	NA	NA	NA	NA	NA	NA	NA	NA	NA	NA	NA	NA	NA	NA	NA	NA	NA
ENSG00000174775.12	HRAS	56303	SE	NA	NA	NA	NA	NA	NA	NA	NA	NA	NA	NA	NA	NA	NA	NA	NA	NA	NA	NA	NA	NA
ENSG00000198793.8	MTOR	47840	SE	NA	NA	NA	NA	NA	NA	NA	NA	NA	NA	NA	NA	NA	NA	NA	NA	NA	NA	NA	NA	NA
ENSG00000213341.6	CHUK	44605	SE	NA	NA	NA	NA	NA	NA	NA	NA	NA	NA	NA	NA	NA	NA	NA	NA	NA	NA	NA	NA	NA
ENSG00000107968.5	MAP3K8	89897	SE	NA	NA	NA	NA	NA	NA	NA	NA	NA	NA	NA	NA	NA	NA	NA	NA	NA	NA	NA	NA	NA
ENSG00000172575.7	RASGRP1	75118	SE	NA	NA	NA	NA	NA	NA	NA	NA	NA	NA	NA	NA	NA	NA	NA	NA	NA	NA	NA	NA	NA
ENSG00000080824.14	HSP90AA1	71380	SE	ENST00000216281.12,ENST00000334701.11		P07900,P07900		NA	NA	NA	K9JA46:L551-L571;coiled-coilregion_551-571	NA	NA	NA	P07900:D723-D732;TPRrepeat-binding;PubMed:16307917	NA	P07900:Q682-D732;Requiredforhomodimerization;PubMed:8289821,P07900:Y284-D732;InteractionwithFLCNandFNIP1;PubMed:27353360,P07900:M628-V731;InteractionwithNR1D1,P07900:Y284-R620;InteractionwithFNIP2andTSC1;PubMed:27353360,PubMed:29127155,P07900:D271-A616;InteractionwithNR3C1,P07900:E729-D732;EssentialforinteractionwithSGTAandTTC1;PubMed:15708368,P07900:M728-D732;EssentialforinteractionwithSMYD3,TSC…	NA	NA	NA	NA	NA	NA	affected
ENSG00000149269.5	PAK1	22778	SE	NA	NA	NA	NA	NA	NA	NA	NA	NA	NA	NA	NA	NA	NA	NA	NA	NA	NA	NA	NA	NA
ENSG00000118513.14	MYB	35267	SE	ENST00000367812.6	ENST00000618728.4,ENST00000463282.6,ENST00000525477.5,ENST00000533837.5,ENST00000339290.9,ENST00000341911.9,ENST00000442647.6,ENST00000367814.8,ENST00000527615.5,ENST00000525369.5,ENST00000528140.5,ENST00000528774.5,ENST00000534121.5,ENST00000525940.5,ENST00000528345.5,ENST00000533624.5,ENST00000529262.5,ENST00000528015.5,ENST00000526187.5,ENST00000533384.5,ENST00000531634.5,ENST00000531737.5,ENS…	P10242	Q708E1,Q708E6,P10242,P10242,Q708E3,P10242,P10242,P10242,E9PLN0,P10242,E9PN92,P10242,P10242,E9PMZ0,E9PJT2,P10242,E9PIW4,E9PN43,E9PNH6,P10242,E9PPR4,E9PN92,E9PJF1,E9PP87,Q708E6,E9PQQ2,E9PPL8,P10242,E9PJ96,E9PMZ0,E9PKZ3,P10242,P10242,NA	NA	NA	NA	NA	NA	NA	NA	NA	NA	NA	NA	NA	NA	NA	NA	NA	NA
ENSG00000100902.6	PSMA6	22978	SE	ENST00000553688.5	ENST00000627895.2,ENST00000261479.8,ENST00000554843.5,ENST00000554620.5,ENST00000554961.5,ENST00000556167.1,ENST00000553809.5,ENST00000556506.1	G3V2S7	G3V3U4,P60900,NA,G3V3U4,G3V3I1,NA,G3V5Z7,G3V295	NA	NA	NA	NA	NA	G3V2S7:F9-V31;PROTEASOME_ALPHA_1,A0A140VK44:F9-A31;PROTEASOME_ALPHA_1,G3V295:F9-A31;PROTEASOME_ALPHA_1,G3V3I1:F9-A31;PROTEASOME_ALPHA_1,G3V3U4:F9-A31;PROTEASOME_ALPHA_1,G3V5Z7:F9-A31;PROTEASOME_ALPHA_1,G3V4S5:F9-V25;PROTEASOME_ALPHA_1	NA	NA	NA	NA	NA	NA	NA	NA	NA	NA	affected
ENSG00000077232.12	DNAJC10	2003	A3SS	NA	NA	NA	NA	NA	NA	NA	NA	NA	NA	NA	NA	NA	NA	NA	NA	NA	NA	NA	NA	NA
ENSG00000084207.11	GSTP1	1198	A3SS	ENST00000398606.8,ENST00000398603.5,ENST00000642444.1,ENST00000646888.1	ENST00000498765.5	P09211,A8MX94,NA,NA	A0A087X2E9	NA	NA	NA	NA	NA	A8MX94:M1-I168;GSTC-terminal,A8MX94:P2-G81;GSTN-terminal,P09211:P2-G81;GSTN-terminal,V9HWE9:P2-G81;GSTN-terminal,A0A087X2E9:X1-S69;GSTN-terminal,P09211:D83-I204;GSTC-terminal,V9HWE9:D83-I204;GSTC-terminal	NA	NA	NA	A0A2R8Y5E5:V20-E58;Disordered,P09211:Q52-L53;Glutathionebinding;PubMed:1522586,PubMed:9012673,PubMed:9245401,PubMed:19808963,PubMed:9351803,PubMed:9398518,PubMed:19396894,P09211:Q65-S66;Glutathionebinding;PubMed:9398518,PubMed:1522586,PubMed:9351803,PubMed:19396894,PubMed:9012673,PubMed:9245401,PubMed:19808963	NA	NA	NA	NA	NA	NA	affected
ENSG00000129484.9	PARP2	2302	A5SS	NA	NA	NA	NA	NA	NA	NA	NA	NA	NA	NA	NA	NA	NA	NA	NA	NA	NA	NA	NA	NA
ENSG00000118513.14	MYB	2236	A5SS	ENST00000463282.6,ENST00000526565.5,ENST00000531845.5	ENST00000525477.5,ENST00000528345.5,ENST00000531634.5,ENST00000525514.5,ENST00000529586.5	Q708E6,Q708E6,NA	P10242,E9PJT2,E9PPR4,P10242,P10242	NA	NA	NA	A0A087WTI6:I295-L315;coiled-coilregion_295-315,A0A0C4DG19:I249-L269;coiled-coilregion_249-269,E9PJ96:I295-L315;coiled-coilregion_295-315,E9PJF1:I295-L315;coiled-coilregion_295-315,E9PJT2:I271-L291;coiled-coilregion_271-291,E9PLN0:I295-L315;coiled-coilregion_295-315,E9PMQ0:I271-L291;coiled-coilregion_271-291,E9PMZ0:I295-L315;coiled-coilregion_295-315,E9PN43:I295-L315;coiled-coilregion_295-315,E9PN…	NA	NA	NA	NA	NA	P10242:P275-W327;Transcriptionactivationdomain(PubMed:2189102);PubMed:2189102,E9PIW4:Q312-P385;Disordered	NA	NA	NA	NA	NA	NA	affected
ENSG00000104365.9	IKBKB	4992	A5SS	ENST00000520810.6,ENST00000416505.5,ENST00000629753.1,ENST00000517890.5,ENST00000519735.5,ENST00000523105.5,ENST00000520835.6,ENST00000649612.1,ENST00000520201.5,ENST00000517388.5,ENST00000518647.5,ENST00000521661.5,ENST00000520655.5,ENST00000517812.5,ENST00000523517.5	ENST00000520320.5,ENST00000342222.6	O14920,O14920,G3V105,E5RGA0,O14920,E5RGA0,O14920,NA,NA,E5RGA0,NA,G3V105,G3V105,E5RGA0,E5RGW5	E5RGA0,J3KNS5	O14920:D145;Protonacceptor	NA	NA	NA	NA	J3KNS5:W15-I164;Proteinkinase,E5RGW5:W15-F300;Proteinkinase,G3V105:W15-F300;Proteinkinase,O14920:W15-F300;Proteinkinase,A0A499FJS7:M1-F236;Proteinkinase	NA	NA	NA	NA	NA	NA	NA	NA	NA	NA	affected
ENSG00000126934.9	MAP2K2	5278	RI	ENST00000262948.9,ENST00000601786.5,ENST00000394867.8,ENST00000597263.5,ENST00000599021.1	ENST00000600584.5	P36507,NA,G5E9C7,NA,M0R1B6	NA	NA	NA	NA	NA	NA	G5E9C7:M1-I272;Proteinkinase,P36507:F72-I369;Proteinkinase	NA	NA	NA	NA	NA	NA	NA	NA	NA	NA	affected
ENSG00000087088.15	BAX	334	RI	NA	NA	NA	NA	NA	NA	NA	NA	NA	NA	NA	NA	NA	NA	NA	NA	NA	NA	NA	NA	NA
ENSG00000168961.12	LGALS9	5520	RI	ENST00000395473.6,ENST00000302228.9,ENST00000580779.5,ENST00000467111.5,ENST00000578944.1,ENST00000481514.5	ENST00000486774.1	O00182,O00182,J3QKK6,J3QKK6,J3QS92,NA	NA	NA	O00182:H267;Beta-galactoside2,O00182:R271;Beta-galactoside2,O00182:T281;Beta-galactoside2	NA	NA	NA	J3KS82:F152-S175;Galectin,A0A024QZ02:F195-T323;Galectin,A0A024QZ55:F227-T355;Galectin,O00182:F227-T355;Galectin2	NA	NA	NA	O00182:W287-S293;Beta-galactosidebinding2	NA	NA	NA	NA	NA	NA	affected
ENSG00000105401.2	CDC37	4056	RI	NA	NA	NA	NA	NA	NA	NA	NA	NA	NA	NA	NA	NA	NA	NA	NA	NA	NA	NA	NA	NA
ENSG00000151651.11	ADAM8	5482	RI	NA	NA	NA	NA	NA	NA	NA	NA	NA	NA	NA	NA	NA	NA	NA	NA	NA	NA	NA	NA	NA
ENSG00000147140.11	NONO	280	RI	NA	NA	NA	NA	NA	NA	NA	NA	NA	NA	NA	NA	NA	NA	NA	NA	NA	NA	NA	NA	NA
ENSG00000249915.3	PDCD6	1298	RI	ENST00000264933.8,ENST00000614778.4,ENST00000628729.2,ENST00000507528.5,ENST00000505526.1	ENST00000513582.5	O75340,A0A024QZ42,D6RA21,O75340,D6RA21	NA	NA	NA	O75340:D73-E84;2,A0A024QZ42:D33-E44;calcium-bindingregion_33-44,O75340:D103-E114;3;PubMed:18997320,PubMed:25667979,PubMed:18940611,PubMed:20691033	NA	NA	E7EPW6:P23-T58;EF-hand,O75340:P23-T58;EF-hand1,A0A087WZ38:P23-L58;EF-hand,H0Y9X3:V1-T24;EF-hand,O75340:P59-W89;EF-hand2,A0A024QZ42:K20-R55;EF-hand,O75340:K90-R125;EF-hand3	O75340:D103,D105,S107,E114;Calcium2;PubMed:18997320,PubMed:25667979,PubMed:20691033,PubMed:18940611,PubMed:18940611,PubMed:18997320,PubMed:25667979,O75340:M109;Calcium2;viacarbonyloxygen;PubMed:18940611,PubMed:25667979,PubMed:18997320,PubMed:20691033	NA	NA	NA	NA	NA	NA	NA	NA	NA	affected
ENSG00000171720.5	HDAC3	2260	RI	NA	NA	NA	NA	NA	NA	NA	NA	NA	NA	NA	NA	NA	NA	NA	NA	NA	NA	NA	NA	NA
ENSG00000166598.8	HSP90B1	5551	RI	ENST00000299767.9,ENST00000551983.1	ENST00000548462.5	P14625,NA	NA	NA	NA	NA	NA	NA	NA	NA	NA	NA	Q96GW1:T286-R315;Disordered	NA	NA	NA	NA	NA	NA	affected
ENSG00000099860.4	GADD45B	3482	RI		ENST00000592937.1		NA	NA	NA	NA	NA	NA	Q6IX74:A7-L56;Ribosomal_L7Ae,K7EPQ8:A22-L120;Ribosomal_L7Ae	NA	NA	NA	NA	NA	NA	NA	NA	NA	NA	affected
ENSG00000138834.8	MAPK8IP3	5543	RI	ENST00000250894.8,ENST00000356010.9,ENST00000610761.1	ENST00000564868.1	Q9UPT6,E9PFH7,A0A087WYG2	NA	NA	NA	NA	NA	NA	NA	NA	NA	NA	NA	NA	NA	NA	NA	NA	NA	NA
ENSG00000132522.11	GPS2	3142	RI	NA	NA	NA	NA	NA	NA	NA	NA	NA	NA	NA	NA	NA	NA	NA	NA	NA	NA	NA	NA	NA
ENSG00000184216.7	IRAK1	4907	RI	ENST00000369980.7,ENST00000369974.6,ENST00000444230.5,ENST00000393687.6	ENST00000429936.6	P51617,P51617,H7C1F0,P51617	D3YTB5	NA	NA	NA	NA	NA	P51617:M27-A106;Death,F8WAB6:D78-W128;Death,H7C1F0:C24-W98;Death	NA	NA	NA	NA	NA	NA	NA	NA	NA	NA	affected
ENSG00000140474.8	ULK3	3450	RI	NA	NA	NA	NA	NA	NA	NA	NA	NA	NA	NA	NA	NA	NA	NA	NA	NA	NA	NA	NA	NA
